# Supplementary material for: Quantitative analysis of the TNF-α-induced phosphoproteome reveals AEG-1/MTDH/LYRIC as an IKKβ substrate
Source: Nat Commun. 2015 Apr 7;6:6658. doi: 10.1038/ncomms7658 (PMC4396366; doi:10.1038/ncomms7658)
Supplement: Supplementary Data 1 — Identified phosphosites in the complete dataset (Experiment 1-4). Sites used for training the classifiers are indicated. Description of each column is inside the file. [file ncomms7658-s2.xlsx]

## Sheet: Sheet1
	Exp1			Exp2			Exp3			Exp4																														See Supplementary Table 4 for details
TNF-α/basal	SC-514/basal	TNF-α/SC-514	TNF-α/basal	TNF-α+SC-514 /basal	TNF-α/TNF-α+SC-514	TNF-α/IKKb	IKK+TNF-α / IKKb	TNF-α+IKKb / TNF-α	TNF-α/IKKb(K44M)	IKKb(K44M)+ TNF-α/IKKb(K44M)	IKKb(K44M)+TNF-α / TNF-α	Quantified in n experiments	Positions within proteins	Leading proteins	Protein names	Gene names	Pos Dataset IKKb	Pos Dataset TNF-α	Amino acid	Charge	Significant (Permutation based FDR=0.05, s0=0.6, fold change > 1.5)	Sequence Window	Multiplicity	Localization prob	PEP	Score	Delta score	Phospho Class	Score for localization	m/z	Mass error [ppm]	Intensity	Position	id	Protein group IDs	Positions	M/L variability [%] Exp1	H/L variability [%] Exp1	H/M variability [%] Exp1	M/L variability [%] Exp2	H/L variability [%] Exp2	H/M variability [%] Exp2	M/L variability [%] Exp3	H/L variability [%] Exp3	H/M variability [%] Exp3	M/L variability [%] Exp4	H/L variability [%] Exp4	H/M variability [%] Exp4
1.24752	-0.053379	1.30128	0.449875	-0.623881	1.05511	1.20724	0.705239	-0.496151	1.19599	0.780846	-0.414788	12	51;51;51;51;51;51;51;51	P17544-6	Cyclic AMP-dependent transcription factor ATF-7	ATF7;ATF7		+	T	2	+	KFGPARTDSVIIADQTPTPTRFLKNCEEVGL	___2	0.998536	8.63488e-09	241.28	168.19	Class 1	241.28	887.887	-0.11651	2920700000	51	22780	3244	51	18.3575	13.8301	15.1545	17.468	3.0746	11.4426	16.0315	4.73129	11.8539	17.2459	5.39839	16.0768
1.78	0.334392	0.341802	1.76	0.874909	-0.674747	0.126066	0.232957	-0.046388	0.217906	0.325551	0.145078	12	642;662;561;521;427	P04049	RAF proto-oncogene serine/threonine-protein kinase	RAF1;RAF1;RAF1;RAF1		+	S	2	+	RAAHTEDINACTLTTSPRLPVF_________	___1	0.990422	5.96699e-05	317.06	198.85	Class 1	317.06	969.425	-0.50947	2632400000	642	6708	2927	642	15.6816	5.90067	14.1628	13.0317	19.8205	5.89156	15.5147	14.6526	19.6117	18.9027	4.12141	18.045
0.660636	-0.394714	1.07015	0.621291	0.196611	0.346485	0.478544	0.77461	0.30291	0.228452	0.381453	0.118035	12	185;185	P28482	Mitogen-activated protein kinase 1	MAPK1		+	T	3	+	LARVADPDHDHTGFLTEYVATRWYRAPEIML	___2	0.999999	0.000600452	265.62	179.44	Class 1	264.1	768.651	0.015771	4249300000	185	22860	3427	185	14.5892	6.3655	9.72461	13.5252	18.9694	15.5233	10.4081	4.00759	9.71928	6.25106	1.59929	19.4896
0.904132	-0.382794	1.31561	0.440237	-0.00803347	0.445268	0.552212	0.644882	0.1493	0.541483	0.421402	-0.0382475	12	204;204;204;204;204;90	P27361	Mitogen-activated protein kinase 3	MAPK3;MAPK3;MAPK3;MAPK3		+	Y	4	+	RIADPEHDHTGFLTEYVATRWYRAPEIMLNS	___2	0.999977	3.60375e-07	262.71	178.89	Class 1	187.86	583.748	-0.87487	17748000000	204	25138	3406	204	13.3128	46.499	8.23989	4.56499	7.21436	0.80906	8.55648	8.57321	5.83259	17.9911	15.6503	1.7892
1.26864	-0.067585	1.22553	1.0846	0.156869	0.935937	0.978375	0.692221	-0.197141	1.50254	1.0139	-0.246884	12	72;72;72;90;90;32;72;79;90;90;32	B8ZZU6	Cyclic AMP-dependent transcription factor ATF-2	ATF2;ATF2;ATF2;ATF2;ATF2;ATF2;ATF2		+	S	3	+	FLKNCEEVGLFNELASPFENEFKKASEDDIK	___1	1	0.000285494	205	68.341	Class 1	63.052	861.049	0.48361	491420000	72	1128	519	72	10.908	11.209	12.7368	5.58226	15.3623	11.5417	10.4952	0.95412	16.3367	14.0514	16.8121	14.1029
2.35444	-0.585271	2.98686	2.54181	1.78324	0.747419	0.776888	1.01398	0.154351	1.37766	1.62614	0.241947	12	7;7;7;7;7;7;7;7	Q12933-4	TNF receptor-associated factor 2	TRAF2;TRAF2;TRAF2;TRAF2;TRAF2		+	T	3	+	_________MAAASVTPPGSLELLQPGFSKT	___2	0.999977	6.96719e-06	170.27	96.592	Class 1	153.92	724.672	0.78967	488700000	7	23345	4441	7	29.1255	41.6176	14.4481	3.28401	11.8851	7.12061	6.65987	18.9533	1.46429	18.127	6.71015	11.4394
1.99142	-0.773025	2.73684	1.91488	0.204424	1.79566	1.76895	1.29645	-0.0930075	1.58866	1.032	-0.569388	12	180;180;180;180;103;103	Q16539-3	Mitogen-activated protein kinase 14	MAPK14;MAPK14;MAPK14		+	T	3	+	KILDFGLARHTDDEMTGYVATRWYRAPEIML	___2	1	8.72092e-05	247.34	110.94	Class 1	157.68	552.532	-0.15366	3228600000	180	23593	4881	180	13.964	9.4262	5.96538	6.46792	18.0654	13.5795	6.61294	2.3596	4.95904	12.8013	11.0888	9.78363
0.655834	0.568941	0.0797191	0.397152	0.494769	-0.108982	0.487888	0.612186	0.194748	0.382589	0.62903	0.257191	12	255	P17275	Transcription factor jun-B	JUNB		+	T	2	+	KEEPQTVPEARSRDATPPVSPINMEDQERIK	___2	1	0.000102968	166.62	106.46	Class 1	72.791	1141.43	-0.25065	5889900000	255	22777	3239	255	14.153	5.6673	6.38268	3.99253	13.6091	15.0203	3.67112	13.8454	2.64501	8.97392	9.35406	6.1589
0.660636	-0.394714	1.07015	0.621291	0.196611	0.346485	0.478544	0.77461	0.30291	0.228452	0.381453	0.118035	12	187;187	P28482	Mitogen-activated protein kinase 1	MAPK1		+	Y	4	+	RVADPDHDHTGFLTEYVATRWYRAPEIMLNS	___2	0.999893	0.000600452	265.62	179.44	Class 1	148.29	576.74	-0.25005	6100200000	187	25140	3427	187	4.91244	3.86015	9.05499	15.8171	19.8601	10.0919	15.8989	12.8747	10.8072	13.2671	3.61823	13.2912
1.99142	-0.773025	2.73684	1.91488	0.204424	1.79566	1.76895	1.29645	-0.0930075	1.58866	1.032	-0.569388	12	182;182;182;182;105;105	Q16539-3	Mitogen-activated protein kinase 14	MAPK14;MAPK14;MAPK14		+	Y	3	+	LDFGLARHTDDEMTGYVATRWYRAPEIMLNW	___2	1	4.01068e-07	279.77	128.07	Class 1	171.08	552.532	-0.18602	5247800000	182	25171	4881	182	8.68183	64.2078	17.016	8.38338	9.15486	18.5112	5.02157	3.51502	6.48272	17.2872	15.6749	10.9465
0.757712	0.172584	0.562649	1.20406	0.602398	-0.367781	-0.0331336	0.458788	0.488629	-0.0668119	0.227143	0.373393	12	727;726;629	P40763	Signal transducer and activator of transcription 3	STAT3;STAT3		+	S	3	+	CVTPTTCSNTIDLPMSPRTLDSLMQFGNNGE	___1	0.999995	0.000123414	134.26	97.549	Class 1	125.39	802.689	-0.11113	3152000000	727	8068	3616	727	13.2461	20.6959	19.8325	7.04856	8.66194	12.031	1.09055	1.89212	17.9542	11.0962	6.07686	8.15748
0.904132	-0.382794	1.31561	0.440237	-0.00803347	0.445268	0.552212	0.644882	0.1493	0.541483	0.421402	-0.0382475	12	202;202;202;202;202;88	P27361	Mitogen-activated protein kinase 3	MAPK3;MAPK3;MAPK3;MAPK3		+	T	3	+	LARIADPEHDHTGFLTEYVATRWYRAPEIML	___2	1	3.60375e-07	262.71	178.89	Class 1	239.96	777.994	-0.075786	14051000000	202	22850	3406	202	8.82823	11.107	4.46612	18.0233	15.4267	5.51221	4.94519	18.8405	10.0714	0.723671	19.057	11.5116
0.691996	0.171447	0.473679	0.21839	0.343071	-0.0861028	0.510127	0.496941	0.0768563	0.496566	0.601197	0.0283309	12	166;197;166;197	Q99759	Mitogen-activated protein kinase kinase kinase 3	MAP3K3;MAP3K3;MAP3K3		+	S	2	+	INTIYQPPEPRSRHLSVSSQNPGRSSPPPGY	___1	1	8.3508e-05	214.69	156.52	Class 1	182.72	631.288	-0.19392	1318100000	166	17180	6827	166	17.7909	14.676	6.59425	6.20542	1.48209	0.495846	3.10698	15.1465	0.473988	6.28286	0.736899	5.75991
1.33016	1.13546	0.291042	1.32571	1.1254	0.1254	0.174069	0.574444	0.287714	0.613961	1	0.370162	12	62;76;77;76;62	P01106	Myc proto-oncogene protein;N-myc proto-oncogene protein	MYC;MYC;MYC;MYCN		+	S	2	+	EDIWKKFELLPTPPLSPSRRSGLCSPSYVAV	___1	0.972062	0.000351982	132.14	129.23	Class 1	129.46	831.437	-0.47712	580830000	62	3674	1618	62	20.747	5.1974	3.28101	2.16411	19.3277	12.214	4.65348	17.8857	1.7676	18.7581	1.6323	15.9534
2.65166	0.771838	1.88502	2.0362	1.00833	-1.06999	-0.453296	-0.0633859	0.242399	-0.228221	-0.0711851	0.1704	12	143;143;198;22;22	P26358	DNA (cytosine-5)-methyltransferase 1;Cytosine-specific methyltransferase	DNMT1;DNMT1;DNMT1;DNMT1;DNMT1		+	S	2	+	PPKPLSKPRTPRRSKSDGEAKPEPSPSPRIT	___1	1	0.000420729	190.46	126.19	Class 1	111.65	767.333	-0.013403	1309300000	143	2638	1198	143	19.387	12.705	14.4113	7.73468	12.4723	17.204	13.8886	5.29309	17.2861	7.58646	10.0732	1.06899
0.898059	0.30067	0.661948	0.88207	0.225908	0.641446	0.630412	0.774844	0.172731	0.398705	1.02154	0.648092	12	63	P05412	Transcription factor AP-1	JUN		+	S	2	+	SLKPHLRAKNSDLLTSPDVGLLKLASPELER	___1	0.999822	1.20483e-25	278.79	143.22	Class 1	235.26	776.387	-0.34963	1808600000	63	6764	2965	63	28.3104	18.0495	13.665	0.930306	12.5277	4.274	1.71387	1.0845	1.79472	12.1937	14.0522	12.9138
0.773654	0.504691	0.296009	0.633407	0.271069	0.469544	1.04575	0.669118	-0.384309	0.950346	0.686537	-0.384599	12	73;100	P05412;P17535	Transcription factor AP-1;Transcription factor jun-D	JUN;JUND		+	S	2	+	DGLLASPDLGLLKLASPELERLIIQSNGLVT;SDLLTSPDVGLLKLASPELERLIIQSSNGHI	___1	1	0.00296381	122.98	78.3	Class 1	77.744	497.734	-0.01999	2075200000	100	6762	NaN	NaN	15.7268	20.265	17.6856	16.2682	8.80947	19.8998	16.1703	6.64844	5.54118	15.2288	8.90451	16.4754
1.64071	-0.0197251	0.552901	1.39046	0.42112	0.70834	0.2456	1.82502	1.4567	1.9845	0.5467	-1.5689	12	138	O95999	B-cell lymphoma/leukemia 10	BCL10	+		S	2	+	EPFPDGATNNLSRSNSDESNFSEKLRASTVM	___1	0.999943	0.000506377	138.28	104.53	Class 1	138.28	662.24	0.34204	73292000	138	6634	2872	138	9.20862	14.6507	8.27873	15.5748	17.1022	5.27561	15.0414	16.8249	4.17835	17.6975	10.5173	0.661955
1.33612	0.058393	-0.147423	2.27331	0.461853	1.81145	0.26894	1.52785	1.25891	0.564083	0.301865	-0.111385	12	312	P35568	Insulin receptor substrate 1	IRS1	+		S	3	+	VGLTRRSRTESITATSPASMVGGKPGSFRVR	___1	0.924445	0.00024432	132.33	132.33	Class 1	86.946	726.336	1.1709	609740000	312	7954	3552	312	16.0503	5.66482	15.9951	0.242229	7.14679	7.64209	16.0045	2.04365	4.45914	3.38478	17.6458	7.62381
1.60731	-0.0247967	1.61723	1.8944	0.894526	0.99745	0.834127	0.937775	-0.570117	1.09804	0.850396	-0.42913	12	415;418;418;415	Q9NQC7-2	Ubiquitin carboxyl-terminal hydrolase CYLD	CYLD;CYLD;CYLD	+		S	2	+	QPPPVNSLTTENRFHSLPFSLTKMPNTNGSI	___1	1	0.000854716	126.32	81.808	Class 1	126.32	628.807	1.2312	180130000	415	2795	1264	415	10.9825	3.49148	0.13314	12.7998	16.7577	1.90098	17.8387	6.76091	0.0420841	7.99759	8.49543	3.29083
0.980482	-0.0021315	0.158647	0.958153	0.154311	0.803842	0.270447	0.107991	-0.357411	0.861514	-0.09607	-0.957584	12	536;532	Q04206;Q04206-4	Transcription factor p65	RELA;RELA;RELA	+		S	2	+	DIEVYFTGPGWEARGSFSQADVHRQVAIVFR	___1	0.999972	0.000859022	125.38	84.117	Class 1	125.38	592.248	0.25464	529710000	536	9647	NaN	536	9.03616	4.32939	7.04153	4.65183	17.2067	1.5829	19.4594	0.891653	5.32392	16.9672	0.642036	12.3101
1.48239	0.088586	1.47253	1.17258	0.151246	0.936321	0.000408053	0.509274	0.460506	1.96874	0.656932	-1.31124	12	932	P19838	Nuclear factor NF-kappa-B p105 subunit;Nuclear factor NF-kappa-B p50 subunit	NFKB1	+		S	2	+	SSPVKTTSQAHSLPLSPASTRQQIDELRDSD	___1	0.998793	0.000104951	162.81	125.79	Class 1	153.14	867.415	1.0861	2256100000	932	7392	3284	932	53.7351	75.56	12.9456	5.73725	16.3053	3.22646	18.4894	2.53465	8.99004	8.57343	13.1277	17.071
1.545	-0.120274	1.6504	1.62344	-0.2567	1.2567	0.6789	1.7852	1.2356	1.4567	0.64256	-0.4567	12	927;928;747	P19838	Nuclear factor NF-kappa-B p105 subunit;Nuclear factor NF-kappa-B p50 subunit	NFKB1	+		S	2	+	RQQIDELRDSDSVCDSGVETSFRKLSFTESL	___1	0.9887	0.000474325	112.82	68.872	Class 1	112.82	870.825	-2.2055	13589000	927	7388	3284	927	2.24018	0.0946613	8.98113	8.10792	1.18903	5.52815	12.4766	16.0299	16.7294	12.9145	19.7056	0.686562
1.65043	-2.526	4.16152	4.2569	2.0001	2.2568	-0.965975	0.943486	1.90989	0.95876	0.74589	-0.21287	12	697;638;695;474	O14920	Inhibitor of nuclear factor kappa-B kinase subunit beta	IKBKB;IKBKB	+		S	3	+	SQPGQLMSQPSTASNSLPEPAKKSEELVAEA	___1	0.999439	1.72899e-06	213.38	165.72	Class 1	201.51	859.419	0.51799	1609600000	697	5122	2276	697	5.52277	6.7185	9.88347	14.2946	11.2116	8.59544	8.59731	18.7084	16.0125	10.8344	6.49592	4.20721
1.06152	0.097371	1.0759	1.45896	0.25968	0.857965	0.4896	1.2792	0.5896	1.857	0.44569	-0.6954	12	487;538	Q92574-2	Hamartin	TSC1	+		S	3	+	ASSSQGASVNPEPLHSSLDKLGPDTPKQAFT	___1	0.811432	3.38973e-05	144.43	106.97	Class 1	144.43	829.71	-0.39555	118130000	487	15910	6289	487	3.80331	7.18305	14.024	19.7625	2.90331	1.76056	9.60315	7.73454	7.30187	8.3946	10.4046	6.58514
1.63201	-0.296073	1.79106	1.28851	0.0642925	1.2056	1.36678	0.886152	-0.476364	1.09632	0.699672	-0.408007	12	857;857;857;867	Q9Y6Q9-5	Nuclear receptor coactivator 3	NCOA3	+		S	2	+	SQSVQSIRPPYNRAVSLDSPVSVGSSPPVKN	___1	1	5.53995e-05	186.56	131.22	Class 1	95.926	893.407	-0.2223	1544300000	857	21225	8276	857	25.214	17.7273	4.71952	9.42958	19.7521	6.92735	18.1855	16.6852	6.88933	0.201373	6.90115	1.46416
5.19129	-0.197978	5.37438	3.68491	2.5654	1.10087	2.50781	2.13694	-0.370408	3.28138	2.69292	-0.478138	12	36;36;36	P25963	NF-kappa-B inhibitor alpha	NFKBIA;NFKBIA;NFKBIA	+		S	3	+	KKERLLDDRHDSGLDSMKDEEYEQMVKELQE	___2	1	1.83488e-11	309.38	201.9	Class 1	220.14	971.729	-1.6907	1784200000	36	7627	3389	36	5.63739	15.514	14.7963	4.25696	11.8432	1.99572	4.01985	19.1776	12.4011	17.3642	5.85424	11.0663
5.19129	-0.197978	5.37438	3.68491	2.5654	1.10087	2.50781	2.13694	-0.370408	3.28138	2.69292	-0.478138	12	32;32;32	P25963	NF-kappa-B inhibitor alpha	NFKBIA;NFKBIA;NFKBIA	+		S	3	+	RDGLKKERLLDDRHDSGLDSMKDEEYEQMVK	___2	1	1.83488e-11	309.38	201.9	Class 1	220.14	971.729	-1.6907	1647600000	32	7626	3389	32	9.83545	24.2735	14.2596	17.8587	1.09511	1.2634	18.7688	19.2388	2.03091	19.2828	18.6675	2.12498
3.12909	0.614091	2.50011	3.76181	2.27044	1.47276	2.36466	1.45535	-0.908862	2.42624	1.86058	-0.574057	12	157;101	O00221	NF-kappa-B inhibitor epsilon	NFKBIE;NFKBIE	+		S	2	+	EARKGPDEAEESQYDSGIESLRSLRSLPEST	___1	0.999974	5.37525e-10	293.53	200.3	Class 1	293.53	1095.47	1.3471	897880000	157	4860	2169	157	2.90646	8.92931	5.27909	7.68518	18.9557	14.673	11.4237	18.2833	12.889	9.83184	11.4579	9.17772
-4.01015	-3.12668	-0.880601	-5.08971	-4.43731	-0.476033	-4.92906	-4.23334	0.696148	-5.97582	-4.61994	1.21557	12	2209;2209;2174;2265;2353;2384;2182;2263;2294;2328;2444;2475;2238;2384;2006;1101	P02751-5;P02751-3	Fibronectin;Anastellin;Ugl-Y1;Ugl-Y2;Ugl-Y3	FN1;FN1;FN1			S	3	+	IECFMPLDVQADREDSRE_____________	___1	1	4.15896e-13	250.43	250.35	Class 1	241.77	1064.11	1.0182	1496300000	2353	3108	NaN	NaN	14.3726	6.82441	3.7808	16.9514	8.63174	21.2988	23.4196	22.2977	7.05334	1.48338	0.489132	13.7117
1.81974	-0.224221	2.05544	-0.0793216	3.25329	-3.35124	-1.73986	-1.0312	0.709115	-0.318539	0.410792	0.742754	12	456;456;456;360	Q9UQ35	Serine/arginine repetitive matrix protein 2	SRRM2;SRRM2;SRRM2			S	2	+	PKPAPAPGSHREISSSPTSKNRSHGRAKRDK	___1	0.987398	0.000291101	130.27	90.887	Class 1	111.63	508.221	0.93747	17376000000	456	20291	8031	456	24.129	13.1642	11.8936	23.1141	20.0568	22.128	20.3875	14.2351	23.5589	22.5351	10.9548	3.59156
1.75992	-0.19076	2.14588	1.36595	-0.166681	1.58015	0.158735	-0.157745	-0.381801	0.926407	0.439464	-0.564701	12	173	K7EMZ9		LSM14A			S	2	+	GSAFTQDTRSLKTQLSQAEVHKVSRPENEQL	___1	1	0.000450479	170.26	41.801	Class 1	161.21	610.787	-0.48557	1842700000	173	4688	2065	173	23.7092	5.68391	0.35217	20.8946	4.72571	12.5883	4.01466	7.17456	6.68794	14.9909	21.6526	3.39497
0.931882	-0.353649	1.29747	1.53866	0.825025	0.854109	0.192912	0.715626	0.527018	4.00785	2.22793	-1.76658	12	73;73;73;73;73	Q86UE8-2	Serine/threonine-protein kinase tousled-like 2	TLK2;TLK2;TLK2			S	2	+	NDQRNRKRKAEPYETSQGKGTPRGHKISDYF	___1	0.994486	0.000422255	167.92	109.29	Class 1	157.07	659.29	0.17186	1824000000	73	14142	5659	73	4.0298	21.1114	16.5722	12.3465	5.47823	1.51931	17.2904	24.7727	15.059	3.24759	24.6627	9.69965
0.964047	-0.0230685	1.03917	0.0609221	0.082017	0.0139074	-0.00952142	-0.21406	-0.0906209	-0.0405519	-0.150835	-0.116746	12	340;340	Q14004;Q14004-2	Cyclin-dependent kinase 13	CDK13			S	2	+	SPVSHRASQSLRSRKSPSPAGGGSSPYSRRL	___3	1	0.00026673	199.16	199.16	Class 1	126.52	773.754	-0.22594	5442900000	340	10753	NaN	NaN	3.00776	5.12804	6.43716	22.0997	3.29506	8.89431	5.78554	9.2161	6.92051	21.1567	19.273	15.5488
0.964047	-0.0230685	1.03917	0.0609221	0.082017	0.0139074	-0.00952142	-0.21406	-0.0906209	-0.0405519	-0.150835	-0.116746	12	342;342	Q14004;Q14004-2	Cyclin-dependent kinase 13	CDK13			S	2	+	VSHRASQSLRSRKSPSPAGGGSSPYSRRLPR	___3	1	0.000102342	199.16	199.16	Class 1	126.52	773.754	-0.22594	5683300000	342	10754	NaN	NaN	5.91836	13.0778	21.0565	2.9705	6.19207	11.1686	6.15647	1.52875	4.62196	2.35164	16.3645	8.03025
-1.02116	-0.907584	-0.0888224	0.0427737	0.0391065	0.00663739	-0.532321	-0.413541	0.162232	0.0818265	0.0183115	0.0531612	12	1173;1173;1180;1172;1156;1156;1157;1173;1173;1156	P55196;P55196-1	Afadin	MLLT4;MLLT4;MLLT4;MLLT4;MLLT4			S	3	+	PGDDRLMKNRADHRSSPNVANQPPSPGGKSA	___2	1	1.8049e-05	251.11	215.44	Class 1	126.43	719.283	0.13618	9050100000	1173	251	NaN	NaN	21.3523	18.8244	17.7222	15.7546	20.8911	17.1111	23.0356	13.0202	22.6731	15.5217	3.81909	8.8662
-1.01427	-0.526216	-0.488408	-0.279529	-0.617891	0.389197	-0.36378	-0.378996	0.0162091	-0.594148	-0.392855	0.263546	12	1173;1173;1180;1172;1156;1156;1157;1173;1173;1156	P55196;P55196-1	Afadin	MLLT4;MLLT4;MLLT4;MLLT4;MLLT4			S	3	+	PGDDRLMKNRADHRSSPNVANQPPSPGGKSA	___1	1	1.8049e-05	251.11	215.44	Class 1	126.43	719.283	0.13618	9050100000	1173	251	NaN	NaN	8.84006	21.2799	14.4508	10.5097	8.23783	9.65105	9.56949	14.1581	24.3351	13.5912	12.6218	21.3064
1.09248	0.0814373	0.985591	1.26946	-0.0572175	1.11562	0.283114	0.145093	-0.063501	0.549276	0.139156	-0.410601	12	276;276;133;262;262;119;262	O60271;O60271-4	C-Jun-amino-terminal kinase-interacting protein 4	SPAG9;SPAG9			T	3	+	EDELSDVSQGGSKATTPASTANSDVATIPTD;KDELSDVSQGGSKATTPASTANSDVATIPTD	___1	0.994934	1.11663e-10	248.86	193.21	Class 1	196.99	1062.17	0.13171	7054100000	276	22469	NaN	NaN	24.1899	10.1765	24.838	13.9054	22.7361	11.9816	16.7718	20.3136	15.259	15.764	0.0694812	2.97536
0.719782	-1.25792	1.90874	0.891436	0.00468851	0.878097	1.06407	0.553537	-0.490876	0.921669	0.546733	-0.336512	12	15;15	P04792	Heat shock protein beta-1	HSPB1;HSPB1			S	3	+	_MTERRVPFSLLRGPSWDPFRDWYPHSRLFD	___1	1	1.13778e-05	199.99	125.67	Class 1	125.73	661.616	0.61852	15528000000	15	6740	2948	15	11.077	6.25	19.5607	14.2107	4.28064	0.285594	8.30846	5.72554	3.12934	8.98033	21.0861	13.6696
-0.794976	-0.667072	-0.0768547	-0.0145135	0.0404324	0.0730805	1.03321	0.506777	-0.509746	0.245576	0.103364	-0.153292	12	194;194	Q6P1L5	Protein FAM117B	FAM117B			S	2	+	RSPEQSRSSPEKRSPSAPVCKAGDKTRQPSS	___1	0.999972	0.00121117	135.63	56.8	Class 1	91.62	541.247	0.43078	3718100000	194	13136	5352	194	6.02826	16.3865	24.6844	9.41516	1.57373	12.8457	22.8269	0.776629	15.3498	5.15932	16.1859	3.69861
1.30236	-0.443795	1.78042	1.5489	-0.0152236	1.47569	1.37204	1.05176	-0.275735	0.255827	-0.484528	-0.727044	12	178;178	Q8ND56-2	Protein LSM14 homolog A	LSM14A			S	2	+	GSAFTQDTRSLKTQLSQGRSSPQLDPLRKSP	___2	1	6.92749e-05	181.43	181.43	Class 1	106.88	435.197	-0.83953	7625100000	178	15097	6021	178	15.1842	19.1294	13.0025	14.4403	2.34209	10.9543	2.51663	0.445726	18.5683	21.7056	8.44658	11.4238
1.13433	-0.006509	1.14917	1.21686	-0.409037	0.149756	0.498329	0.109827	-0.264133	-0.0950074	-0.141702	-0.168929	12	249;234;249;249;249;84	P14618;P14618-2	Pyruvate kinase isozymes M1/M2;Pyruvate kinase;Pyruvate kinase;Pyruvate kinase	PKM;PKM;PKM;PKM2			S	2	+	EQDVDMVFASFIRKASDVHEVRKVLGEKGKN	___1	1	0.000597479	118.24	65.206	Class 1	90.229	560.761	0.77355	2367200000	249	7115	NaN	NaN	11.3641	0.340311	24.2346	6.46119	20.482	19.44	13.2665	0.425179	13.9428	12.7683	11.1338	1.89213
0.807166	0.599322	0.300604	-0.537747	0.250898	-0.688314	-0.776867	0.159475	0.809221	-0.0105565	0.465876	0.538794	12	31;31	Q5ST79	Radiation-inducible immediate-early gene IEX-1	IER3;IER3			S	3	+	APTPAPSTIPGPRRGSGPEIFTFDPLPEPAA	___1	0.999792	6.7247e-05	146.8	107.97	Class 1	146.8	811.725	0.26211	338480000	31	8373	3703	31	15.6347	13.2133	1.92104	23.8325	9.70037	22.2168	5.61685	11.5725	0.339599	3.40986	11.1132	19.5417
0.94344	0.325779	0.623041	1.15164	-0.365021	0.184715	-1.31488	-1.53968	-0.244562	0.142716	-0.078352	-0.240406	12	410;217	Q13547	Histone deacetylase 1	HDAC1;HDAC1			S	2	+	DEDEDDPDKRISICSSDKRIACEEEFSDSEE	___1	0.999997	0.000242286	170.04	61.476	Class 1	75.819	613.238	1.269	1288400000	410	10607	4554	410	10.1341	20.1237	22.5066	1.29277	21.7029	6.37026	10.6258	13.3277	5.96984	13.4202	6.07778	1.77406
0.960637	2.24358	-1.26905	0.861271	0.341764	0.484279	1.65798	2.15811	0.500595	1.38448	0.46541	-0.90574	12	53	Q86YD1	Prostate tumor-overexpressed gene 1 protein	PTOV1			S	2	+	PASPRGPQPPRIRARSAPPMEGARVFGALGP	___1	1	0.000518345	130.02	101.73	Class 1	79.201	498.204	0.43875	4362800000	53	14316	5720	53	7.43799	11.3686	16.8767	14.0689	0.607268	22.6431	21.3218	24.5721	19.7141	7.94452	0.94364	15.9656
1.28972	0.762019	0.540315	1.10604	0.714975	0.263673	0.461008	0.635602	0.208679	0.753496	0.732865	-0.0151336	12	249	P48431	Transcription factor SOX-2	SOX2			S	2	+	GMALGSMGSVVKSEASSSPPVVTSSSHSRAP	___2	0.985691	0.000150946	147.03	120.61	Class 1	112.53	931.372	0.66697	1620800000	249	8431	3735	249	4.55447	17.195	10.5566	10.6822	24.8575	9.81213	3.38145	20.5501	13.2007	1.16659	4.09523	4.54563
0.823627	0.640106	0.135804	0.376492	0.976677	-0.564187	-0.0491982	-0.172748	-0.00329828	0.427176	0.26793	-0.165455	12	235;204	P62753	40S ribosomal protein S6;40S ribosomal protein S6	RPS6;RPS6			S	2	+	AKEKRQEQIAKRRRLSSLRASTSKSESSQK_	___3	1	0.000498039	210.22	119.51	Class 1	175.8	723.301	1.7308	31581000000	235	9191	4118	235	16.9968	5.32847	18.6412	24.8895	14.2487	21.465	7.12664	13.1554	23.6457	17.7496	6.46206	21.953
1.13354	-0.459968	1.60563	0.63883	-0.176911	0.749589	0.625376	0.302597	-0.293765	-0.104981	-0.40712	-0.307514	12	183;183;142	Q8ND56-2	Protein LSM14 homolog A	LSM14A;LSM14A			S	3	+	QDTRSLKTQLSQGRSSPQLDPLRKSPTMEQA	___2	0.996182	1.83985e-13	220.1	130.27	Class 1	130.34	690.996	0.79484	83438000000	183	15099	6021	183	17.7131	10.576	17.8071	22.1705	13.7591	13.5815	21.2	19.8107	19.8255	12.6709	20.4831	8.31787
0.914827	0.181238	0.583817	1.40988	0.680918	0.565521	0.620641	1.01801	0.180739	0.724572	0.645064	-0.142308	12	65;79;114;130;65;65	Q6IPM2-2	IQ domain-containing protein E	IQCE;IQCE			S	3	+	TDTFRVKRPHLRRSASNGHVPGTPVYREKED	___1	0.998445	0.000233138	139.27	82.831	Class 1	72.932	507.9	0.26925	1421100000	65	13025	5314	65	14.902	17.8902	21.4364	8.93418	18.1332	19.1067	24.5763	16.9569	14.1007	23.3931	24.1391	10.3599
1.55151	0.376585	1.21839	-0.0395122	0.10326	-0.101805	0.417281	-0.23873	-0.170377	0.369742	0.459222	0.102746	12	1382;1382	Q9UQ35	Serine/arginine repetitive matrix protein 2	SRRM2			S	2	+	PSLDMKEQSTRSSGHSSSELSPDAVEKAGMS	___1	0.999977	2.44023e-05	342.85	155.87	Class 1	285.07	888.84	-0.77947	10128000000	1382	20306	8031	1382	6.5502	5.60676	24.6186	3.98766	6.72714	19.7159	2.68221	18.7913	24.4032	7.45052	10.3503	16.3989
0.739885	0.367891	0.344029	0.811244	0.354341	0.356898	0.33489	-0.308686	-0.575883	0.452404	-0.160261	-0.484108	12	29;29;29	Q15311	RalA-binding protein 1	RALBP1;RALBP1;RALBP1			S	2	+	EHRRVEHGSGLTRTPSSEEISPTKFPGLYRT	___2	0.999682	2.50177e-18	308.93	108.96	Class 1	207.04	628.276	0.97775	19829000000	29	11326	4780	29	22.4174	10.6519	9.00651	13.3792	3.51431	7.60225	10.156	22.2777	15.8522	12.197	0.651651	6.09644
0.798221	-0.0374333	0.824895	-0.0470678	-0.380509	0.287071	0.395725	-0.23891	-0.555675	0.357083	-0.0661741	-0.413983	12	265	Q9HC52	Chromobox protein homolog 8	CBX8			S	3	+	LARRQDSDLVQCGVTSPSSAEATGKLAVDTF	___1	0.984488	3.80449e-06	226.04	139.46	Class 1	132.53	791.684	-0.10343	4422900000	265	18509	7384	265	22.1222	2.47411	3.10066	8.60928	13.4259	23.6152	0.263177	4.80171	22.6461	9.84826	23.8403	6.68323
2.07042	-0.848985	2.298	2.62086	0.894888	1.75252	0.678995	1.28218	0.62568	0.926161	0.559844	-0.233366	12	298;275;181	Q86UE4	Protein LYRIC	MTDH;MTDH;MTDH			S	2	+	GGGWNEKSVKLSSQISAGEEKWNSVSPASAG	___1	1	1.03666e-05	196.97	81.882	Class 1	161.04	614.776	0.070381	9438200000	298	14135	5658	298	21.8614	0.421434	7.79387	14.2357	22.8324	21.8928	8.34882	2.13205	2.06151	1.05792	22.1308	20.77
-0.958189	-0.797427	-0.133337	-0.0189364	0.105573	-0.10161	-0.175113	-0.204151	0.118371	-0.185482	-0.154251	0.0445648	12	223	O75533	Splicing factor 3B subunit 1	SF3B1			T	2	+	PGATPKKLSSWDQAETPGHTPSLRWDETPGR	___1	1	4.90478e-15	340.39	257.3	Class 1	163.25	1021.42	-1.875	24697000000	223	22559	2659	223	15.1081	13.9723	5.59257	13.1127	24.0747	17.9441	16.5078	11.5137	20.3241	7.18085	20.0218	4.30861
-1.12954	-0.593366	-0.461624	0.194055	0.0243787	-0.0732535	-0.127852	-0.31233	-0.158696	-1.22749	-0.681733	0.559093	12	1029;1029;1029;1029	Q13813;Q13813-2	Spectrin alpha chain, non-erythrocytic 1	SPTAN1;SPTAN1			S	4	+	GFVPAAYVKKLDPAQSASRENLLEEQGSIAL	___1	0.869369	1.00694e-05	198.15	63.755	Class 1	169.44	652.08	0.54404	4209900000	1029	10719	NaN	NaN	1.12701	0.497276	17.7932	21.9444	4.17215	8.87794	24.1407	3.02079	16.6835	8.96229	1.90237	9.4787
0.964303	-0.0315718	1.00844	0.584898	0.204544	0.332191	0.262728	0.325532	0.0555488	0.162685	0.0297505	-0.0943874	12	836;287	Q9C0C2	182 kDa tankyrase-1-binding protein	TNKS1BP1			S	2	+	QDRVVGKPAQLGTQRSQEADVQDWEFRKRDS	___1	1	0.00028628	202.03	112.09	Class 1	202.03	859.365	-0.094256	1452600000	836	17814	7107	836	19.3245	5.52842	22.0107	7.2505	16.076	6.92986	21.6119	14.0385	14.1652	22.2803	6.8817	24.3278
1.91365	-0.018058	1.90931	1.48638	0.549922	0.948974	0.870632	0.779106	-0.0771105	1.18615	1.20351	0.0822503	12	479;204;46	Q13433	Zinc transporter ZIP6	SLC39A6;SLC39A6			T	2	+	VEIKKQLSKYESQLSTNEEKVDTDDRTEGYL	___1	0.954469	5.29524e-07	251.19	202.4	Class 1	196.97	704.287	1.0571	1281300000	479	23379	4527	479	19.5971	2.24293	19.6949	14.2213	12.2237	12.2096	12.3417	22.122	18.1005	16.6462	6.78556	16.9053
1.03239	-0.0616773	1.09639	0.564037	0.147576	0.398875	0.64864	0.254815	-0.374785	0.578177	0.334893	-0.349262	12	406;406	Q99569;Q99569-2	Plakophilin-4	PKP4			S	3	+	ASQHSQLGQDLRSAVSPDLHITPIYEGRTYY	___1	0.999537	0.000172939	151.96	87.713	Class 1	78.554	612.296	-0.28148	424410000	406	17111	NaN	NaN	11.9947	2.884	6.847	16.7874	10.9151	5.25722	6.0847	17.3452	3.58305	3.49207	0.839145	11.5537
1.24001	0.480565	0.80812	0.017929	0.208733	-0.241179	0.567441	0.685115	0.314177	0.3437	0.569134	0.242416	12	475;413;378;444;53	Q9H4G0;Q9H4G0-2;Q9H4G0-3;Q9H4G0-4	Band 4.1-like protein 1	EPB41L1;EPB41L1			T	2	+	ESGGQRSEAEEGEVRTPTKIKELKFLDKPED;ESGGQRSEAEEGEVRTPTKIKELKPEQETTP	___1	0.999956	1.77226e-08	333.03	166.36	Class 1	333.03	756.833	0.63489	15404000000	475	24547	NaN	NaN	7.08123	18.6914	12.6521	12.4056	23.9742	6.09082	12.0661	8.93964	1.67544	10.6561	8.40328	0.358099
0.757659	-0.14527	0.883763	0.0467953	-0.0165309	0.111481	0.346253	0.160292	-0.236649	0.360937	0.20191	-0.124892	12	98;473;391	M0R0K9;Q13263	Transcription intermediary factor 1-beta	TRIM28;TRIM28			S	2	+	GFGSEPHVSGVKRSRSGEGEVSGLMRKVPRV;YSSAEPHVSGVKRSRSGEGEVSGLMRKVPRV	___1	1	5.79131e-07	254.73	155.29	Class 1	135.86	665.297	1.596	54615000000	473	4811	NaN	NaN	9.13896	16.6507	9.16002	15.7448	7.60428	11.7452	14.5177	7.42999	2.22039	20.6548	4.89738	21.1809
-1.18831	-0.645742	-0.551652	-0.970852	-0.837464	0.0349535	-0.72312	-0.712658	-0.0893832	-0.693315	-0.634342	0.127599	12	673;691;267;296;325;231;256	P10636;P10636-2;P10636-4;P10636-5	Microtubule-associated protein tau;Microtubule-associated protein	MAPT;MAPT			S	2	+	SEKLDFKDRVQSKIGSLDNITHVPGGGNKKI	___1	1	0.00011233	163.62	97.018	Class 1	116.09	829.899	1.1811	852880000	673	6975	NaN	NaN	18.1158	6.1415	0.14594	15.3764	23.0431	1.52449	10.3179	22.3919	10.2378	13.4402	3.17196	8.09145
-1.2403	-0.72997	-0.558399	0.153951	-0.783377	0.872838	0.310166	0.117987	-0.191713	0.182723	-0.213081	-0.371723	12	4;4;4;4;4	Q9Y530	O-acetyl-ADP-ribose deacetylase 1	OARD1;OARD1;OARD1;OARD1;OARD1			S	2	+	____________MASSLNEDPEGSRITYVKG	___1	0.96225	0.000939414	89.506	64.589	Class 1	77.746	692.275	0.15132	437750000	4	21022	8200	4	19.0167	14.1197	10.0278	1.76549	22.4353	23.2911	7.82893	19.5445	20.4218	24.3159	1.13879	1.24332
1.10592	0.656875	0.437696	0.0197384	0.624159	-0.603138	0.0917184	1.99546	1.90421	0.0335833	0.190113	0.279819	12	459;316	R4GMX3	Polycomb complex protein BMI-1	BMI1			S	2	+	SGNHQSSFANRPRKSSVNGSSATSSG_____	___1	0.899492	0.000291628	165.93	23.376	Class 1	164.53	624.759	-1.248	1571900000	459	21273	8288	459	20.7878	13.7979	22.6942	10.1917	7.30157	16.2069	11.504	3.38338	3.58403	5.48796	8.00781	9.59539
1.55486	0.00230798	1.4068	-0.114701	-0.230614	0.104763	-0.0396425	0.405106	0.433272	0.0495836	0.257341	0.167516	12	712;163	Q9C0C2	182 kDa tankyrase-1-binding protein	TNKS1BP1			S	2	+	GGARRGAGAELKDTQSPSTCSEGLLGWSQKD	___1	0.991148	8.2463e-05	210.4	84.01	Class 1	210.4	1030.94	-0.71096	526890000	712	17790	7107	712	10.9891	23.0793	5.87947	15.0593	19.2287	2.30907	0.606239	10.1188	18.3317	17.5907	11.9453	6.45851
0.940937	-0.363851	1.23801	0.181179	-0.343095	0.505656	0.254796	-0.183653	-0.345269	-0.0369671	-0.37568	-0.226797	12	496;557;511;382	O95453-2	Poly(A)-specific ribonuclease PARN	PARN;PARN			S	2	+	QCIPYTLQNHYYRNNSFTAPSTVGKRNLSPS	___1	0.999997	0.000650757	145.86	118.6	Class 1	135.72	651.79	0.076098	591870000	496	6519	2813	496	17.4352	20.9268	10.9735	15.9914	5.32146	1.66231	13.0811	8.48682	13.5045	20.5875	17.76	18.5844
1.74734	-0.200363	1.96095	1.74734	-0.276668	0.716829	0.895498	0.75992	0.066808	1.00731	0.645333	-0.275624	12	478;203;45	Q13433	Zinc transporter ZIP6	SLC39A6;SLC39A6			S	2	+	DVEIKKQLSKYESQLSTNEEKVDTDDRTEGY	___1	0.995386	3.16765e-07	354.66	125.11	Class 1	294.63	1054.94	-1.0782	28960000000	478	10507	4527	478	12.7138	20.7523	16.0473	14.1928	22.1454	21.5798	13.3854	13.1555	19.7877	13.2393	14.53	10.3163
2.19609	-0.838231	3.03736	2.90832	1.09224	1.77538	1.81059	1.02041	-0.694439	1.70368	1.06644	-0.549659	12	320;274	Q13546	Receptor-interacting serine/threonine-protein kinase 1	RIPK1			S	3	+	KKEYSNENAVVKRMQSLQLDCVAVPSSRSNS	___1	1	2.82468e-05	166.38	129.1	Class 1	93.876	674.956	0.12487	568690000	320	10600	4553	320	2.70647	23.9891	14.7465	24.7248	12.6405	2.14634	20.1121	14.8309	15.5195	12.1231	3.52167	15.0933
3.26086	-0.275893	3.33313	3.35696	2.023	1.32287	1.29922	1.8349	0.512138	2.38018	1.54351	-0.806648	12	457;407;412;433;338;339;190	Q6ZVM7	TOM1-like protein 2	TOM1L2;TOM1L2;TOM1L2;TOM1L2			S	2	+	LRTDLKGDDLEEGVTSEEFDKFLEERAKAAE	___1	0.968217	9.0552e-09	213.69	181.06	Class 1	109.04	875.341	0.52653	1055200000	457	13591	5496	457	5.38303	10.3849	12.0607	24.6534	7.98447	7.97672	4.52103	0.34256	3.53134	21.8514	16.0307	8.99717
2.13109	-0.271318	2.50268	1.909	-1.32027	0.211623	0.240241	0.0303437	-0.201779	0.144669	0.318202	0.179445	12	3556;3557;2926;3446;2287;3416	Q96Q15;Q96Q15-2	Serine/threonine-protein kinase SMG1	SMG1;SMG1;SMG1			S	2	+	AVRSNTGQKTQPDVMSQNARKLIQKNLATSA	___1	1	0.000899605	124.2	78.37	Class 1	102.65	727.827	1.2481	1683700000	3556	4079	NaN	NaN	17.6022	10.3221	3.49899	15.0348	13.9402	0.692191	22.783	16.3872	24.9526	20.4836	13.2403	21.4418
0.814376	0.135402	0.674212	-0.366531	0.274842	-0.667388	-0.0442443	0.0351949	0.0213103	-0.0406516	-0.0778425	-0.0238532	12	32	Q96C90	Protein phosphatase 1 regulatory subunit 14B	PPP1R14B			S	3	+	PGPGSGGPGPRVYFQSPPGAAGEGPGGADDE	___1	1	4.07698e-05	157.09	141.42	Class 1	135.02	856.05	0.50686	1815600000	32	16321	6470	32	6.10181	11.4609	11.8347	11.8894	20.1684	7.54741	12.8367	1.23651	20.0648	22.2819	18.6479	6.41215
-1.02536	-0.971667	-0.0221595	0.404094	-0.149948	0.560266	0.256933	-0.0233305	-0.0969402	0.143868	0.609589	0.270784	12	509;542	Q9UQB8-5		BAIAP2			S	2	+	AVPAFSQGLDDYGARSMSSADVEVARF____	___1	0.99864	0.00211801	104.09	60.543	Class 1	104.09	697.787	-0.43913	270520000	509	20557	8036	509	6.01107	4.89626	15.583	17.886	1.02495	12.5504	1.59027	21.9808	14.2818	4.80308	13.2569	23.352
1.18278	-0.319599	1.51035	1.55283	0.345899	1.02849	0.867737	0.81472	-0.287333	1.31916	0.792967	-0.541019	12	497	Q96BY7	Autophagy-related protein 2 homolog B	ATG2B			S	3	+	HPTPLQKTSLPSRSVSVDESRPELIFRLAVG	___1	0.999864	0.000165757	179.81	160.51	Class 1	130.29	571.945	-0.063378	1649500000	497	16297	6461	497	16.2693	11.2708	6.77229	17.5452	18.4094	2.96908	20.4893	3.17482	19.3707	17.6727	17.2607	3.689
-0.757624	-0.715823	0.009648	0.250941	0.132787	0.0914136	0.079409	0.117005	0.0556316	-0.00101817	0.0518014	0.0892712	12	291;233	O95817	BAG family molecular chaperone regulator 3	BAG3;BAG3			S	3	+	REGSPARSSTPLHSPSPIRVHTVVDRPQQPM	___1	1	0.000579488	156.41	89.162	Class 1	100.45	506.865	-0.64358	2489700000	291	6604	2855	291	6.39932	18.0439	7.99946	16.7749	16.3063	9.90914	18.6471	0.72094	4.81581	22.5856	22.5961	14.4302
0.780379	-0.0477176	0.803454	0.00894439	-0.0691744	0.137529	-0.0726156	-0.313238	-0.338882	0.700854	0.0692946	-0.436992	12	516;400	Q9Y6G9	Cytoplasmic dynein 1 light intermediate chain 1	DYNC1LI1;DYNC1LI1			S	2	+	RITRKPVTVSPTTPTSPTEGEAS________	___1	0.994539	6.42061e-06	245.92	104.22	Class 1	163.04	983.456	1.0823	8208800000	516	21192	8260	516	0.0127069	9.35527	21.2445	0.407119	4.08523	22.3874	14.7405	14.6896	19.6794	0.319098	4.19487	7.0803
1.51282	0.802648	0.711419	0.54426	1.19474	-0.627043	0.297352	0.773453	0.444166	-0.0823282	0.525767	0.621476	12	835;550	O94880;O94880-2	PHD finger protein 14	PHF14			S	3	+	KKIPIRNTRTRGRKRSFVPEEEKHEERVPRE	___1	1	0.00111659	147.12	43.358	Class 1	76.073	532.563	1.5136	1555500000	835	6297	NaN	NaN	3.32652	13.7656	3.36508	21.9709	10.0004	3.84899	13.1007	13.4495	2.51662	4.24469	14.4864	6.75302
0.884923	-0.56374	-0.0225192	0.597259	0.498587	0.00160158	-0.0483537	0.246368	0.295174	0.276142	0.595352	0.417012	12	962;940;950;962;973	Q08174-2	Protocadherin-1	PCDH1;PCDH1;PCDH1			S	2	+	GDSPRIHLPLNYPPGSPDLGRHYRSNSPLPS	___1	1	0.000348842	117.37	98.51	Class 1	117.37	913.453	1.3563	434650000	962	9784	4370	962	2.17937	9.22559	20.7878	4.03905	3.22286	15.0928	24.2184	4.22932	7.09724	3.21359	9.74495	6.73054
-0.779155	-0.480151	-0.312967	-0.0239303	0.128876	-0.171364	0.103449	0.0811844	0.0434391	0.0622768	0.270867	0.19889	12	219;219;266;266;320;320;219;219;266;266;320;320;320;219;219;266;266;320;320;219;219;266;266;320;320	O60716-21;O60716-24	Catenin delta-1	CTNND1;CTNND1			S	3	+	ARRTGTPSDPRRRLRSYEDMIGEEVPSDQYY	___1	0.999995	1.98912e-06	176.51	116.63	Class 1	176.51	1121.5	-0.29143	7043400000	219	5841	NaN	NaN	20.9032	13.3761	3.28662	1.71953	9.0729	0.114295	15.9975	19.6832	3.14389	14.982	16.1731	22.8543
0.934457	0.686123	0.310411	0.644003	0.586573	0.0387957	0.5595	0.16858	-0.395114	1.157	0.476668	-0.416399	12	411;411	Q9ULJ3	Zinc finger and BTB domain-containing protein 21	ZBTB21			S	2	+	DDRPQVLQPHRLRSFSASQSTDREGASPVTE	___1	0.999991	6.13982e-05	232.69	174.39	Class 1	126.83	583.23	0.88931	2720900000	411	19983	7948	411	18.5828	24.6377	12.7746	20.1504	7.32368	4.03049	5.39442	2.52974	13.4252	13.8517	13.9597	12.7008
0.950125	-0.654216	1.70578	1.11899	-0.815971	1.91761	0.553893	0.595766	0.086129	0.0854572	0.313184	0.190264	12	51;58;51;51;51;51;51	P18615	Negative elongation factor E	NELFE;NELFE;NELFE;NELFE;NELFE;NELFE;NELFE			S	2	+	SSSSTTSQGGVKRSLSEQPVMDTATATEQAK	___1	0.995719	1.26422e-05	177.69	105.93	Class 1	135.64	1001.94	0.04246	1747900000	51	7340	3266	51	13.7344	2.57642	22.9524	17.8138	4.19695	2.32111	13.6418	1.50081	8.99213	23.7814	20.7935	1.09112
0.759913	0.230062	0.548819	1.2357	0.795328	0.283094	0.919475	0.803424	-0.119571	0.628142	0.423203	-0.308591	12	1301;1308;1308	F5GWX5;Q14839	Chromodomain-helicase-DNA-binding protein 4	CHD4;CHD4			S	2	+	GEEEEVEREIIKQEESVDPDYWEKLLRHHYE	___1	1	1.01459e-42	383.41	206.39	Class 1	111.81	802.811	-1.6374	6372500000	1301	2611	NaN	NaN	8.96352	13.5976	0.973245	9.23623	13.0203	9.11016	20.5258	14.5438	23.1731	1.03728	15.4009	17.8277
-0.975664	-1.12604	0.145219	0.13966	-0.0622356	0.216501	-0.26876	-0.153129	0.148912	0.0331096	0.0606054	0.276432	12	1621	Q9C0C2	182 kDa tankyrase-1-binding protein	TNKS1BP1			S	2	+	LFQDSTEPRASRVPSSDEEVVEEPQSRRTRM	___1	1	1.46831e-06	272.63	184.08	Class 1	256.4	923.861	-0.33785	13940000000	1621	17781	7107	1621	8.49013	5.02412	9.7813	18.6658	10.5672	5.58881	13.7569	6.49491	5.28821	11.6905	11.6442	20.4827
1.45112	0.816833	0.706644	0.700365	0.35024	0.209903	0.569849	0.547404	-0.0960193	0.453891	0.157455	-0.23975	12	1488	Q9BY89	Uncharacterized protein KIAA1671	KIAA1671			S	3	+	KEDAPQEKERPLQQVSPVASVPWRSHSFCKD	___1	0.999948	0.00145816	86.539	86.539	Class 1	86.539	643.663	0.18603	209470000	1488	17660	7051	1488	1.9513	3.16824	11.1144	9.84221	5.96576	9.35436	4.12374	21.8112	15.5831	24.8751	15.8121	19.903
1.78253	0.101822	1.65835	1.8761	0.930348	0.912329	1.43297	1.43745	0.0130014	1.5346	1.26779	-0.303467	12	453;603;401;603;178;164;603	Q70EL1-7	Inactive ubiquitin carboxyl-terminal hydrolase 54	USP54;USP54;USP54;USP54			S	3	+	IFSKDKRKHCGYTQLSPFSEDSAKEFIPDEP	___1	0.999984	5.06453e-05	166.29	116.7	Class 1	166.29	636.261	-0.88929	326430000	453	13618	5505	453	24.9683	23.4537	9.79465	4.63096	22.301	13.0408	19.8173	24.7078	10.5801	1.83531	13.1393	22.4902
2.35444	-0.585271	2.98686	2.00074	1.49816	0.68444	0.776888	1.01398	0.154351	1.15405	1.46028	0.289786	12	11;11;11;11;11;11;11;11	Q12933-4	TNF receptor-associated factor 2	TRAF2;TRAF2;TRAF2;TRAF2;TRAF2			S	3	+	_____MAAASVTPPGSLELLQPGFSKTLLGT	___2	1	6.96719e-06	170.27	96.592	Class 1	153.92	724.672	0.78967	400260000	11	10199	4441	11	3.74291	19.71	20.4776	17.5622	13.6034	1.93869	0.825492	8.35839	6.64472	23.79	0.577481	19.4115
-0.903472	-0.317748	-0.626091	-0.341745	-0.464943	0.120324	-0.494681	-0.412669	0.0989197	-0.522732	-0.491477	0.0446351	12	640;216	Q8N3F8	MICAL-like protein 1	MICALL1;MICALL1			S	2	+	QVKSSCKENPFNRKPSPAASPATKKATKGSK	___2	1	6.93047e-05	161.1	93.626	Class 1	124.45	607.765	1.8957	1568100000	640	14813	5902	640	6.39384	15.4617	15.1833	9.01965	0.929913	11.0553	16.9304	24.0449	0.517727	1.63537	1.76013	5.69283
-0.903472	-0.317748	-0.626091	-0.341745	-0.464943	0.120324	-0.494681	-0.412669	0.0989197	-0.522732	-0.491477	0.0446351	12	644;220	Q8N3F8	MICAL-like protein 1	MICALL1;MICALL1			S	2	+	SCKENPFNRKPSPAASPATKKATKGSKPVRP	___2	0.999932	6.93047e-05	161.1	93.626	Class 1	124.45	607.765	1.8957	1232300000	644	14814	5902	644	3.77984	18.3958	18.5996	3.03211	12.6781	7.40518	2.71558	10.3816	11.6691	14.9039	15.475	17.1625
1.07889	0.0331934	1.05031	0.169774	-0.178142	0.323199	-0.446296	0.133846	0.622107	-0.224992	-0.475122	-0.404705	12	45;45;45;45	Q14669-3		TRIP12;TRIP12;TRIP12			S	2	+	IGGRSHLGQAKHKGYSPPESRKSNSKAPKVQ	___1	1	0.00275367	139.43	95.008	Class 1	139.43	486.695	1.0108	780310000	45	10975	4671	45	6.27654	6.39743	13.7269	14.8525	6.49248	12.4531	14.1735	13.6239	7.23338	12.1725	4.64608	17.6301
1.61157	-0.152798	1.51827	1.33001	0.250782	1.0606	1.45904	0.456238	-1.16072	0.996749	0.346579	-0.636847	12	1173;649;286;649;649;649;68	J3KP28;Q9HCH5-12;Q9HCH5-8		SYTL2;SYTL2;SYTL2			S	2	+	QTRFLGTVPHFYRAASQTSEMKDKSNGLESQ	___1	0.999998	0.00016173	234.83	160.7	Class 1	234.83	638.268	-0.97518	1338400000	1173	4296	NaN	NaN	21.5373	3.87162	6.04803	17.8833	24.3299	19.4677	5.8318	0.118682	12.4907	4.88141	19.9098	0.226657
1.31221	-0.757598	2.06386	0.742493	0.0415242	0.88693	0.503016	0.804644	0.293243	0.592584	0.344807	-0.234509	12	270;315	Q9H788-2	SH2 domain-containing protein 4A	SH2D4A			S	2	+	YPQKPLRNQGVVRTLSSSAQEDIIRWFKEEQ	___1	0.998096	0.000303834	190.34	131.62	Class 1	167.61	700.327	-0.22724	982190000	270	18304	7279	270	3.2893	23.7896	18.9495	15.7774	6.91184	23.3995	14.0819	22.0067	18.8703	20.756	16.4187	4.37501
-0.90142	-0.873038	-0.170336	-0.0547632	0.00895018	-0.0929655	-0.379624	-0.109127	0.348592	-0.545472	-0.711482	-0.171049	12	1077;1084;1037;881;990;913;1078;1038	Q04637;Q04637-4;Q04637-5;Q04637-8	Eukaryotic translation initiation factor 4 gamma 1	EIF4G1;EIF4G1			S	2	+	RPIDTSRLTKITKPGSIDSNNQLFAPGGRLS	___1	0.999894	0.000106386	142.23	139.26	Class 1	137.41	1026.5	0.17925	2569400000	1077	9653	NaN	NaN	3.75405	2.92533	1.9694	10.1187	7.72682	4.8451	9.44918	11.2041	21.7233	7.62731	19.3621	24.2151
0.907795	0.0592801	0.804518	0.465051	-0.00872806	0.462319	0.510915	0.194889	-0.310406	0.600662	0.386262	-0.201013	12	623	O75385	Serine/threonine-protein kinase ULK1	ULK1			S	2	+	LPDFLQRNPLPPILGSPTKAVPSFDFPKTPS	___1	0.880699	0.000813069	122.75	46.777	Class 1	97.45	657.347	-0.57202	877870000	623	6070	2626	623	18.7967	15.2462	24.5214	23.8933	2.5237	23.5733	6.49553	7.79036	15.2674	20.515	24.9624	5.17681
1.20988	-0.0899344	1.27298	0.562797	-0.0971058	0.619594	0.805634	0.405873	-0.44033	0.397899	-0.353229	-0.548704	12	320;320;320	Q4ZG55	Protein GREB1	GREB1			S	3	+	NSGPPKKRHKGWSPESPSAPDGGCPQGGGNR	___2	0.996516	2.00399e-05	155.91	121.69	Class 1	99.907	832.325	-1.7998	2095900000	320	11896	4997	320	17.7962	18.5158	16.3991	21.211	18.3725	17.0677	1.95068	19.1907	24.2284	16.6325	15.5597	18.7501
1.02155	-0.68496	1.56389	0.377309	-0.600781	0.974954	0.745492	-0.163169	-1.07162	0.981905	0.18262	-0.773626	12	9;9;9;9	P60866	40S ribosomal protein S20	RPS20;RPS20;RPS20			T	2	+	_______MAFKDTGKTPVEPEVAIHRIRITL	___1	1	2.76201e-05	226.65	144.3	Class 1	77.894	664.324	-0.0024093	1882200000	9	23152	4027	9	15.5079	3.56349	10.4379	12.4528	24.7453	13.5052	0.968214	4.90743	0.282066	13.1429	14.0656	17.5923
1.15203	0.38674	0.882959	2.08432	0.171934	-0.365135	-0.101118	-0.275724	-0.179908	0.0478138	-0.130811	-0.256712	12	66;66;66	Q96B23-2	Uncharacterized protein C18orf25	C18orf25;C18orf25			S	3	+	VISSMPCLLMELRRDSSESQLASTESDKPTT	___1	0.996985	1.5292e-25	353.48	214.82	Class 1	287.12	771.319	-0.9367	18712000000	66	16250	6437	66	24.1325	17.6031	6.96322	10.8492	21.6396	2.26783	23.093	5.51188	8.94379	12.7374	10.4839	3.89543
0.97994	0.209742	0.651844	-0.124777	0.125842	-0.159256	-0.888538	-0.989578	-0.0734351	-0.0932483	-0.326133	-0.111542	12	66;66;66	Q96B23-2	Uncharacterized protein C18orf25	C18orf25;C18orf25			S	3	+	VISSMPCLLMELRRDSSESQLASTESDKPTT	___2	0.996985	1.5292e-25	353.48	214.82	Class 1	287.12	771.319	-0.9367	18712000000	66	16250	6437	66	16.5456	12.6692	11.9521	14.6117	10.9359	13.2251	10.5956	7.4125	13.3978	15.0855	8.5222	23.777
0.9166	-0.0335527	1.07335	0.221869	0.430937	-0.227663	0.230388	0.212998	-0.0169814	0.271572	0.180492	-0.0673477	12	1029;480	Q9C0C2	182 kDa tankyrase-1-binding protein	TNKS1BP1			S	2	+	RDAGRPGERGSGGLFSPSTAHVPDGALGQRD	___1	0.999886	4.6943e-05	173.25	111.06	Class 1	173.25	1045.99	0.28312	905490000	1029	17784	7107	1029	13.2711	4.40625	14.1332	0.545758	0.74147	8.72022	1.45564	5.1216	20.421	7.87889	10.2984	6.05559
1.0231	-0.341031	1.46891	0.458076	-0.07296	0.361589	-0.597408	0.117914	0.781101	-0.026019	0.292179	0.35989	12	377;377;377;377;377;223	Q9UBC2	Epidermal growth factor receptor substrate 15-like 1	EPS15L1;EPS15L1;EPS15L1			S	2	+	SERGTPGPDSSGSLGSGEFTGVKELDDISQE	___1	0.999334	7.90309e-05	182.35	150.38	Class 1	182.35	958.917	0.088516	1090300000	377	19416	7763	377	10.1842	1.71935	12.9329	23.0938	2.30877	14.3188	10.97	16.7518	19.8087	19.9245	23.5125	10.2393
-0.899105	-0.858343	-0.0434303	-0.00173759	0.225723	-0.256271	-0.105723	0.0507862	0.130185	-0.228675	0.0335906	0.253304	12	232;161;129	Q9UJU6	Drebrin-like protein	DBNL;DBNL;DBNL			S	2	+	AARREQRYQEQGGEASPQRTWEQQQEVVSRN	___1	1	8.69767e-06	268.28	204.67	Class 1	111.12	715.291	1.528	4669700000	232	19739	7886	232	6.35532	8.87823	21.9869	22.4694	7.08057	10.8566	24.8128	11.9972	24.293	17.5525	10.0919	8.06263
-1.04704	-0.785092	-0.198991	0.397664	-0.14886	0.192823	0.161442	0.212867	0.112189	0.0554832	0.187431	0.100021	12	10;10	O15037	Protein KHNYN	KHNYN;KHNYN			S	2	+	______MPTWGARPASPDRFAVSAEAENKVR	___1	1	4.32966e-05	205.23	54.306	Class 1	136.1	695.817	0.41821	8460200000	10	5203	2305	10	4.08228	5.72491	5.59485	8.6286	13.4412	12.0371	19.5848	19.3132	19.1108	16.321	11.4035	10.5145
1.06982	0.546082	0.517521	-0.00280052	0.401438	-0.458249	-0.0368975	0.385038	0.454025	-0.00500095	0.294276	0.304722	12	284;284;196;284;196;284;284;228;229;276;284;284	Q641Q2-2;Q9Y4E1-6	WASH complex subunit FAM21A;WASH complex subunit FAM21B;WASH complex subunit FAM21C	FAM21A;FAM21A;FAM21A;FAM21B;FAM21C;FAM21C			S	2	+	EEDIEDIEENTRPKRSRPTSFADELAARIKG	___1	0.99999	0.000483021	154.26	62.948	Class 1	113.88	750.846	1.249	1376600000	284	12859	NaN	NaN	17.1402	9.45015	18.0157	10.3165	7.16246	20.4465	21.2292	6.69934	20.0223	0.746027	14.3656	20.8947
0.961726	0.9986	-0.035335	0.0348848	0.0185271	-0.124189	-0.0129151	-0.0180018	0.277802	0.228783	-0.0996034	-0.31841	12	1062;1062	Q12789-3	General transcription factor 3C polypeptide 1	GTF3C1			S	2	+	NTPLGVVRCPRVRKNSSTDQGSDEEGSLQKE	___2	0.999966	1.80379e-21	458.11	346.64	Class 1	458.11	985.375	0.1936	8187100000	1062	9992	4416	1062	2.40584	11.9297	22.8466	5.96851	20.0301	23.0456	3.46718	23.9375	12.1213	23.2504	13.9571	6.40478
0.836172	0.822758	-0.0210618	0.0787539	0.457635	-0.447994	0.0671884	0.0689277	-0.0858595	0.374161	0.105169	-0.229713	12	1202	Q9H6S0	Probable ATP-dependent RNA helicase YTHDC2	YTHDC2			S	2	+	LPLASSWRSNNSRKSSADTEFSDECTTAERV	___1	0.998933	5.9162e-05	282.87	173.05	Class 1	223.67	1007.39	-0.65961	1100800000	1202	18274	7268	1202	17.9579	7.18942	17.3807	11.9808	17.9092	14.1823	16.7758	2.10348	9.1838	19.1105	21.9514	19.5576
-1.00643	-0.882949	-0.194707	0.128406	-0.327585	0.437342	-0.686086	-0.711212	-0.0246494	-0.30842	-0.360523	0.178644	12	398	Q8IXS8	Protein FAM126B	FAM126B			S	2	+	SAKDKETASAIKSSESPRDSVVRKQYVQQPT	___1	0.999686	0.00104951	119.73	57.712	Class 1	98.654	649.79	-1.0267	1233500000	398	14535	5804	398	12.202	12.8016	10.4963	7.98361	13.4614	12.2134	2.65604	7.99225	9.19518	15.7038	18.2023	13.2746
-1.51862	-0.66498	-0.821225	-0.0405042	-1.66981	1.55306	0.276273	-0.755687	-1.02491	0.174157	-0.544856	-0.540702	12	356	Q15075	Early endosome antigen 1	EEA1			S	2	+	QKDLDCQQLQSRLSASETSLHRIHVELSEKG	___1	0.999963	0.000537667	202.29	110.05	Class 1	195.94	590.772	-0.64792	1265200000	356	11258	4751	356	9.78344	18.2627	24.8482	24.0677	10.1064	11.3436	20.4442	9.14722	16.5541	11.3407	8.71871	24.5648
1.17524	-0.0883298	1.24201	0.562797	-0.0971058	0.619594	0.805634	0.405873	-0.44033	0.397899	-0.353229	-0.548704	12	317;317;317	Q4ZG55	Protein GREB1	GREB1			S	3	+	ILSNSGPPKKRHKGWSPESPSAPDGGCPQGG	___2	0.999992	0.000131305	142.79	109.64	Class 1	142.79	832.325	0.358	1351100000	317	11895	4997	317	23.4532	13.9103	20.6212	7.12364	20.3957	3.63245	6.3625	22.3083	0.360961	16.947	19.2357	3.96598
1.0651	0.0946881	0.926938	0.0730789	0.834738	-0.778653	0.163174	0.141367	-0.0255697	0.0805436	0.0655177	-0.0776387	12	125;94	Q9H5H4	Zinc finger protein 768	ZNF768;ZNF768			S	2	+	QSPEFESQSPRYEPQSPGYEPRSPGYEPRSP	___1	1	0.000124687	169.52	134.27	Class 1	157.43	701.787	-0.37711	8527100000	125	18234	7249	125	16.3856	10.519	13.5549	1.68567	14.5415	16.4904	10.0411	8.68607	11.5549	2.18454	20.3668	19.8769
1.21494	0.0276271	1.19612	-0.324487	0.147826	-0.391534	-0.872083	-1.25459	-0.382034	-0.217811	-0.335481	-0.100126	12	7;7;23;7;7;7	P05114	Non-histone chromosomal protein HMG-14	HMGN1;HMGN1;HMGN1;HMGN1;HMGN1;HMGN1			S	2	+	_________MPKRKVSSAEGAAKEEPKRRSA	___1	0.999852	1.88894e-05	229.41	155.98	Class 1	150.93	514.245	-0.15858	32119000000	7	6748	2956	7	18.6144	16.2024	0.958175	21.6586	22.0365	4.96562	16.9968	0.674408	22.3994	15.5928	19.032	3.62697
1.08622	-0.048105	1.11519	0.513302	0.278647	0.237918	0.535905	0.836967	0.267141	0.533133	0.435983	-0.116773	12	270;270	Q8IWB9	Testis-expressed sequence 2 protein	TEX2			S	2	+	NTGGDSKTAPSSPLTSPSDTRSFFKVPEMEA	___2	0.962103	5.72096e-05	164.56	126.15	Class 1	148.19	788.818	0.31602	2436200000	270	14413	5765	270	22.3165	2.94835	7.98758	6.93745	9.28354	10.9599	13.2231	0.475079	4.84933	7.43305	5.92426	3.07413
1.15292	1.53449	-0.347123	0.115017	-0.422229	0.470326	-0.482369	0.0498304	0.873629	-0.667357	0.0782519	0.620486	12	745;973	H0Y3K4;Q96EV2	RNA-binding protein 33	RBM33;RBM33			S	2	+	DTKPGVKRTVTHRTNSGGGDGPHISSKVRVI	___1	0.999999	0.000131984	225.55	150.76	Class 1	197	697.291	0.56923	2441900000	973	3578	NaN	NaN	0.215132	18.3632	12.1619	16.213	18.3683	16.8607	14.9807	21.5376	23.1651	22.8294	18.5511	7.55564
1.02049	1.08135	-0.0673968	0.0348848	0.0185271	-0.124189	-0.0129151	-0.0180018	0.277802	0.23695	-0.166061	-0.493093	12	1068;1068	Q12789-3	General transcription factor 3C polypeptide 1	GTF3C1			S	2	+	VRCPRVRKNSSTDQGSDEEGSLQKEQESAMD	___2	1	4.15802e-24	458.11	346.64	Class 1	335.03	881.344	-0.49513	31125000000	1068	9994	4416	1068	14.8312	2.94929	20.994	11.8692	21.5824	0.629313	21.024	15.0375	11.0575	21.3422	6.2343	3.63189
1.45125	-0.0455735	1.45849	0.422423	-0.466221	0.782576	0.889603	0.220597	-0.751951	0.876816	0.448416	-0.539121	12	55;55;71;55;55	O14733	Dual specificity mitogen-activated protein kinase kinase 7	MAP2K7;MAP2K7			S	3	+	RPTLQLPLANDGGSRSPSSESSPQHPTPPAR	___2	0.98777	0.000331343	168.17	157.88	Class 1	114.76	665.641	0.40183	1789900000	55	2932	1335	55	24.3065	24.7804	0.4457	20.4695	21.4613	6.77936	10.8559	3.01785	1.76853	15.5621	8.33307	1.73949
1.12171	-0.696705	1.81429	0.872802	-0.180631	1.02143	0.784166	0.318468	-0.420568	0.565525	0.158031	-0.375198	12	115;122;115;115;115;115;115	P18615	Negative elongation factor E	NELFE;NELFE;NELFE;NELFE;NELFE;NELFE;NELFE			S	2	+	EKGPVPTFQPFQRSISADDDLQESSRRPQRK	___1	0.999999	1.91048e-05	246.34	175.71	Class 1	190.19	751.804	-0.66949	6736200000	115	7344	3266	115	10.9571	16.7917	16.4189	14.5811	12.3079	24.9475	14.1076	5.82198	6.77015	2.9015	17.204	6.14636
0.952691	0.645191	0.377851	0.239954	0.584456	-0.380856	0.535271	0.269289	-0.245965	-0.0241941	0.0610989	0.07764	12	1107;1029	Q9UKJ3	G patch domain-containing protein 8	GPATCH8			S	2	+	LLLEKIQSRKVERKPSVSEEVQATPNKAGPK	___1	0.999995	1.67135e-06	294.28	162.15	Class 1	279.48	797.38	0.79025	5064000000	1107	19813	7911	1107	0.362992	12.1862	12.1207	18.7051	12.4868	4.49389	12.4459	8.43829	9.83318	3.91795	8.19965	15.5656
-0.702167	0.0181431	-0.6693	0.33411	0.334333	0.0225313	0.345611	0.312227	0.00337672	0.03453	0.168089	0.330106	12	1560;1570	Q9HCD6	Protein TANC2	TANC2			S	2	+	SPPAESMSVYRSQSGSPVRYQQETSVSQLPG	___1	0.999988	0.00231927	132.57	102.17	Class 1	132.57	449.195	-0.32916	1141500000	1560	18544	7391	1560	5.54816	4.0056	7.31216	24.5465	18.9794	16.8225	8.05629	15.1107	19.6562	18.4887	0.933602	0.863143
-0.813445	-0.788595	-0.0572567	-0.167479	-0.35941	0.163141	-0.0356418	0.0168623	0.0549271	-0.0156432	-0.0289154	0.0522991	12	431;458	Q9P1Y5	Calmodulin-regulated spectrin-associated protein 3	CAMSAP3			S	3	+	DVDVVMGDPVLLRSVSSDSLGPPRPAPARTP	___1	0.998552	0.00014705	181.94	164.97	Class 1	162.78	558.605	-0.22441	8128400000	431	19235	7714	431	17.2516	22.4113	11.7804	11.4501	14.872	9.07214	14.459	18.8416	23.8934	8.33617	9.62649	0.766329
1.23802	1.47974	-0.193219	1.30781	2.92569	-1.6365	-0.783105	0.373567	1.15716	-0.655521	-0.0227735	0.646098	12	132;99	M0QXZ5	Zinc finger protein 428	ZNF428;ZNF428			S	2	+	RAAQPPAQPCQLCGRSPLGEAPPGTPPCRLC	___1	1	0.000746876	153.03	83.542	Class 1	153.03	758.337	-1.0165	709580000	132	4765	2115	132	10.9516	4.91823	9.50147	18.4459	10.472	23.9101	20.4197	4.98655	13.2042	19.02	24.98	6.15461
1.10095	0.139931	0.990172	0.102222	-0.551284	0.527838	0.133714	-0.933978	-0.974706	0.589818	-0.713881	-1.36088	12	1405;1405;1405;1405	Q13459-2	Unconventional myosin-IXb	MYO9B;MYO9B;MYO9B			S	3	+	KKKPGDASSLPDAGLSPGSQVDSKSTFKRLF	___1	0.999646	9.43328e-06	210.51	101.27	Class 1	165	774.372	-0.39614	2213200000	1405	4833	2150	1405	17.0423	7.23215	22.447	15.8546	3.68961	22.9521	8.92733	4.38159	23.9809	1.54744	24.9955	13.859
-0.820108	0.0581118	-0.88689	-0.736738	-0.228405	-0.59896	-0.580368	-0.227438	0.395903	-0.846213	-0.21667	0.646869	12	1601;1605;249;306	P11137-3;P11137-4	Microtubule-associated protein 2	MAP2			T	2	+	TSTPTTPGSTAITPGTPPSYSSRTPGTPGTP	___1	0.991059	0.000130922	141.14	97.555	Class 1	137.21	1244.57	2.4308	1018200000	1601	22724	NaN	NaN	1.14578	5.71132	9.89938	3.79895	23.7641	17.1462	21.6043	9.37197	23.0244	3.89212	10.9491	4.56121
-0.740246	-1.26111	0.624766	0.234224	-0.163126	0.313947	-0.167071	0.150312	0.237677	-0.0323995	0.121306	0.148548	12	1207	O43520	Probable phospholipid-transporting ATPase IC	ATP8B1			S	2	+	QRRQQVFRRGVSTRRSAYAFSHQRGYADLIS	___1	1	0.000451892	181.4	133.43	Class 1	181.4	573.74	0.0019784	1299500000	1207	5567	2442	1207	17.0911	6.92138	4.4284	1.75394	15.8977	21.8789	22.3302	9.96894	0.00529181	18.1915	24.6185	14.4373
1.01942	-0.132984	1.13423	0.800309	-0.0233934	0.692922	0.929047	0.386203	-0.542318	0.882821	0.414901	-0.396542	12	594;564;715	C9J185;E7ER02	Eukaryotic translation initiation factor 2-alpha kinase 3	EIF2AK3;EIF2AK3;EIF2AK3			S	3	+	MDPFATKEHIEIIAPSPQRSRSFSVGISCDQ	___1	1	2.13983e-06	246.58	178.74	Class 1	87.429	598.276	0.45024	3934700000	564	1220	NaN	NaN	1.80193	18.1999	16.641	9.6148	4.84079	11.1186	3.76448	17.5056	19.7296	12.8283	22.9548	8.58497
1.81175	-0.244003	2.03987	1.33089	-0.806744	1.94057	1.69252	0.440841	-1.31863	1.00537	0.239732	-1.01182	12	802	Q5T0W9	Protein FAM83B	FAM83B			S	2	+	ENLSKNKAPAFYRLCSSSDTLVSEGEENQKP	___1	0.999404	1.57744e-24	352.85	283.58	Class 1	240.68	981.904	1.1455	6247600000	802	12238	5132	802	16.669	4.92316	19.2076	4.02538	21.07	10.8129	23.6505	22.766	20.409	4.68063	1.59889	5.40825
1.2425	0.175014	1.05162	-0.0379267	0.409363	-0.465889	-0.114865	-0.167865	-0.69002	-0.366224	0.00746939	0.343881	12	831	Q13206	Probable ATP-dependent RNA helicase DDX10	DDX10			S	2	+	ISDTKKKQGMKKRSNSEVEDVGPTSHNRKKA	___1	0.99991	1.68183e-05	203.89	178.7	Class 1	203.89	854.352	0.14299	573220000	831	10363	4491	831	18.7853	10.0772	6.0161	12.0953	7.96888	22.8795	19.8513	9.90933	4.01669	24.1047	7.59876	22.5718
0.974635	0.716636	0.265616	0.0809445	0.67245	-0.607813	0.483297	0.299294	-0.169554	0.456931	0.29886	-0.122891	12	448	O43290	U4/U6.U5 tri-snRNP-associated protein 1	SART1			S	4	+	GDFGSRLRGRGRRRVSEVEEEKEPVPQPLPS	___1	1	1.82474e-06	299.21	217.87	Class 1	135.47	654.81	-0.76044	56966000000	448	5505	2408	448	4.99914	15.0114	4.98179	7.82471	5.17361	0.366788	1.20493	10.8271	20.1894	15.5063	6.58634	11.9193
1.25076	0.183464	1.06746	-0.8161	-0.644115	-0.190577	0.461601	1.06293	0.553272	-0.00694788	0.233725	0.253912	12	2328	Q09472	Histone acetyltransferase p300	EP300			S	2	+	VPSPRPQSQPPHSSPSPRMQPQPSPHHVSPQ	___2	0.993381	8.73918e-05	216.34	149.04	Class 1	191.47	741.33	-0.67228	2974300000	2328	9863	4396	2328	11.4981	1.94056	16.4307	14.6964	13.6842	22.2455	22.6098	7.75539	14.2499	18.0995	13.4927	7.21884
-0.964905	-0.829148	-0.132862	-0.598284	-0.464714	-0.14931	0.101548	-0.231705	0.0214164	-0.592188	-0.315884	0.289638	12	853;862;162;366	Q8TDY4-3	Arf-GAP with SH3 domain, ANK repeat and PH domain-containing protein 3	ASAP3;ASAP3			S	2	+	RFSSESTRSYRRGARSPEDGPSARQPLPRRN	___1	1	0.000165313	171.44	93.11	Class 1	171.44	640.275	-0.84191	1638500000	853	15466	6152	853	11.7772	19.4408	17.5275	16.9626	7.61501	4.03742	3.43383	4.9386	17.0013	2.9474	1.87133	12.5046
0.795212	-0.539172	1.35257	0.355607	0.030883	0.450177	0.571704	0.287741	-0.34568	0.62129	0.295194	-0.148589	12	31;31;31;31	O95155-2	Ubiquitin conjugation factor E4 B	UBE4B;UBE4B			S	2	+	RLAGGQTSQPTTPLTSPQRENPPGPPIAASA	___1	0.978634	8.36912e-06	192.11	156.94	Class 1	101.86	1040.43	0.18177	1518700000	31	6386	2768	31	14.6899	23.1577	1.68639	15.0471	15.9765	22.7263	23.8041	12.8561	21.4544	12.2625	0.545233	7.58718
2.97061	-0.036446	2.92469	0.205312	0.323888	-0.159836	-0.449669	-0.31095	0.139188	-0.19666	0.141325	0.289757	12	633	Q9NYL2	Mitogen-activated protein kinase kinase kinase MLT	MLTK			S	2	+	PQVPIKYQQITPVNQSRSSSPTQYGLTKNFS	___1	0.999329	0.00127027	105.41	101.53	Class 1	97.223	707.33	-0.55253	2046700000	633	19100	7654	633	24.0593	14.007	18.5886	19.558	16.1123	3.86466	18.6486	1.10431	15.2035	14.7381	22.0947	6.00614
3.07005	1.15484	1.79855	0.929114	0.84815	0.0182235	0.674445	0.795989	0.118034	1.93595	1.96138	-0.292579	12	255;264;274;235	O43439-5;O43439-2	Protein CBFA2T2	CBFA2T2			S	2	+	DTIAPEPPAKRVCTISPAPRHSPALTVPLMN	___1	0.999976	0.000793042	128.88	86.078	Class 1	117.09	540.749	-0.73991	514510000	255	5553	NaN	NaN	24.7899	7.10791	22.6556	15.1721	7.33147	14.6994	2.17955	11.4857	2.72134	20.6396	8.21555	20.5685
-0.769168	-0.900465	0.15177	-0.129835	-0.211341	0.240401	0.217983	-0.423288	-0.681569	-1.09356	-0.822492	0.164181	12	14;14	Q9GZR2	RNA exonuclease 4	REXO4			S	2	+	__MGKAKVPASKRAPSSPVAKPGPVKTLTRK	___1	0.824402	0.000308647	188	138.38	Class 1	87.026	496.75	-0.17813	3251200000	14	17869	7122	14	4.92632	10.1234	6.02412	15.6465	1.23145	24.5344	17.9361	3.79332	20.712	7.80309	23.7505	8.44734
1.63785	-0.614924	2.26504	-0.0634069	0.0829302	-0.220731	-0.656286	2.10119	2.72958	-0.542222	-0.288216	0.181352	12	22	Q9UHD8	Septin-9	40057			S	2	+	GGTRTSSGRLRRLGDSSGPALKRSFEVEEVE	___1	0.996168	0.000866601	142.54	71.943	Class 1	116.19	590.79	0.11162	1320700000	22	19609	7830	22	18.3304	21.1343	21.4831	8.56516	11.8408	4.67302	14.1768	1.25657	2.68869	17.6966	17.9807	19.043
1.01733	1.98355	-1.07499	0.70765	0.264875	0.383044	0.270532	0.233346	-0.0879865	0.286273	0.00394411	-0.291425	12	342;353;401	Q9P206	Uncharacterized protein KIAA1522	KIAA1522			S	2	+	SPASVRSLGRFSSVSSPQPRSRHPSSSSDTW	___2	0.999637	0.000480865	186.58	57.24	Class 1	83.692	626.244	-0.45135	7185600000	342	19252	7719	342	3.90573	8.5225	0.948457	21.8884	17.9433	24.9291	10.6647	12.8943	9.04456	13.0454	9.61713	1.37598
1.39227	-0.0995192	1.50034	-0.187259	0.041811	-0.238968	0.385488	-0.19859	-0.603323	0.0637615	-0.0140238	-0.0644642	12	116	Q92618	Zinc finger protein 516	ZNF516			S	2	+	PLGEMRASEGLDACASPTKSASACNRLLNGA	___1	0.902595	0.000159685	203.06	185.98	Class 1	94.61	693.784	0.67297	1412900000	116	15983	6302	116	21.8601	6.74788	3.50707	7.97581	7.99959	21.2346	22.6262	21.4422	10.8441	7.19037	21.5395	11.1042
0.82503	0.126809	0.669425	0.175638	0.184872	0.123967	0.289525	0.0877897	-0.179054	0.295544	0.335403	-0.00474399	12	1166;1189	Q6UB98-2	Ankyrin repeat domain-containing protein 12	ANKRD12			S	2	+	TLGKSSFVSDNSLNRSPRSENEKPGLSSRSV	___1	0.999998	1.36252e-05	231.1	156.29	Class 1	231.1	823.37	0.45035	2115200000	1166	13368	5424	1166	13.0569	10.4726	13.7481	10.3538	10.7681	23.6781	18.7218	7.04965	5.16294	13.5291	14.1897	21.2007
-1.01995	-0.831344	-0.189821	0.147171	0.616881	-0.398122	-0.0405661	0.150038	0.316582	-0.207588	-0.0678931	0.175651	12	534;552;159;188;217;123;148	P10636;P10636-2;P10636-4;P10636-5	Microtubule-associated protein tau;Microtubule-associated protein	MAPT;MAPT			T	3	+	SPGTPGSRSRTPSLPTPPTREPKKVAVVRTP	___2	0.997382	0.00129725	114.63	51.766	Class 1	70.452	608.62	0.11368	1006100000	534	22718	NaN	NaN	10.7618	12.8522	5.33533	9.93739	6.77356	16.3077	23.0134	19.2648	13.8439	7.22791	14.1002	24.9563
0.986969	0.483608	0.505692	0.0324343	0.353595	-0.346447	0.175877	0.0347788	-0.174017	0.197593	-0.0665784	-0.143455	12	188;188;188;188	P43243	Matrin-3	MATR3;MATR3;MATR3;MATR3			S	2	+	VPRDDWEEKRHFRRDSFDDRGPSLNPVLDYD	___1	1	1.54833e-06	229.28	95.668	Class 1	56.548	495.687	-0.26645	25052000000	188	8185	3667	188	20.698	21.8228	5.95319	21.9042	22.4198	5.26982	9.68595	3.62749	14.9651	16.4513	12.2068	2.3208
1.45705	0.943765	0.493858	1.07587	1.18894	-0.0756379	1.44326	1.1217	-0.35915	1.48182	1.17188	-0.226345	12	573;571;494;492;494;494;23	H3BLZ8	Probable ATP-dependent RNA helicase DDX17	DDX17;DDX17;DDX17;DDX17			S	3	+	GGGGGKGGRSRYRTTSSANNPNLMYQDECDR	___1	0.961618	7.73829e-05	155.76	130.17	Class 1	124.08	784.651	-0.53388	2143200000	573	3827	1693	573	12.347	10.2291	11.9098	0.365564	15.3919	3.30075	20.1215	22.4961	12.586	11.7504	12.7128	11.6745
0.942277	0.014452	0.896507	-0.373452	-0.454145	0.142303	-0.391066	-0.16223	0.191154	-0.239978	-0.386147	-0.046759	12	189;147;185	Q9BVC5	Ashwin	C2orf49;C2orf49;C2orf49			S	2	+	NHDLTHRKSPSGPVKSPPLSPVGTTPVKLKR	___2	1	4.87494e-05	183.23	124.51	Class 1	112.68	720.333	-0.10672	7405600000	189	17484	6985	189	17.7265	16.0896	10.4862	14.4415	16.4063	20.4727	10.9467	1.64077	22.5643	1.94037	7.08406	19.7355
-1.12763	-0.068911	-0.938947	-0.285631	-0.135735	-0.350638	-0.0556533	-0.320026	-0.354738	0.164762	-0.126853	-0.341556	12	874	Q9Y2W1	Thyroid hormone receptor-associated protein 3	THRAP3			T	2	+	DFQKRNREEEWDPEYTPKSKKYYLHDDREGE	___1	1	0.000278029	194.94	97.645	Class 1	194.94	886.862	-0.61772	2055900000	874	24952	8100	874	17.189	24.0866	10.1538	21.3556	2.99637	19.1652	10.0591	15.9462	12.1301	9.86447	24.2104	24.2922
0.982122	0.0111853	1.04678	0.391499	-0.183248	0.56949	0.0830743	0.106861	0.1055	0.196155	-0.0534469	-0.19688	12	480;480;20	Q5JSZ5;Q5JSZ5-5	Protein PRRC2B	PRRC2B;PRRC2B			S	3	+	PDYQKSSMGSMFRQQSIEDKEDKPPPRQKFI	___1	1	0.000474813	124.69	43.688	Class 1	110.12	582.94	0.3723	865850000	480	12108	NaN	NaN	7.49777	21.9177	18.1902	23.9556	16.5711	21.0135	5.36153	4.70366	20.596	15.6702	22.0425	17.5371
1.33109	-0.0193556	1.32455	-0.204019	-1.22069	0.998045	0.999559	0.510441	-0.30788	0.852325	0.510341	-0.404979	12	752;752;674;674;674;591	Q9UMZ2-5	Synergin gamma	SYNRG;SYNRG			S	3	+	NSTAASTKYDVFRQLSLEGSGLGVEDLKDNT	___1	1	9.66772e-06	268.76	230.83	Class 1	268.76	775.372	-0.87782	1105400000	752	20107	7987	752	9.27733	16.7346	3.31616	23.071	2.19503	17.9331	19.3448	18.9106	13.0111	3.9445	4.95448	8.63381
-0.859294	-0.119515	-0.665523	0.140097	0.106984	-0.0796826	-0.0474043	0.26853	0.156273	-0.0237999	0.159904	0.261612	12	221	F5H1R7		FLJ22184			S	3	+	RKSVSSASEHSTTEPSPAARRRPSAGGGLQR	___1	0.99898	2.63213e-05	300.15	202.49	Class 1	122.87	627.606	-0.35657	2027100000	221	2759	1252	221	24.5645	24.8054	7.58439	3.66935	11.2631	23.3577	16.2483	13.7309	0.391809	15.0214	3.78481	4.23096
1.0163	0.171931	0.651354	-0.0808513	0.171321	-0.168277	-0.888538	-0.989578	-0.0734351	-0.0727129	-0.197317	-0.0606788	12	69;69;69	Q96B23-2	Uncharacterized protein C18orf25	C18orf25;C18orf25			S	3	+	SMPCLLMELRRDSSESQLASTESDKPTTGRV	___2	0.99991	8.50259e-05	287.12	200.59	Class 1	267.96	771.319	0.36687	5335000000	69	16252	6437	69	14.2192	16.0198	6.68445	12.9436	0.207356	16.425	5.28969	7.72969	23.6442	3.71408	15.1648	10.8005
0.864902	0.074465	0.686158	0.310265	0.11759	0.174124	0.198018	0.125962	-0.0715557	0.560078	-0.049679	-0.302796	12	1154	Q9BY89	Uncharacterized protein KIAA1671	KIAA1671			S	2	+	GPRPQSNWKESANKMSPSGGAPQTTPTLRSR	___1	0.99244	0.00095719	83.229	79.911	Class 1	52.814	798.858	0.23749	235930000	1154	17664	7051	1154	15.2992	13.7381	8.07198	0.476604	13.7217	11.854	2.55554	17.9337	2.62118	0.717873	7.07485	12.8495
-0.9055	-0.852493	-0.0476399	0.147171	0.616881	-0.398122	-0.0405661	0.150038	0.316582	-0.128844	-0.138635	0.143022	12	527;545;152;181;210;116;141	P10636;P10636-2;P10636-4;P10636-5	Microtubule-associated protein tau;Microtubule-associated protein	MAPT;MAPT			S	3	+	SGYSSPGSPGTPGSRSRTPSLPTPPTREPKK	___2	0.735952	0.00354269	96.561	96.561	Class 2	81.016	581.964	0.48585	978740000	527	6981	NaN	NaN	8.5527	12.173	24.5518	1.34539	23.2898	22.6424	15.8595	16.4256	1.27295	23.4995	6.52091	3.42364
1.61597	0.345109	1.29437	0.310888	-0.407937	0.807627	1.02744	0.75304	-0.270083	0.74334	0.1635	-0.543588	12	758	Q71F56	Mediator of RNA polymerase II transcription subunit 13-like	MED13L			T	2	+	KKNKSEDGFGTKDVTTPGHSTPVPDGKNAMS	___1	0.987516	0.00141785	140.75	90.371	Class 1	124.25	794.356	1.885	444430000	758	23897	5514	758	19.6629	0.790808	13.497	8.36977	6.9379	15.0363	5.61536	6.85716	23.7664	7.40684	8.31767	6.17178
-0.94113	-0.639891	-0.286483	-0.00909734	0.118226	-0.151478	0.183534	-0.102246	-0.173337	0.399664	0.26472	-0.0166727	12	374	P46013	Antigen KI-67	MKI67			S	3	+	QKHKNKDLYTTGRRESVNLGKSEGFKAGDKT	___1	1	0.00181914	136.61	36.624	Class 1	47.097	328.162	-0.1619	5243600000	374	8230	3686	374	0.156432	18.0096	14.6013	1.35659	8.31863	14.5518	6.41991	11.5314	5.69019	13.645	5.26032	16.8783
-1.0999	-0.528371	-0.558747	-0.225741	-0.566013	0.306735	-0.214827	-0.470058	-0.150427	-0.415797	-0.247063	0.235947	12	50	P18031	Tyrosine-protein phosphatase non-receptor type 1	PTPN1			S	2	+	AKLPKNKNRNRYRDVSPFDHSRIKLHQEDND	___1	1	0.000469272	179.72	128.94	Class 1	161.27	570.23	-0.21008	5885400000	50	7307	3255	50	16.7345	17.4134	17.9295	5.79335	22.7568	12.3293	23.0137	13.2274	1.61516	0.958927	19.6134	19.3495
-0.842045	-0.330596	-0.559666	-0.858048	-1.09517	0.135229	-0.148176	-0.701127	-0.547281	-0.0780241	-0.455758	-0.360169	12	400;399;180	O76021	Ribosomal L1 domain-containing protein 1	RSL1D1;RSL1D1;RSL1D1			S	2	+	KHATGKKSPAKSPNPSTPRGKKRKALPASET	___1	0.943074	0.0010062	162.83	99.129	Class 1	162.83	803.825	-1.2136	1230500000	400	6240	2706	400	6.68796	4.47974	14.7311	12.9037	7.40764	5.80581	12.4354	24.0793	5.43481	4.83696	24.8063	5.23583
0.705705	0.762866	0.00891138	0.158698	0.277054	-0.106384	0.358164	0.187574	-0.158264	0.129873	-0.196636	-0.348525	12	1550;402;1545	Q02880;Q02880-2	DNA topoisomerase 2-beta	TOP2B;TOP2B			S	3	+	TTPKGKGRGAKKRKASGSENEGDYNPGRKTS	___1	1	1.79028e-06	372.31	246.37	Class 1	162.83	632.914	0.05551	31344000000	1545	9540	NaN	NaN	0.161417	14.8413	3.01366	24.5322	14.2147	12.7244	12.2079	6.98145	6.23658	6.5025	18.1671	19.5482
-0.998974	-0.582424	-0.440265	-0.0822805	-0.362639	0.177196	-0.0370021	-0.3458	-0.276677	-0.328973	-0.301379	0.00766402	12	513;513;498;540;539	E9PMG1;Q96D71	RalBP1-associated Eps domain-containing protein 1	REPS1;REPS1;REPS1;REPS1			S	3	+	QIGSNVTRQRSHSGTSPDNTAPPPPPPRPQP	___1	0.996428	6.84701e-10	234.17	234.17	Class 1	188.8	894.412	0.74614	7634000000	540	2482	NaN	NaN	16.3139	17.0398	1.00056	12.9038	8.39513	6.76874	13.0344	14.8721	4.10105	16.7843	21.4377	16.4953
1.12441	0.0320802	1.13423	0.289024	0.48098	-0.123921	0.84987	0.564041	-0.246919	0.854999	0.744987	0.052037	12	268	P50616	Protein Tob1	TOB1			S	2	+	PPPPQQQQQQKTSALSPNAKEFIFPNMQGQG	___1	1	0.000587882	139.32	39.98	Class 1	139.32	484.726	0.77928	42675000	268	8724	3832	268	13.8482	19.4011	10.6475	0.170296	11.1423	1.56617	4.82065	13.3008	8.52797	18.4751	22.99	20.0792
1.16069	0.223264	0.784756	0.312173	-0.0773482	0.334626	-0.007238	0.207883	0.199298	0.106402	0.290897	0.0761895	12	72;72;72	P82094	TATA element modulatory factor	TMF1;TMF1			S	2	+	WDTSTWGLKSNTEPQSPPIASPKAITKPVRR	___1	0.999927	0.000376966	142.72	42.908	Class 1	142.72	766.853	-0.199	793290000	72	9336	4199	72	7.27042	5.94923	1.33932	14.4379	11.9217	23.9274	23.1619	14.2983	15.0471	1.72647	21.9354	20.6735
0.768919	0.47312	0.339387	-0.306129	-0.143932	-0.424903	-0.314223	0.214864	0.54452	-0.363852	-0.165935	0.233606	12	692;679	Q96TA1	Niban-like protein 1	FAM129B			S	2	+	PAGESPQPKAAPEASSPPASPLQHLLPGKAV	___2	0.996324	1.57249e-08	230.66	112.58	Class 1	137.38	1064.5	0.86339	44330000000	692	17049	6772	692	20.4091	1.93113	23.5913	3.09612	18.4326	9.33473	18.0353	22.4861	9.98387	3.29794	0.627657	21.9494
1.1379	-0.338863	1.32758	0.266263	-0.13384	0.265583	0.874877	0.222164	-0.439161	0.0987633	-1.0547	-0.771149	12	3041;2681	P46013;P46013-2	Antigen KI-67	MKI67			S	2	+	PASKKQRVAPRARGKSSEPVVIMKRSLRTSA	___1	0.998426	0.000607011	160.63	104.34	Class 1	158.29	627.812	0.63817	519860000	3041	8236	NaN	NaN	8.85377	19.0493	1.70193	6.04054	14.1603	20.052	10.4853	3.87071	14.3216	2.28808	0.69933	10.4604
1.52346	0.292023	1.30733	0.316554	-0.256513	0.57537	0.647142	-0.290564	-0.944804	0.817436	-0.0442443	-0.822232	12	707;132	Q4KMP7	TBC1 domain family member 10B	TBC1D10B			S	4	+	PGPVVTAEGLHPSLPSPTGNSTPLGSSKETR	___2	0.963866	0.000143073	123.78	72.087	Class 1	123.78	864.416	0.11088	3359400000	707	11845	4987	707	14.7866	23.7556	16.2095	23.2756	10.5347	10.4702	8.8251	13.2174	19.7007	11.1177	11.143	0.379249
1.234	0.799154	-0.0644193	0.75	0.233146	-0.280917	0.259066	0.831074	0.168376	0.321065	0.463778	-0.0382475	12	784;667;746;629;580;716	P46100;P46100-4;P46100-6	Transcriptional regulator ATRX	ATRX			S	2	+	TQAGKDDKGKRKRKSSTSGSDFDTKKGKSAK	___1	0.998616	7.83852e-06	254.89	139.86	Class 1	204.07	670.274	0.74301	2899000000	784	8329	NaN	NaN	20.2832	4.16421	24.3906	18.0653	13.2305	17.1141	1.74676	7.67286	11.8498	11.2416	20.4148	6.8467
0.786769	-0.341204	1.20301	0.240771	-0.00706154	0.193995	0.192671	0.0148142	-0.178811	0.0561361	-0.522592	-0.565342	12	409	Q9H2P0	Activity-dependent neuroprotector homeobox protein	ADNP			S	3	+	LQSANASSLSSGQLKSPSLSQSQASRVLGQS	___1	0.988447	0.000104418	156.43	122.87	Class 1	156.43	983.803	0.087295	1479800000	409	18060	7205	409	16.8743	22.195	9.934	8.61289	21.6288	2.68468	24.3365	2.88693	21.7248	5.49048	2.06151	22.0052
0.77488	0.48781	0.308487	-0.34397	-0.0337185	-0.454271	-0.288743	0.220124	0.492361	-0.394743	-0.170581	0.237137	12	696;683	Q96TA1	Niban-like protein 1	FAM129B			S	2	+	SPQPKAAPEASSPPASPLQHLLPGKAVDLGP	___2	1	0.000108023	149.93	75.634	Class 1	137.38	1064.5	0.86339	24303000000	696	17050	6772	696	0.716408	22.3647	2.66846	14.7314	16.686	0.18997	4.63419	4.2265	13.7923	15.4638	9.27807	21.1997
1.52346	0.292023	1.30733	0.316554	-0.256513	0.57537	0.678276	-0.307969	-1.01296	0.764779	-0.147428	-0.779131	12	687;112	Q4KMP7	TBC1 domain family member 10B	TBC1D10B			S	3	+	AAGGAPSPPPPVRRASAGPAPGPVVTAEGLH	___2	1	5.83153e-34	304.48	152.95	Class 1	291.39	1125.56	0.035464	39465000000	687	11844	4987	687	15.7351	12.0175	13.889	12.4562	14.885	12.0287	16.1168	19.7258	16.9052	17.2206	4.11146	13.0177
-0.764	-0.256396	-0.530229	0.912706	0.84746	-0.012178	0.250085	0.730603	0.608901	-0.137668	-0.0955068	0.0816646	12	211;211	Q8TDW5	Synaptotagmin-like protein 5	SYTL5			S	2	+	RGEIITPKTDTGRSYSLDLDGQHFRSLKSPP	___1	0.999997	4.0659e-06	240.73	155.87	Class 1	240.73	759.325	-0.024468	1670400000	211	15445	6149	211	2.43515	0.659234	17.6825	22.5319	17.1321	14.5019	24.28	18.8472	5.01548	21.1016	3.25461	10.1706
0.795771	0.726133	0.129313	0.0588861	0.661139	-0.620798	0.104778	-0.0349203	-0.331602	0.334658	0.186725	-0.165943	12	186	P10398	Serine/threonine-protein kinase A-Raf	ARAF			S	3	+	PSNRPLNELLTPQGPSPRTQHCDPEHFPFPA	___1	0.999896	1.53715e-05	181.92	129.19	Class 1	135.34	840.078	0.24538	1757300000	186	6949	3090	186	23.0759	6.78304	6.49204	1.40764	11.801	6.13989	16.8248	2.49952	1.82045	0.320161	17.4959	5.63883
1.47664	0.560318	0.931005	0.780844	0.797554	-0.210008	0.812622	0.933397	0.0989397	0.880875	1.01809	0.101125	12	380;380;380;372;20	O60381-2	HMG box-containing protein 1	HBP1;HBP1			S	2	+	SAVYVLSSMARQRRASLSCGGPGGQDFARSG	___1	0.984749	0.00057259	119.27	70.653	Class 1	119.27	858.37	-1.2949	1008400000	380	5800	2521	380	2.62074	9.66084	21.0832	22.9344	7.21912	2.2934	16.9423	17.6246	16.3887	12.8316	13.0166	19.7215
1.16086	0.434884	0.686965	-0.42543	0.323336	-0.612337	-0.245712	0.744799	0.87473	-0.300245	0.0509418	0.230323	12	118	P29966	Myristoylated alanine-rich C-kinase substrate	MARCKS			S	2	+	VEKEAPAEGEAAEPGSPTAAEGEAASAASST	___1	0.939533	1.80021e-12	195.92	156.93	Class 1	195.92	1498.14	0.24117	6545900000	118	7752	3452	118	19.3367	1.95134	21.5956	6.52082	13.6244	16.5609	15.231	11.8892	13.3782	11.986	22.7951	24.6755
0.81209	0.574647	0.221274	-0.133678	0.443063	-0.47446	0.204878	0.135613	0.102628	0.313605	-0.00829384	-0.275954	12	143;143;129;143;143;143;143	E9PMG1;Q96D71	RalBP1-associated Eps domain-containing protein 1	REPS1;REPS1;REPS1;REPS1;REPS1			S	2	+	GVIPPPPGRGQVKKGSVSHDTVQPRTSADAQ	___1	0.999992	0.000277197	214.41	127.16	Class 1	213.7	695.827	0.11583	4501000000	143	2474	NaN	NaN	17.551	1.10981	7.77543	14.7532	5.26267	21.5948	5.31999	12.0745	6.36329	8.83763	19.1857	4.73526
1.08076	-0.0433685	1.09415	0.541744	1.0381	-0.51496	0.186586	0.39873	0.157548	0.17063	0.309414	0.101598	12	662;402	Q12929	Epidermal growth factor receptor kinase substrate 8	EPS8;EPS8			S	2	+	VSKVPANITRQNSSSSDSGGSIVRDSQRHKQ	___2	0.985761	0.000326892	116.91	83.764	Class 1	116.91	770.787	1.0974	1671800000	662	10194	4439	662	8.01555	1.62471	17.0652	12.5247	12.215	3.4712	19.7944	15.3326	16.0872	15.3859	10.4684	2.86484
-1.76993	-0.972933	-0.894602	-0.0988192	-0.243962	0.0233817	0.565374	0.306206	-0.386785	0.295465	0.0435054	-0.418239	12	110;110;60	P33991	DNA replication licensing factor MCM4	MCM4;MCM4;MCM4			T	2	+	PSSRVEGTPRSGVRGTPVRQRPDLGSAQKGL	___1	1	0.00530831	103.44	24.537	Class 1	68.751	544.736	-2.2364	10139000000	110	22885	3525	110	0.586239	13.7612	23.477	9.6016	3.70739	17.3692	0.11325	22.21	2.33023	1.14819	20.1763	22.212
1.09678	0.897687	0.229689	0.0145903	0.0242429	-0.036189	-0.0338647	-0.256081	-0.221732	0.0373666	-0.294161	-0.31823	12	35	Q8IY18	Structural maintenance of chromosomes protein 5	SMC5			S	3	+	LPRDPSSEVPSKRKNSAPQLPLLQSSGPFVE	___1	1	1.77856e-06	204.53	159.02	Class 1	91.599	835.435	0.86222	671180000	35	14557	5809	35	18.0364	20.687	21.6478	15.6581	15.9255	21.7808	9.56165	11.317	20.3096	17.1431	19.214	4.17922
0.929628	0.303034	0.661098	0.327564	-0.0637195	0.334983	0.245943	0.244765	0.0605745	0.245177	0.200445	-0.155497	12	180;180	P28324-2	ETS domain-containing protein Elk-4	ELK4			S	2	+	LIKTENPAEKLAEKKSPQEPTPSVIKFVTTP	___1	1	0.000260254	210.86	119.07	Class 1	103.76	631.805	0.75233	2278900000	180	7690	3425	180	9.65971	9.65793	9.57551	8.68304	24.4165	16.1517	4.95976	24.4586	16.9511	20.811	22.4097	6.12483
0.876067	0.393104	0.488283	0.135538	0.0825388	-0.00731492	0.563027	-0.0385906	-0.541095	0.211724	-0.266031	-0.725884	12	2397	Q09666	Neuroblast differentiation-associated protein AHNAK	AHNAK			S	3	+	KAPKISMPDLDLHLKSPKAKGEVDVDVPKLE	___1	1	0.000163219	165.17	90.436	Class 1	121.82	563.948	0.40783	919220000	2397	9913	4397	2397	22.7746	6.90447	1.31354	2.6712	6.19506	17.75	3.12025	8.84796	3.85003	10.2393	4.87553	6.02977
0.980665	0.380248	0.528791	0.0793861	0.124228	-0.117748	0.031911	0.175897	0.243883	0.232928	0.288198	0.100913	12	322;323;180	Q9HCH5;Q9HCH5-15	Synaptotagmin-like protein 2	SYTL2			S	2	+	HERISEKEHSLEDNSSPNSLEPLKHVRFSAV	___1	0.989999	4.87906e-07	321.81	255.59	Class 1	301.03	988.436	-0.22122	4964800000	322	18557	NaN	NaN	1.10106	2.09542	5.56379	17.6072	18.3881	15.6315	6.13345	3.90027	5.25538	1.35913	0.424872	24.5334
1.40617	0.718004	0.698975	-0.413302	0.332141	-0.763943	0.248607	0.087766	0.131787	-0.466063	0.228654	0.165884	12	625	O75151	Lysine-specific demethylase PHF2	PHF2			S	2	+	PDSLLKMEEEQKLEKSPLAGNKDNKFSFSFS	___1	1	0.000357653	174.72	110.75	Class 1	69.716	383.678	0.10766	1319800000	625	5963	2593	625	10.1664	10.8997	13.3055	11.7995	12.5927	0.629161	5.90381	0.563693	23.7941	3.43589	2.49023	14.4726
1.30807	-0.136086	1.42467	-0.0145444	-0.350349	0.50023	-0.121844	-0.340778	-0.341827	-0.0418486	-0.670551	-0.395556	12	311;441;444;1127;270	B3KVH1	Protein Wiz	WIZ;WIZ;WIZ			S	2	+	KMMGGAGPGSSLEARSPSDLHISPLAKKLPP	___1	0.999875	4.7048e-09	263.72	116.06	Class 1	156.24	672.832	0.17446	1394800000	311	565	223	311	8.3625	11.7028	14.9084	16.134	23.0251	11.8591	16.8937	16.284	5.62626	4.46377	17.9525	16.5437
1.26149	0.17817	0.988018	0.0664606	-0.656167	0.663692	-0.392426	-0.539419	-0.24975	-0.077308	-0.525761	-0.525596	12	1177;1177;131	Q9NTI5-2	Sister chromatid cohesion protein PDS5 homolog B	PDS5B;PDS5B			S	3	+	SNPSSPGRIKGRLDSSEMDHSENEDYTMSSP	___2	0.699502	7.76681e-25	291.03	166.07	Class 2	88.587	953.038	-0.71233	1971600000	1177	18902	7528	1177	20.9836	20.001	17.1287	16.2885	16.0844	11.5515	10.6479	3.713	0.850963	15.1377	10.3768	20.3355
0.72175	0.350746	0.302686	-0.451842	-0.0791348	-0.320477	-0.15001	-0.057453	0.0997253	-0.401641	-0.35683	0.0412574	12	279;40	Q9Y3Q8	TSC22 domain family protein 4	TSC22D4;TSC22D4			S	2	+	SPALYFTHDASLVHKSPDPFGAVAAQKFSLA	___1	1	0.000427534	157.43	107.81	Class 1	103.83	634.29	-0.10115	1878300000	279	20863	8146	279	2.08765	15.8095	24.6646	14.9769	20.2093	11.7749	5.75763	22.7115	16.4423	20.1297	18.3725	14.3471
1.09665	0.750404	0.50124	-0.85929	-0.268559	-0.520105	0.0510271	0.405988	-0.0360848	0.110663	0.461443	0.0617992	12	710;652;670;710	Q9UKV3-5;S4R3H4	Apoptotic chromatin condensation inducer in the nucleus	ACIN1;ACIN1			S	2	+	ERTSTSSSSVQARRLSQPESAEKHVTQRLQP	___1	1	4.28519e-06	242.98	129.4	Class 1	45.992	652.768	0.40926	99993000000	652	19874	NaN	NaN	1.08213	14.7456	3.39607	24.0428	11.0382	4.42042	7.28994	3.14363	14.5627	8.81914	20.0399	4.21613
-0.826	-0.555203	-0.31193	-0.374958	-0.409898	0.0606548	0.0905688	-0.270517	-0.366766	0.149548	-0.0132117	-0.0312176	12	331;153;153;153;153;153	J3KNL6;O15027-2;O15027-5	Protein transport protein Sec16A	SEC16A;SEC16A			S	3	+	ELRQNPGVKNEHRPASALVNPLARGDSPENR	___1	1	0.00070846	107.72	66.925	Class 1	87.24	575.625	0.80693	120450000	331	4205	NaN	NaN	12.8889	9.79058	16.7004	20.5123	15.9053	24.2309	1.13693	7.40251	12.5844	19.7624	15.4156	9.36875
1.87071	0.871379	0.994427	2.25698	1.9602	-0.29678	1.09597	0.625669	-0.469818	0.890581	0.210555	-0.66661	12	228;228;119	Q92844	TRAF family member-associated NF-kappa-B activator	TANK;TANK;TANK			S	2	+	TPRGLCRDEEDTSFESLSKFNVKFPPMDNDS	___1	0.978143	6.88347e-05	145.77	70.552	Class 1	70.994	976.901	1.5788	711290000	228	16104	6341	228	13.013	2.79793	7.96008	11.1214	6.76634	9.5142	24.2022	20.9937	18.1406	24.6351	13.155	13.7466
2.61859	0.248462	2.34547	0.925593	0.640065	0.2592	0.41841	1.05823	0.70735	0.705939	0.732131	0.123926	12	484	Q9Y4K1	Absent in melanoma 1 protein	AIM1			S	2	+	SAPAPGDVPKDTCVQSPISSFPCTDLKVSEN	___1	0.999969	0.000109257	208.08	136.4	Class 1	145.73	1017.93	0.73959	453200000	484	20992	8183	484	15.9061	20.4252	11.3798	6.73839	0.821798	10.5211	0.192087	23.0676	7.46698	24.1028	10.9814	7.84621
0.740311	-0.217007	0.956004	0.248344	0.00785159	0.199511	-0.726004	-1.15592	-0.429443	-1.20202	-0.873984	-0.478744	12	992;1008;1019	Q08AD1-2	Calmodulin-regulated spectrin-associated protein 2	CAMSAP2			S	2	+	TPPRSVDSLPRLRRFSPSQVPIQTRSFVCFG	___1	0.999904	0.000363645	132.85	77.924	Class 1	132.85	748.374	0.27011	1876200000	992	9839	4388	992	24.6059	18.7303	0.909921	9.55246	3.14677	4.5538	13.6565	16.3701	0.75129	11.7072	6.18181	4.27577
1.01492	1.01589	0.049728	-0.156362	0.140577	-0.311587	0.368635	0.285369	-0.278165	0.374311	0.160336	-0.193339	12	225;65;65;225;225	Q9UHB6;Q9UHB6-4	LIM domain and actin-binding protein 1	LIMA1;LIMA1;LIMA1			S	2	+	KILRAQSRSASGRKISENSYSLDDLEIGPGQ	___1	0.999997	5.253e-15	342.33	233.34	Class 1	342.33	1563.71	0.40841	6012800000	225	19573	NaN	NaN	2.43837	5.39787	9.46914	20.5111	9.36759	7.42681	21.0972	20.3098	15.4021	10.5186	13.3366	0.17413
-0.787855	-0.194714	-0.553898	-0.0314515	-0.039786	-0.00034045	0.0227715	-0.200369	-0.269656	-0.0770011	0.0258527	0.0241308	12	177;177;177;162;177;99	P52594-2	Arf-GAP domain and FG repeat-containing protein 1	AGFG1;AGFG1;AGFG1			T	2	+	SLLGDSAPTLHLNKGTPSQSPVVGRSQGQQQ	___2	0.99999	2.00235e-19	281.2	249.34	Class 1	228.11	622.757	0.25372	11565000000	177	23112	3890	177	10.145	0.678621	12.5887	24.106	14.0108	20.8871	2.85626	3.79313	22.2859	17.2815	17.4964	8.5589
-1.37011	-1.35688	-0.00710999	0.157392	-0.218006	0.364821	-0.045178	-0.169642	-0.0453794	-0.111902	0.768787	0.917892	12	199	O00767	Acyl-CoA desaturase	SCD			T	2	+	WLLVRKHPAVKEKGSTLDLSDLEAEKLVMFQ	___1	0.728748	0.000127648	206.45	106.46	Class 2	184.99	729.324	0.20953	353170000	199	22353	2225	199	12.9622	0.730345	4.99923	6.23455	18.3458	6.41267	24.0181	1.00535	1.02432	18.8433	16.6764	1.19708
0.881696	-0.576739	1.41381	0.295327	-0.202382	0.461685	0.401298	-0.169474	-0.446713	0.598551	-0.0417085	-0.271162	12	172;123;37	O43395	U4/U6 small nuclear ribonucleoprotein Prp3	PRPF3;PRPF3;PRPF3			T	2	+	KKQLSFISPPTPQPKTPSSSQPERLPIGNTI	___1	0.989471	0.00389837	100.07	64.544	Class 1	56.205	534.722	1.4124	329490000	172	22445	2423	172	2.30154	5.92903	5.26076	8.41008	4.0419	17.3525	20.3972	8.938	7.99729	9.33602	23.1989	23.1969
-1.38887	-1.07779	-0.30604	-0.0377286	0.233028	-0.164268	-0.314346	-0.436105	-0.0909878	-0.174063	-0.338753	-0.19907	12	95;103;103;127	Q96Q45-2	Transmembrane protein 237	TMEM237			S	2	+	RLPLELETSSTQKKSSSSSLLRNENGIDAEP	___2	0.991299	0.0023182	102.33	100.18	Class 1	102.33	562.741	-0.2213	291520000	95	16780	6711	95	2.30949	16.9002	10.3694	18.5378	11.0943	18.6724	4.59633	24.1963	21.2911	9.81527	10.1833	3.31623
1.02915	0.113356	0.841623	-0.157274	-0.045926	-0.069403	-0.315127	0.144737	0.531331	-0.353722	-0.046732	0.397213	12	221;193	Q9UKX7	Nuclear pore complex protein Nup50	NUP50			S	2	+	RNSESESNKVAAETQSPSLFGSTKLQQESTF	___1	0.999863	1.19382e-05	281.53	245.49	Class 1	270.42	801.874	-0.15048	1022000000	221	19889	7923	221	8.28317	4.1214	15.3111	21.5655	8.60086	14.746	9.08357	9.38438	1.41034	18.7647	0.515051	8.97654
-0.852628	-0.595354	-0.233185	1.56283	1.01361	0.530646	-0.678113	-0.210092	0.325236	-0.599161	-0.493514	0.111004	12	207;207;168;207;207;161	E7EX17	Eukaryotic translation initiation factor 4B	EIF4B;EIF4B;EIF4B;EIF4B;EIF4B;EIF4B			S	2	+	SDKTDTDWRARPATDSFDDYPPRRGDDSFGD	___1	0.988876	0.00051305	116.6	45.822	Class 1	89.468	844.359	-0.14059	542370000	207	2075	995	207	7.39975	13.9174	24.5125	17.3876	1.92388	5.78541	22.8142	23.7514	0.890444	16.137	15.3902	2.10999
-0.732872	-0.316998	-0.476437	-0.573767	-0.615625	0.0232965	0.226904	0.27093	0.0886493	0.19005	0.277916	0.12656	12	250;507	B4DS76	Mitogen-activated protein kinase kinase kinase 11	MAP3K11;MAP3K11			S	2	+	ISMPLDFKHRITVQASPGLDRRRNVFEVGPG	___1	1	0.000388454	183.28	132.62	Class 1	145.86	618.803	0.49006	637990000	250	769	343	250	5.9649	14.2647	23.8504	17.5581	23.4954	21.34	22.3811	19.0057	4.03543	6.4846	2.37239	14.8115
0.863096	-0.0242935	0.85518	0.1867	0.00743951	0.194833	0.0267913	0.214836	0.268661	0.151295	0.180776	0.185778	12	527	P35568	Insulin receptor substrate 1	IRS1			S	2	+	ASAADLDNRFRKRTHSAGTSPTITHQKTPSQ	___2	0.999999	9.13305e-07	302.57	230.13	Class 1	257.88	813.34	0.18457	15780000000	527	7947	3552	527	3.07002	10.768	11.9951	6.38964	0.487166	7.81154	10.6693	20.3093	9.6924	6.35379	0.618377	3.39972
-0.855634	0.0015145	-0.816805	-2.96979	-1.50135	-1.52197	-0.161696	-0.178888	0.0705544	-0.0604294	0.0682822	0.162887	12	828;555	Q6ZRV2	Protein FAM83H	FAM83H;FAM83H			S	2	+	SLTAAQLLDTLGRSGSDRLPSRFLSAQSHST	___1	0.999492	0.00379542	102.97	41.49	Class 1	96.551	527.737	0.11835	859000000	828	13544	5475	828	19.1646	22.3842	22	7.47094	6.00459	6.44115	6.5399	4.75109	4.47928	13.2669	14.2863	4.96597
0.76701	0.0890152	0.6515	0.568273	0.208494	0.117915	0.335699	0.0833417	-0.251825	0.419731	0.154769	-0.248795	12	159;159;159;159;159;159;159	C9JA69	HMG box transcription factor BBX	BBX;BBX;BBX;BBX;BBX;BBX			S	2	+	NPGYKWCPTTNKPVKSPTPTVNPRKKLWAFP	___1	0.982405	0.0010931	97.633	47.249	Class 1	69.721	524.745	0.70875	638510000	159	1269	590	159	17.0188	16.2161	18.0391	17.454	22.5307	1.618	19.5111	0.623748	22.5859	23.3489	0.489413	7.98693
1.45709	-0.368951	1.84006	0.533702	-0.566238	1.04623	0.519199	1.3067	0.745018	0.425012	0.812243	0.164785	12	66;66;66	Q9H307	Pinin	PNN;PNN;PNN			S	2	+	GGGRGRGSLLLRRGFSDSGGGPPAKQRDLEG	___1	0.999974	0.00023452	209.19	130.66	Class 1	209.19	578.737	0.78651	5926100000	66	18077	7211	66	1.51979	7.47391	16.6565	22.8508	7.75424	9.19716	21.4897	7.12972	1.20904	23.1873	17.858	8.80147
4.92912	-0.119233	5.08476	4.34165	4.12689	0.56189	0.263909	0.0922379	-0.315953	0.221168	0.311479	0.127168	12	284;64	O43524	Forkhead box protein O3	FOXO3;FOXO3			S	2	+	KKKAALQTAPESADDSPSQLSKWPGSPTSRS	___1	0.998393	3.97656e-05	216.55	142.39	Class 1	216.55	998.449	-0.19154	6357200000	284	5571	2445	284	0.3201	10.5058	14.381	12.8863	17.6413	20.5159	4.42043	18.3787	5.08516	20.428	19.9164	4.56242
-0.877886	-0.0432847	-0.866039	-0.524539	-0.322043	-0.299254	-0.53141	-0.340423	0.238633	-0.644751	-0.460485	0.132782	12	430;430;430;430;430	P35658-2;P35658-4	Nuclear pore complex protein Nup214	NUP214			S	2	+	KTPERLSLEGERQPKSPGSTPTTPTSSQAPQ	___1	1	2.35998e-06	233.65	146.33	Class 1	192.63	916.379	0.36908	25666000000	430	7981	NaN	NaN	11.5188	6.02808	7.13785	7.85182	10.8918	14.3797	12.4846	18.8898	2.00546	17.9899	3.75075	8.26883
1.53577	0.685236	0.881885	0.455444	0.548077	-0.21483	0.630957	0.513248	-0.117186	0.229858	0.480478	0.221242	12	1132	Q5JSZ5	Protein PRRC2B	PRRC2B			S	3	+	RPEDCPRAKPRRRVASETHSEGSEYEELPKR	___1	0.999821	3.30745e-07	254.07	154.12	Class 1	237.52	709.979	0.53014	2904300000	1132	12113	5073	1132	24.9217	5.23534	23.2274	10.3242	6.13258	19.7978	13.7535	15.3057	2.04589	4.27484	0.392417	7.1781
-1.1839	-0.588032	-0.715148	-0.0311087	0.406136	-0.34104	-0.301461	0.0821915	0.480148	-0.339729	-0.173245	0.0168645	12	291;220;188;292;300;267;243;197	Q9UJU6;Q9UJU6-2	Drebrin-like protein	DBNL;DBNL;DBNL;DBNL;DBNL;DBNL			T	4	+	PQPGKLRSPFLQKQLTQPETHFGREPAAAIS	___1	1	6.48404e-07	239.31	191.24	Class 1	89.721	611.306	-0.27943	3355500000	291	24786	NaN	NaN	6.43836	2.35679	17.093	18.9726	4.68903	23.3183	21.6937	14.6781	3.91954	19.7739	14.6419	13.5312
1.34273	-0.112201	1.44261	1.23295	0.399659	0.845624	1.08903	0.802813	-0.285784	1.12993	0.959318	-0.179508	12	118;113;118;118;118	Q86UU0-4	B-cell CLL/lymphoma 9-like protein	BCL9L;BCL9L			S	2	+	PFSSLKGKVKRDRSVSVDSGEQREAGTPSLD	___1	0.999997	3.05655e-06	209.18	152.56	Class 1	111.79	572.238	-0.034705	6122900000	118	14170	5665	118	5.86421	11.5624	6.91006	6.29631	21.5383	20.5413	13.1407	12.0314	5.81245	18.6111	12.8883	22.5883
-1.43618	-0.420498	-0.984129	-0.168238	-0.313767	0.225866	-0.686267	-0.501506	0.283085	-0.569727	-0.367002	0.145165	12	375;384;384;445;445;476;188;272;321	Q8TBZ3-4	WD repeat-containing protein 20	WDR20;WDR20;WDR20;WDR20			S	2	+	PRSNSLPHSAVSNAGSKSSVMDGAIASGVSK	___1	0.998898	0.000276441	134.95	107.48	Class 1	134.95	768.346	2.4274	328560000	375	15366	6116	375	16.1057	12.2169	22.5947	13.4156	5.15903	17.9105	22.6716	6.73775	21.5568	14.7221	14.8406	17.3164
2.61551	-0.364818	2.96864	2.22195	1.68406	-1.48066	-0.147837	0.640396	0.788801	-0.190673	0.715042	0.919042	12	513;518	Q13470-2	Non-receptor tyrosine-protein kinase TNK1	TNK1			S	2	+	LESVLSLGPRPTGGGSSPPEIRQARAVPQGP	___1	0.770175	1.2451e-05	177.12	177.12	Class 1	161.82	617.777	0.46348	302720000	513	10538	4540	513	11.9249	16.3515	7.50464	2.67605	24.8147	10.6425	5.66233	1.35227	17.331	22.6608	0.699762	10.464
0.831817	0.321748	0.431214	0.259912	0.224423	0.0206624	0.275346	0.0253398	-0.295847	0.051373	-0.071912	-0.198765	12	412	Q9UQR1	Zinc finger protein 148	ZNF148			S	3	+	SKRSLKQPLEQNQTISPLSTYEESKVSKYAF	___1	0.999435	1.93372e-08	237.33	166.57	Class 1	177.82	867.421	0.27881	2506900000	412	20593	8042	412	14.5218	17.6547	12.8948	4.42227	0.0177217	23.2671	18.3209	12.6741	13.4061	9.76035	9.30358	11.1967
0.898011	0.0848138	0.856339	-0.250765	0.0423457	-0.160134	-0.288961	-0.0914425	0.23634	-0.0443955	0.0926335	0.152475	12	364;703	B4DTZ6	Sodium/hydrogen exchanger;Sodium/hydrogen exchanger 1	SLC9A1;SLC9A1			S	2	+	AHKLDSPTMSRARIGSDPLAYEPKEDLPVIT	___1	1	0.000388485	181.77	108.88	Class 1	130.47	635.292	-0.011599	4088400000	364	797	357	364	23.4128	4.27775	1.47379	18.1406	19.2497	18.9481	17.9892	1.97281	5.27819	15.564	5.24889	20.7863
1.30285	0.862068	0.437327	-0.136133	0.790454	-0.943707	-0.272028	0.27341	0.511431	-0.152163	0.269804	0.5083	12	22;22	Q09161	Nuclear cap-binding protein subunit 1	NCBP1;NCBP1			S	2	+	SDENDGGQPHKRRKTSDANETEDHLESLICK	___1	0.998599	1.84196e-09	334.64	155.47	Class 1	293.89	1085.47	0.35349	45304000000	22	9856	4394	22	7.5412	15.0191	9.84047	6.0846	7.21478	15.0923	9.32218	17.757	1.52988	16.1613	19.1594	10.1644
0.748008	-0.0220489	0.7889	0.360349	0.475527	-0.152532	0.283669	0.0597393	-0.213494	0.304284	0.0758575	-0.227844	12	356;370	O00515	Ladinin-1	LAD1;LAD1			S	2	+	LQVKIPSKEEEADMSSPTQRTYSSSLKRSSP	___1	0.999841	9.91893e-06	348.62	238.29	Class 1	348.62	942.906	-0.10914	9456500000	356	4915	2209	356	20.1254	17.4568	7.4113	15.8328	21.6933	22.6835	16.6971	8.86784	8.80635	0.461563	16.6814	22.7817
2.11851	1.29075	0.832758	1.75977	0.352894	0.351797	0.971862	0.648994	-0.297901	0.645464	0.142972	-0.449089	12	97;97;108;108;97;97;108	P17544-6	Cyclic AMP-dependent transcription factor ATF-7	ATF7;ATF7			S	2	+	ADEDEKKAAAGPLDMSLPSTPDIKIKEEEPV	___2	0.999991	0.00104917	184.34	105.16	Class 1	184.34	922.401	-1.2189	298720000	97	7286	3244	97	6.50104	4.27181	8.29225	5.50315	3.5793	2.21343	14.3538	1.03069	4.79447	19.0096	8.90309	14.573
-0.911535	-0.67606	-0.214803	0.170589	0.523784	-0.311468	-0.13176	0.334012	0.424214	-0.688652	-0.511656	0.213906	12	513;61;38	O75427	Leucine-rich repeat and calponin homology domain-containing protein 4	LRCH4;LRCH4;LRCH4			S	3	+	LGSIQRPNSFLFRSSSQSGSGPSSPDSVLRP	___1	0.996499	0.000324989	140.73	89.421	Class 1	103.31	656.632	0.12776	563710000	513	6113	2636	513	11.526	7.52184	15.4036	0.294895	20.5728	19.5781	8.21451	5.0799	7.03613	4.56957	0.0590473	14.1375
-1.42397	-0.447224	-0.947318	-0.247909	-0.460242	0.103681	-0.697095	-0.837339	-0.0236859	-0.282013	-0.121278	0.543925	12	129;124;129;129;129	Q86UU0-4	B-cell CLL/lymphoma 9-like protein	BCL9L;BCL9L			T	2	+	DRSVSVDSGEQREAGTPSLDSEAKEVAPRSK	___1	0.999983	0.00183593	135.86	99.431	Class 1	95.538	642.771	0.12192	475310000	129	23985	5665	129	8.63131	8.04095	14.9535	14.7376	21.4184	3.6089	16.7377	18.4149	1.59833	23.8413	23.5634	19.9191
2.11851	1.29075	0.832758	1.83062	0.428934	0.380535	0.971862	0.614143	-0.297901	0.645464	0.142972	-0.449089	12	101;101;112;112;101;101;112	P17544-6	Cyclic AMP-dependent transcription factor ATF-7	ATF7;ATF7			T	2	+	EKKAAAGPLDMSLPSTPDIKIKEEEPVEVDS	___2	0.997655	0.00104917	184.34	105.16	Class 1	178.73	922.401	7.7709e-05	297020000	101	22779	3244	101	8.2588	7.19077	14.357	18.3466	22.6928	19.7959	22.4962	23.3976	13.2337	11.4653	20.5408	4.39518
1.7339	0.683584	1.03546	1.7339	0.491924	0.00128734	0.791377	0.597771	-0.175475	0.481093	0.321824	-0.111568	12	1417;893;571;572;530;13;13;13;13;13;909	J3KP28;Q9HCH5;Q9HCH5-12;Q9HCH5-8	Synaptotagmin-like protein 2	SYTL2;SYTL2;SYTL2;SYTL2;SYTL2;SYTL2			S	3	+	LKRMSKSVPAFLQDESDDRETDTASESSYQL	___2	0.999017	2.66997e-08	266.62	210.44	Class 1	155.25	1038.45	0.28349	6502600000	1417	4323	NaN	NaN	20.935	21.9864	5.50238	13.8989	18.7035	23.886	0.0964344	21.0293	14.4183	24.2626	16.3703	9.87822
0.841	0.097508	0.754477	0.17333	0.0354723	0.205699	0.0352803	0.221642	0.198056	0.0592098	0.0947062	0.0427127	12	531	P35568	Insulin receptor substrate 1	IRS1			S	2	+	DLDNRFRKRTHSAGTSPTITHQKTPSQSSVA	___2	0.999407	9.13305e-07	302.57	230.13	Class 1	302.57	813.34	0.17887	13135000000	531	7948	3552	531	11.0695	21.8897	8.02771	21.2787	1.04576	4.83465	22.4763	8.53273	16.122	20.8712	12.6866	9.94145
1.97534	0.974263	1.02567	1.57289	0.753992	-0.117493	-1.19383	-0.969076	0.064822	0.448786	0.352766	-0.143909	12	1008;1042	O15164-2	Transcription intermediary factor 1-alpha	TRIM24			S	2	+	DSDDDFVQPRKKRLKSIEERQLLK_______	___1	1	0.000827271	128.36	72.342	Class 1	52.391	598.308	0.23843	781710000	1008	5298	2333	1008	11.4946	10.9804	16.1068	10.0423	22.9548	20.0218	1.47185	17.7521	7.50337	24.1979	15.8594	5.51892
-1.07777	-1.03137	0.0058705	0.146648	-0.0806384	0.202878	0.0297931	0.186886	0.121878	-0.0710826	0.126753	0.213198	12	350;296;350;38	Q58A45-4	PAB-dependent poly(A)-specific ribonuclease subunit 3	PAN3			T	2	+	MSLSAGSSPLHSPKITPHTSPAPRRRSHTPN	___2	0.999999	0.00282835	127.07	30.799	Class 1	114.88	618.762	0.24084	2523300000	350	23661	5034	350	8.47062	8.2048	2.9701	10.5132	12.2946	15.5766	24.6263	23.2084	24.5542	24.4992	10.3841	24.977
0.793716	-0.228704	1.00179	0.0941655	-0.322599	0.395085	-0.503068	-0.0235005	0.484966	-0.531709	-0.179537	0.283381	12	243;243;56	Q9Y570	Protein phosphatase methylesterase 1;Protein phosphatase methylesterase 1	PPME1;PPME1			S	2	+	RVSMVGQVKQCEGITSPEGSKSIVEGIIEEE	___1	0.999743	1.40557e-05	236.03	178.5	Class 1	236.03	686.776	-0.22583	4926500000	243	4602	2010	243	4.55618	21.3057	14.5657	17.4184	18.7898	20.1784	4.59858	5.76358	1.026	16.497	8.33388	19.557
0.835747	0.823844	0.026627	0.0756446	0.0732476	-0.0162179	0.0105737	0.0559803	-0.0992911	0.200295	0.337441	0.150509	12	604;604	Q9C0H5	Rho GTPase-activating protein 39	ARHGAP39			S	2	+	GALPLPMPGPVVRAFSEDEALAQQENRHWRR	___1	1	0.000219918	176.04	129.17	Class 1	92.264	844.352	-2.2637	794380000	604	17852	7115	604	13.1065	1.91963	6.25941	19.2799	23.2948	12.2549	16.8204	10.9686	24.7328	6.23233	6.83687	2.85982
1.08391	-0.223906	1.29115	0.351983	0.0719342	0.261464	0.77113	0.428336	-0.342291	0.687493	0.306165	-0.308351	12	715;741	B4DH53	Microtubule-associated protein 1S;MAP1S heavy chain;MAP1S light chain	MAP1S;MAP1S			S	3	+	ARRSASPHDVDLCLVSPCEFEHRKAVPMAPA	___2	1	4.23233e-05	143.5	117.37	Class 1	139.85	881.697	-0.34361	1130000000	715	633	259	715	7.12524	19.2026	6.85122	12.9471	22.746	7.42812	23.1695	22.3346	14.181	1.22592	21.7416	20.9891
1.24326	0.253806	0.919495	0.748488	0.34895	0.50285	0.32085	0.126112	-0.149869	0.557778	0.323732	-0.217199	12	113;123;123;123;123;106	H0YAJ5;Q92870	Amyloid beta A4 precursor protein-binding family B member 2	APBB2;APBB2;APBB2;APBB2			S	2	+	RKAAEQGQQDPNKNLSPTAVINITSEKLEGK	___1	0.999992	3.01084e-05	170.79	127.58	Class 1	107.72	783.892	0.4694	2527500000	123	3470	NaN	NaN	5.31122	20.3593	11.5488	7.82575	2.81573	16.0834	8.80963	11.8708	24.1858	20.3724	2.5477	1.02137
1.00224	0.854764	0.156505	0.138608	0.456226	-0.336159	0.101358	0.344602	0.270073	0.125668	0.293226	0.154444	12	38;52	O00515	Ladinin-1	LAD1;LAD1			S	2	+	EEEQERERRRRHRNLSSTTDDEAPRLSQNGD	___1	0.999062	0.000281614	178.67	130.63	Class 1	133.48	693.283	0.87587	1837000000	38	4921	2209	38	13.5666	17.6162	5.9005	21.1953	3.12591	14.9902	9.70363	0.289649	20.9047	24.6687	2.5998	24.914
1.79363	-0.556314	2.20268	0.346682	0.236667	0.0914358	0.655394	-0.0125393	-0.557164	0.819085	0.985716	0.122991	12	10;10;10;10;10;10;10;10	Q99576-3		TSC22D3;TSC22D3;TSC22D3;TSC22D3;TSC22D3;TSC22D3;TSC22D3			S	3	+	______MAQSKLDCRSPVGLDCCNCCLDLAH	___1	1	6.95857e-05	217.42	158.71	Class 1	217.42	709.614	-1.0301	374960000	10	17132	6802	10	4.58688	10.7	20.1028	24.7185	18.1507	18.6827	24.1349	24.657	8.33382	6.37321	15.6224	17.3367
-0.955884	-0.341436	-0.629717	0.659722	0.625592	-0.0163628	0.552838	0.537577	-0.0814784	0.285357	0.465577	0.449274	12	1744;1754	Q9HCD6	Protein TANC2	TANC2			S	3	+	CHSKLDLERSSSQLGSPDVSHLIRRPISVNP	___1	0.999983	6.53099e-05	218.88	166.69	Class 1	154.39	554.933	-0.43683	1987700000	1744	18548	7391	1744	6.10433	0.848995	9.94293	8.24825	13.1467	18.0727	21.923	15.4575	17.5727	9.76458	12.9428	10.2929
0.988054	0.437926	0.625128	-0.224162	0.348071	-0.498526	-0.290437	-0.217845	-0.0427457	-0.445192	-0.373761	0.0317389	12	5110	Q09666	Neuroblast differentiation-associated protein AHNAK	AHNAK			S	2	+	FDIKSPKFKAEAPLPSPKLEGELQAPDLELS	___1	1	0.000435766	173.15	173.15	Class 1	122.75	632.82	0.95148	10486000000	5110	9868	4397	5110	18.4959	4.46634	5.3553	16.4985	20.8691	18.9015	5.63591	24.7358	17.1169	6.38753	2.01876	20.8902
0.904426	0.480366	0.410773	-0.222585	0.0370886	-0.240666	-0.268146	-0.118683	0.00760263	-0.0632625	-0.0737224	-0.118451	12	1082;173	I3L2J0	Protein capicua homolog	CIC;CIC			S	2	+	PEIQLPLPPGKRRTQSLSALPKERDSSSEKD	___1	0.999958	0.000552779	157.03	84.931	Class 1	149.93	512.757	0.043836	2571000000	1082	4124	1861	1082	4.67135	13.9184	16.9725	16.0294	7.68793	20.303	13.1821	4.11617	2.17871	19.837	2.3713	21.8661
-0.911284	-0.376458	-0.686007	-0.401785	-0.649175	0.157856	-0.151912	-0.266354	-0.0723254	-0.0751617	0.277916	0.36638	12	154;154;209;33;33	P26358	DNA (cytosine-5)-methyltransferase 1;Cytosine-specific methyltransferase	DNMT1;DNMT1;DNMT1;DNMT1;DNMT1			S	2	+	RRSKSDGEAKPEPSPSPRITRKSTRQTTITS	___1	1	1.55567e-05	218.14	132.58	Class 1	74.776	807.316	-0.85834	1798600000	154	2639	1198	154	3.60243	19.2994	8.24136	11.2863	8.61026	10.2097	8.54363	14.943	5.91576	14.81	12.5461	19.0904
1.3233	0.713363	0.672689	0.336133	0.574403	-0.36054	0.183991	1.24942	1.02856	0.668711	0.455824	-0.0815712	12	559;567;558;558	Q6VMQ6	Activating transcription factor 7-interacting protein 1	ATF7IP;ATF7IP;ATF7IP			S	2	+	RPSEKNEFSRRKRSKSEDMDNVQSKRRRYME	___1	1	0.000149085	244.32	106.27	Class 1	110.8	616.729	-0.058475	3451700000	559	2652	1199	559	10.8713	6.5103	18.8316	13.5856	12.1602	8.80397	4.84285	2.77192	22.598	21.2104	16.9253	13.7542
-0.904456	-0.671	-0.292863	-0.424782	-0.0964411	-0.0993271	-0.257494	-0.158845	0.0952356	-0.0231102	-0.0595702	0.0329439	12	725;518;400	Q96ST2;Q96ST2-2	Protein IWS1 homolog	IWS1			T	2	+	EQMPQRRRMNSTGGQTPRRDLEKVLTGEEKA	___1	0.999931	0.00116564	136.21	100.72	Class 1	93.026	642.779	-0.90575	4642800000	725	24369	NaN	NaN	22.1509	23.4479	20.7982	2.72438	13.1683	8.68363	17.9012	22.3838	24.7145	3.955	23.4108	24.7821
0.762334	0.116359	0.651014	0.0804653	-0.0523699	0.258322	-0.245966	0.055144	0.139795	-0.0997476	-0.120724	-0.124081	12	383;406;383;383;406;304	P27448-3	MAP/microtubule affinity-regulating kinase 3	MARK3;MARK3			S	2	+	SSELDASDSSSSSNLSLAKVRPSSDLNNSTG	___2	0.998725	6.17566e-06	214.55	182.79	Class 1	214.55	1022.9	1.1778	195530000	383	7668	3407	383	3.61234	22.8013	13.2733	24.4628	21.6209	24.9099	17.2851	16.2513	14.904	17.1996	6.19521	7.20979
1.3793	-0.25093	1.65662	-0.48427	-0.982127	0.478961	0.242083	-0.325453	-0.567051	-0.154617	-0.324762	-0.0653995	12	791;804;626;488;372	Q9UL03-3	Integrator complex subunit 6	INTS6;INTS6;INTS6;INTS6			S	2	+	PASSLNKGKKLMHCRSHEEVNTELKAQIMKE	___1	1	0.000352126	153	74.472	Class 1	142.39	633.274	-0.83215	347570000	791	19902	7928	791	7.02578	3.57918	22.3691	1.14152	3.86454	21.1489	7.99907	16.692	20.9103	24.1176	11.697	11.0234
-0.735999	-0.381322	-0.333883	0.401467	0.24962	0.154196	0.092867	0.2771	0.184685	-0.287682	0.281494	0.47741	12	545;418;481;231;324	Q8TE68	Epidermal growth factor receptor kinase substrate 8-like protein 1	EPS8L1;EPS8L1;EPS8L1			S	2	+	NILTPYPGPRLHHSQSPARSLNSTPPPPPAP	___1	1	0.000336107	142.04	99.558	Class 1	80.905	596.737	1.699	1532300000	545	15474	6155	545	23.347	14.5472	10.5302	18.6985	9.09299	13.6832	19.504	13.38	5.85469	20.2983	3.8651	16.3424
-0.746779	-0.326129	-0.412469	0.346531	0.365652	0.0308864	0.318209	0.343643	0.0816257	0.167872	0.294145	0.135211	12	274;216	O95817	BAG family molecular chaperone regulator 3	BAG3;BAG3			S	2	+	PLRAASPFRSSVQGASSREGSPARSSTPLHS	___2	0.888712	0.000576681	166.11	131.35	Class 1	134.38	479.703	0.6207	11356000000	274	6605	2855	274	22.9459	14.9525	18.6316	4.7865	21.3213	23.2082	1.21206	18.4488	22.3733	1.67772	13.4772	11.0092
1.60595	0.755865	0.87885	-0.0492623	0.796441	-0.907048	0.0797952	0.255963	0.218354	-0.258575	0.338751	0.561373	12	135	Q09666	Neuroblast differentiation-associated protein AHNAK	AHNAK			S	2	+	EYQRIYTTKIKPRLKSEDGVEGDLGETQSRT	___1	1	2.67274e-05	296.55	214.07	Class 1	138.28	829.831	-1.1253	31235000000	135	9919	4397	135	11.668	15.2488	2.48344	3.33712	8.38151	0.848818	8.13442	8.87818	12.0882	3.42996	0.618909	3.12962
0.718367	-0.122517	0.872128	-0.00367069	-0.0280333	0.00583893	0.141505	0.487198	0.144983	0.381919	0.363059	0.0170318	12	1784	Q92538	Golgi-specific brefeldin A-resistance guanine nucleotide exchange factor 1	GBF1			S	2	+	EKPESPRAASSSSPGSPVASSPSRLSPTPDG	___1	0.999915	7.54018e-05	177.91	151.44	Class 1	92.792	886.32	0.079676	3594100000	1784	15878	6277	1784	9.85732	16.5934	16.1118	24.4192	10.5416	17.9438	22.8283	21.9239	2.77051	3.91936	21.0045	23.7171
1.79431	-0.0482402	1.78779	0.687796	-0.175131	0.956606	0.0179715	-0.0790196	-0.173758	-0.430072	-0.938569	-0.424948	12	258;258;115;258	O60271-4					S	2	+	HTSLKDELSDVSQGGSKATTPASTANSDVAT	___1	1	0.000130974	203.8	130.44	Class 1	128.1	691.25	0.01619	3049100000	258	5724	2504	258	2.66921	10.2194	16.2038	3.56474	16.0098	10.0213	24.6206	6.78635	4.13587	19.0623	18.5375	10.6187
3.34753	0.111138	3.22158	3.13211	0.753722	2.37839	0.433919	-0.0979867	-0.531384	0.438523	-0.00542361	-0.39877	12	84;84	Q8WUF5	RelA-associated inhibitor	PPP1R13L;PPP1R13L			S	2	+	RYSSSSIPEPFGSRGSPRKAATDGADTPFGR	___1	0.936008	5.60351e-05	158.52	156.04	Class 1	133.84	945.923	-1.1748	1941500000	84	15633	6195	84	11.6302	21.8543	14.0351	0.0888174	22.2061	5.96264	11.9568	8.67807	20.3811	3.4171	6.69752	8.28639
-0.872183	-0.688496	-0.159833	0.159403	0.149446	0.026511	-0.455534	0.621222	1.09471	-0.584769	-0.408144	0.185332	12	432;296;325;163;154;139	Q8N6H7	ADP-ribosylation factor GTPase-activating protein 2	ARFGAP2;ARFGAP2;ARFGAP2;ARFGAP2;ARFGAP2;ARFGAP2			S	2	+	ESSEARQKFAGAKAISSDMFFGREVDAEYEA	___1	0.998663	0.000514976	134.99	18.752	Class 1	134.99	613.749	-0.40171	728040000	432	14917	5947	432	19.5655	0.81095	15.073	19.0857	5.08412	2.3756	20.6381	4.65576	16.6127	8.69385	18.6404	23.1306
0.833792	0.152896	0.701139	0.112197	0.32424	-0.38006	-0.009689	-0.052045	-0.018261	0.108346	0.250511	0.149929	12	176	Q13442	28 kDa heat- and acid-stable phosphoprotein	PDAP1			S	2	+	RKAKDDATLSGKRMQSLSLNK__________	___1	0.999998	0.000359999	174.4	90.531	Class 1	174.4	500.73	0.066225	1334300000	176	10527	4533	176	23.7209	10.4733	20.2769	1.08212	22.1915	22.5988	1.28315	10.9202	16.5114	5.8277	19.4468	8.88075
1.24994	0.328292	0.89786	-0.0764704	0.489663	-0.589297	0.607038	0.227896	-0.446391	0.329036	0.242727	-0.1179	12	300;307;81	Q4G0J3	La-related protein 7	LARP7;LARP7			S	2	+	SSLPEVRTGKRKRSSSEDAESLAPRSKVKKI	___2	0.999912	0.000137011	211.94	146.37	Class 1	146.59	664.772	-0.11373	11691000000	300	11836	4984	300	16.0032	19.1908	10.101	7.8918	6.60537	23.9376	3.53859	15.1744	5.29879	13.8012	20.2381	24.5579
1.7783	0.148565	1.61505	-0.0188516	0.901432	-0.968696	-0.108159	0.687625	0.737839	-0.499549	0.179972	0.683465	12	21;21	Q09161	Nuclear cap-binding protein subunit 1	NCBP1;NCBP1			T	3	+	HSDENDGGQPHKRRKTSDANETEDHLESLIC	___1	0.913218	4.67691e-07	285.25	189.63	Class 1	225.3	681.286	-0.63371	40000000000	21	23285	4394	21	4.49344	17.722	9.8838	21.3956	22.4979	6.31736	13.2209	16.4296	3.9661	3.64524	7.76183	20.2448
1.21324	0.292336	0.903478	-0.0764704	0.489663	-0.589297	0.540403	0.227896	-0.317606	0.386672	0.168805	-0.1179	12	299;306;80	Q4G0J3	La-related protein 7	LARP7;LARP7			S	2	+	ASSLPEVRTGKRKRSSSEDAESLAPRSKVKK	___2	0.974941	9.6694e-05	217.2	135.41	Class 1	217.2	664.772	0.00045417	4495100000	299	11835	4984	299	8.0491	1.2881	2.10224	8.66111	19.206	8.64054	6.46541	13.894	12.716	19.488	3.88442	16.5797
1.18463	0.27846	0.823279	0.561619	0.482515	0.0642215	0.772346	1.09425	0.330029	0.481269	0.714197	0.178906	12	856;507;782	A7KAX9	Rho GTPase-activating protein 32	ARHGAP32;ARHGAP32			S	3	+	SQCQTPGSTASSEPVSPLQEKLSPFFTLDLS	___1	0.999972	1.55411e-06	170.15	109.96	Class 1	128.52	953.406	0.86188	860540000	856	231	110	856	0.284743	1.07214	19.2867	18.3741	10.5668	17.9249	14.785	0.131217	23.8785	7.98797	1.89876	15.4062
1.30931	0.0802797	1.29093	0.76256	-0.15653	0.867623	0.559778	0.166191	-0.279486	0.535632	0.0723685	-0.431419	12	226;226;83;226;226;83;226	O60271;O60271-4	C-Jun-amino-terminal kinase-interacting protein 4	SPAG9;SPAG9			T	2	+	AGDGLLTPDAQKGGETPGSEQWKFQELSQPR	___1	1	1.52825e-06	235.31	106.64	Class 1	128.71	668.236	0.94534	4604900000	226	22474	NaN	NaN	17.1813	9.9417	2.49594	2.98789	2.63741	7.42826	3.26904	15.1084	1.32549	2.6036	4.54729	8.72011
1.17652	0.256412	0.909098	-0.0764704	0.489663	-0.589297	0.286935	-0.00167579	-0.27793	0.415086	0.0488184	-0.214716	12	298;305;79	Q4G0J3	La-related protein 7	LARP7;LARP7			S	3	+	EASSLPEVRTGKRKRSSSEDAESLAPRSKVK	___2	0.886584	0.000254612	185.95	113.27	Class 1	83.393	564.905	-0.33159	1635700000	298	11834	4984	298	9.17419	19.0604	23.6306	17.7803	23.078	3.49456	24.4234	7.41497	23.5481	18.3894	14.0657	5.59308
-0.74099	-0.374977	-0.300737	0.0768343	0.334662	-0.295839	-0.0367927	0.115038	0.160826	0.0433053	0.213056	0.176293	12	1644;236;163	Q9NQT8	Kinesin-like protein KIF13B	KIF13B;KIF13B;KIF13B			S	2	+	SPGRERPDLEAPAPGSPFRVRRVRASELRSF	___1	1	0.00042463	142.97	99.049	Class 1	142.97	859.899	0.4918	1163900000	1644	18718	7471	1644	17.9645	16.2559	18.7102	15.0116	4.01507	23.8567	19.4285	18.8489	18.031	20.0499	15.45	14.693
0.941487	0.175808	0.799769	0.782072	0.394219	0.373016	0.995599	1.42372	0.446309	0.752324	0.792641	0.0212021	12	437;437;437;437;437	P35658-2;P35658-4	Nuclear pore complex protein Nup214	NUP214			T	2	+	LEGERQPKSPGSTPTTPTSSQAPQKLDASAA	___1	0.99962	8.96695e-09	283.5	179.08	Class 1	225.69	916.379	0.77807	24496000000	437	22910	NaN	NaN	2.08448	24.0247	18.4914	20.3447	0.813312	0.163955	3.22709	19.5216	5.50254	3.21557	6.88909	2.60111
0.847409	0.766345	0.0685337	0.20968	0.650497	-0.43014	0.143632	0.592328	0.449238	0.282213	0.341383	0.078304	12	408;427;430;449;412;414;325;344;352;366;366;331;353;294;248;118;81;89;53;352;124;109	P20810-9;E7EVY3	Calpastatin	CAST;CAST;CAST;CAST;CAST;CAST;CAST;CAST;CAST;CAST;CAST;CAST;CAST;CAST			S	3	+	PLLPEPEEKPKPRSESELIDELSEDFDRSEC	___1	1	5.8107e-06	297.68	235.72	Class 1	297.68	789.989	-0.21183	3005700000	408	1871	NaN	NaN	20.7833	18.8881	13.8729	13.9032	2.8303	6.44766	18.4456	10.3245	0.331211	7.92563	15.9425	14.0039
0.942419	0.200489	0.71378	0.398835	0.200342	0.18279	0.173255	0.426525	0.069775	0.222316	0.295587	0.073742	12	1502;1462;878	O15085-2	Rho guanine nucleotide exchange factor 11	ARHGEF11;ARHGEF11			T	3	+	RELLKSLGGESSGGTTPVGSFHTEAARWTDG	___2	0.984005	0.00177478	104.96	58.006	Class 1	104.96	755.646	0.76569	847120000	1502	22405	2319	1502	2.35115	5.14782	20.0783	11.4639	24.2111	12.4713	7.60782	13.5873	4.25159	4.80457	5.19312	3.92382
-0.779532	0.0831328	-0.890048	0.674667	0.342418	0.367143	0.374944	0.365907	-0.00859571	0.296333	0.477477	-0.0200993	12	843;883;906	G5EA48	SLIT-ROBO Rho GTPase-activating protein 1	SRGAP1;SRGAP1			S	2	+	SHPRGLLQNRGLNNDSPERRRRPGHGSLTNI	___1	1	0.000549981	132.32	70.979	Class 1	60.47	619.27	-0.62426	8388400000	843	3489	1540	843	23.7555	17.5787	0.24764	6.15631	22.6375	4.08239	0.866946	22.4309	10.419	9.24413	23.6377	6.62927
-1.13951	-0.620144	-0.514377	-0.363177	-0.141559	-0.269506	-0.0834949	-0.310856	-0.280308	-0.11513	-0.242298	-0.121391	12	120;120;70	P33991	DNA replication licensing factor MCM4	MCM4;MCM4;MCM4			S	3	+	SGVRGTPVRQRPDLGSAQKGLQVDLQSDGAA	___1	1	0.000506528	168.43	79.597	Class 1	62.542	393.855	-0.35999	2105000000	120	7874	3525	120	4.06971	4.57496	9.73408	7.34148	8.26202	19.9168	11.553	14.744	1.66807	12.2703	8.93638	0.887469
-1.4473	-0.657486	-0.703064	-0.324487	-0.771492	0.428389	-0.151686	-0.109423	0.0427076	-0.091388	-0.178169	-0.0955229	12	305;399;424;424;511;511;511;424;424	E7EU88	KAT8 regulatory NSL complex subunit 3	KANSL3;KANSL3;KANSL3			S	3	+	DVARRDLAFEVPERGSRPASPAAKLPASPSG	___2	1	0.000615469	119.48	119.48	Class 1	119.48	719.996	1.1551	1214200000	305	1974	959	305	2.63335	19.123	19.8947	6.51995	10.5415	0.694663	22.2149	8.56418	13.8938	5.1929	23.1903	24.6016
-1.4473	-0.657486	-0.703064	-0.324487	-0.771492	0.428389	-0.151686	-0.109423	0.0427076	-0.091388	-0.178169	-0.0955229	12	309;403;428;428;515;515;515;428;428	E7EU88	KAT8 regulatory NSL complex subunit 3	KANSL3;KANSL3;KANSL3			S	3	+	RDLAFEVPERGSRPASPAAKLPASPSGSEDL	___2	1	0.000615469	119.48	119.48	Class 1	119.48	719.996	1.1551	5202700000	309	1975	959	309	8.58469	24.272	12.7589	18.9066	20.4212	15.2864	15.1792	0.145978	3.88473	17.7322	16.4113	13.2719
-0.832324	-0.401154	-0.500188	-0.467498	-0.220904	-0.276761	0.0334869	0.204302	0.0462779	-0.110204	0.0427091	0.078693	12	6;6;5;6;6;6;6	Q9Y4E1-6	WASH complex subunit FAM21C	FAM21C;FAM21C			T	3	+	__________MMNRTTPDQELVPASEPVWER	___1	0.800325	0.00260638	113.33	113.33	Class 1	113.33	1062.85	0.30911	295410000	6	24991	8171	6	16.2297	1.56289	5.97467	8.50273	2.20509	9.79699	12.0527	19.5752	3.43849	13.5421	14.8314	0.00350176
1.36546	1.46235	-0.083919	0.268427	0.315033	-0.0949847	1.83805	-0.0116948	-1.84922	0.678678	-0.0301961	-0.695512	12	996;1048	Q70E73	Ras-associated and pleckstrin homology domains-containing protein 1	RAPH1;RAPH1			S	2	+	IKSSSGAEHPEPKRPSVDSLVSKFTPPAESG	___1	0.996839	0.00364335	92.269	30.188	Class 1	83.087	584.292	0.3668	159180000	996	13612	5504	996	6.21905	11.3611	14.6283	1.68142	15.7597	9.80199	19.5904	2.9412	20.4883	20.7487	22.7185	19.8731
2.18845	-0.624783	3.01743	1.91502	0.708566	0.787841	0.684766	0.247394	-0.436886	0.166231	-0.262708	-0.415593	12	283	Q0VF96	Cingulin-like protein 1	CGNL1			S	2	+	TKKTRPDVLPFRRQDSAGPVLDGARSRRSSS	___1	1	0.000338587	139.46	64.571	Class 1	139.46	711.33	0.21189	393480000	283	9954	4403	283	21.9171	12.3496	4.30168	12.7533	5.35885	7.86056	12.5148	7.0438	20.2233	17.7338	0.126361	17.5427
0.840948	0.778431	0.083208	0.466169	-0.33083	0.982417	0.682033	-0.0205633	-0.752314	0.987636	-0.15477	-0.938571	12	1200	Q6PL18	ATPase family AAA domain-containing protein 2	ATAD2			S	4	+	QAKDDSQNAIDHKIESDTEETQDTSVDHNET	___1	0.976133	8.00139e-06	136.94	65.515	Class 1	136.94	873.35	0.6854	9786300000	1200	13311	5410	1200	3.44292	11.0799	11.4119	14.605	1.73724	2.82634	10.2846	10.86	13.4257	6.51128	23.7619	22.4869
0.801855	0.148928	0.800426	0.622168	0.730209	-0.151195	-0.384944	-0.542764	-0.157327	0.502258	0.339477	-0.118398	12	319;330;378	Q9P206	Uncharacterized protein KIAA1522	KIAA1522			S	3	+	TVDVVALGRCSLRTLSRCSLHSASPASVRSL	___2	0.995512	0.0006791	108.69	49.074	Class 1	57.484	630.276	-0.41887	793540000	319	19270	7719	319	24.3424	6.88904	18.4758	6.67366	9.43822	16.2029	12.7525	12.6243	19.9392	1.38064	16.6265	17.0976
0.801855	0.148928	0.800426	0.622168	0.730209	-0.151195	-0.384944	-0.542764	-0.157327	0.502258	0.339477	-0.118398	12	322;333;381	Q9P206	Uncharacterized protein KIAA1522	KIAA1522			S	2	+	VVALGRCSLRTLSRCSLHSASPASVRSLGRF	___2	0.999687	0.0006791	108.69	49.074	Class 1	38.578	756.261	0.52812	1006900000	322	19242	7719	322	2.35352	21.0914	2.50459	16.8168	13.6046	20.4214	0.183917	13.3855	3.37332	7.51869	24.9957	24.4001
-0.762652	-0.179867	-0.567481	0.144206	0.0993975	0.130297	0.534708	-0.00939424	0.0913399	-0.783395	2.18853	2.98526	12	614;737;743	Q13625-2	Apoptosis-stimulating of p53 protein 2	TP53BP2			S	2	+	RKKLSNAPRPLKKRSSITEPEGPNGPNIQKL	___1	0.94839	3.17659e-05	178.83	136.13	Class 1	178.83	952.449	1.6834	872860000	614	10667	4575	614	23.0822	22.8158	13.4073	15.2318	15.2437	6.1169	7.29908	22.5742	17.444	19.574	2.77831	13.2516
1.32647	1.13525	0.0870733	0.805121	1.92305	-1.20117	NaN	NaN	NaN	NaN	NaN	NaN	6	178;178	Q8ND56-2	Protein LSM14 homolog A	LSM14A			S	2	+	GSAFTQDTRSLKTQLSQGRSSPQLDPLRKSP	___1	1	6.92749e-05	181.43	181.43	Class 1	106.88	435.197	-0.83953	7625100000	178	15097	6021	178	14.7664	17.7382	17.9554	12.312	17.8152	21.5035	NaN	NaN	NaN	NaN	NaN	NaN
0.454664	-0.666309	1.10011	0.979743	-0.012903	0.951053	0.779358	0.668735	-0.0944552	0.768426	0.505738	-0.0633277	12	182;182;182;182;105;105	Q16539-3	Mitogen-activated protein kinase 14	MAPK14;MAPK14;MAPK14		+	Y	3	NaN	LDFGLARHTDDEMTGYVATRWYRAPEIMLNW	___1	1	4.01068e-07	279.77	128.07	Class 1	171.08	552.532	-0.18602	5247800000	182	25171	4881	182	8.68183	64.2078	16.4628	19.504	6.64263	18.8158	12.5225	8.27364	9.43395	4.83862	16.0315	4.73084
0.483946	0.304591	0.138848	0.864154	0.883497	-0.01934	-0.229587	-0.065854	0.242635	-0.165448	0.0107465	0.224741	12	21	P49840	Glycogen synthase kinase-3 alpha	GSK3A		+	S	2	NaN	PSGGGPGGSGRARTSSFAEPGGGGGGGGGGP	___1	0.891758	4.58619e-05	157.92	101.86	Class 1	149.03	1257.02	1.3646	6337500000	21	8670	3809	21	5.7315	3.5754	16.2828	3.67677	7.14858	10.905	16.2265	8.01527	11.4679	1.22776	1.52163	19.2019
0.403323	0.221645	0.202288	0.365601	0.297608	0.0734914	0.633591	0.228416	-0.409629	0.417411	0.116283	-0.350032	12	9;9	P49841	Glycogen synthase kinase-3 beta	GSK3B		+	S	3	NaN	_______MSGRPRTTSFAESCKPVQQPSAFG	___1	0.999974	3.33446e-08	284.2	197.52	Class 1	196.2	790.016	-0.9543	12681000000	9	8673	3810	9	12.3358	19.5902	9.10846	18.0792	3.62654	3.40069	8.43847	7.37236	15.9932	15.8835	5.76837	8.25105
0.63138	-0.494768	1.10241	NaN	NaN	NaN	0.934823	0.350227	-0.503032	1.18626	0.788876	-0.418917	9	53;53;53;71;71;53;60;71;71	B8ZZU6	Cyclic AMP-dependent transcription factor ATF-2	ATF2;ATF2;ATF2;ATF2;ATF2;ATF2		+	T	2	NaN	GPARNDSVIVADQTPTPTRFLKNCEEVGLFN	___2	0.95009	2.96245e-05	243.07	171.97	Class 1	72.316	927.36	-0.040001	4139800000	53	21788	519	53	7.47815	8.3547	8.02564	18.5013	3.03225	16.3792	4.17939	19.1249	10.0818	16.4929	10.603	2.99451
-0.004467	-0.169455	0.254775	0.100693	-0.00636776	0.08248	0.199085	0.222947	0.0243624	0.0406689	0.162494	-0.118241	12	61;25;25	Q86U70	LIM domain-binding protein 1	LDB1			T	2	NaN	PMYPPTYLEPGIGRHTPYGNQTDYRIFELNK	___1	1	0.00018233	213.99	116.72	Class 1	213.99	716.288	-0.33008	1538800000	61	23974	5652	61	11.6075	16.131	13.1015	8.39264	17.5968	3.31093	3.61584	6.29599	23.399	5.67056	0.0373754	20.8736
-0.0131082	-0.114417	0.10492	0.0249629	-0.0328296	0.0590768	-0.182042	-0.0916942	0.0762845	-0.141727	-0.0597043	0.123169	12	41;316;516;667	I3L2L9	Fanconi anemia-associated protein of 100 kDa	C17orf70;C17orf70;FAAP100			S	4	NaN	CLRFPGLAPPHTRAPSPLGPTRDPVATFLET	___1	0.999995	4.44437e-06	193.16	142.99	Class 1	193.16	878.93	-0.23829	1617300000	41	2016	976	41	12.4224	8.938	10.4752	5.43731	2.09361	21.4921	9.36656	1.40318	19.3503	11.6692	5.74204	8.70679
0.0639597	-0.0200953	0.114359	0.301759	-0.0297243	0.322137	-0.095656	-0.142485	-0.109244	-0.0148594	0.0876232	0.0395892	12	1023;1023;958;957	Q01804	OTU domain-containing protein 4	OTUD4;OTUD4			S	3	NaN	GANSVDSRVQRPKEESSEDENEVSNILRSGR	___1	1	7.52888e-06	290.79	109.31	Class 1	134.03	840.033	0.5118	6554600000	1023	3226	1457	1023	1.59386	19.3631	17.3004	2.03059	17.898	2.47715	17.7187	16.7086	22.669	0.0515069	12.45	8.1223
0.117322	0.017581	0.0580385	-0.0575717	0.076264	-0.114965	-0.0477208	0.12051	0.175048	0.0167217	0.0200419	0.0129902	12	1023;1023;958;957	Q01804	OTU domain-containing protein 4	OTUD4;OTUD4			S	3	NaN	GANSVDSRVQRPKEESSEDENEVSNILRSGR	___2	1	7.52888e-06	290.79	109.31	Class 1	134.03	840.033	0.5118	6554600000	1023	3226	1457	1023	23.1054	10.8576	13.8016	7.27601	19.4304	20.48	7.39696	6.0605	17.5673	18.3764	0.480247	20.0702
0.0366712	0.0633845	-0.0398232	0.0157359	-0.00262667	0.0805761	-0.0947839	-0.156858	-0.213195	0.0130758	0.00402434	-0.0754727	12	80;80	Q9Y3X0	Coiled-coil domain-containing protein 9	CCDC9;CCDC9			S	2	NaN	NVAVESEKNLGPSRRSPGTPRPPGASKGGRT	___1	1	0.000165989	173.19	114.02	Class 1	81.51	656.278	0.20004	7352600000	80	20891	8151	80	23.8248	21.1633	6.12754	1.5529	5.75445	13.1997	7.85552	3.18712	15.3921	15.1393	3.55386	20.9403
0.0238419	0.0344238	0.0524179	-0.354146	-0.264239	-0.0947495	-0.479663	-0.352141	0.103136	-0.469683	-0.400862	0.0738569	12	1162;1152	Q5T1M5;Q5T1M5-2	FK506-binding protein 15	FKBP15			S	2	NaN	VAGAALRPSHHSQRSSLSGDEEDELFKGATL	___2	0.9839	0.000161348	188.39	130.61	Class 1	176.23	768.311	-0.049657	11874000000	1162	12305	NaN	NaN	20.2475	19.8339	4.8799	1.79278	4.35755	13.3207	1.43427	3.78035	21.9551	10.8459	18.4888	6.71472
0.576133	0.160225	0.426367	-0.222473	-0.322602	0.0137596	0.395414	0.87532	0.362326	0.51683	0.819918	0.242682	12	1192	Q6ZT07	TBC1 domain family member 9	TBC1D9			S	2	NaN	KLHCEDIGEDTVLVRSGQGTAALPRSTSLDR	___1	1	0.000849132	181.44	90.232	Class 1	179.59	519.242	0.37362	1074200000	1192	13572	5482	1192	14.2541	1.84607	21.8808	22.6383	14.6161	2.85234	13.3032	24.3282	16.467	9.41999	2.76283	22.1773
0.0161317	0.0929449	0.00318718	0.0721378	0.018724	0.0437514	0.0806639	-0.129269	-0.171492	0.27749	0.216248	-0.0945669	12	893;344	Q9C0C2	182 kDa tankyrase-1-binding protein	TNKS1BP1			S	2	NaN	SRDVSLGDWEFGKRDSLGAYASQDANEQGQD	___1	1	1.73982e-06	386.49	158.75	Class 1	251.66	1152	0.94538	28182000000	893	17786	7107	893	21.2702	23.6018	22.8093	4.49587	12.2577	6.17213	18.2838	2.56165	2.49124	18.0171	6.27132	19.337
-0.356347	-0.271709	-0.221936	-0.220316	-0.25989	0.0609505	0.247454	-0.185853	-0.510169	0.180866	0.096814	-0.0431015	12	310;89	Q6MZP7;Q6MZP7-3	Protein lin-54 homolog	LIN54			S	2	NaN	STLNSTTQTPNKIAISPLKSPNKAVKSTVQT	___2	1	0.000231137	216.78	143.2	Class 1	78.69	664.325	0.3957	1371000000	310	13060	NaN	NaN	7.56584	17.8008	15.1866	23.6224	15.9015	12.3833	18.5842	8.09028	7.76777	8.47258	22.2194	7.50895
-0.0640757	0.0333663	-0.217537	-0.0082423	-0.00757	-0.0287514	-0.216757	-0.188384	0.0419692	-0.273377	-0.154947	0.154681	12	1914;1932;1936;177	Q12802-4	A-kinase anchor protein 13	AKAP13;AKAP13			S	2	NaN	ENMSNTWKFLSHSTDSLNKISKVNESTESLT	___2	0.999996	4.98303e-05	219.95	137.1	Class 1	211.9	704.781	0.28247	7205000000	1914	10009	4419	1914	11.4015	16.9439	22.7346	24.2473	5.17292	12.411	17.9078	10.5236	6.72301	1.06944	16.166	2.76905
0.155613	-0.2631	0.403839	-0.169431	-0.133082	-0.0549207	0.201305	0.031252	-0.169602	0.0829253	0.157599	0.0477009	12	23	Q9H5H4	Zinc finger protein 768	ZNF768			S	3	NaN	WGLEPQDVQSSDEMRSPEGYLRGNMSENEEE	___1	0.842562	0.000453875	99.319	99.319	Class 1	99.319	1023.79	-0.9869	486380000	23	18219	7249	23	3.03565	4.09248	9.79016	12.6964	5.33493	2.74646	21.9224	6.99913	5.59508	17.1204	8.96568	2.37805
0.75949	0.17403	0.516037	0.185173	-0.0460309	0.212592	0.256249	-0.414677	-0.578196	-0.19944	0.508907	0.174881	12	392;374	Q14684	Ribosomal RNA processing protein 1 homolog B	RRP1B			S	3	NaN	EKEKGSRVFCVEEEDSESSLQKRRRKKKKKH	___1	0.984992	3.05416e-07	209.66	204.26	Class 1	178.43	674.622	-0.16617	345530000	392	11049	4681	392	4.50366	5.76777	24.1168	5.13474	24.1742	3.14123	1.22899	16.135	21.5452	18.6097	1.42033	16.2298
0.11105	-0.149971	0.20638	0.0913959	0.459645	-0.284769	-1.20986	-0.622092	0.588282	-0.110622	-0.0605261	0.103803	12	1140;1140;1059;136	Q14160	Protein scribble homolog	SCRIB;SCRIB			S	2	NaN	NPRDPTDEGIFISKVSPTGAAGRDGRLRVGL	___1	0.998291	8.07852e-05	150.06	150.06	Class 1	62.338	448.205	2.1599	944380000	1140	10844	4625	1140	8.26631	6.39096	10.3931	18.9378	17.0366	20.5834	16.511	6.20788	20.4649	5.07635	21.8148	16.2974
0.0473541	0.163561	-0.129195	0.339686	0.0661408	0.1367	0.311317	-0.0195752	-0.4172	0.290639	0.220393	-0.0665379	12	186;467;536;544	Q96NE9-3	FERM domain-containing protein 6	FRMD6;FRMD6			S	3	NaN	TICRKPKTSTDRHSLSLDDIRLYQKDFLRIA	___1	1	1.2621e-05	197.67	68.371	Class 1	174.04	592.584	-0.15771	7832400000	186	3349	1494	186	17.7483	2.11878	24.0728	9.35695	24.477	16.0519	23.4854	9.69606	21.1101	24.8325	21.0786	21.229
-0.283031	-0.194478	-0.1161	0.314849	-0.18922	0.489615	0.537945	0.0233337	-0.315327	0.256801	-0.0262753	-0.302975	12	6	P50151	Guanine nucleotide-binding protein G(I)/G(S)/G(O) subunit gamma-10	GNG10			S	2	NaN	__________MSSGASASALQRLVEQLKLEA	___1	0.999999	0.000129424	207.8	144.19	Class 1	197.25	578.753	0.18802	2123100000	6	8684	3818	6	4.04053	11.0812	18.8673	9.77023	12.9763	7.92916	14.7013	15.3651	5.46894	5.8355	10.6623	6.54546
-0.040979	-0.0425398	0.102949	-0.0812596	-0.10156	-0.0351683	0.413695	1.02239	0.179318	-0.0466335	0.230436	0.301123	12	381	Q9UBU7	Protein DBF4 homolog A	DBF4			S	2	NaN	LKKTEQKEKVELQHISQKDCQEDDTTVKEQN	___1	1	0.000366286	193.28	124.77	Class 1	142.12	581.287	-1.1611	2889400000	381	19448	7785	381	8.26537	0.0641689	3.32444	23.2343	18.1386	16.5204	21.2043	4.96444	2.7586	8.86159	23.5701	22.8884
0.0652195	-0.145434	0.14635	-0.00535235	0.11917	-0.1419	-0.0484994	-0.195205	-0.109147	0.0988533	-0.0983385	-0.194604	12	313	P25686	DnaJ homolog subfamily B member 2	DNAJB2			S	2	NaN	GTQEGARGEATKRSPSPEEKASRCLIL____	___1	1	0.00121691	176.97	176.97	Class 1	88.021	545.204	-0.11556	6803100000	313	7622	3382	313	24.0767	19.7906	8.25062	19.1911	22.2219	4.88646	2.73514	10.5643	21.8475	18.9544	19.4527	20.1873
0.052866	0.0115254	0.077216	0.721934	0.313367	0.211841	0.45566	0.108415	-0.377915	0.92443	0.444993	-0.385199	12	1102;1176;1510;1510;1510;1510;1510;1225;1225	E9PMS6	LIM domain only protein 7	LMO7;LMO7;LMO7;LMO7;LMO7;LMO7			S	2	NaN	NKEPVSLPGIMRRGESLDNLDSPRSNSWRQP	___1	1	1.7524e-05	247.34	95.271	Class 1	94.42	759.803	-0.078046	20078000000	1102	2510	1140	1102	20.2663	18.6032	21.6489	2.31641	1.19541	1.67736	18.3899	15.6632	4.19723	3.03187	8.58822	14.751
0.0283787	0.0460758	0.0273173	0.180669	-0.149351	0.209323	-0.0147697	-0.0249406	-0.0203407	-0.0612383	-0.0237218	0.0540925	12	319;319	P49585	Choline-phosphate cytidylyltransferase A	PCYT1A;PCYT1A			S	2	NaN	KEGKGRMLQAISPKQSPSSSPTRERSPSPSF	___3	1	1.42061e-05	208.53	162.54	Class 1	127.78	553.699	-0.023969	9099400000	319	8562	3783	319	19.3513	21.1548	23.2323	7.01999	20.4571	18.6945	18.179	3.98087	22.9526	2.06267	11.9823	23.5981
-0.249342	-0.431705	0.204998	-0.106485	-0.0133212	-0.0932794	-0.238709	-0.0655193	0.174189	-0.311665	0.00841329	0.338635	12	319;319	P49585	Choline-phosphate cytidylyltransferase A	PCYT1A;PCYT1A			S	2	NaN	KEGKGRMLQAISPKQSPSSSPTRERSPSPSF	___2	1	1.42061e-05	208.53	162.54	Class 1	127.78	553.699	-0.023969	9099400000	319	8562	3783	319	21.1588	2.2031	13.5387	12.3183	5.54336	12.8297	1.63415	3.56461	11.4233	13.6924	2.05225	21.2132
-0.0429021	-0.0387738	0.0298336	-0.438183	-0.0620914	-0.365168	-0.515025	0.00241885	0.591858	-0.480598	-0.545678	-0.188154	12	148	Q9BUA3	Uncharacterized protein C11orf84	C11orf84			S	3	NaN	SEGVALLQDVRAEQPSPPNSDSGQDAHPDPD	___2	0.999998	0.00125404	94.949	76.341	Class 1	94.949	972.708	0.85772	1357200000	148	17431	6952	148	21.9004	18.4276	3.19989	12.2454	1.62426	17.5592	23.0474	17.5816	4.17211	2.31643	6.81055	10.2923
-0.0474993	-0.0706043	0.108486	-0.317397	-0.004893	-0.322911	0.385055	-0.11549	-0.466782	0.294	0.064266	-0.131705	12	608	Q9H2P0	Activity-dependent neuroprotector homeobox protein	ADNP			S	3	NaN	PQPKVQEKADIPVKSSPQAAVPYKKDVGKTL	___1	0.933268	0.000518391	138.25	138.25	Class 1	83.666	584.297	1.1619	872290000	608	18049	7205	608	14.8875	15.0048	19.533	5.27171	24.2774	15.8853	16.2613	22.6856	10.2036	20.0022	22.3179	21.1945
-0.160275	-0.301244	0.107365	-0.157611	-0.489548	0.278653	0.566066	-0.180344	-0.814085	0.301793	-0.226368	-0.483378	12	92	P45973	Chromobox protein homolog 5	CBX5			S	2	NaN	ENNKPREKSESNKRKSNFSNSADDIKSKKKR	___1	1	6.98082e-05	217.19	153.89	Class 1	190.34	639.256	0.099128	7673900000	92	8209	3681	92	9.24977	20.4002	20.3711	16.3823	8.95714	24.2758	22.2104	22.8552	18.4769	13.6544	7.1999	14.0075
-0.0847495	0.0183202	-0.088596	-0.144156	-0.165185	0.00726807	-0.195885	-0.14649	-0.0413047	0.232995	0.0525827	-0.167176	12	810;384	R4GMW8	DNA repair protein complementing XP-G cells	ERCC5			S	2	NaN	ARGRNAPAAVDEGSISPRTLSAIKRALDDDE	___1	1	1.34121e-05	255.93	193.5	Class 1	130.01	772.313	-1.2046	7065500000	810	21268	8287	810	21.2913	12.7438	18.9642	14.5798	8.37235	19.9108	8.25831	2.19699	9.01717	4.0843	17.7197	8.34415
0.110542	0.0252805	0.0771765	0.169561	0.199019	-0.0753401	0.147783	0.0638675	-0.0868425	0.210301	0.180208	-0.0525113	12	749;785;732;440;111;109	Q5T5C0-2	Syntaxin-binding protein 5	STXBP5;STXBP5;STXBP5;STXBP5			S	2	NaN	VKDNSFSRSRSSSVTSIDKESREAISALHFC	___2	0.997881	0.000432867	145	32.562	Class 1	116.86	728.292	0.64393	8375900000	749	12396	5154	749	17.4146	0.52661	0.241684	17.173	1.74671	11.2705	22.8606	2.26319	24.3195	9.00336	5.03666	11.9902
1.76741	0.0198807	1.74038	-0.368475	0.366194	-0.702298	-0.872243	0.83338	1.6813	-1.13283	0.780962	1.97896	12	485;485	Q9NQW6;Q9NQW6-2	Actin-binding protein anillin	ANLN			S	2	NaN	QSTPLKKHQGVSKTQSLPVTEKVTENQIPAK	___1	0.999999	0.000326252	152.55	102.77	Class 1	142.77	541.76	0.87675	505400000	485	18741	NaN	NaN	16.6707	1.46309	0.089074	12.4756	10.1377	13.8712	18.6026	6.08402	8.82658	2.3796	1.36529	17.8866
-0.127968	-0.150298	-0.0105903	-0.415988	-0.254888	-0.229525	-0.470226	-0.210072	0.252634	-0.352068	-0.277862	0.0325334	12	2;2	Q9UQ80	Proliferation-associated protein 2G4	PA2G4;PA2G4			S	2	NaN	______________MSGEDEQQEQTIAEDLV	___1	1	9.50869e-09	296.41	224.68	Class 1	155.06	1266.57	-1.0639	91832000000	2	20534	8032	2	2.00319	1.49094	15.5065	13.7121	21.8755	19.0617	2.09983	4.82603	5.05295	20.4701	6.40918	17.6347
0.491373	0.169062	0.31382	0.105454	0.0134729	0.0397632	0.266466	0.159747	-0.0980922	0.232666	-0.0113458	-0.20243	12	965;965;965	J3QRV5;Q6P1M3	Lethal(2) giant larvae protein homolog 2	LLGL2;LLGL2			S	2	NaN	GPKKAPSRARNSGTQSDGEEKQPGLVMERAL	___1	1	8.14647e-85	424.13	282.44	Class 1	424.13	1071.46	1.1485	65614000000	965	4532	NaN	NaN	24.3212	14.3777	16.7868	11.9274	14.148	3.12438	22.4552	15.3478	10.1277	2.18951	10.8832	19.0488
-0.0990313	-0.202951	0.0869594	-0.0693671	0.0868371	-0.137927	0.219737	0.222425	-0.104722	0.134615	0.0525617	-0.131812	12	965;965;965	J3QRV5;Q6P1M3	Lethal(2) giant larvae protein homolog 2	LLGL2;LLGL2			S	2	NaN	GPKKAPSRARNSGTQSDGEEKQPGLVMERAL	___2	1	8.14647e-85	424.13	282.44	Class 1	424.13	1071.46	1.1485	65614000000	965	4532	NaN	NaN	10.7348	6.15613	17.9122	3.66833	19.8119	10.8635	12.1114	9.37607	2.28339	11.1956	24.5663	20.2172
-1.21892	-0.764771	-0.514792	0.0292555	0.0560613	-0.0783237	-0.262626	-0.325587	0.00126994	-0.126514	-0.254394	-0.143883	12	758;747;761	A9Z1X7;E9PCT1		SRRM1;SRRM1			S	3	NaN	KKAASPSPQSVRRVSSSRSVSGSPEPAAKKP	___3	1	0.00248312	163.09	39.556	Class 1	65.817	727.9	0.28013	5121200000	761	383	NaN	NaN	17.2574	13.6233	21.2912	21.8615	0.311461	20.3966	14.8012	0.12248	2.76486	2.79151	8.7438	4.30515
0.0184805	-0.0467287	0.0672791	0.285071	0.225841	0.0442438	0.359517	0.344602	-0.0179404	0.291193	0.207075	-0.031835	12	536;536;536;440	Q9UQ35	Serine/arginine repetitive matrix protein 2	SRRM2;SRRM2;SRRM2			S	3	NaN	RWGRSRSPQRRGRSRSPQRPGWSRSRNTQRR	___2	1	0.000581608	167.18	50.047	Class 1	93.381	518.532	-0.061797	50442000000	536	20475	8031	536	24.4132	20.5405	3.99057	2.58626	23.0366	6.7591	2.04482	15.6232	14.8617	18.665	7.6167	5.75273
0.141554	0.0220885	0.0665269	0.256281	0.240764	0.0525523	0.373763	0.280614	-0.100953	0.29246	0.170807	-0.0699326	12	536;536;536;440	Q9UQ35	Serine/arginine repetitive matrix protein 2	SRRM2;SRRM2;SRRM2			S	3	NaN	RWGRSRSPQRRGRSRSPQRPGWSRSRNTQRR	___1	1	0.000581608	167.18	50.047	Class 1	93.381	518.532	-0.061797	50442000000	536	20475	8031	536	19.7867	9.88729	18.7537	3.70434	8.60133	24.1595	9.21111	1.16126	19.664	19.101	0.424713	8.86755
0.136554	-0.0138947	0.144831	0.171789	-0.0474577	0.0750113	0.272223	0.128332	-0.0974469	0.174071	0.0265478	-0.0259429	12	663;699;700;736;700	Q96L91-3	E1A-binding protein p400	EP400			S	2	NaN	SSPVNRPSSATNKALSPVTSRTPGVVASAPT	___1	1	0.00261664	128.91	74.938	Class 1	128.91	455.723	-2.3169	2437000000	663	16646	6653	663	21.5759	7.96293	11.2096	22.4846	23.1209	0.974963	6.23629	21.3125	8.6083	7.3949	14.6496	16.5597
-0.0973998	-0.103852	0.0272196	-0.228903	-0.320409	0.114581	-0.551665	-0.533875	0.0374509	-0.369977	-0.319393	0.0279517	12	917;96;96	Q9ULL5-3	Proline-rich protein 12	PRR12			S	2	NaN	PNSEGKDPAGAYRSPSPQGTKAPRFVPLTSI	___1	1	1.26286e-05	231.2	142.19	Class 1	231.2	846.345	-0.35648	4118100000	917	20008	7953	917	15.4816	16.256	23.6783	21.765	16.9763	9.43165	0.340628	5.49347	4.60814	4.46325	4.20969	16.9499
-0.597219	-0.755712	0.0432261	0.284833	-0.0285967	0.231849	0.812099	0.36874	-0.395397	0.659289	0.258009	-0.299819	12	981;599	Q08379	Golgin subfamily A member 2	GOLGA2			S	3	NaN	LLREMQNPRERPGLGSNPCIPFFYRADENDE	___1	1	0.000443697	115.2	44.862	Class 1	86.573	663.973	0.5073	393210000	981	9800	4378	981	7.22661	2.61626	8.64981	10.5123	17.2655	16.3078	7.61655	11.6715	11.5057	18.2868	16.2969	16.1382
0.0139436	0.0406134	0.119103	0.817901	0.27763	0.413693	0.349759	0.358867	0.0172358	-0.11237	-0.264273	-0.0599165	12	223	Q9BW71	HIRA-interacting protein 3	HIRIP3			S	3	NaN	AKKVEGNKGTKSLKESEQESEEEILAQKKEQ	___1	1	3.99091e-56	412.55	289.56	Class 1	271.11	755.669	1.0891	66361000000	223	17519	7002	223	4.46013	18.9227	21.8593	17.8861	16.4274	14.5264	24.442	23.1466	7.16602	21.2265	18.8889	7.30616
0.0200955	-0.132074	0.0992851	0.122556	-0.112558	0.24486	0.22745	-0.107697	-0.260494	0.111508	-0.197588	-0.30746	12	223	Q9BW71	HIRA-interacting protein 3	HIRIP3			S	3	NaN	AKKVEGNKGTKSLKESEQESEEEILAQKKEQ	___2	1	3.99091e-56	412.55	289.56	Class 1	271.11	755.669	1.0891	66361000000	223	17519	7002	223	15.5919	2.44062	5.10382	11.5904	0.797101	21.7155	22.7596	19.3489	8.94754	20.3618	17.372	13.3561
-0.0132335	0.490111	-0.424901	0.536879	0.256385	0.258644	0.405198	-0.152761	-0.462516	0.556688	0.33729	-0.0964587	12	630;631;647;188	Q9UPS8	Ankyrin repeat domain-containing protein 26	ANKRD26;ANKRD26			S	2	NaN	KSTEKEKRTSKESVNSPVFGKASLLTGGLLQ	___1	1	0.000653454	126.5	3.9099	Class 3	109.15	572.258	-0.69364	373450000	630	1857	936	630	4.10704	16.3389	0.263724	20.3521	14.8042	12.7569	18.1434	12.34	10.1283	21.1738	23.0894	6.64943
-0.283793	0.257574	-0.572768	-0.350082	-0.7139	0.331796	-0.069374	-0.516544	-0.451405	-0.0219285	-0.720122	-0.75381	12	1270;1307;1306;1270;1271;1193;1194	E7ETY2;E9PHK9;Q13428	Treacle protein	TCOF1;TCOF1;TCOF1			T	2	NaN	MLSPKTGGKEAASGTTPQKSRKPKKGAGNPQ	___1	0.998648	0.00205848	158.86	82.525	Class 1	158.86	535.232	0.22287	2594000000	1307	21899	NaN	NaN	4.38074	6.3797	14.1803	10.9879	6.6459	0.153434	13.5907	15.9533	23.0029	17.0868	17.0906	1.03549
0.149136	0.005391	0.156311	0.16004	0.0406147	0.121049	0.129286	0.0585002	-0.0839844	-0.0927446	-0.222716	-0.107847	12	668	Q08945	FACT complex subunit SSRP1	SSRP1			S	2	NaN	SRQLSESFKSKEFVSSDESSSGENKSKKKRR	___3	1	0.000317678	171.3	88.633	Class 1	87.496	951.234	0.26943	366720000	668	9811	4386	668	3.37368	10.0796	6.01468	6.24465	13.1557	19.3406	7.55823	1.82869	16.4483	7.43246	11.8364	7.58494
-1.22853	-1.24954	-0.0326107	-2.47528	-2.79316	0.236279	-0.00993243	-0.320292	-0.332307	-0.0974944	-0.323795	-0.160639	12	363;363;363;363	P48634	Protein PRRC2A	PRRC2A			S	3	NaN	RDSDEEGAEGHRDSQSASGEERPPEADGKKG	___1	0.999983	0.000171585	208.17	155.27	Class 1	166.28	613.918	-0.45772	1354900000	363	8448	3744	363	13.1313	24.5865	24.243	1.99919	17.3452	16.4799	23.5123	1.38254	0.653551	6.83714	9.30435	21.3825
0.0797885	-0.150845	0.293886	-0.187557	0.033136	-0.221042	-0.0933441	-0.348949	-0.25126	-0.393135	-0.185639	0.301086	12	1454;1454	Q5UIP0	Telomere-associated protein RIF1	RIF1			S	2	NaN	QKKERRKEEEKPLQKSPLHIKDDVLPKQKLI	___1	1	0.000498437	161.49	65.671	Class 1	123.02	721.376	0.042947	352200000	1454	12564	5205	1454	5.58132	14.4106	20.4369	5.11101	10.4647	1.79824	8.068	10.6456	20.4901	4.5971	10.119	13.7455
-0.16555	-0.430741	0.277307	-0.512265	-0.399709	-0.125415	-0.61387	-0.544204	0.143486	-0.533325	-0.383096	0.214778	12	616;590;629;590;413;579;592	O00429;O00429-4	Dynamin-1-like protein	DNM1L;DNM1L;DNM1L			S	2	NaN	LLAEEKSKPIPIMPASPQKGHAVNLLDVPVP	___1	1	0.000262887	171.29	129.19	Class 1	139.87	745.378	0.42237	9821600000	579	4895	NaN	NaN	0.241032	4.95934	8.52711	22.1344	0.0931522	14.4629	0.607211	20.9086	23.0581	1.00648	22.3262	7.09434
0.666387	0.599928	0.0547649	-0.19375	-0.00849259	-0.201038	-0.0991452	-0.0920137	0.0380052	-0.177933	0.119622	0.349732	12	759;758;690	Q9H706;Q9H706-3	GRB2-associated and regulator of MAPK protein	GAREM			S	2	NaN	LPLKIDGAEEDPKSGSPDLSEDQYFVKKGMQ	___1	0.944444	0.000607653	141.6	59.478	Class 1	99.392	826.348	0.19911	162700000	758	18292	NaN	NaN	19.2181	19.0395	9.41057	10.6696	9.30974	21.0888	9.11673	5.78709	22.6958	3.97897	24.9931	10.4058
-0.0302045	0.482506	-0.547812	-0.616332	-0.666017	0.115556	-0.0658099	-0.536307	-0.429188	-0.242844	-0.275977	-0.0015785	12	564;564;547;356;100	Q13330;Q13330-3	Metastasis-associated protein MTA1	MTA1;MTA1;MTA1;MTA1			T	2	NaN	KPDPVKSVSSVLSSLTPAKVAPVINNGSPTI	___1	0.995071	0.000628519	171.56	143.4	Class 1	127.61	678.345	-0.3865	620680000	547	23369	NaN	NaN	13.4416	16.6178	22.5727	19.5787	16.0349	9.69483	8.69191	21.7968	1.70788	2.00694	2.95222	2.1836
0.5056	-0.187757	0.585126	-0.0627533	0.12726	-0.187653	0.075784	0.131635	0.0639582	-0.158575	0.147912	0.303255	12	470;477;477;488;477;477	Q14157-4;Q14157-5	Ubiquitin-associated protein 2-like	UBAP2L;UBAP2L			S	3	NaN	SAPQMSPGSSDNQSSSPQPAQQKLKQQKKKA	___1	0.982206	7.61367e-07	163.09	118.83	Class 1	124.31	898.025	2.6584	3202000000	477	10839	NaN	NaN	3.17682	6.93748	4.11375	24.3875	5.01439	5.24396	20.7995	16.6908	4.96352	3.0385	14.418	8.83477
0.0909889	0.0561746	0.0399116	-0.265446	0.0525508	-0.30845	0.110944	0.37267	0.269857	-0.408193	0.256974	0.657185	12	470;477;477;488;477;477	Q14157-4;Q14157-5	Ubiquitin-associated protein 2-like	UBAP2L;UBAP2L			S	3	NaN	SAPQMSPGSSDNQSSSPQPAQQKLKQQKKKA	___2	0.982206	7.61367e-07	163.09	118.83	Class 1	124.31	898.025	2.6584	3202000000	477	10839	NaN	NaN	2.19005	9.97171	8.8958	5.83724	15.0164	12.4717	6.3504	17.7438	2.65558	21.5683	10.7098	13.8221
0.0271083	-0.105282	0.165037	0.277927	0.240296	0.0318486	0.216315	0.194889	-0.0562502	0.245643	0.202329	-0.0589914	12	2409;12	Q9UQ35	Serine/arginine repetitive matrix protein 2	SRRM2;SRRM2			T	3	NaN	SGRTSPPLLDRARSRTPPSAPSQSRMTSERA	___2	1	0.000121244	189.15	175.33	Class 1	167.05	553.245	0.50044	94150000000	2409	24863	8031	2409	2.46724	13.4809	4.61518	18.409	3.59762	6.08747	20.3037	2.37385	18.1922	3.84223	4.46571	22.9027
-0.0960788	-0.0175039	-0.00861522	0.139046	0.0960416	0.0281529	0.0119913	0.0987794	0.0578467	0.15426	0.104929	-0.00590819	12	2409;12	Q9UQ35	Serine/arginine repetitive matrix protein 2	SRRM2;SRRM2			T	3	NaN	SGRTSPPLLDRARSRTPPSAPSQSRMTSERA	___1	1	0.000121244	189.15	175.33	Class 1	167.05	553.245	0.50044	94150000000	2409	24863	8031	2409	20.1407	7.51222	11.4375	20.806	0.322004	24.4448	14.1228	17.654	21.2143	10.7892	13.2395	17.6088
-0.0256027	-0.130347	0.103045	-0.388769	-0.105233	-0.32364	-0.763016	-0.686858	0.0410945	-0.690982	-0.761276	-0.0569285	12	668;668;211	Q8ND04	Protein SMG8	SMG8;SMG8			S	2	NaN	FEPSTPDPAPAKNESSPAPPDSDADKLKEKE	___1	0.999331	0.000135108	144.3	144.3	Class 1	144.3	875.88	-0.080765	3408100000	668	15087	6019	668	12.4719	4.38487	14.6048	5.65956	11.4183	8.73487	7.25156	21.3948	6.9311	9.20627	15.9411	19.0444
-0.0363206	0.156498	-0.281645	0.0146858	0.0966875	-0.18799	0.357766	0.211026	-0.167472	0.175274	0.165509	-0.445029	12	16;16;16;16;16	Q9BSJ6-2	Protein FAM64A	FAM64A;FAM64A;FAM64A;FAM64A			S	4	NaN	MASRWQNMGTSVRRRSLQHQEQLEDSKELQP	___1	1	1.06914e-16	274.08	143.87	Class 1	163.49	943.202	0.99323	6087300000	16	4090	1851	16	0.317757	7.73679	10.6602	15.284	24.0473	23.4844	7.59887	22.6564	17.7463	6.83586	6.11232	15.4695
-0.157459	-0.001804	-0.182825	-0.0730914	0.119698	-0.231029	-0.132592	-0.217479	-0.0185893	-0.0171885	0.0194595	0.053467	12	381	Q15057	Arf-GAP with coiled-coil, ANK repeat and PH domain-containing protein 2	ACAP2			S	2	NaN	EKGDESEKLDKKSSPSTGSLDSGNESKEKLL	___2	0.9989	4.53128e-05	181.86	132.55	Class 1	125.23	806.792	0.62779	825250000	381	11238	4746	381	5.51207	1.70789	1.51376	0.662951	4.46991	14.0688	16.5286	0.595077	24.4801	6.80383	15.5205	3.34781
-0.118485	-0.0514027	-0.0712831	-0.0269833	0.0596714	0.0515515	-0.288365	-0.352135	-0.011905	-0.0451997	-0.104614	-0.0778652	12	39;39;93;39;93;39	P04075	Fructose-bisphosphate aldolase A;Fructose-bisphosphate aldolase;Fructose-bisphosphate aldolase	ALDOA;ALDOA;ALDOA;ALDOA;ALDOA			S	2	NaN	VAPGKGILAADESTGSIAKRLQSIGTENTEE	___1	0.999436	5.00881e-09	256.49	217.1	Class 1	240.61	784.888	0.19111	21367000000	39	6720	2929	39	6.01117	2.08481	6.09327	8.77926	1.0594	24.8994	9.88487	11.634	0.055785	4.4035	4.55246	7.61195
0.159576	0.208318	0.0227853	0.299174	0.358882	-0.092475	0.109515	0.249957	0.116863	0.174243	0.456528	0.27695	12	865;884;754;767;533;177	Q9C0A6	SET domain-containing protein 5	SETD5;SETD5;SETD5;SETD5			S	2	NaN	PLSPVTPPPPNSGSKSPQLATPGSSHPGEEE	___1	1	1.45731e-05	221.04	174.77	Class 1	166.27	1009.92	0.054519	4270600000	865	2063	987	865	8.87887	21.8374	17.4776	14.5099	3.16152	3.10984	12.4911	10.3212	6.09963	2.49359	14.6611	7.04677
-0.038751	-0.0878737	0.104058	0.00471961	-0.200524	0.200833	0.105632	-0.183757	-0.300904	0.0367997	-0.198886	-0.206523	12	1581;433;1576	Q02880;Q02880-2	DNA topoisomerase 2-beta	TOP2B;TOP2B			S	2	NaN	KTTSKKPKKTSFDQDSDVDIFPSDFPTEPPS	___1	1	2.65477e-75	376.1	257.95	Class 1	376.1	1509.18	0.57994	29663000000	1576	9550	NaN	NaN	16.8276	9.51196	17.0824	15.6133	11.4116	15.9841	18.9376	22.1443	1.16495	1.47402	20.1102	6.97214
0.130074	0.242062	-0.0945894	0.0803059	0.0320991	0.0295404	0.252485	0.356543	0.105019	0.0872205	0.15731	0.12855	12	776	Q5JSZ5-5					S	3	NaN	HPKSSDTLAMDMRVRSPDEALPGGLSGCSSG	___1	1	3.78263e-27	278.3	202.45	Class 1	135.67	1001.76	-0.85655	6057300000	776	12116	5074	776	19.8067	8.23357	16.4584	1.63916	24.3368	12.9529	24.7072	15.0896	20.1511	9.05755	7.43234	16.4274
-0.284893	-0.305659	0.0067457	0.381907	0.104288	0.231284	0.0162354	-0.0182794	-0.0857223	0.0395376	-0.00682914	0.00219738	12	1365;1187;1187;1187;1187;1187	J3KNL6;O15027-2;O15027-5	Protein transport protein Sec16A	SEC16A;SEC16A			S	2	NaN	SEHSARSLHSAHSLASRRSSLSSHSHQSQIY	___3	1	0.000369883	135.18	95.155	Class 1	36.744	821.29	1.6421	1780100000	1365	4217	NaN	NaN	13.8091	6.90834	20.7823	16.7577	3.17307	0.62726	18.5777	2.14381	20.5072	15.9299	5.52693	0.206209
0.0569034	0.0627398	0.000984775	-0.200141	0.0140125	-0.179225	0.0456895	0.107169	0.0776611	-0.0632825	-0.040902	0.027581	12	967;967	Q5VZK9-2	Leucine-rich repeat-containing protein 16A	LRRC16A			S	2	NaN	HIEDPPFPSLRQEKRSSGFISELPSEEGKKL	___1	0.969132	0.000503872	118.44	56.681	Class 1	113.51	851.888	0.74411	1143600000	967	12788	5239	967	14.8983	12.7818	24.1148	21.7228	9.27669	7.55856	11.3149	17.2746	18.3491	19.8957	10.4134	7.69744
0.193537	0.191745	-0.0165993	0.0203092	0.261653	-0.266117	0.0970709	0.528845	0.456961	-0.00753242	0.448534	0.459667	12	62;62;62;62;62;62;50;62	Q8N137-5	Centrobin	CNTROB;CNTROB;CNTROB;CNTROB			S	3	NaN	QAEATARAQLYLPSTSPPHEGLDGFAQELSR	___1	0.93564	0.000172456	116.49	116.49	Class 1	116.49	898.425	0.044989	1193100000	62	14714	5866	62	7.60496	18.6011	9.10019	4.75651	8.86176	1.01838	0.179188	9.76937	14.7315	14.1564	9.11743	14.954
0.131098	0.105494	0.0760149	0.150565	0.0178452	0.0896981	0.0981199	0.141367	0.0776727	0.0632977	0.113847	0.13455	12	44	Q8NDX6	Zinc finger protein 740	ZNF740			S	2	NaN	SQIASKQAENGERAGSPDVLRCSSQGHRKDS	___1	1	0.00304409	127.37	78.674	Class 1	82.261	447.708	-0.3725	9246500000	44	15149	6033	44	16.9237	8.95965	7.98672	7.00999	20.5037	7.24298	7.13617	0.458265	2.41165	18.8924	4.89977	14.9294
-0.343176	-0.387399	0.0393558	-0.511929	-0.206552	-0.324008	-0.560652	-0.499933	0.12069	-0.503502	-0.462481	0.068728	12	92;112;92	Q96B36	Proline-rich AKT1 substrate 1	AKT1S1;AKT1S1			S	3	NaN	PPAPPPAPQPPSPTPSPPRPTLAREDNEEDE	___2	0.999036	6.47654e-13	239.71	120.43	Class 1	239.71	1042.19	-0.68889	27724000000	92	16262	6440	92	12.8162	23.9782	8.04219	1.93181	17.0987	15.7811	21.9941	19.9967	14.7139	1.96886	13.0304	12.8519
0.0381556	0.0478187	0.0432422	-0.113669	0.0153874	-0.206513	-0.0788531	-0.311064	-0.140757	-0.115025	-0.0270291	0.119681	12	904;930;893	Q5VT52-3	Regulation of nuclear pre-mRNA domain-containing protein 2	RPRD2			S	2	NaN	AFSVRGNEPGSDRSPSPSKNDSFFTPDSNHN	___2	0.999952	3.84829e-32	239.73	175.31	Class 1	213.72	787.798	-0.40562	17841000000	904	12595	5211	904	7.18429	0.854353	6.24273	7.90135	7.2373	5.65488	6.61899	18.4177	4.64071	2.93163	22.2652	2.56799
0.172919	0.225435	-0.0684205	0.0348848	0.0568758	-0.0405693	0.0406477	-0.0114646	0.0304262	-0.0187825	-0.000522912	0.0530214	12	11;11	Q9BYG5	Partitioning defective 6 homolog beta	PARD6B			S	2	NaN	_____MNRSHRHGAGSGCLGTMEVKSKFGAE	___1	1	1.56522e-06	294.05	103.23	Class 1	197.69	750.305	-0.20228	27734000000	11	17672	7060	11	3.83785	15.5476	23.5725	9.10365	17.5083	20.9093	5.00281	24.915	10.3231	6.04285	5.78958	14.8563
0.246253	-0.0257668	0.219676	0.0616619	0.179394	-0.157156	-0.0185892	1.08154	1.23735	0.119971	0.135142	0.516821	12	1317;1318	P42694	Probable helicase with zinc finger domain	HELZ;HELZ			S	3	NaN	TEPKQVDLESNPQNRSPESRPSVVYPSTKFP	___1	1	4.93766e-08	324.96	254.39	Class 1	324.96	965.461	-0.89535	12038000000	1317	4544	2002	1317	7.42351	13.8038	15.8352	8.56149	15.7937	22.7955	3.3472	10.8251	8.18693	17.6646	14.1392	4.87533
0.262748	-0.125007	0.409057	0.603685	-0.321169	0.916166	0.7447	0.0701174	-0.775385	0.906131	0.34354	-0.618404	12	217;217;74;217;217;74;217	O60271;O60271-4	C-Jun-amino-terminal kinase-interacting protein 4	SPAG9;SPAG9			T	3	NaN	ISLGIFPLPAGDGLLTPDAQKGGETPGSEQW	___1	1	7.00548e-19	384.98	202.48	Class 1	83.585	905.149	-1.2049	10632000000	217	22472	NaN	NaN	6.79005	22.3172	20.2015	4.99084	17.5965	1.87927	3.56598	3.4175	1.59473	24.8728	0.215977	0.485929
0.0949521	-0.0173429	0.121736	0.0994751	0.0225637	0.102005	0.141615	0.130898	-0.00346507	0.122221	0.213522	0.123675	12	489;489	Q8TEV9-2	Smith-Magenis syndrome chromosomal region candidate gene 8 protein	SMCR8			S	2	NaN	VLGTEKSTSVLSKSDSQASLTVPLSPQVVRS	___3	0.981054	0.000109356	139.67	138.98	Class 1	139.67	1012.43	0.48816	705910000	489	15526	6168	489	15.0845	14.5515	20.7008	18.7183	19.8201	0.215538	17.9657	4.29757	17.0539	1.12901	1.9941	4.01203
1.29184	0.111599	1.14924	0.491849	1.07587	-0.602587	-0.0688646	1.43184	1.5012	-0.190673	0.715042	0.919042	12	514;519	Q13470-2	Non-receptor tyrosine-protein kinase TNK1	TNK1			S	2	NaN	ESVLSLGPRPTGGGSSPPEIRQARAVPQGPP	___1	0.971654	6.73473e-07	214.62	214.62	Class 1	167.69	617.777	1.5386	3003400000	514	10539	4540	514	14.248	0.85962	13.1718	19.4488	21.9799	2.82401	0.587422	22.0992	3.7602	18.5971	14.6495	21.6255
0.177406	-0.145427	0.316351	0.386047	0.259808	0.107621	0.564753	0.435447	-0.177349	1.47347	1.06713	-0.252993	12	68;68;68;68	Q99618	Cell division cycle-associated protein 3	CDCA3;CDCA3;CDCA3			S	3	NaN	EQLEGLKHAQDSDPRSPTLGIARTPMKTSSG	___1	0.972616	0.000389063	123.42	123.42	Class 1	116.6	600.951	-0.18721	957070000	68	17147	6810	68	14.2075	19.0894	20.7581	8.65509	7.63387	12.6997	14.3087	11.6166	1.81801	8.57622	5.81278	11.514
0.0544046	0.097257	-0.0676339	-0.306121	-0.77253	0.490703	-0.452458	-0.515433	-0.0560935	-0.250304	-0.608504	-0.134727	12	535;307;333;359	Q15758	Neutral amino acid transporter B(0)	SLC1A5;SLC1A5			S	2	NaN	LLKHYRGPAGDATVASEKESVM_________	___1	0.999998	2.08623e-05	235.02	147.01	Class 1	235.02	591.756	0.64042	1338000000	535	11497	4847	535	24.8316	14.2405	3.89513	10.8179	18.7067	11.6472	13.967	21.4924	6.54002	15.6858	3.39145	20.4466
0.290151	0.307888	-0.0675249	-0.227861	-0.032989	-0.149752	-0.213752	-0.600653	-0.423848	-0.0509996	0.0892893	0.245293	12	112	Q9Y2K6	Ubiquitin carboxyl-terminal hydrolase 20	USP20			S	2	NaN	AAPLLGSSSKFSEQDSPPPSHPLKAVPIAVA	___1	0.999968	0.000143582	223.93	170.41	Class 1	223.93	823.367	0.22449	754090000	112	20679	8081	112	16.5581	23.2828	13.886	19.3942	20.2838	19.3535	21.6161	14.8405	7.64794	18.1427	22.3034	13.8281
-0.264502	-0.0430937	-0.196753	-0.481304	-0.452698	-0.0520579	-0.397928	-0.292652	0.115134	-0.209381	-0.476604	-0.247991	12	328;314	Q13523	Serine/threonine-protein kinase PRP4 homolog	PRPF4B;PRPF4B			S	2	NaN	KSKRSETDKEKKPIKSPSKDASSGKENRSPS	___1	1	0.00101792	151.79	52.445	Class 1	124.6	522.748	-0.45007	5332200000	328	10573	4548	328	17.5455	12.2263	13.7378	17.3098	3.49431	22.3496	3.38291	19.5909	7.42568	8.45232	10.3256	22.3332
-0.020001	0.0777808	-0.0336995	0.811291	0.639313	0.131809	0.265193	0.39074	0.15093	0.232748	0.300168	0.112815	12	1417;893;571;572;530;13;13;13;13;13;909	J3KP28;Q9HCH5;Q9HCH5-12;Q9HCH5-8	Synaptotagmin-like protein 2	SYTL2;SYTL2;SYTL2;SYTL2;SYTL2;SYTL2			S	3	NaN	LKRMSKSVPAFLQDESDDRETDTASESSYQL	___1	0.999017	2.66997e-08	266.62	210.44	Class 1	155.25	1038.45	0.28349	6502600000	1417	4323	NaN	NaN	16.5904	20.7292	21.5486	9.74906	18.2224	5.06768	2.81065	3.25777	4.1654	10.1358	4.74118	21.9504
0.002043	0.275251	-0.311024	0.216399	0.232323	-0.0531271	0.114425	0.250726	0.103276	0.00922811	-0.0172763	0.0184878	12	21;16;21;21;21	Q86UU0-4	B-cell CLL/lymphoma 9-like protein	BCL9L;BCL9L			S	2	NaN	NKTRLPHPRRREAPGSPPLSPRGHCPPAPAK	___1	1	0.00034949	141.1	134.86	Class 1	118.4	634.26	-0.11517	8865400000	21	14172	5665	21	16.5408	24.541	12.8319	15.5259	13.7321	3.99365	16.962	14.8816	6.89576	13.1741	6.8276	4.26557
-0.0587659	-0.254132	0.271915	0.0563831	-0.0205884	0.0777026	-0.0462449	0.111378	0.155171	0.0137122	0.100415	0.0953384	12	21;16;21;21;21	Q86UU0-4	B-cell CLL/lymphoma 9-like protein	BCL9L;BCL9L			S	2	NaN	NKTRLPHPRRREAPGSPPLSPRGHCPPAPAK	___2	1	0.00034949	141.1	134.86	Class 1	118.4	634.26	-0.11517	8865400000	21	14172	5665	21	10.7829	10.7047	16.2747	16.2714	13.7315	9.95318	0.289419	4.25616	3.0731	22.8402	23.4671	17.0226
-0.0597658	-0.121568	0.0897297	-0.117499	-0.139746	-0.051934	-0.236813	-0.199873	0.106499	-0.340933	-0.468039	-0.185464	12	1528;1535;1563	F5GWX5;Q14839	Chromodomain-helicase-DNA-binding protein 4	CHD4;CHD4			S	2	NaN	ELAEVEENKKMSQPGSPSPKTPTPSTPGDTQ	___2	1	2.50447e-07	254.51	207.32	Class 1	118.71	588.214	-1.0018	114350000000	1528	2619	NaN	NaN	12.1972	2.20126	24.1435	13.3468	1.27145	23.5542	5.917	13.2636	18.4259	8.92712	19.3466	12.1769
0.0664835	0.0415147	-0.0086597	-0.279386	-0.23311	-0.0500902	-0.228235	-0.465875	-0.191471	-0.349059	-0.263201	0.0603336	12	1528;1535;1563	F5GWX5;Q14839	Chromodomain-helicase-DNA-binding protein 4	CHD4;CHD4			S	2	NaN	ELAEVEENKKMSQPGSPSPKTPTPSTPGDTQ	___1	1	2.50447e-07	254.51	207.32	Class 1	118.71	588.214	-1.0018	114350000000	1528	2619	NaN	NaN	19.9376	12.1116	1.73458	1.32702	19.503	2.05283	7.3671	2.70382	21.0997	20.9023	24.2623	20.0964
-0.142915	-0.0126864	-0.198976	-0.0161044	-0.183922	0.070654	-1.12589	-0.787291	0.218706	-0.283664	-0.726336	-0.177265	12	161;161	Q1KMD3	Heterogeneous nuclear ribonucleoprotein U-like protein 2	HNRNPUL2;hCG_2044799			S	2	NaN	EQGLGKREEDEPEERSGDETPGSEVPGDKAA	___2	1	5.45759e-22	388.28	183.56	Class 1	76.817	807.754	-1.2302	332710000000	161	11662	4920	161	19.2005	16.7098	2.41383	14.7433	23.2984	1.39232	15.3954	15.898	10.4724	19.6515	14.0011	7.88718
-0.215994	-0.102454	-0.177186	-0.452416	-0.487246	0.0554319	-0.320656	-0.441344	-0.125119	-0.272708	-0.717319	-0.399393	12	161;161	Q1KMD3	Heterogeneous nuclear ribonucleoprotein U-like protein 2	HNRNPUL2;hCG_2044799			S	2	NaN	EQGLGKREEDEPEERSGDETPGSEVPGDKAA	___1	1	5.45759e-22	388.28	183.56	Class 1	76.817	807.754	-1.2302	332710000000	161	11662	4920	161	2.5592	23.3447	22.3574	11.7125	6.98047	8.93586	18.0566	2.45124	17.4774	5.908	23.9688	5.15727
-0.488603	-0.672956	0.0695544	-0.0289416	-0.0708998	-0.0203911	0.0353799	0.0963602	0.0969681	-0.00811714	0.223152	0.215988	12	317;317	Q5T200;Q5T200-2	Zinc finger CCCH domain-containing protein 13	ZC3H13			T	3	NaN	RDFERQREKRDKPRSTSPAGQHHSPISSRHH	___3	0.842205	0.000238838	173.03	104.63	Class 1	112.18	596.888	-0.055848	16010000000	317	23703	NaN	NaN	1.19688	11.4474	18.6098	22.1271	12.3729	16.8953	10.3896	10.9529	6.67264	9.5566	20.944	5.76231
-0.085958	-0.0251663	-0.0457309	-0.503152	-0.104764	-0.450048	-0.861884	-0.490854	0.41368	-0.680845	-0.574879	0.190699	12	1061;1099;1031	Q76FK4-4	Nucleolar protein 8	NOL8			S	2	NaN	SEEEDVTEETDHRNSSPGEASLLEKETTRFF	___1	0.999997	0.000426518	142.13	108.65	Class 1	141.34	656.295	0.38467	2869900000	1061	13664	5524	1061	24.2485	5.83047	24.9419	1.8336	7.23096	22.0728	0.705283	8.48705	9.42545	5.35148	13.8216	17.7255
0.0843548	0.160316	-0.057786	0.335563	0.500931	-0.107002	-0.0306299	0.525041	0.237238	0.241795	0.543977	0.265095	12	151;158	Q9BRL6-2	Serine/arginine-rich splicing factor 8	SRSF8			S	2	NaN	RSRSRSRYRGSRYSRSPYSRSPYSRSRYSRS	___2	0.999444	0.00285692	125.36	99.084	Class 1	71.085	588.218	-0.48008	1138300000	151	17338	6891	151	17.418	6.56609	15.1237	13.8184	1.17129	22.853	13.8726	15.4228	10.3391	6.68432	3.21743	4.00914
-0.209501	-0.0015631	-0.0485803	0.352782	0.383236	-0.0749377	0.0897061	0.0543976	-0.43316	0.159477	0.324652	0.0338884	12	152;187;196;78;205;78	Q5T8D3-2	Acyl-CoA-binding domain-containing protein 5	ACBD5;ACBD5;ACBD5			S	2	NaN	TPNAKTVNGKAESSDSGAESEEEEAQEEVKG	___2	1	5.40035e-37	304.96	119	Class 1	88.395	1230.37	0.35378	4784600000	152	12451	5173	152	14.1878	23.5479	18.2616	12.1092	14.6651	15.6608	7.63457	12.5833	16.6189	16.5252	0.975938	17.6439
-0.147393	-0.15502	-0.157436	-0.163476	-0.47054	0.430981	0.556659	0.5525	-0.159201	0.215987	0.0112095	-0.159964	12	1294;1325;1073	Q96T23-2	Remodeling and spacing factor 1	RSF1			S	4	NaN	SCDNAHGDANQPARDSQPRVLPSEQESTKKP	___2	1	6.14852e-09	196.85	168.14	Class 1	126.36	756.053	-0.90417	1588000000	1294	16956	6765	1294	19.9168	12.1006	4.71006	15.778	22.1863	20.8027	20.3329	8.31582	11.5624	14.9017	15.8726	4.79877
0.193037	0.0459196	0.102997	-0.033542	-0.000912	-0.0586311	0.30897	-0.0366932	-0.251904	-0.0339474	0.423613	0.452755	12	87;87;87	Q99618	Cell division cycle-associated protein 3	CDCA3;CDCA3			S	2	NaN	GIARTPMKTSSGDPPSPLVKQLSEVFETEDS	___1	1	0.00092375	123.63	106.04	Class 1	119	632.795	0.070536	1182500000	87	17148	6810	87	17.606	13.4378	16.1831	17.8964	10.7908	7.3893	12.0129	14.3693	0.773406	15.3492	24.2206	21.9399
0.149737	0.00692265	0.104065	0.313995	0.235142	0.0386882	0.304228	0.300531	0.0378076	0.286194	0.361933	0.118324	12	1322;1338	O75376	Nuclear receptor corepressor 1	NCOR1			S	2	NaN	SFEDGLKYPKQIKRESPPIRAFEGAITKGKP	___1	1	0.00126744	125.74	56.461	Class 1	107.95	467.729	0.25299	1991100000	1322	6047	2622	1322	21.9985	10.416	21.6251	5.93046	5.82484	24.9641	5.28201	4.35895	2.58181	15.1167	14.8778	13.3658
-0.227678	-0.108254	-0.094486	0.0561048	-0.0911641	0.112544	0.0719531	0.0390826	-0.226259	-0.130222	-0.085862	0.0639739	12	744;768;712	Q32MZ4-2	Leucine-rich repeat flightless-interacting protein 1	LRRFIP1			S	3	NaN	SEHPSQTVRKALDSNSLENDDLSAPGREPGH	___1	0.999984	1.74839e-09	285.63	253.86	Class 1	257.25	1002.11	-0.13156	3969900000	744	11744	4949	744	6.30759	17.5228	9.48968	6.65755	9.70237	8.28467	5.29528	14.4191	9.99998	12.4008	12.5756	15.4499
0.900358	0.821828	0.200601	-0.719129	0.186675	-0.670143	-1.013	1.58057	1.13743	-0.102481	1.21361	1.27779	12	283;285;289;100;179;89	Q9UI08	Ena/VASP-like protein	EVL;EVL;EVL;EVL;EVL			S	2	NaN	MEEMNKLLAKRRKAASQSDKPAEKKEDESQM	___1	0.999994	0.000229286	174.24	121.27	Class 1	92.939	606.269	0.97584	4508300000	283	19683	7858	283	14.0715	12.8221	15.909	9.22103	22.3194	24.6443	22.4159	15.5521	10.2883	16.6436	22.739	5.47663
0.001169	0.0448691	-0.09615	0.246149	0.0777045	0.187571	0.299592	0.18702	-0.217119	0.205517	-0.0562209	-0.194804	12	1568;747;747	Q9ULL5-3	Proline-rich protein 12	PRR12			S	4	NaN	ETAAVCGETDEEAGESGGEGIFRERDEFVIR	___2	1	1.94919e-09	248.46	210.8	Class 1	91.269	768.813	-1.1798	7608800000	1568	20012	7953	1568	2.02838	14.316	9.3268	13.9588	19.393	8.24942	5.70885	2.7569	8.0505	12.9562	2.89274	8.28364
0.001169	0.0448691	-0.09615	0.246149	0.0777045	0.187571	0.299592	0.18702	-0.217119	0.205517	-0.0562209	-0.194804	12	1561;740;740	Q9ULL5-3	Proline-rich protein 12	PRR12			T	2	NaN	LHLAKKQETAAVCGETDEEAGESGGEGIFRE	___2	1	1.94919e-09	248.46	210.8	Class 1	248.46	1394.05	0.097592	7608800000	1561	24827	7953	1561	9.02414	9.33005	3.73201	22.3639	1.46458	0.13963	8.58787	17.5966	23.3938	21.1609	11.4879	9.8923
0.189799	-0.104175	0.233699	-0.442763	-0.203012	-0.278628	-0.57841	-0.32028	0.27441	-0.342671	0.0851745	0.460734	12	112	P11387	DNA topoisomerase 1	TOP1			S	2	NaN	SGDAKIKKEKENGFSSPPQIKDEPEDDGYFV	___1	0.997583	2.22036e-06	178.44	125	Class 1	126.1	642.287	0.9963	5245100000	112	7030	3125	112	20.256	20.6209	2.53449	23.1171	10.2381	8.86545	3.33885	22.7667	7.77952	16.854	18.1798	18.4309
-0.689416	-0.766023	-0.0356249	-0.618536	0.217194	-0.268985	-0.599579	-0.920719	-0.247386	-0.101961	-0.468857	-0.427991	12	87;52	P50402	Emerin	EMD;EMD			S	2	NaN	DMYDLPKKEDALLYQSKGYNDDYYEESYFTT	___1	1	8.14544e-05	207.85	107.74	Class 1	99.344	637.805	-0.57572	788030000	87	8698	3823	87	16.1085	2.92088	3.84702	10.2361	0.289268	5.65763	9.79095	12.3953	17.7283	0.535247	21.2031	1.43308
-0.0679745	-0.0569613	-0.0731827	-0.0748436	-0.150945	0.0579438	0.0583956	-0.223611	-0.294605	-0.0599239	-0.273907	-0.167462	12	48;48;48;91;48;48;48;48;48;48;48;48;48;48;48;48	F5H669	Cleavage and polyadenylation specificity factor subunit 7	CPSF7;CPSF7;CPSF7;CPSF7;CPSF7;CPSF7;CPSF7;CPSF7;CPSF7;CPSF7;CPSF7;CPSF7;CPSF7;CPSF7			S	2	NaN	DVLTATSQPSDDRSSSTEPPPPVRQEPSPKP	___1	0.997902	0.000574499	140.01	116.28	Class 1	138.2	617.279	0.51339	2205400000	48	2867	1300	48	17.2727	12.7639	12.3625	5.56137	17.5683	24.9758	4.05529	1.82628	12.4862	19.1863	11.3909	21.8358
0.0251692	0.0554938	-0.00613094	0.264657	0.236667	0.00657439	0.274756	0.244955	-0.0269073	0.313986	0.236049	-0.0486572	12	2020	Q9UQ35	Serine/arginine repetitive matrix protein 2	SRRM2			S	3	NaN	RSRSRTSPVTRRRSRSRTPPAIRRRSRSRTP	___2	1	0.00134964	140.57	43.118	Class 1	61.419	353.158	-0.78151	65222000000	2020	20497	8031	2020	18.4739	13.1798	20.5784	16.2192	0.680684	5.35382	0.224724	23.3849	19.134	15.8725	13.5637	0.0863873
0.0251692	0.0554938	-0.00613094	0.264657	0.236667	0.00657439	0.274756	0.244955	-0.0269073	0.313986	0.236049	-0.0486572	12	2022	Q9UQ35	Serine/arginine repetitive matrix protein 2	SRRM2			T	3	NaN	RSRTSPVTRRRSRSRTPPAIRRRSRSRTPLL	___2	1	0.00134964	140.57	43.118	Class 1	61.419	353.158	-0.78151	65564000000	2022	24902	8031	2022	0.952707	1.80177	20.2282	17.2728	13.1042	21.5869	22.2248	5.43187	18.2065	21.6748	18.219	7.445
-0.0721707	-0.103529	-0.0152077	0.210908	0.143581	0.0308222	0.1899	0.0412002	-0.190386	0.194716	0.0403176	-0.150251	12	2020	Q9UQ35	Serine/arginine repetitive matrix protein 2	SRRM2			S	3	NaN	RSRSRTSPVTRRRSRSRTPPAIRRRSRSRTP	___3	1	0.00134964	140.57	43.118	Class 1	61.419	353.158	-0.78151	65222000000	2020	20497	8031	2020	15.429	19.7735	10.4463	2.81031	11.5255	4.582	3.7692	17.4662	11.7637	14.9804	4.46897	5.49795
-0.0721707	-0.103529	-0.0152077	0.210908	0.143581	0.0308222	0.1899	0.0412002	-0.190386	0.194716	0.0403176	-0.150251	12	2022	Q9UQ35	Serine/arginine repetitive matrix protein 2	SRRM2			T	3	NaN	RSRTSPVTRRRSRSRTPPAIRRRSRSRTPLL	___3	1	0.00134964	140.57	43.118	Class 1	61.419	353.158	-0.78151	65564000000	2022	24902	8031	2022	8.26101	5.26773	8.78474	3.8541	5.37157	15.5841	5.94801	3.54751	19.0581	24.218	3.19809	2.81208
0.224489	0.171952	0.065809	0.0600855	0.0317498	0.009109	0.159998	0.088387	-0.032666	-0.184602	0.012528	0.260322	12	308	P46013	Antigen KI-67	MKI67			S	3	NaN	RPKSGGSGHAVAEPASPEQELDQNKGKGRDV	___1	1	1.88048e-57	364.58	227.84	Class 1	330.36	825.038	1.4678	54482000000	308	8271	3686	308	9.07076	6.72461	16.5891	4.26443	8.09133	8.5057	20.3667	1.58404	2.05604	16.8246	21.2048	8.24023
-0.316277	0.0949658	-0.395545	-0.152109	-0.0968568	0.007553	0.364756	0.513531	0.153054	-0.0288348	-0.0264719	0.0815732	12	308	P46013	Antigen KI-67	MKI67			S	3	NaN	RPKSGGSGHAVAEPASPEQELDQNKGKGRDV	___2	1	1.88048e-57	364.58	227.84	Class 1	330.36	825.038	1.4678	54482000000	308	8271	3686	308	16.8054	5.10945	10.2559	24.4477	9.94316	4.66951	8.09452	13.9149	13.9878	18.5934	14.7199	13.7156
0.42033	0.13099	0.3272	0.740646	0.540784	0.17774	0.528354	0.47224	-0.0654366	0.376702	0.32786	-0.0926085	12	344;345;202	Q9HCH5;Q9HCH5-15	Synaptotagmin-like protein 2	SYTL2			S	2	NaN	LKHVRFSAVKDELPQSPGLIHGREVGEFSVL	___1	1	3.93854e-08	292.26	201.67	Class 1	292.26	1016.01	-1.634	10271000000	344	18552	NaN	NaN	13.8694	4.94717	16.7724	3.55462	0.542651	9.91395	11.6608	16.2102	5.78374	22.815	2.80679	14.9765
-0.110598	-0.109812	0.0140365	-0.143304	-0.146061	-0.0156179	-0.220404	-0.16276	0.255716	-0.166319	-0.2009	-0.0657787	12	81;74;74;74;74;74	C9JUL9;Q9BXP5-4	Serrate RNA effector molecule homolog	SRRT;SRRT			S	3	NaN	DRNRRERFSPPRHELSPPQKRMRRDWDEHSS	___2	1	8.63128e-07	242.54	123.78	Class 1	56.043	391.192	1.0482	102500000000	74	1415	NaN	NaN	15.0184	7.00089	19.6857	1.57029	4.06658	6.71857	10.377	10.8921	3.20396	10.902	2.69109	14.7956
-0.0280238	-0.0711601	0.0264664	-0.153462	1.87155	-2.00866	-0.369306	-0.0361531	0.550952	-0.545755	-0.091936	0.590357	12	81;74;74;74;74;74	C9JUL9;Q9BXP5-4	Serrate RNA effector molecule homolog	SRRT;SRRT			S	3	NaN	DRNRRERFSPPRHELSPPQKRMRRDWDEHSS	___1	1	8.63128e-07	242.54	123.78	Class 1	56.043	391.192	1.0482	102500000000	74	1415	NaN	NaN	10.7414	7.43499	8.04981	18.5924	15.6635	10.8772	13.971	6.04106	9.21015	3.50249	5.37697	19.2089
-0.167299	-0.06288	-0.14117	-0.148486	0.029196	-0.100506	-0.490813	-0.629557	-0.133309	-0.303031	-0.109087	0.179924	12	267;267;199;267;267;267	Q76FK4-4	Nucleolar protein 8	NOL8;NOL8;NOL8;NOL8			S	2	NaN	QAAQKRTCDSITPSKSSPVPVSDTQKLKNLP	___1	0.828095	3.77507e-05	197.37	144.44	Class 1	197.37	1107.5	-0.38043	2867400000	267	13670	5524	267	14.942	8.78225	4.70512	15.099	18.5096	15.6849	17.289	24.3153	7.22686	13.9557	9.88222	12.6801
-0.197631	-0.156313	-0.0199084	-0.17862	-0.277801	-0.0051098	-0.213179	-0.242323	-0.0169815	-0.344472	-0.305733	0.0526942	12	63;256	F5H7B0	Helicase SKI2W	SKIV2L;SKIV2L			S	2	NaN	TVSASPCSAPLARASSLEDLVLKEASTAVST	___1	0.999978	4.93751e-05	174.21	55.181	Class 1	127.17	577.789	-0.21319	8459000000	63	2885	1311	63	10.3161	18.2718	14.1073	2.85895	13.6716	14.0784	6.00803	7.22081	7.94633	20.7305	20.052	13.6449
-0.0577727	0.137963	-0.193285	-0.913884	-0.810494	-0.121961	-0.553536	-0.486688	0.124646	-0.441501	-0.183019	0.286789	12	95;95;95	Q5T092	Protein RER1	RER1;RER1;RER1			S	2	NaN	IAFLSPKVDPSLMEDSDDGPSLPTKQNEEFR	___1	0.999996	5.45153e-06	238.4	174.55	Class 1	238.4	999.916	-0.59076	7431600000	95	5362	2351	95	5.35604	14.5155	1.8105	23.9523	20.6938	4.17148	22.1844	18.8302	5.91974	8.35456	24.5979	2.61458
-0.0035578	0.027702	-0.125084	-0.210273	-0.0896075	-0.0375265	0.0176824	-0.357353	-0.382413	-0.112031	-0.217742	-0.0312696	12	458	Q96JM3	Chromosome alignment-maintaining phosphoprotein 1	CHAMP1			T	2	NaN	SGSPDLWKLSPDQRKTSPASLDFPESQKSSR	___1	0.789446	0.000754438	172.26	88.406	Class 1	172.26	743.827	-0.96644	323260000	458	24306	6629	458	19.6146	16.3366	2.13798	6.00215	3.58302	10.3732	17.3157	11.9121	18.4979	23.3041	23.1369	11.6852
0.766807	0.237337	0.509152	0.0619391	-0.515284	0.513729	0.350156	-0.124314	-0.355919	0.336962	-0.287332	-0.607465	12	177;84;177	Q03188	Centromere protein C 1	CENPC1;CENPC1;CENPC1			S	2	NaN	LLDAKTSVSQNVIPSSAQKRETYTFENSVNM	___1	0.791227	1.40519e-05	228.26	163.09	Class 1	50.178	763.367	1.0943	1224800000	177	9638	4305	177	12.2603	8.11699	23.3373	1.59787	17.4333	18.0104	16.9975	16.6751	8.21786	24.1529	2.42599	19.6923
-0.120965	-0.628556	0.0814295	-0.502742	-0.496358	-0.0708251	0.130082	-0.315207	-0.404005	-0.0467469	-0.188765	-0.251928	12	421;430;430;491;491;522;234;318;367	Q8TBZ3-4	WD repeat-containing protein 20	WDR20;WDR20;WDR20;WDR20			S	2	NaN	KDHKRNHSMGHISSKSSDKLNLVTKTKTDPA	___1	0.918393	0.00081065	215.09	92.427	Class 1	206.45	592.8	0.69728	2726000000	421	15367	6116	421	23.1622	3.17978	23.4353	4.51915	10.6862	24	15.196	18.561	22.1112	4.8394	7.62554	4.09785
0.0868676	0.015526	0.075601	0.154037	0.0575395	0.0750774	0.102499	0.0147239	-0.0870712	0.272279	0.254557	0.041765	12	182;126;182;182;182	C9JW01;Q8TB72-4	Pumilio homolog 2	PUM2;PUM2			S	2	NaN	ADCKDFNRTPGSRQASPTEVVERLGPNTNPS	___1	1	0.00031793	175.21	126.68	Class 1	170.66	598.271	-0.65177	14446000000	126	1421	NaN	NaN	5.92241	9.61791	22.8618	22.8889	18.9989	3.24887	0.100046	3.05401	13.1334	24.261	16.992	1.69022
0.0866242	0.121198	-0.0545426	0.389291	0.106215	0.264477	-0.0034175	0.160935	0.112078	0.180843	0.102834	0.0283309	12	568	Q9NRF8	CTP synthase 2	CTPS2			S	2	NaN	AYLQQGCKLSSSDRYSDASDDSFSEPRIAEL	___1	0.999993	4.9077e-06	266.2	149.04	Class 1	215.93	1180.9	-0.65507	27691000000	568	18793	7488	568	6.60504	14.7158	9.71658	4.0953	17.9373	20.3278	11.3513	12.0579	4.51045	2.335	18.3045	18.7242
-0.38591	-0.152268	-0.126625	0.0878601	0.0368193	0.0681512	-0.00183803	0.0950778	0.0863186	-0.0296262	0.0879411	0.186798	12	568	Q9NRF8	CTP synthase 2	CTPS2			S	2	NaN	AYLQQGCKLSSSDRYSDASDDSFSEPRIAEL	___2	0.999993	4.9077e-06	266.2	149.04	Class 1	215.93	1180.9	-0.65507	27691000000	568	18793	7488	568	23.9719	0.0091337	16.6777	17.4418	18.3876	14.9543	8.18233	4.69783	15.9203	9.20737	11.072	16.8918
-0.331196	-0.124858	-0.217271	-0.0198165	0.0174358	-0.0184507	-0.0978767	-0.0355552	0.062647	-0.0350787	0.0614227	0.0893849	12	568	Q9NRF8	CTP synthase 2	CTPS2			S	2	NaN	AYLQQGCKLSSSDRYSDASDDSFSEPRIAEL	___3	0.999993	4.9077e-06	266.2	149.04	Class 1	215.93	1180.9	-0.65507	27691000000	568	18793	7488	568	18.9842	8.85013	5.24151	15.8701	14.3564	0.250365	15.4702	10.0328	6.49495	12.9418	1.69325	10.0044
-0.0627953	0.151669	-0.184632	0.288234	0.0257362	0.0725009	0.0694269	0.0930808	-0.0964106	0.348962	0.036009	-0.349847	12	270;164	Q9C0D5	Protein TANC1	TANC1			S	3	NaN	GVQKGVLHDRRADNCSPVAEEETTGSAESTL	___1	1	1.35677e-05	172.11	119.86	Class 1	131.81	843.699	0.098933	2016800000	270	17841	7111	270	15.4028	3.13032	17.4296	1.30847	15.0344	3.28977	11.9927	23.8085	3.84469	17.9441	5.45484	15.8435
0.40322	0.322236	0.0592902	0.736837	0.136229	0.551738	0.482915	0.411125	-0.0800382	0.565547	0.280021	-0.136715	12	1178;1252;1586;1586;1586;1586;1586;1301;1301	E9PMS6	LIM domain only protein 7	LMO7;LMO7;LMO7;LMO7;LMO7;LMO7			S	2	NaN	AGSVKTSTTGVATTQSPTPRSHSPSASQSGS	___1	0.995097	4.88086e-05	251.56	198.94	Class 1	197.28	792.867	0.4667	2044600000	1178	2524	1140	1178	3.98675	2.5177	6.65147	10.8398	11.3583	13.0586	21.6871	7.89341	18.9884	5.1531	18.899	1.64312
0.319188	-0.156004	0.352708	-0.195598	-0.673202	0.334405	0.307117	0.0712193	-0.168343	0.222898	0.173092	0.142387	12	611;534	Q9H0B6	Kinesin light chain 2	KLC2			S	2	NaN	PGGTGLSDSRTLSSSSMDLSRRSSLVG____	___2	0.976314	0.00104704	92.38	75.169	Class 1	67.646	672.251	0.64652	183290000	611	17903	7149	611	2.57112	14.5287	8.69989	20.331	13.3619	6.09501	11.8702	8.52965	10.2945	15.3486	16.6023	0.030984
-0.839947	-2.06458	1.20975	-0.443909	-0.512946	0.0110693	-0.591731	-0.344775	0.171381	-0.404621	-0.865778	-0.685587	12	190	H0YEX2		TAF2			S	3	NaN	AHQQGVKRKSDTPLGSPLEPGQILEKNEDSS	___2	1	0.00116533	143.04	143.04	Class 1	143.04	742.359	0.60829	533920000	190	3709	1643	190	16.2781	15.0864	15.4331	6.75475	8.29385	19.4467	10.6527	7.73614	8.967	7.06344	0.84758	10.3471
-0.839947	-2.06458	1.20975	-0.443909	-0.512946	0.0110693	-1.10546	-0.963305	0.118158	-0.404621	-0.865778	-0.685587	12	186	H0YEX2		TAF2			T	3	NaN	CNISAHQQGVKRKSDTPLGSPLEPGQILEKN	___2	0.827665	0.00116533	143.04	143.04	Class 1	110.53	742.359	1.1975	393820000	186	22180	1643	186	3.45458	13.839	13.1014	4.27993	3.48602	16.2002	22.2108	1.6878	8.06915	15.5002	22.4087	13.4086
-1.24202	-0.754169	-0.57969	0.0436637	0.0479032	0.167655	-0.501195	-0.319855	0.124942	-0.130329	-0.243097	-0.138047	12	759;748;762	A9Z1X7;E9PCT1		SRRM1;SRRM1			S	3	NaN	KAASPSPQSVRRVSSSRSVSGSPEPAAKKPP	___3	1	0.00421296	124.09	47.105	Class 1	65.817	727.9	0.28013	1150800000	762	384	NaN	NaN	13.9644	3.66846	24.1312	4.26685	8.09032	0.999518	6.74625	6.43545	10.3942	22.1374	1.57179	16.9923
-0.105307	-0.244156	0.194174	0.289182	0.328405	0.255932	1.08312	0.879712	0.412839	0.574471	0.189126	-0.266736	12	1537;1537	Q9UQ35	Serine/arginine repetitive matrix protein 2	SRRM2			S	2	NaN	SVDQKTVARTPLGQRSRSGSSQELDVKPSAS	___2	1	0.000425262	128.4	72.991	Class 1	84.821	497.745	-0.87606	4077900000	1537	20487	8031	1537	0.394896	13.7803	4.69229	6.77465	0.808014	20.8864	2.78558	4.77614	13.2668	7.19161	11.7991	1.40351
0.0463326	0.0333928	0.00159708	0.462253	0.197936	0.24045	0.236204	-0.0529395	-0.240562	0.187668	0.0931989	-0.134382	12	274;344;293	Q8N7R7-3	Cyclin-Y-like protein 1	CCNYL1			S	2	NaN	CEDKDLCRAAMRRSFSADNFIGIQRSKAILS	___1	0.999999	1.9317e-05	230.23	139.54	Class 1	163.62	717.824	0.84088	2811800000	274	14944	5957	274	3.32229	19.0685	2.07263	21.1453	16.0745	19.7816	18.131	16.4609	8.06453	9.6131	23.0943	18.4367
-0.0970034	-0.135418	0.038117	-0.115863	-0.15703	0.0279609	-0.0992587	-0.22386	0.0488406	-0.326054	-0.268587	-0.111411	12	346;194;196	Q96G23	Ceramide synthase 2	CERS2;CERS2;CERS2			T	3	NaN	ITGKLVEDERSDREETESSEGEEAAAGGGAK	___3	1	4.07268e-05	177.57	128.2	Class 1	70.811	1043.37	0.013321	32710000000	346	24286	6550	346	10.0728	12.8514	5.33383	6.27501	16.2027	4.12386	24.7721	0.0485997	21.6243	9.98902	7.12809	13.2535
0.523482	-0.175624	0.332992	0.30419	-0.0006485	0.633953	1.1838	0.92145	0.546541	0.219883	0.159872	-0.136418	12	5863	Q09666	Neuroblast differentiation-associated protein AHNAK	AHNAK			S	2	NaN	LQGSGVSLASKKSRLSSSSSNDSGNKVGIQL	___1	0.996805	6.48058e-07	282.97	116.07	Class 1	282.97	753.315	0.4148	3759300000	5863	9924	4397	5863	24.5154	13.6433	14.5136	21.956	14.2455	8.65834	5.70691	3.64149	0.90087	22.3054	3.1137	6.04027
0.0254222	-0.036479	0.075247	0.285071	0.225841	0.0442438	0.355774	0.179107	-0.119664	0.285717	0.164074	-0.038595	12	534;534;534;438	Q9UQ35	Serine/arginine repetitive matrix protein 2	SRRM2;SRRM2;SRRM2			S	3	NaN	AQRWGRSRSPQRRGRSRSPQRPGWSRSRNTQ	___2	1	0.000581608	167.18	50.047	Class 1	93.381	518.532	-0.061797	26718000000	534	20490	8031	534	20.927	2.7651	14.6284	6.65241	19.0708	2.27879	9.44712	11.4186	19.3616	17.1372	22.056	23.3351
0.0658171	-0.0651694	0.186731	-0.223659	-0.062092	-0.166679	-0.434917	-0.340689	0.061512	-0.953107	-0.472257	0.507095	12	502;497;458	E7EX17	Eukaryotic translation initiation factor 4B	EIF4B;EIF4B;EIF4B			S	2	NaN	NAWVKRSSNPPARSQSSDTEQQSPTSGGGKV	___1	0.999723	3.39605e-21	436.73	245.65	Class 1	335.84	880.852	-0.14366	14149000000	502	2082	995	502	5.38219	3.89698	2.88903	20.355	1.3027	21.0624	18.0574	24.8849	23.5333	15.8291	1.56681	14.1884
0.344583	0.261544	0.0579605	-0.586705	0.0425973	-0.442492	-0.522232	-0.18521	0.347171	-0.66155	-0.308664	0.336942	12	502;497;458	E7EX17	Eukaryotic translation initiation factor 4B	EIF4B;EIF4B;EIF4B			S	2	NaN	NAWVKRSSNPPARSQSSDTEQQSPTSGGGKV	___2	0.999723	3.39605e-21	436.73	245.65	Class 1	335.84	880.852	-0.14366	14149000000	502	2082	995	502	17.9801	2.21505	22.7869	8.27477	17.9799	22.8845	17.7031	23.2789	17.8989	13.5665	5.26917	24.3652
-0.0893889	0.0133686	-0.0867493	0.198854	0.417349	-0.265456	-0.337497	-0.285675	0.130874	-0.389146	-0.360213	0.0391188	12	120;338	A8MVR0	Influenza virus NS1A-binding protein	IVNS1ABP;IVNS1ABP			S	2	NaN	PQSSPTSTPKLSKSLSFEMQQDELIEKPMSP	___1	0.999989	3.63658e-06	218.39	140.88	Class 1	199.01	896.889	-0.80325	3752800000	120	290	134	120	22.1266	20.5147	7.6111	11.3371	19.4247	9.47511	7.52166	14.507	7.74462	2.87899	24.7331	13.5975
-0.0334802	0.0218344	-0.0847438	0.132108	-0.106979	0.242652	-0.0779911	-0.236325	-0.174503	-0.198995	-0.367666	-0.120918	12	129;67;67	P31749	RAC-alpha serine/threonine-protein kinase	AKT1;AKT1;AKT1			S	3	NaN	EEEEMDFRSGSPSDNSGAEEMEVSLAKPKHR	___2	1	6.08226e-20	333.4	203.78	Class 1	92.231	813.954	0.8626	24595000000	129	7841	3498	129	1.69608	24.202	20.3717	6.05177	23.0001	4.94007	4.7876	4.4238	14.574	21.9859	7.58634	14.537
0.131683	0.227345	-0.104031	-0.104824	-0.247549	0.183075	-0.27818	-0.558917	-0.238207	-0.281188	-0.448057	-0.189338	12	129;67;67	P31749	RAC-alpha serine/threonine-protein kinase	AKT1;AKT1;AKT1			S	3	NaN	EEEEMDFRSGSPSDNSGAEEMEVSLAKPKHR	___3	1	6.08226e-20	333.4	203.78	Class 1	92.231	813.954	0.8626	24595000000	129	7841	3498	129	11.2789	20.9734	9.32866	1.48676	9.28239	10.8364	15.424	10.0898	8.05287	18.3736	2.02005	4.60083
0.0959027	0.0812263	0.103252	0.0269527	-0.309294	0.190744	0.183714	0.0677515	0.00999969	-0.133834	-0.0840362	0.0757841	12	40;108;40;40;40;40;108	B7Z7F3;Q9H6Z4-3	Ran-binding protein 3	RANBP3;RANBP3;RANBP3;RANBP3;RANBP3			S	4	NaN	QKRSAGGSSPEGGEDSDREDGNYCPPVKRER	___1	1	4.64911e-10	268.75	222.82	Class 1	170.77	701.537	0.22144	34839000000	40	1021	NaN	NaN	17.1701	13.4024	6.48356	0.150491	19.2604	20.5057	7.88979	3.24184	5.84386	2.22137	3.85417	9.96953
-0.197655	-0.177252	-0.099495	-0.275553	-0.340084	0.240153	-0.0461395	-0.278307	-0.088307	-0.18383	-0.456376	-0.102537	12	40;108;40;40;40;40;108	B7Z7F3;Q9H6Z4-3	Ran-binding protein 3	RANBP3;RANBP3;RANBP3;RANBP3;RANBP3			S	4	NaN	QKRSAGGSSPEGGEDSDREDGNYCPPVKRER	___2	1	4.64911e-10	268.75	222.82	Class 1	170.77	701.537	0.22144	34839000000	40	1021	NaN	NaN	11.9897	1.56299	14.6403	0.328021	2.47428	0.712462	10.7893	21.5987	23.2885	24.7739	5.92736	1.22753
-0.338742	-0.342366	-0.228839	-0.41729	-0.403125	-0.0563099	-0.213407	-0.338543	-0.154999	-0.382686	-0.37224	0.064413	12	40;108;40;40;40;40;108	B7Z7F3;Q9H6Z4-3	Ran-binding protein 3	RANBP3;RANBP3;RANBP3;RANBP3;RANBP3			S	4	NaN	QKRSAGGSSPEGGEDSDREDGNYCPPVKRER	___3	1	4.64911e-10	268.75	222.82	Class 1	170.77	701.537	0.22144	34839000000	40	1021	NaN	NaN	24.4548	6.08871	17.0754	1.18648	12.4096	9.95438	20.0728	16.8717	18.4221	24.0962	22.3892	21.9782
0.33353	0.0279945	0.338805	0.159489	2.68621	-2.54535	-0.230066	0.283244	0.462254	-0.279305	0.382811	0.447332	12	1688;1688	Q5UIP0	Telomere-associated protein RIF1	RIF1			S	2	NaN	NLRTRNAIKRLHKRDSFDNCSLGESSKIGIS	___1	1	8.68159e-07	301.51	126.82	Class 1	276.56	841.33	-0.052107	9597700000	1688	12556	5205	1688	8.42079	12.2962	17.1267	13.6715	12.7817	18.8999	16.1585	20.3842	11.3773	7.07858	3.82644	6.75227
-0.244249	0.267643	-0.440107	-0.434267	-0.290978	-0.0710642	0.306622	0.163015	-0.143109	0.274861	-0.0463194	-0.311197	12	531;587;587	Q8TB72-4	Pumilio homolog 2	PUM2			S	2	NaN	SSVGSSASSSATRRESLSTSSDLYKRSSSSL	___1	0.999937	3.00468e-05	239.75	83.173	Class 1	239.75	733.332	0.07049	6375200000	531	15349	6105	531	11.4284	7.6513	19.5454	20.4156	8.54251	15.4831	12.882	6.42418	4.08515	6.10794	4.85354	9.1712
0.14588	0.015043	0.128467	0.0830409	0.0316939	0.0679978	-0.408183	-0.197484	-0.0774283	0.0114418	0.0417873	0.0739487	12	473	Q5VTL8	Pre-mRNA-splicing factor 38B	PRPF38B			S	2	NaN	KHKNESKEKSNKRSRSGSQGRTDSVEKSKKR	___2	1	0.000111201	193.01	105.78	Class 1	176.82	705.769	0.49508	13758000000	473	12647	5215	473	6.54602	21.3712	16.2753	22.8021	14.9961	17.3958	23.424	22.549	19.1707	12.8895	6.09233	16.1425
0.078993	0.0959207	-0.0263842	-0.147038	-0.0949209	-0.123844	-0.498713	-0.0547253	0.433826	-0.438607	-0.0367162	0.385893	12	775	Q13111	Chromatin assembly factor 1 subunit A	CHAF1A			S	2	NaN	HCRRGLLSNHTGSPRSPSTTYLHTPTPSEDA	___1	0.983091	3.36548e-05	218.93	128.02	Class 1	213.05	1140.53	1.5121	3588100000	775	10292	4471	775	14.576	6.21357	15.298	17.8333	16.0589	5.23798	3.04662	23.7056	11.3697	20.0332	10.8576	19.0039
0.0562283	-0.13572	0.215376	0.239464	0.0458123	0.143502	0.311893	0.300036	-0.000538409	0.294359	0.315503	0.0419618	12	657;657;657;691;289;336;658;658;658;555;288	P26232-2;P35221	Catenin alpha-2;Catenin alpha-1	CTNNA2;CTNNA1;CTNNA1;CTNNA1			T	3	NaN	FEQEDYDVRSRTSVQTEDDQLIAGQSARAIM;FETEDFDVRSRTSVQTEDDQLIAGQSARAIM	___3	1	2.80231e-05	347.01	268.74	Class 1	156.73	794.632	-0.26066	31314000000	658	22846	NaN	NaN	18.1561	6.33513	1.66797	2.62983	18.7711	5.03385	15.6373	23.0727	15.8668	6.88305	6.10113	22.3548
0.202667	-0.0914533	0.280238	0.14106	0.12115	-0.0203911	0.158976	0.347477	0.109297	0.228121	0.366682	0.149507	12	657;657;657;691;289;336;658;658;658;555;288	P26232-2;P35221	Catenin alpha-2;Catenin alpha-1	CTNNA2;CTNNA1;CTNNA1;CTNNA1			T	3	NaN	FEQEDYDVRSRTSVQTEDDQLIAGQSARAIM;FETEDFDVRSRTSVQTEDDQLIAGQSARAIM	___2	1	2.80231e-05	347.01	268.74	Class 1	156.73	794.632	-0.26066	31314000000	658	22846	NaN	NaN	4.19739	21.3521	2.70821	20.2254	23.2041	11.6785	10.1136	10.3239	7.51567	8.24919	8.47107	20.8708
-0.0283356	-0.218224	0.163323	0.00154281	-0.0982438	0.107058	-0.0989309	0.151409	0.151454	0.236785	0.399372	0.192476	12	252;506	B4DE92	TBC1 domain family member 25	TBC1D25;TBC1D25			S	2	NaN	ASQGPGGGGRLLRQASLDGLQQLRDNMGSRR	___1	1	0.000564535	148.69	124.28	Class 1	55.782	654.819	0.47814	202030000	252	593	239	252	15.0218	11.2924	7.62882	2.14163	5.0447	12.9157	12.4906	11.497	6.45623	22.4539	13.311	5.85121
-0.00508779	0.129887	-0.112498	-0.21372	-0.213502	-0.0279628	-0.286573	-0.127555	0.181765	-0.216346	-0.133367	-0.0454615	12	29;29;29;29;29;29;29;29	P57768-2	Sorting nexin-16	SNX16;SNX16;SNX16;SNX16;SNX16;SNX16;SNX16			S	2	NaN	NSASSFTTNRNQRSSSFGSVSTSSNSSKGQL	___1	0.996046	0.000350321	129.42	97.938	Class 1	129.42	764.812	-0.046757	1608700000	29	9125	4012	29	23.4097	7.18849	1.22427	5.06669	0.118705	0.478794	21.0711	24.7018	12.9204	12.0296	0.12459	1.71977
0.297028	-0.261482	0.423158	-0.311977	0.0174358	-0.143506	-0.710775	-0.541057	0.154688	-0.63674	-0.456023	0.071996	12	207	O75533	Splicing factor 3B subunit 1	SF3B1			T	2	NaN	PPSKRKRRWDQTADQTPGATPKKLSSWDQAE	___1	1	3.9306e-06	293.08	136.64	Class 1	293.08	838.324	0.29765	5587600000	207	22564	2659	207	13.2843	22.9534	24.0501	5.62921	7.73019	7.27792	14.6077	21.6203	6.73464	16.5895	2.29056	10.8948
-0.3297	-0.348267	0.0597624	-0.319061	-0.498229	0.166448	-0.425347	-0.529209	0.0101066	-0.0895303	-0.251997	0.00821674	12	207	O75533	Splicing factor 3B subunit 1	SF3B1			T	2	NaN	PPSKRKRRWDQTADQTPGATPKKLSSWDQAE	___2	1	3.9306e-06	293.08	136.64	Class 1	293.08	838.324	0.29765	5587600000	207	22564	2659	207	10.6833	17.6385	13.0475	7.02034	15.489	22.5493	2.05523	3.63409	2.54773	22.2182	21.7385	7.14378
0.222477	0.54204	-0.344952	-0.0541621	0.0129255	-0.0554243	-0.145803	-0.108799	0.0374719	-0.0719994	-0.0129683	0.0630258	12	647;591;152;180	A1L390	Pleckstrin homology domain-containing family G member 3	PLEKHG3;PLEKHG3			S	2	NaN	PRLVSRSSSVLSLEGSEKGLARHGSATDSLS	___2	1	0.000432176	133.52	69.224	Class 1	133.52	691.778	-0.31308	504660000	647	63	15	647	1.89082	1.62099	10.3651	19.5451	19.9334	5.34977	11.8669	16.8916	14.0243	12.5622	15.0369	7.99086
0.38979	-0.0582413	0.480594	0.287207	0.113766	0.12714	0.39743	0.0953629	-0.280805	0.421397	0.155896	-0.263426	12	21	Q15149-4					S	2	NaN	LRVPQPEGLGRKRTSSEDNLYLAVLRASEGK	___1	0.999845	0.000124097	167.89	77.452	Class 1	149.35	780.869	-0.36527	1745700000	21	11289	4760	21	8.58736	15.312	12.0954	8.45958	4.72362	17.5349	1.62518	12.7904	4.66152	22.7207	24.8091	22.1679
0.402827	0.104241	0.371493	-0.24322	-0.0935201	0.0835438	-0.0680913	-0.140331	-0.15084	-0.0263644	-0.47229	-0.323996	12	660;660;592;660;660	Q76FK4-4	Nucleolar protein 8	NOL8;NOL8;NOL8			S	2	NaN	QKRQTTFESQDRKAVSPSSSEKRSKNPISRP	___1	0.999945	0.000493518	135.84	61.046	Class 1	117.2	564.258	-0.295	2489600000	660	13654	5524	660	5.90077	17.1539	23.2978	8.73277	2.24787	6.03389	6.1614	14.4171	4.926	3.92154	3.76644	4.17138
0.0021515	-0.0524311	0.030072	-0.529786	-0.329094	-0.14218	-2.09337	-1.87957	0.36018	-0.484797	-0.235861	0.271996	12	2;2	Q9UPR3	Protein SMG5	SMG5;SMG5			S	2	NaN	______________MSQGPPTGESSEPEAKV	___1	0.999998	0.00032462	105.59	75.455	Class 1	91.622	811.833	-0.18736	464640000	2	20209	8018	2	17.6544	19.1207	3.88405	2.24598	23.7685	19.2569	2.21767	20.8402	8.58237	20.0028	2.73631	22.9625
0.207576	0.198795	-0.0018545	0.323664	0.327745	-0.0452406	-0.161468	0.528739	0.591001	0.070424	0.284931	0.260705	12	190;172;172;152	Q9UNF1	Melanoma-associated antigen D2	MAGED2;MAGED2;MAGED2			S	3	NaN	KKARKVKHLDGEEDGSSDQSQASGTTGGRRV	___1	0.999434	1.03697e-77	516.49	352.82	Class 1	86.577	784.287	2.2726	1726400000	190	20156	7995	190	23.7362	21.2772	8.62768	5.60583	9.64516	0.0363926	15.8104	12.2968	2.95001	17.6717	8.67261	24.9493
-0.287719	0.101727	-0.3362	0.0362967	0.152804	-0.03945	-0.233541	-0.016461	0.24716	-0.260487	-0.000812635	0.219417	12	190;172;172;152	Q9UNF1	Melanoma-associated antigen D2	MAGED2;MAGED2;MAGED2			S	3	NaN	KKARKVKHLDGEEDGSSDQSQASGTTGGRRV	___2	0.999434	1.03697e-77	516.49	352.82	Class 1	86.577	784.287	2.2726	1726400000	190	20156	7995	190	24.7304	11.9629	17.2591	23.9368	6.52045	24.0759	12.5737	2.93948	11.8068	6.25987	13.831	12.3687
-0.287552	-0.367928	-0.00590105	0.548158	0.263149	0.228683	0.0944927	0.0535176	-0.113687	0.157219	0.0878352	-0.0705923	12	75;89;90	C9JMG9;H7C107	IQ motif and SEC7 domain-containing protein 1	IQSEC1;IQSEC1;IQSEC1			S	2	NaN	GQQQRTRRPKLQHSTSILRKQAEEEAIKRSR	___1	0.912678	0.000802206	126.21	80.61	Class 1	97.957	567.787	-0.063995	876530000	75	1349	NaN	NaN	17.6293	4.90177	4.65371	11.5679	0.2558	6.75083	22.1857	20.5646	4.30511	2.86272	13.5189	17.8325
-0.187138	-0.271393	0.0126338	0.0578668	0.0208434	0.0219576	0.10819	-0.11454	-0.197776	0.091412	-0.12949	-0.166486	12	1675;1675	Q9UQ35	Serine/arginine repetitive matrix protein 2	SRRM2			S	2	NaN	EHPPKSRTARRGSRSSPEPKTKSRTPPRRRS	___2	1	0.00268751	120.64	43.274	Class 1	85.473	670.743	0.51492	48853000000	1675	20421	8031	1675	12.5233	16.0551	22.1697	15.0139	11.7879	14.8301	0.00268963	3.83525	8.70676	16.9758	5.10697	6.64005
0.0217204	-0.0477586	0.0460645	0.059349	-0.0592102	0.0750113	0.239406	0.0603236	-0.210801	0.00033927	0.00713319	0.03926	12	127;127;127	Q5T8P6-2;Q5T8P6-3	RNA-binding protein 26	RBM26			S	3	NaN	KEEEREKKFSRRLNHSPPQSSSRYRENRSRD	___1	1	0.000266278	184.66	148.24	Class 1	158.91	482.56	0.30752	20497000000	127	12465	NaN	NaN	17.2533	5.44783	12.7257	21.0978	10.6601	22.4617	24.9154	13.9074	6.73681	0.797138	0.142646	8.00673
-0.865012	-0.62136	-0.250806	-0.290924	-0.815882	0.510046	-0.0305447	0.0983763	0.137097	-0.481274	-0.513814	0.086816	12	299;299;299	Q9UKF7	Cytoplasmic phosphatidylinositol transfer protein 1	PITPNC1;PITPNC1;PITPNC1			S	2	NaN	APEFLSVPKDRPRKKSAPETLTLPDPEKKAT	___1	0.999999	0.0002331	168.41	120.19	Class 1	168.41	739.345	-0.69303	1590000000	299	4504	1993	299	2.57372	3.83575	0.0888601	3.0379	21.1104	5.649	13.8563	14.9557	14.2919	21.3166	19.1638	2.96287
-0.190717	-0.156664	-0.098204	-0.608942	-0.520644	0.385557	-0.151666	-0.219733	-0.17199	-0.156669	-0.339343	-0.19403	12	121;50;97	Q9Y3E1	Hepatoma-derived growth factor-related protein 3	HDGFRP3;HDGFRP3;HDGFRP3			S	3	NaN	SSSETEGEGGNTADASSEEEGDRVEEDGKGK	___1	0.999999	1.47132e-30	277.69	235.2	Class 1	277.69	1428.23	-0.90253	9135600000	121	20839	8137	121	23.4529	9.60308	20.5684	3.39998	4.9008	4.66689	1.25004	19.3442	12.7699	22.7621	2.72133	24.6821
-0.316233	-0.70189	0.402179	-0.50485	-0.891509	0.528631	-1.07938	-0.682761	0.425464	-1.17444	-0.82888	0.182235	12	163	P37802	Transgelin-2	TAGLN2			S	2	NaN	PNWFPKKSKENPRNFSDNQLQEGKNVIGLQM	___1	1	6.93823e-23	350.33	126.68	Class 1	235.38	680.282	-0.12868	7911300000	163	8020	3588	163	9.46309	0.914496	0.269485	9.19769	5.44991	16.3281	22.9848	16.5412	5.07373	22.5513	10.2331	12.2602
-0.115763	-0.0672952	-0.00268843	-0.317818	-0.367279	0.0249915	-0.508718	-0.368103	0.194734	-0.467643	-0.466072	0.030288	12	1228;1265;1264;1228;1229;1151;1152	E7ETY2;E9PHK9;Q13428	Treacle protein	TCOF1;TCOF1;TCOF1			S	2	NaN	PANSQASKATPKLDSSPSVSSTLAAKDDPDG	___1	0.999845	4.56958e-05	164.04	104.49	Class 1	106.75	761.826	-0.031771	18249000000	1265	1957	NaN	NaN	0.269151	2.93762	8.4472	3.43762	17.3826	8.73622	6.83731	6.40671	4.98963	20.8289	19.9378	11.2787
-0.108958	-0.161888	0.0412888	-0.115863	-0.15703	0.0279609	-0.0992587	-0.22386	0.0488406	-0.326054	-0.268587	-0.111411	12	349;197;199	Q96G23	Ceramide synthase 2	CERS2;CERS2;CERS2			S	3	NaN	KLVEDERSDREETESSEGEEAAAGGGAKSRP	___3	1	6.61615e-08	228.66	160.44	Class 1	70.811	1043.37	0.013321	34686000000	349	16415	6550	349	19.0353	18.5384	12.3848	10.6975	16.0004	1.36333	11.2302	11.8934	18.764	3.26051	10.5789	4.05539
-0.119523	0.004263	-0.1373	-0.3155	-0.311354	-0.0956205	-0.299733	-0.620507	-0.298284	-0.360057	-0.392155	-0.0181565	12	382;382;382;382;382;382;382	Q12906;Q12906-7	Interleukin enhancer-binding factor 3	ILF3			S	3	NaN	ITPMKRPMEEDGEEKSPSKKKKKIQKKEEKA	___1	0.99996	1.69964e-05	277.1	102.42	Class 1	223.11	566.906	0.67259	21579000000	382	10169	NaN	NaN	16.2402	3.10928	3.35685	20.6341	19.7566	2.95888	6.95216	16.0167	0.410049	14.901	20.8528	1.79944
-0.0613812	-0.039297	-0.0231391	0.0927536	-0.0738479	0.188835	0.125786	-0.092603	-0.168634	-2.14207	-2.38193	-0.13624	12	201;101;60;21	P62995	Transformer-2 protein homolog beta	TRA2B;TRA2B;TRA2B			T	2	NaN	GRRIRVDFSITKRPHTPTPGIYMGRPTYGSS	___1	0.999977	9.61278e-05	247.5	110.34	Class 1	247.5	781.869	-0.5585	57369000000	201	23172	4139	201	24.6895	3.86311	16.7985	24.9739	13.1917	19.2231	23.7081	7.50924	24.1852	4.92525	23.2019	5.53877
-0.009746	-0.0189867	0.0271087	-0.380906	-0.321669	0.00300556	-0.126403	-0.373206	0.0315221	-0.0853076	-0.0622551	0.101283	12	1377;1377;83;41;41;81;81;41;41	P51531-2	Probable global transcription activator SNF2L2	SMARCA2;SMARCA2;SMARCA2;SMARCA2;SMARCA2;SMARCA2;SMARCA2;SMARCA2			S	2	NaN	EKAKKRRGRPPAEKLSPNPPKLTKQMNAIID	___1	1	0.00101537	134.51	62.234	Class 1	60.019	416.702	-0.27508	2105100000	1377	8771	3856	1377	17.3931	19.7393	16.8994	15.4253	7.18501	8.99677	13.951	22.2716	14.5356	18.2201	11.8439	7.77705
-0.209501	-0.0015631	-0.0485803	0.269153	0.297337	-0.0700267	0.0897061	0.0543976	-0.43316	0.159477	0.177081	0.0338884	12	156;191;200;82;209;82	Q5T8D3-2	Acyl-CoA-binding domain-containing protein 5	ACBD5;ACBD5;ACBD5			S	3	NaN	KTVNGKAESSDSGAESEEEEAQEEVKGAEQS	___2	1	5.40035e-37	304.96	119	Class 1	281.4	1124.76	0.3084	6211800000	156	12452	5173	156	19.5606	10.1015	15.511	19.3651	12.7447	11.8358	18.9672	14.8997	22.2931	4.64779	7.61326	4.41866
-0.142817	-0.177652	0.0604624	-0.376456	-0.287039	-0.101652	-0.129379	-0.116294	0.101689	-0.37734	-0.215662	0.146714	12	17	Q07065	Cytoskeleton-associated protein 4	CKAP4			S	2	NaN	PSAKQRGSKGGHGAASPSEKGAHPSGGADDV	___1	0.999829	0.000388273	192.39	108.86	Class 1	192.39	539.222	-0.11416	2355700000	17	9752	4356	17	6.74424	15.2125	6.31908	8.35142	20.7379	18.202	9.14787	0.909155	1.87619	11.1807	22.0259	22.775
-0.871887	-0.658144	-0.236836	0.416074	0.328955	0.0746146	0.660548	0.651706	-0.0452965	0.728205	0.215967	-0.440103	12	212	O15551	Claudin-3	CLDN3			T	2	NaN	VYSAPRSTGPGASLGTGYDRKDYV_______	___3	1	0.000108694	163.78	137.86	Class 1	163.57	853.815	0.38417	2431500000	212	22431	2384	212	20.1349	21.4945	2.10916	11.9231	24.1564	13.3558	11.1669	8.32792	20.7549	17.0042	13.03	24.8178
-0.0539179	-0.0324357	0.00556137	-0.357799	-0.142585	-0.268985	-0.566206	-0.438568	0.120335	-0.440797	-0.387831	0.0737088	12	625;614;628;589	A9Z1X7;E9PCT1		SRRM1;SRRM1;SRRM1			S	3	NaN	QRRYSPSPPPKRRTASPPPPPKRRASPSPPP	___1	1	0.00067718	148.78	145.94	Class 1	94.688	403.181	-0.31677	129590000000	628	375	NaN	NaN	13.9071	7.23089	7.42166	1.13395	19.007	12.3575	14.7488	7.66447	0.922532	11.1961	17.8818	22.8137
-0.331602	-0.307281	8.79e-05	-0.393915	-0.375195	-0.0847283	-0.526974	-0.423501	0.0683495	-1.60463	-1.20464	0.382574	12	625;614;628;589	A9Z1X7;E9PCT1		SRRM1;SRRM1;SRRM1			S	3	NaN	QRRYSPSPPPKRRTASPPPPPKRRASPSPPP	___2	1	0.00067718	148.78	145.94	Class 1	94.688	403.181	-0.31677	129590000000	628	375	NaN	NaN	9.18353	22.5123	19.2983	11.0125	14.595	18.3777	1.26903	21.808	3.70991	2.36949	4.46333	12.9831
0.185025	0.222773	-0.0088955	0.147346	0.295471	-0.193874	0.264768	0.423236	0.131621	0.357764	0.528223	0.164375	12	552;545	P35222	Catenin beta-1	CTNNB1;CTNNB1			S	2	NaN	VQLLVRAHQDTQRRTSMGGTQQQFVEGVRME	___1	0.999845	1.43638e-06	340.19	193.61	Class 1	303.42	930.925	-0.16178	59439000000	552	7892	3536	552	13.2314	13.0247	3.76589	11.9395	14.4714	0.639351	14.106	8.02313	9.47869	0.580984	0.971436	22.0652
0.121362	0.350058	-0.0866553	0.186276	0.29918	-0.109351	-0.113871	0.196484	0.281509	0.160258	0.402053	0.204018	12	216	Q13242	Serine/arginine-rich splicing factor 9	SRSF9			S	3	NaN	GRDSPYQSRGSPHYFSPFRPY__________	___1	1	0.000320731	183.73	115.32	Class 1	154.65	512.222	-0.19195	28824000000	216	10393	4495	216	23.0802	10.8481	10.8098	4.12726	20.0933	8.35326	17.2751	9.42337	11.86	21.2134	21.0508	19.9133
-0.0246955	-0.0574289	0.0278954	-0.0104572	0.0851455	-0.100986	-0.094566	0.134587	0.237421	0.105934	0.179669	0.151994	12	216	Q13242	Serine/arginine-rich splicing factor 9	SRSF9			S	3	NaN	GRDSPYQSRGSPHYFSPFRPY__________	___2	1	0.000320731	183.73	115.32	Class 1	154.65	512.222	-0.19195	28824000000	216	10393	4495	216	5.37309	23.6012	9.18024	6.83294	12.6196	20.9312	12.1265	21.3026	13.3119	5.28313	23.9997	6.21982
0.228797	-0.0732094	0.269381	-0.0824848	-0.0052583	-0.149989	-0.0862006	0.114335	0.169506	0.0170091	0.275659	0.252493	12	830;834;843;584;830;634	Q9UHF7	Zinc finger transcription factor Trps1	TRPS1;TRPS1;TRPS1;TRPS1			S	2	NaN	TPVSGTQEQTKTLRDSPNVEAAHLARPIYGL	___1	1	1.11135e-05	220.03	111.69	Class 1	166.69	865.423	-1.0698	7270600000	830	19633	7832	830	5.85154	8.42968	12.5435	5.34325	13.5929	16.5887	0.371393	11.4072	5.71886	24.1265	17.8861	0.527424
0.171044	-0.675502	0.618915	0.129465	-0.29321	0.312595	-0.385078	-0.699618	-0.271782	-0.0518625	-0.634766	-0.569603	12	495;513;14	F8W6N3	Ubiquitin carboxyl-terminal hydrolase BAP1	BAP1;BAP1;BAP1			S	3	NaN	EIGSAFNSPLRSPIRSANPTRPSSPVTSHIS	___2	0.999992	0.000568778	107.47	107.46	Class 1	107.47	642.622	-2.675	1228500000	495	3074	1385	495	8.38944	23.8371	18.3065	1.301	14.4047	2.78956	1.44323	23.935	12.5242	14.5985	9.84607	17.8239
0.0657937	0.0696477	-0.0359298	0.00961542	0.0732476	-0.085748	-0.163638	0.0682598	0.192282	-0.112088	0.0244457	0.149115	12	637	Q8IX07	Zinc finger protein ZFPM1	ZFPM1			S	3	NaN	ARAPPGQPAEPDAPRSSPGPGAREEGAGGAA	___1	0.635582	4.38981e-05	183.25	183.25	Class 2	183.25	697.992	0.26062	3759200000	637	14498	5790	637	15.5987	18.1644	0.69404	24.5843	20.1076	8.20158	1.73436	12.5562	11.5332	12.142	18.6366	13.7738
-0.280485	-0.409975	0.0995056	-0.451222	-0.319277	-0.227936	-0.255988	-0.443341	-0.062495	-0.39806	-0.416322	-0.0602254	12	352;45;352;45	O15075;O15075-2	Serine/threonine-protein kinase DCLK1	DCLK1			S	2	NaN	SPGSLRKQRSSQHGGSSTSLASTKVCSSMDE	___2	0.993741	3.58927e-08	303.37	124.38	Class 1	271.19	757.828	-0.56837	55874000000	352	5248	NaN	NaN	24.2136	9.90894	21.9857	2.95963	24.3303	7.0133	23.2877	0.307612	4.7765	10.218	22.1618	7.51182
-0.477447	-0.127364	-0.339067	-0.462795	-0.37776	-0.118843	-0.15605	-0.595749	-0.192202	-0.293338	-0.411615	-0.038983	12	352;45;352;45	O15075;O15075-2	Serine/threonine-protein kinase DCLK1	DCLK1			S	2	NaN	SPGSLRKQRSSQHGGSSTSLASTKVCSSMDE	___1	0.993741	3.58927e-08	303.37	124.38	Class 1	271.19	757.828	-0.56837	55874000000	352	5248	NaN	NaN	16.2099	24.8959	7.32631	1.86164	3.40115	21.4687	0.122585	21.8507	15.7035	1.79152	8.22046	3.46257
-0.246057	-0.177603	-0.0824635	-0.527917	-0.191388	-0.33126	-0.128838	-0.151974	0.110014	-0.472929	-0.287313	0.194803	12	352;45;352;45	O15075;O15075-2	Serine/threonine-protein kinase DCLK1	DCLK1			S	2	NaN	SPGSLRKQRSSQHGGSSTSLASTKVCSSMDE	___3	0.993741	3.58927e-08	303.37	124.38	Class 1	271.19	757.828	-0.56837	55874000000	352	5248	NaN	NaN	10.3461	3.64651	16.2567	21.6837	18.7324	13.1212	17.0623	8.9411	15.441	3.23572	4.59899	18.395
0.149239	0.0233911	0.134856	0.0830409	0.0316939	0.0679978	-0.408183	-0.197484	-0.0774283	0.0114418	0.0417873	0.0739487	12	475	Q5VTL8	Pre-mRNA-splicing factor 38B	PRPF38B			S	2	NaN	KNESKEKSNKRSRSGSQGRTDSVEKSKKREH	___2	1	0.000111201	193.01	105.78	Class 1	176.82	705.769	0.49508	15739000000	475	12648	5215	475	1.08229	10.442	2.86507	0.246311	0.051143	21.9513	6.98025	6.74919	21.4539	0.895265	1.11151	23.9413
-0.263551	-0.0406021	-0.162621	-0.387454	-0.365305	-0.123959	-0.408725	-0.253483	0.161731	-0.0646812	-0.267018	-0.227844	12	335	Q99442	Translocation protein SEC62	SEC62			S	2	NaN	DEEGKVGPGNHGTEGSGGERHSDTDSDRRED	___1	0.999992	1.14269e-05	196.96	132.37	Class 1	196.96	745.805	0.14364	11228000000	335	17066	6779	335	15.2141	16.997	20.9363	4.66852	4.66618	2.8098	14.3291	14.4927	14.3291	22.3603	1.90057	13.6499
0.187352	0.511511	-0.385172	0.197172	0.137315	0.0870066	0.44558	0.446662	0.00159258	0.167009	0.334765	0.131487	12	598;638;757;779;798;639;296	Q49A88-2	Coiled-coil domain-containing protein 14	CCDC14;CCDC14;CCDC14			S	2	NaN	ARSTPEKKSPLSKRLSPQPQIRAATTQLVSN	___1	1	0.00134675	125.36	68.184	Class 1	125.36	587.808	-0.46668	463370000	598	4603	2011	598	14.7548	3.17243	19.9162	10.1799	24.3557	17.2138	9.26706	7.88212	23.5862	9.49925	13.4466	15.2796
-0.226309	-0.853104	0.758943	0.399494	0.216124	0.323132	-0.434281	0.417547	0.852915	-0.388512	-0.288746	0.0708462	12	217;222;222;222;217;222;222;223;223;223;239;158;222;217;222;223	Q8IZP0-2;Q8IZP0-3	Abl interactor 1	ABI1;ABI1;ABI1;ABI1;ABI1			S	2	NaN	PTVPNDYMTSPARLGSQHSPGRTASLNQRPR	___1	0.999999	0.00188943	94.767	72.189	Class 1	94.767	509.727	0.42608	749190000	222	14673	NaN	NaN	24.0032	21.418	17.4402	4.13705	23.2488	13.0428	14.0483	14.6121	21.5383	24.8873	24.9184	0.0548378
0.115697	0.047404	0.0839071	0.415151	-0.000891089	0.454539	-0.0530042	0.111942	0.163847	-0.00597405	0.157599	0.196952	12	1166;1166;120	Q9NTI5-2	Sister chromatid cohesion protein PDS5 homolog B	PDS5B;PDS5B			S	2	NaN	RMETVSNASSSSNPSSPGRIKGRLDSSEMDH	___3	0.987457	2.46135e-07	363.48	266.89	Class 1	268.31	977.866	-1.0735	50033000000	1166	18915	7528	1166	7.52705	17.8852	22.7205	9.1063	24.5562	23.0347	15.7302	6.22416	8.09265	11.1344	23.9816	23.9899
-0.0498805	-0.0118337	-0.00084095	0.206665	0.133297	-0.0133063	0.0861101	0.212162	0.0961767	0.077671	-0.228481	-0.307625	12	1166;1166;120	Q9NTI5-2	Sister chromatid cohesion protein PDS5 homolog B	PDS5B;PDS5B			S	2	NaN	RMETVSNASSSSNPSSPGRIKGRLDSSEMDH	___2	0.987457	2.46135e-07	363.48	266.89	Class 1	268.31	977.866	-1.0735	50033000000	1166	18915	7528	1166	18.6087	7.38022	24.3692	22.9739	24.0924	11.0521	5.82217	18.102	19.9224	6.33926	21.0461	16.7621
-0.0946913	-0.0225245	-0.0821895	-0.0510641	0.0542689	-0.200011	-0.119122	-0.0472791	0.0317925	-0.0455348	0.134889	0.189587	12	1166;1166;120	Q9NTI5-2	Sister chromatid cohesion protein PDS5 homolog B	PDS5B;PDS5B			S	2	NaN	RMETVSNASSSSNPSSPGRIKGRLDSSEMDH	___1	0.987457	2.46135e-07	363.48	266.89	Class 1	268.31	977.866	-1.0735	50033000000	1166	18915	7528	1166	21.7539	17.5999	2.07764	13.3014	8.58743	11.935	14.3381	15.2641	12.3411	11.8552	5.48216	20.2043
0.149469	0.44666	-0.319217	0.323587	0.227022	0.124766	0.625875	0.493268	-0.0994757	0.314064	0.366806	0.0295861	12	1441;1441	Q9UQ35	Serine/arginine repetitive matrix protein 2	SRRM2			S	2	NaN	EMKDGLPRTPSRRSRSGSSPGLRDGSGTPSR	___2	1	0.000651312	186.15	105.78	Class 1	92.593	662.2	0.51519	10433000000	1441	20461	8031	1441	3.4003	11.2189	23.5179	6.76543	4.17776	2.39712	19.361	12.1877	19.0398	8.22041	15.6592	11.7181
-0.375341	-0.0953817	-0.169602	0.214986	0.17915	0.0171221	-0.0589447	-0.356911	-0.352537	-0.371607	-0.715729	-0.343915	12	207	O96013	Serine/threonine-protein kinase PAK 4	PAK4			T	3	NaN	GLASGAKLAAGRPFNTYPRADTDHPSRGAQG	___1	1	0.00160837	117.2	64.676	Class 1	110.55	481.57	-0.51874	2216600000	207	22638	2878	207	7.15864	6.70608	1.21315	3.66722	2.89193	20.0829	22.2827	2.08082	24.4096	18.4498	10.8269	13.8151
-0.02616	-0.287377	0.25277	-0.217401	-0.102811	-0.129236	-0.29076	-0.145284	0.150073	-0.315166	-0.145315	0.169463	12	101;76	P05386	60S acidic ribosomal protein P1	RPLP1			S	2	NaN	AAPAEEKKVEAKKEESEESDDDMGFGLFD__	___2	1	2.47563e-05	264.59	102.29	Class 1	63.376	1055.35	0.39227	198800000000	101	6754	2962	101	10.8508	15.908	5.9813	9.13673	7.50183	11.1936	21.73	2.42701	2.93568	20.4659	4.39142	6.82283
-0.0104611	0.0188683	-0.00949863	-0.485079	-0.354987	-0.140036	-0.640617	-0.287577	0.319239	-0.715319	-0.0788416	0.62964	12	101;76	P05386	60S acidic ribosomal protein P1	RPLP1			S	2	NaN	AAPAEEKKVEAKKEESEESDDDMGFGLFD__	___1	1	2.47563e-05	264.59	102.29	Class 1	63.376	1055.35	0.39227	198800000000	101	6754	2962	101	10.7826	2.83134	11.9823	3.39874	17.1342	21.984	7.96938	1.08848	1.94534	18.938	6.91542	14.8864
0.123932	0.40092	-0.289647	-0.186456	0.160116	-0.42424	0.545515	-0.00598082	-0.550999	0.00459731	0.120507	0.0577421	12	1496;1496;1106;1347;104	Q68CP9	AT-rich interactive domain-containing protein 2	ARID2;ARID2;ARID2;ARID2			S	2	NaN	HQIIAVPDSGSKVSHSPALSSDVRSTNGTAE	___1	0.999877	0.000430521	177.3	122.86	Class 1	106.3	667.809	-0.78965	1298800000	1496	12898	5267	1496	19.6704	16.7563	15.4718	11.8277	22.6558	18.358	6.59343	6.90561	15.997	14.3466	22.1407	8.14061
0.213584	0.199808	0.0353849	0.397444	0.30936	0.0646896	0.349941	0.334857	0.0799155	0.295702	0.334255	0.0912688	12	866;866;866;770	Q9UQ35	Serine/arginine repetitive matrix protein 2	SRRM2;SRRM2;SRRM2			T	2	NaN	RQGSITSPQANEQSVTPQRRSCFESSPDPEL	___1	0.999997	8.37387e-08	310.43	210.05	Class 1	310.43	1082.51	-0.45468	108820000000	866	24890	8031	866	9.5736	21.2203	8.45302	12.7955	4.06088	4.86513	19.3702	16.5071	10.2328	18.4459	15.8714	14.692
-0.0919722	-0.0608733	-0.0358704	0.186615	0.198056	-0.0029158	0.0756888	-0.09598	-0.113759	0.294122	0.155275	-0.078608	12	866;866;866;770	Q9UQ35	Serine/arginine repetitive matrix protein 2	SRRM2;SRRM2;SRRM2			T	2	NaN	RQGSITSPQANEQSVTPQRRSCFESSPDPEL	___2	0.999997	8.37387e-08	310.43	210.05	Class 1	310.43	1082.51	-0.45468	108820000000	866	24890	8031	866	0.335886	13.4374	7.98142	5.81495	8.79994	6.83226	17.5321	3.31501	15.5513	20.5625	20.5917	16.6255
-0.276059	-0.161403	-0.101703	-0.0422912	0.0464811	-0.11732	-0.0486161	-0.174969	-0.0116602	-0.13681	-0.125152	-0.0577607	12	866;866;866;770	Q9UQ35	Serine/arginine repetitive matrix protein 2	SRRM2;SRRM2;SRRM2			T	2	NaN	RQGSITSPQANEQSVTPQRRSCFESSPDPEL	___3	0.999997	8.37387e-08	310.43	210.05	Class 1	310.43	1082.51	-0.45468	108820000000	866	24890	8031	866	3.61866	13.8234	1.54965	11.1511	8.89797	15.7873	13.6475	21.044	8.31973	3.79007	21.4201	2.88631
-0.259492	0.0229619	-0.340433	0.168102	0.295584	-0.146099	0.0823997	-0.109012	-0.190705	0.199536	-0.182763	-0.25259	12	1106;395;724;882;500;882;899;108	Q8WX93	Palladin	PALLD			S	2	NaN	MVQAVNQRGRSPRSPSGHPHVRRPRSRSRDS	___1	0.974857	0.000327444	202.34	105.06	Class 1	202.34	527.235	-0.029238	2717500000	1106	15762	6239	1106	8.58295	2.62155	3.29502	4.98665	6.71064	22.9591	7.56971	24.6073	8.46361	22.1132	4.79516	9.05941
-0.211353	-0.415965	0.106835	-0.0851432	-0.243569	0.0256374	0.0400523	0.0108001	-0.0415486	0.106707	0.0275109	-0.14618	12	581;645;565;278	P13807-2	Glycogen [starch] synthase, muscle	GYS1;GYS1;GYS1			S	3	NaN	AAQGYRYPRPASVPPSPSLSRHSSPHQSEDE	___2	0.998053	0.000527134	157.23	131.02	Class 1	65.854	617.593	1.6214	1898900000	581	7098	3170	581	3.36947	20.8241	8.41721	1.86024	14.4212	2.87665	9.88442	23.6529	5.52062	6.88379	2.51647	21.2101
-0.191224	-0.315974	0.0907987	-0.125513	-0.139884	0.0393761	-0.105723	0.0496392	0.155867	0.110663	-0.235426	-0.249168	12	99;51	Q96S90	LysM and putative peptidoglycan-binding domain-containing protein 1	LYSMD1			S	2	NaN	IPILTEPRDLFNGLDSEEEKDGEEKVHPSNS	___1	1	8.92552e-05	160.57	160.57	Class 1	52.09	1017.41	-0.96945	874640000	99	16877	6754	99	15.5848	2.60933	7.18132	12.4874	20.2693	4.31524	1.11068	17.3026	13.0603	15.2577	20.8518	0.64322
0.110144	0.0509804	0.0392855	0.326282	0.250666	0.0038445	-0.0267784	0.0534589	0.10744	-0.400261	-0.106277	0.011282	12	925	Q9Y2F5	Uncharacterized protein KIAA0947	KIAA0947			S	2	NaN	DTTQNITEVAAVKSISPEVSASRRKLDFNSP	___1	0.999989	0.000886181	152.4	105.52	Class 1	152.4	556.753	0.9777	1292100000	925	20634	8069	925	14.4043	22.9704	23.1254	22.3715	19.822	7.86136	23.7466	22.6833	4.94192	10.8248	2.64797	22.3591
-0.184333	-0.224594	0.18844	-0.453162	-0.534302	0.011686	-0.68542	-0.380993	0.300775	-0.870005	-0.64287	0.348046	12	2	P16402	Histone H1.3	HIST1H1D			S	2	NaN	______________MSETAPLAPTIPAPAEK	___1	0.97283	7.62244e-05	205.15	160.68	Class 1	126.81	857.919	0.17099	37991000000	2	7222	3217	2	15.0398	8.69435	24.4425	2.75543	24.7524	7.88381	19.7969	8.33271	1.4619	15.4692	11.3582	12.7216
-0.929914	-1.46932	0.527041	-0.620151	-0.806053	0.163415	0.049929	-0.600343	-0.663108	-0.237256	-0.372166	-0.140893	12	2	P16402	Histone H1.3	HIST1H1D			S	2	NaN	______________MSETAPLAPTIPAPAEK	___2	0.97283	7.62244e-05	205.15	160.68	Class 1	126.81	857.919	0.17099	37991000000	2	7222	3217	2	23.61	18.6854	9.53015	15.7775	1.07663	22.042	19.0792	23.2623	18.8891	10.4087	10.593	13.168
0.359507	0.68405	-0.338083	0.398909	0.671149	-0.269402	0.284172	0.906845	0.623092	0.375582	0.717	0.383727	12	1144;1254;914;9	Q8TDM6-4	Disks large homolog 5	DLG5			S	2	NaN	TCSDYSEMRATHGSNSLPSSARLGSSSNLQF	___1	0.999996	8.6106e-05	225.17	179.58	Class 1	225.17	682.801	0.67091	3202300000	1144	15419	6144	1144	1.26589	19.5353	7.11264	10.8538	18.8991	0.952131	11.8389	11.3085	13.2642	3.53224	24.0539	1.59691
-0.00258975	-0.124429	0.128021	0.236109	0.0731163	0.122828	0.400371	0.267392	-0.104745	0.322771	0.20107	-0.05517	12	1866;1866	Q9UQ35	Serine/arginine repetitive matrix protein 2	SRRM2			S	3	NaN	RSRSRTSPAPWKRSRSRASPATHRRSRSRTP	___2	1	0.000624697	152.01	152.01	Class 1	102.63	433.522	-0.67693	71452000000	1866	20482	8031	1866	19.9333	20.7577	24.1896	12.0676	18.8923	20.5157	15.6051	20.0911	19.7279	19.2281	9.92707	2.14934
-0.736955	-0.735091	0.0142652	0.130964	-0.0742842	0.203938	0.189632	-0.147873	-0.32676	0.216321	-0.0200631	-0.219604	12	1866;1866	Q9UQ35	Serine/arginine repetitive matrix protein 2	SRRM2			S	3	NaN	RSRSRTSPAPWKRSRSRASPATHRRSRSRTP	___3	1	0.000624697	152.01	152.01	Class 1	102.63	433.522	-0.67693	71452000000	1866	20482	8031	1866	8.16567	24.1263	14.8765	17.6287	22.2679	7.19866	15.0313	14.6723	2.83394	20.0908	6.27607	15.8485
-0.0258508	-0.286863	0.25343	-0.213187	-0.100629	-0.118794	-0.29076	-0.145284	0.150073	-0.313887	-0.146351	0.169624	12	102;79	P05387	60S acidic ribosomal protein P2	RPLP2;RPLP2			S	2	NaN	APAAAEEKKDEKKEESEESDDDMGFGLFD__	___2	1	2.47563e-05	264.59	102.29	Class 1	63.376	1055.35	0.39227	199470000000	102	6756	2963	102	19.771	0.892068	0.105026	1.62337	4.26234	1.0095	22.4096	2.13673	20.5222	6.52187	20.1358	12.9823
-0.0104611	0.0188683	-0.00949863	-0.485079	-0.354987	-0.140036	-0.640617	-0.287577	0.319239	-0.715319	-0.0788416	0.62964	12	102;79	P05387	60S acidic ribosomal protein P2	RPLP2;RPLP2			S	2	NaN	APAAAEEKKDEKKEESEESDDDMGFGLFD__	___1	1	2.47563e-05	264.59	102.29	Class 1	63.376	1055.35	0.39227	199470000000	102	6756	2963	102	15.9742	2.82933	24.1839	8.86346	12.7853	11.3788	15.4172	15.1904	17.7827	1.52477	0.223197	21.5153
-0.0216096	0.0207612	-0.0280603	0.0104777	-0.170196	0.138542	0.0996445	-0.124116	-0.107387	0.128863	-0.181249	-0.138313	12	700;727;67	Q6P4G0	ATP-dependent DNA helicase Q5	RECQL5;RECQL5;RECQL5			S	2	NaN	PRGEVPGGSAHYGGPSPEKKAKSSSGGSSLA	___1	1	1.34629e-05	173.45	117.6	Class 1	135.3	853.365	-0.065533	14048000000	700	6255	2722	700	9.88559	15.1173	11.9443	24.8603	12.232	21.4462	1.31918	14.6623	1.96537	14.2097	13.0461	4.39018
1.00511	0.277291	0.737979	-0.199095	-0.200034	0.00664155	0.555241	0.668128	0.169634	0.265456	-0.0877414	-0.357257	12	417;380;380;101;74;51	Q14247	Src substrate cortactin	CTTN;CTTN;CTTN;CTTN			S	2	NaN	PPVSPAPQPTEERLPSSPVYEDAASFKAELS	___1	0.990797	1.08859e-15	233.07	201.48	Class 1	49.188	835.841	-0.90356	44890000000	417	10909	4641	417	24.6782	17.0424	11.5595	15.7315	10.7323	15.5214	24.2114	14.245	17.8383	19.5315	12.866	20.2491
0.25491	0.247158	0.0841941	-0.38481	-0.363584	-0.0109574	-0.761284	-0.797119	-0.00877607	-0.475333	-0.302683	0.0882775	12	417;380;380;101;74;51	Q14247	Src substrate cortactin	CTTN;CTTN;CTTN;CTTN			S	2	NaN	PPVSPAPQPTEERLPSSPVYEDAASFKAELS	___2	0.990797	1.08859e-15	233.07	201.48	Class 1	49.188	835.841	-0.90356	44890000000	417	10909	4641	417	8.17144	3.84708	16.1239	21.9982	6.32059	6.53916	9.03852	21.4964	12.2093	4.05696	21.9385	10.381
-0.0118994	0.0640265	-0.133973	0.0834053	-0.075186	0.108433	0.197573	0.20417	-0.147705	0.0583721	0.0103952	-0.085822	12	1786;1790;434;522	P11137-3;P11137-4	Microtubule-associated protein 2	MAP2			S	3	NaN	GAEIITQSPGRSSVASPRRLSNVSSSGSINL	___3	1	1.83503e-05	221.05	97.537	Class 1	160.79	904.376	-0.35095	18435000000	1786	6994	NaN	NaN	2.61352	22.7899	4.70112	19.8329	7.60494	1.4646	24.1678	12.0282	6.87879	9.5173	2.58124	13.7535
-0.333782	0.114433	-0.418256	-0.369769	0.424159	-0.976746	-0.223737	0.0367691	0.268679	-0.225044	0.0377183	0.00696671	12	1786;1790;434;522	P11137-3;P11137-4	Microtubule-associated protein 2	MAP2			S	3	NaN	GAEIITQSPGRSSVASPRRLSNVSSSGSINL	___2	1	1.83503e-05	221.05	97.537	Class 1	160.79	904.376	-0.35095	18435000000	1786	6994	NaN	NaN	5.28171	10.3532	17.3312	5.93555	13.0444	11.9964	1.56947	1.30452	9.46622	6.13417	16.4061	3.51388
0.084522	-0.108098	0.114932	0.124606	0.268778	-0.163577	0.189811	0.562019	0.20618	0.329267	0.410913	0.110399	12	43;43;43;43;43;43;43;43;39;39;39;39;39;39;39;39;39;39	P49768-7;P49768-2	Presenilin-1;Presenilin-1 NTF subunit;Presenilin-1 CTF subunit;Presenilin-1 CTF12	PSEN1;PSEN1;PSEN1;PSEN1;PSEN1;PSEN1;PSEN1;PSEN1;PSEN1;PSEN1;PSEN1;PSEN1			S	4	NaN	NTNDNRERQEHNDRRSLGHPEPLSNGRPQGN;SQNDNRERQEHNDRRSLGHPEPLSNGRPQGN	___1	1	0.000314447	167.34	165.13	Class 1	118.05	496.485	0.040322	10280000000	39	8601	NaN	NaN	18.5211	11.4631	13.5564	12.2199	12.5267	15.5129	23.5172	13.8709	16.9566	16.4493	19.9025	4.96767
-0.191946	-0.125998	-0.0684722	-0.101404	-0.199572	0.0787409	-0.0612852	-0.257955	-0.190386	-0.0130975	-0.376807	-0.280876	12	786;819;782	P46087	Putative ribosomal RNA methyltransferase NOP2	NOP2			S	2	NaN	QKQNDTPKGPQPPTVSPIRSSRPPPAKRKKS	___1	0.999979	4.81702e-05	179.46	144.56	Class 1	157.35	614.808	-0.38947	12016000000	786	8297	3692	786	16.0092	13.3202	22.7147	23.3135	23.4239	9.24162	3.56023	10.1838	0.957203	19.8829	6.6064	12.4785
-0.0415666	0.232058	-0.157216	-0.992898	-1.67084	0.648305	-0.10527	0.217772	0.337143	0.212176	0.443766	0.128192	12	598;599	Q7Z2Z1-2	Treslin	TICRR			S	2	NaN	VARLNVKAQKLHPDGSPDVAGEKGIQKIPSG	___1	1	0.000877674	142.57	106.86	Class 1	48.677	701.306	1.5104	4418400000	598	13776	5568	598	11.1451	21.3174	7.37605	6.30609	16.7957	18.8463	14.7943	22.5675	20.953	11.8411	23.8594	18.5208
-0.00160076	0.0420123	-0.0566649	-0.0135765	0.00463275	0.0129647	-0.170907	-0.188499	-0.0373664	-0.0947533	-0.198876	-0.0835833	12	683;617	B7Z888	Protein SCAF8	SCAF8;SCAF8			S	2	NaN	VKSSEPVKETVQTTQSPTPVEKETVVTTQAE	___1	0.999933	8.11646e-70	425.36	299.07	Class 1	352.15	1126.54	1.9107	65854000000	683	1026	477	683	1.60756	2.29505	18.6067	19.7972	6.31615	21.9358	19.7171	14.1331	17.8271	14.5062	10.524	18.1829
0.0068255	0.0110932	0.0225163	0.237092	0.469255	-0.253044	-0.884011	-0.386997	0.497502	0.0902287	0.412244	0.355977	12	494;494;519	Q6P4R8-3	Nuclear factor related to kappa-B-binding protein	NFRKB			S	2	NaN	LETKDQAFCKQENEDSSDATTPVPRVRTDYV	___1	0.982888	0.000167429	176.85	131.89	Class 1	176.85	863.352	-1.8816	635480000	494	13180	5372	494	7.94199	2.56832	17.7964	11.1008	22.0815	23.1339	16.9638	21.7894	15.5447	8.46386	17.6644	12.6516
0.0424292	-0.086709	0.116391	0.24175	0.0345287	0.216331	0.198018	0.138327	-0.073118	0.323081	0.130006	-0.166676	12	115;115;62;134;134	Q7Z309;Q7Z309-3	Protein FAM122B	FAM122B			S	2	NaN	PEKLYSPKRIDFTPVSPAPSPTRGFGKMFVS	___2	0.999936	2.10488e-05	221.78	142.02	Class 1	113.49	822.857	0.36398	14260000000	134	13788	NaN	NaN	9.3358	13.4172	12.7749	19.6342	24.0897	12.241	22.0889	13.9088	23.6855	8.71801	8.77509	19.4992
0.0424292	-0.086709	0.116391	0.24175	0.0345287	0.216331	0.238282	0.0550425	-0.212122	0.323081	0.130006	-0.166676	12	119;119;66;138;138	Q7Z309;Q7Z309-3	Protein FAM122B	FAM122B			S	2	NaN	YSPKRIDFTPVSPAPSPTRGFGKMFVSSSGL	___2	0.999318	2.10488e-05	221.78	142.02	Class 1	135.98	860.925	0.33982	16670000000	138	13789	NaN	NaN	16.848	18.7958	10.3728	14.6774	17.5139	1.06796	7.31316	22.9703	3.92355	3.3499	9.92075	13.7918
-0.242913	-0.269469	-0.0656032	-0.133428	-0.138393	-0.0386558	0.0715648	0.0659053	-0.0325785	-0.068844	-0.0974848	0.0535104	12	2181;2226;2230;2226;372;321;73;67;304;304;304;304	E7EMZ9;O95359-6	Transforming acidic coiled-coil-containing protein 2	TACC2;TACC2;TACC2;TACC2;TACC2;TACC2;TACC2;TACC2			S	2	NaN	EGVVPPASGGGRVQNSPPVGRKTLPLTTAPE	___1	1	0.000767052	134.3	106.39	Class 1	63.091	581.292	0.056856	950400000	304	1717	NaN	NaN	17.5085	21.8241	6.04116	15.4315	24.0285	19.2494	13.9025	10.7997	23.7474	10.5631	12.4522	15.1199
-0.227252	-0.159705	-0.10106	-0.547905	-0.42797	-0.161201	-0.618968	-0.429036	0.1753	-0.592831	-0.636179	-0.029888	12	380;380;380;380	P48634	Protein PRRC2A	PRRC2A			S	2	NaN	SGEERPPEADGKKGNSPNSEPPTPKTAWAET	___1	1	0.000241987	212.41	117.43	Class 1	205.23	716.827	-0.15406	9881000000	380	8456	3744	380	20.7329	24.7088	15.091	9.19867	13.9987	23.6133	20.3433	16.4394	24.2604	16.1132	20.7601	20.7636
-0.204039	-0.167	0.0161052	-0.384554	-0.254024	-0.143696	-0.0499375	-0.303885	0.050817	-0.0661013	-0.0257347	-0.0363877	12	343;343	Q9NYV4;Q9NYV4-2	Cyclin-dependent kinase 12	CDK12			S	2	NaN	GRRRSSSPFLSKRSLSRSPLPSRKSMKSRSR	___2	1	0.00242583	105.99	45.293	Class 1	92.38	670.264	0.016518	4198700000	343	19111	NaN	NaN	5.12966	4.51981	13.4293	2.73228	10.97	14.5013	21.353	23.714	6.52161	9.67866	6.80752	16.4687
-0.204039	-0.167	0.0161052	-0.384554	-0.254024	-0.143696	-0.0499375	-0.303885	0.050817	-0.0661013	-0.0257347	-0.0363877	12	345;345	Q9NYV4;Q9NYV4-2	Cyclin-dependent kinase 12	CDK12			S	3	NaN	RRSSSPFLSKRSLSRSPLPSRKSMKSRSRSP	___2	0.999999	0.00242583	105.99	45.293	Class 1	74.296	447.178	-0.34145	4331000000	345	19112	NaN	NaN	3.71238	24.2186	13.1069	12.5895	11.9996	1.44907	7.85686	1.13965	4.87822	0.72009	19.3258	20.8
-0.0967871	-0.153385	0.112475	-0.0800298	-0.0009735	0.0266211	-0.0329271	-0.0653273	-0.0257535	-0.0286479	-0.0991879	-0.120735	12	229;244;275;387;31;67	E9PP16	Liprin-beta-2	PPFIBP2;PPFIBP2;PPFIBP2;PPFIBP2			S	3	NaN	PQKSLETRAQKKLSCSLEDLRSESVDKCMDG	___1	0.99994	7.95598e-05	183.63	69.923	Class 1	128.79	606.604	-0.62139	1596200000	229	2533	1151	229	20.0515	19.439	9.74331	5.42515	2.04947	14.847	21.2007	24.3684	8.86834	0.159001	8.99585	1.60689
-0.0733581	0.0045874	-0.0882832	0.109304	0.00193242	0.143571	-0.245831	0.121071	0.404957	0.0299798	-0.223261	-0.204127	12	596;671;671	Q9UER7-3	Death domain-associated protein 6	DAXX			S	2	NaN	HEKNGKKICTLPSPPSPLASLAPVADSSTRV	___1	0.999988	1.43424e-06	204.05	170.38	Class 1	204.05	1209.09	0.80316	3065300000	596	19493	7799	596	16.1153	9.53841	0.798349	23.1101	5.30321	1.45366	13.8091	8.33473	9.8866	7.3461	10.0789	19.4929
-0.0702176	-0.206378	0.083273	0.358561	0.262341	0.130251	0.171138	0.0514908	-0.113344	0.265775	0.100525	-0.174514	12	370;1194	H0YEX2;Q6P1X5	Transcription initiation factor TFIID subunit 2	TAF2;TAF2			S	2	NaN	EPFTFSSPASGRSIRSPSLSD__________	___3	1	0.00156395	122.1	50.828	Class 1	94.673	641.184	0.80008	1485600000	370	3710	NaN	NaN	3.05914	24.7499	7.10293	2.61904	20.7909	12.1004	24.3877	4.58068	20.8923	11.5792	9.57095	22.8125
-0.0702176	-0.206378	0.083273	0.358561	0.262341	0.130251	0.171138	0.0514908	-0.113344	0.265775	0.100525	-0.174514	12	374;1198	H0YEX2;Q6P1X5	Transcription initiation factor TFIID subunit 2	TAF2;TAF2			S	2	NaN	FSSPASGRSIRSPSLSD______________	___3	1	0.00156395	122.1	50.828	Class 1	94.673	641.184	0.80008	1434700000	374	3712	NaN	NaN	12.7483	11.6649	1.18985	7.27778	20.907	12.104	20.6022	1.80102	21.0604	17.4675	12.2418	3.1039
-0.0702176	-0.206378	0.083273	0.358561	0.262341	0.130251	0.171138	0.0514908	-0.113344	0.265775	0.100525	-0.174514	12	372;1196	H0YEX2;Q6P1X5	Transcription initiation factor TFIID subunit 2	TAF2;TAF2			S	2	NaN	FTFSSPASGRSIRSPSLSD____________	___3	1	0.00156395	118.24	55.781	Class 1	94.673	641.184	0.80008	1409700000	372	3711	NaN	NaN	1.94657	14.4218	20	5.98708	19.1528	9.51789	17.0467	2.05412	23.4748	15.9458	23.4841	2.70913
-0.0662327	-0.0729899	0.0397747	0.228801	0.179881	0.0916588	0.287854	0.200465	-0.110197	0.287147	0.20205	-0.150224	12	2067	Q9UQ35	Serine/arginine repetitive matrix protein 2	SRRM2			S	2	NaN	RRSRSRTPRTARGKRSLTRSPPAIRRRSASG	___3	1	0.000494101	144.29	68.847	Class 1	116.87	669.274	0.5487	37929000000	2067	20431	8031	2067	15.2097	15.9574	3.25517	24.7629	10.2193	9.21161	15.9489	5.16935	21.7696	10.564	4.30578	12.8217
-0.0662327	-0.0729899	0.0397747	0.228801	0.179881	0.0916588	0.287854	0.200465	-0.110197	0.287147	0.20205	-0.150224	12	2069	Q9UQ35	Serine/arginine repetitive matrix protein 2	SRRM2			T	2	NaN	SRSRTPRTARGKRSLTRSPPAIRRRSASGSS	___3	1	0.000494101	144.29	123.92	Class 1	116.87	669.274	0.5487	38196000000	2069	24892	8031	2069	9.41742	16.8487	0.984521	21.3169	6.45444	15.1583	24.3784	18.7321	4.03607	8.40703	17.0912	13.1771
-0.0662327	-0.0729899	0.0397747	0.228801	0.179881	0.0916588	0.287854	0.200465	-0.110197	0.287147	0.20205	-0.150224	12	2071	Q9UQ35	Serine/arginine repetitive matrix protein 2	SRRM2			S	2	NaN	SRTPRTARGKRSLTRSPPAIRRRSASGSSSD	___3	1	0.000494101	144.29	68.847	Class 1	116.87	669.274	0.5487	40494000000	2071	20432	8031	2071	9.64715	10.9808	13.2295	0.763989	23.5172	6.65614	9.64204	8.53168	1.66489	12.3383	22.7399	7.08933
0.181217	0.0566558	0.111259	0.221703	-0.0430394	0.0768197	0.225683	0.145915	-0.198789	0.354583	0.162782	-0.146127	12	2069	Q9UQ35	Serine/arginine repetitive matrix protein 2	SRRM2			T	2	NaN	SRSRTPRTARGKRSLTRSPPAIRRRSASGSS	___2	1	0.000494101	144.29	123.92	Class 1	116.87	669.274	0.5487	38196000000	2069	24892	8031	2069	10.5887	1.91615	4.53684	23.9668	2.58162	10.2281	21.2651	16.4361	12.4701	0.279523	12.7368	15.3077
0.337347	0.150762	0.172689	-0.036046	-0.0430394	0.00623804	0.163357	0.0973568	-0.198789	0.348276	0.12824	-0.106772	12	2071	Q9UQ35	Serine/arginine repetitive matrix protein 2	SRRM2			S	2	NaN	SRTPRTARGKRSLTRSPPAIRRRSASGSSSD	___2	1	0.000494101	144.29	68.847	Class 1	116.87	669.274	0.5487	40494000000	2071	20432	8031	2071	0.226078	22.9141	4.79508	6.92621	20.1444	18.7063	21.6131	20.1505	24.4735	2.20888	17.0763	15.4378
0.244786	0.10708	0.129837	-0.0893454	-0.0698556	0.000973344	0.0175464	-0.321414	-0.0631401	0.0320671	0.0892271	0.101688	12	2067	Q9UQ35	Serine/arginine repetitive matrix protein 2	SRRM2			S	2	NaN	RRSRSRTPRTARGKRSLTRSPPAIRRRSASG	___2	1	0.000494101	144.29	68.847	Class 1	116.87	669.274	0.5487	37929000000	2067	20431	8031	2067	2.52042	24.7793	19.924	23.5629	8.80407	19.057	5.5224	12.668	13.1726	5.31291	5.8156	12.9119
-0.060121	-0.0728976	-0.103253	-0.0448766	-0.1042	0.0407529	-1.80994	1.16797	-0.927581	-0.771349	-0.367728	-0.189945	12	117;117;160	O14492	SH2B adapter protein 2	SH2B2;SH2B2;SH2B2			S	2	NaN	ADTSALKAAPYGHSRSSEDVSTHAATKARVR	___1	0.983796	2.21334e-09	272.74	109.86	Class 1	194.23	656.774	-0.22585	2604000000	117	4962	2226	117	14.9105	24.7753	11.2378	5.43293	19.3037	6.09547	5.18097	2.96927	7.81444	18.3507	12.2773	12.2217
0.354458	0.353969	-0.013786	0.115307	0.278434	-0.155536	0.256933	0.612516	0.369941	-0.193663	0.279773	0.453098	12	298;331	B7ZAP5	Hepatocyte nuclear factor 3-alpha	FOXA1;FOXA1			S	3	NaN	KTGQLEGAPAPGPAASPQTLDHSGATATGGA	___1	0.970308	2.75459e-06	143.33	128.57	Class 1	64.726	1075.84	0.70992	29245000000	298	1038	484	298	18.3353	4.81002	8.59726	18.0683	4.55413	24.7833	22.0781	22.887	6.49636	6.70298	3.75891	7.86925
0.4396	-0.58028	1.06269	0.489652	-0.425527	0.800576	0.412305	-0.0487915	-0.389152	-0.0768989	-0.556284	-0.340943	12	4564	Q09666	Neuroblast differentiation-associated protein AHNAK	AHNAK			T	3	NaN	KGPKVDVKGPKVGIDTPDIDIHGPEGKLKGP	___1	1	0.00241868	102.59	68.883	Class 1	84.249	581.605	-0.098681	643010000	4564	23297	4397	4564	15.3511	11.8868	22.393	6.57764	14.5436	13.7544	24.2606	23.9312	18.9553	2.50737	9.30415	5.07024
2.6187	2.49832	0.0831717	-0.19258	0.111116	-0.271713	-0.202524	-0.250338	-0.109905	0.224327	1.41277	1.17337	12	431;439	Q9UHY1	Nuclear receptor-binding protein	NRBP1;NRBP1			T	2	NaN	QQEEVTSPVVPPSVKTPTPEPAEVETRKVVL	___1	1	0.00150193	158.89	63.071	Class 1	92.633	743.797	0.54557	8196000000	431	24776	7856	431	20.9858	13.2596	6.68691	15.6498	5.96099	8.83664	3.1338	15.5128	22.7679	2.85504	15.6763	8.90324
0.215426	0.216937	0.0782637	0.188946	0.178603	-0.0333216	-0.144573	0.183637	0.328016	-0.0600355	0.249382	0.271363	12	165	Q05D32	CTD small phosphatase-like protein 2	CTDSPL2			S	2	NaN	NFFSPANKNGTSGSDSPGQAVEAEEIVKQLD	___1	0.996325	0.000283109	173.18	80.764	Class 1	113.13	1027.95	0.26112	403520000	165	9711	4336	165	17.3803	1.33959	18.2687	11.1245	13.82	23.8847	7.08216	4.40489	17.0883	3.78364	7.28068	13.9062
-0.0639543	-0.254442	0.000990625	-0.418837	-0.225015	-0.261115	-0.0477208	-0.123253	-0.0750447	0.205853	-0.0915075	0.00214911	12	1721;1607;1611;1552;1570;1584;1588;1584;1562	Q15149;Q15149-3;Q15149-4;Q15149-8	Plectin	PLEC			S	2	NaN	TAQRSAEAELQSKRASFAEKTAQLERSLQEE	___1	1	0.00399827	121.41	45.434	Class 1	84.896	444.702	-1.708	30741000000	1584	11273	NaN	NaN	6.02023	17.6418	10.6956	21.0402	6.97883	18.9301	0.0393529	22.2825	11.6668	7.67036	4.23541	4.12208
0.033831	0.292182	-0.293079	0.340372	0.424571	-0.157718	-0.280487	0.0764848	0.346426	0.198945	0.373528	0.198048	12	145	O15049	NEDD4-binding protein 3	N4BP3			S	3	NaN	SMQSLASHKGQKLWRSNGSLHTLACHPPLSP	___2	0.999992	0.000144587	231.94	162.92	Class 1	89.434	719.982	-1.1265	2289000000	145	5222	2309	145	3.06793	16.4927	21.0268	20.5843	15.648	11.2589	9.04505	13.5164	20.6858	9.38289	21.6819	7.18183
-0.238335	-0.040022	-0.215131	0.157328	0.413517	-0.214595	0.130641	0.384455	0.215668	0.472245	0.49881	0.147436	12	145	O15049	NEDD4-binding protein 3	N4BP3			S	3	NaN	SMQSLASHKGQKLWRSNGSLHTLACHPPLSP	___1	0.999992	0.000144587	231.94	162.92	Class 1	89.434	719.982	-1.1265	2289000000	145	5222	2309	145	15.0817	1.13686	7.77699	15.9517	3.16033	24.8666	18.4447	4.06822	20.5993	4.83577	14.058	19.9541
-0.064283	0.0942523	-0.133935	-0.190791	-0.134011	-0.1022	0.0741571	-0.339214	-0.380368	0.0299176	0.0490625	0.0745935	12	38	P30050	60S ribosomal protein L12	RPL12			S	2	NaN	GATSALAPKIGPLGLSPKKVGDDIAKATGDW	___1	1	0.000628006	121.71	31.014	Class 1	90.861	545.307	0.45809	624290000	38	7767	3462	38	14.1968	0.374198	21.1853	1.57434	15.2292	0.819726	12.9381	15.5319	11.2987	23.4988	21.2322	7.76427
-0.142255	0.0153528	-0.0524645	-0.0667375	-0.146076	0.0607345	0.327509	0.0382674	-0.34281	0.0169133	-0.0787257	-0.0625955	12	499;423;445	Q9H0D6	5'-3' exoribonuclease 2	XRN2;XRN2			S	2	NaN	GSPSPLGGIKRKAEDSDSEPEPEDNVRLWEA	___1	1	8.69339e-06	323.9	186.03	Class 1	265.89	1066.91	0.50163	43479000000	499	17905	7150	499	9.86621	17.6645	5.99342	5.84229	1.67461	0.250751	15.1156	13.6757	24.5468	21.0746	10.2098	1.55729
-0.120942	-0.0179764	-0.100959	-0.230034	-0.189897	-0.0694101	-0.225287	-0.23099	-0.0132388	-0.188793	-0.196321	0.0153113	12	499;423;445	Q9H0D6	5'-3' exoribonuclease 2	XRN2;XRN2			S	2	NaN	GSPSPLGGIKRKAEDSDSEPEPEDNVRLWEA	___2	1	8.69339e-06	323.9	186.03	Class 1	265.89	1066.91	0.50163	43479000000	499	17905	7150	499	14.5722	4.36092	3.70174	1.77044	19.6241	14.9103	14.0641	11.9591	1.47572	22.1012	22.4587	18.6754
-0.265354	-0.165255	-0.0645117	0.0665528	0.165421	-0.0954157	0.50244	-0.146642	-0.648586	0.0631122	0.110275	0.0380602	12	1494;1494;431;43	Q00610-2	Clathrin heavy chain 1	CLTC;CLTC;CLTC			S	2	NaN	ALRTSIDAYDNFDNISLAQRLEKHELIEFRR	___1	1	0.000268856	204.5	163.39	Class 1	127.58	1011.94	-0.39179	726260000	1494	9416	4245	1494	23.5784	1.76792	19.6152	4.20239	22.2594	3.08866	9.25697	2.26786	22.8996	12.2468	23.0531	6.57822
-0.109612	-0.260989	0.185117	-0.278178	-0.327272	-0.0470735	-0.612079	-0.114744	0.529608	-0.564349	-0.443611	0.189292	12	525;190;307;161	Q5ZPR3	CD276 antigen	CD276;CD276;CD276			S	2	NaN	GEGSKTALQPLKHSDSKEDDGQEIA______	___1	0.999592	0.000240478	173.11	102.98	Class 1	139.39	755.788	0.45953	1320900000	525	12829	5252	525	23.8098	20.5934	9.27959	19.1921	5.56865	11.1719	7.04703	3.91888	8.77991	15.9332	3.79905	7.01092
0.172642	0.105491	0.111534	-0.0420977	-0.00661933	-0.0389414	-0.00225243	0.171348	0.237124	0.0206315	0.12177	0.065287	12	1885	P24928	DNA-directed RNA polymerase II subunit RPB1	POLR2A			T	2	NaN	TSPKYSPTSPTYSPTTPKYSPTSPTYSPTSP	___2	0.9493	0.00194731	140.28	66.281	Class 1	108.71	843.839	0.016973	653240000	1885	22835	3372	1885	1.2123	18.7217	18.5771	10.7819	4.47059	16.9801	3.52836	15.1944	2.08603	18.7451	12.6982	17.6418
-0.0206058	0.0144803	-0.0482843	0.310149	0.11547	0.28198	-0.623641	-0.437734	-0.0342975	-0.179213	-0.243726	-0.0885173	12	159;159;159	Q15742	NGFI-A-binding protein 2	NAB2			S	2	NaN	GHGSPGEKAGSARSFSPKSPLELGEKLSPLP	___2	1	0.000236661	178.07	134.7	Class 1	64.377	829.829	0.025973	5462700000	159	11478	4843	159	6.47111	22.3899	15.6452	15.0491	0.762765	13.7019	6.86915	19.046	13.7115	20.0822	6.04736	23.8949
0.273179	-0.0910383	0.337638	0.0408055	0.125715	-0.138687	0.195079	0.239549	0.122195	0.0719003	0.293357	0.249365	12	627;686;170;43;686	P21860-4	Receptor tyrosine-protein kinase erbB-3	ERBB3;ERBB3;ERBB3			S	3	NaN	IQNKRAMRRYLERGESIEPLDPSEKANKVLA	___1	1	0.000134353	177.24	50.625	Class 1	159.03	647.966	0.16986	12128000000	627	7467	3318	627	3.38921	24.7379	13.1105	0.455943	2.73116	22.1275	16.7805	1.51282	18.018	3.15479	4.32541	11.8424
-0.178012	-0.307144	0.108993	-0.21372	-0.776452	0.521127	-0.125512	-0.311725	-0.137129	-0.123554	-0.34244	-0.189504	12	80;117;22	Q13085	Acetyl-CoA carboxylase 1;Biotin carboxylase	ACACA			S	2	NaN	SSLQDGLALHIRSSMSGLHLVKQGRDRKKID	___1	1	0.000258846	201.38	94.039	Class 1	153.81	577.767	0.61805	8509900000	80	10282	4467	80	15.3626	17.2857	18.4773	8.01314	20.4133	20.313	15.4756	14.6053	7.37873	23.5054	3.06325	11.3141
-0.052249	-0.0707942	0.0529408	0.0277101	-0.0641693	-0.0611512	-0.442578	-0.240942	0.132898	0.139727	-0.219117	0.107307	12	646;648;646;648;646;648;648;475	Q9NYF8-3;Q9NYF8-2;Q9NYF8-4	Bcl-2-associated transcription factor 1	BCLAF1;BCLAF1;BCLAF1;BCLAF1;BCLAF1			S	3	NaN	TSYQKATEEHSTRQKSPEIHRRIDISPSTLR	___1	1	0.00197045	155.53	82.944	Class 1	80.438	325.49	-0.035937	64591000000	646	2407	NaN	NaN	4.05926	17.5117	24.2625	23.176	1.97758	13.4395	8.73228	10.7126	21.2761	6.26884	2.59646	21.7107
0.281879	0.744835	-0.400534	1.08654	0.562552	0.483576	0.660051	0.111519	-0.494846	0.613707	0.0957754	-0.232975	12	22	Q9UN76	Sodium- and chloride-dependent neutral and basic amino acid transporter B(0+)	SLC6A14			S	3	NaN	PSFFKCREKEKVSASSENFHVGENDENQDRG	___2	1	8.59502e-06	337.86	236.15	Class 1	59.536	877.653	-0.80363	23266000000	22	20124	7989	22	24.7492	12.2031	17.1894	2.3129	22.4381	16.3829	3.54932	7.73114	23.9566	24.3323	2.99584	6.62132
-0.206697	-0.168715	-0.0409178	-0.0765448	-0.202234	0.126267	-0.133527	-0.317885	-0.173327	-0.158425	-0.29632	-0.118289	12	691;65	Q12996	Cleavage stimulation factor subunit 3	CSTF3;CSTF3			S	3	NaN	SNAVLTKAVKRPNEDSDEDEEKGAVVPPVHD	___1	1	1.5535e-27	323.09	119.33	Class 1	162.32	949.426	0.50096	22622000000	691	10249	4456	691	11.1021	23.0064	8.89623	12.348	22.8371	23.7159	17.3371	3.7665	9.7113	17.9158	1.41685	20.3958
-0.0250612	-0.0226984	0.0242738	-0.094132	-0.222317	0.0916054	-0.100013	-0.000304	0.109265	-0.119207	-0.124217	0.0444767	12	893;917;136	Q86VM9	Zinc finger CCCH domain-containing protein 18	ZC3H18;ZC3H18;ZC3H18			S	2	NaN	NSKAPAAPADRKRQLSPQSKSSSKVTSVPGK	___1	1	4.37216e-08	189.56	51.31	Class 1	150.18	434.202	-0.49419	72548000000	893	1832	931	893	24.1945	14.5875	0.469353	4.69024	20.8748	11.5985	10.32	24.3673	22.2232	6.68641	2.51966	17.4198
-0.236248	-0.149021	-0.0223761	0.11662	0.0729851	-0.0380242	0.189095	0.178704	0.0306791	-0.617322	-0.802292	-0.17162	12	127;180;180	F5H6Z0	Cyclin-dependent kinase 17	CDK17;CDK17			S	2	NaN	SPPFDQPMSRRSRRASLSEIGFGKMETYIKL	___1	0.999895	7.42391e-05	186.7	77.234	Class 1	182.09	622.805	1.671	3133500000	127	2877	1308	127	23.1101	10.8252	20.7741	3.0775	11.9349	0.90918	4.61082	5.66742	23.6408	7.4717	16.6769	16.8825
0.040052	0.376611	-0.371691	-0.417798	-0.454697	-0.144594	0.0909595	-0.0655733	-0.048562	0.0296135	-0.240158	-0.185308	12	607	Q9H2P0	Activity-dependent neuroprotector homeobox protein	ADNP			S	2	NaN	KPQPKVQEKADIPVKSSPQAAVPYKKDVGKT	___1	0.744462	0.000247637	131.64	131.64	Class 2	116.09	875.942	2.3626	1163900000	607	18048	7205	607	19.2747	7.79883	10.4887	18.9474	1.6662	8.48829	8.53217	20.7727	19.8001	2.94636	16.6336	6.06711
-0.376711	-0.261446	-0.236165	-0.439465	-0.32352	-0.141089	-0.575636	-0.577478	-0.0119845	-0.811565	-0.683369	0.00179485	12	153;153;153	Q86UP2;Q86UP2-2	Kinectin	KTN1			T	2	NaN	IPGKKVEPVPVTKQPTPPSEAAASKKKPGQK	___1	1	0.000378291	146.27	101.47	Class 1	136.14	632.284	0.012349	2153700000	153	23984	NaN	NaN	20.3503	0.576019	4.40814	4.65501	8.93204	21.1431	18.532	12.0731	20.8485	14.1463	9.45852	6.23935
0.0949521	-0.0173429	0.121736	0.207867	0.0775676	0.150313	0.262834	0.16205	-0.0935512	0.122221	0.213522	0.123675	12	498;498	Q8TEV9-2	Smith-Magenis syndrome chromosomal region candidate gene 8 protein	SMCR8			S	3	NaN	VLSKSDSQASLTVPLSPQVVRSKAVSHRTIS	___3	0.999602	9.95452e-05	201.79	201.79	Class 1	104.53	746.998	0.091402	1017700000	498	15528	6168	498	18.5715	20.9868	23.8036	12.9889	0.121275	20.2888	20.5135	1.38019	1.17361	0.175697	1.39116	21.0788
-0.0228461	0.0120446	-0.0360775	-0.142877	-0.213662	0.05214	-0.222903	-0.270279	-0.0972165	-0.190452	-0.154663	0.176657	12	83;83;83	Q86VM9	Zinc finger CCCH domain-containing protein 18	ZC3H18;ZC3H18			S	2	NaN	DEEDRASEPKSQDQDSEVNELSRGPTSSPCE	___1	1	5.65167e-11	351.81	284.12	Class 1	138.09	873.786	-0.28192	14217000000	83	1821	931	83	17.1849	20.6795	16.7242	1.46878	24.7814	4.31197	21.9479	12.2301	8.98372	12.7255	21.2353	10.8932
-0.105108	-0.479563	0.382767	-0.285161	-0.202144	0.0144357	-0.00962415	-0.121943	-0.119805	0.105447	-0.107087	-0.196215	12	503;112	Q9H4G0-4		EPB41L1			S	2	NaN	DWERERRLPSSPASPSPKGTPEKANEPVKTE	___1	0.999998	0.000574212	153.38	79.544	Class 1	153.38	652.324	-0.24158	6121900000	503	18167	7238	503	1.99906	7.47875	17.8875	5.26238	11.8372	2.46222	4.24975	3.01239	5.39953	23.0622	17.815	10.8258
-0.105108	-0.479563	0.382767	-0.285161	-0.202144	0.0144357	-0.00962415	-0.121943	-0.119805	0.105447	-0.107087	-0.196215	12	546;472;437	Q9H4G0;Q9H4G0-2;Q9H4G0-3	Band 4.1-like protein 1	EPB41L1			S	2	NaN	DWERERRLPSSPASPSPKGTPEKANERAGLR	___1	0.999998	0.000574212	153.38	79.544	Class 1	153.38	652.324	-0.24158	6150000000	546	18157	NaN	NaN	9.34597	16.0344	18.736	20.9122	8.67089	14.7819	3.71392	0.758093	5.30983	7.46959	6.37279	12.7514
0.0159825	0.0275323	0.000632833	0.18	0.187055	0.156808	0.566633	-0.0334138	-0.2959	0.321996	-0.00213312	-0.262875	12	111	Q96HC4	PDZ and LIM domain protein 5	PDLIM5			S	2	NaN	QKGEPKEVVKPVPITSPAVSKVTSTNNMAYN	___1	0.987543	1.97663e-05	193.71	133.82	Class 1	193.71	815.944	0.49984	3107400000	111	16460	6580	111	18.2602	10.6818	5.07344	16.5816	12.8285	19.0797	22.1441	11.3747	13.3708	14.9851	0.307735	8.37906
-0.186079	0.15837	-0.358767	0.176321	0.0399128	0.0938007	0.179846	0.044688	-0.314792	0.351699	0.188985	-0.143429	12	1970;1970	Q9UQ35	Serine/arginine repetitive matrix protein 2	SRRM2			S	2	NaN	RRRSRSRTPPVTRRRSRSRTSPITRRRSRSR	___3	1	0.00244496	133.61	79.3	Class 1	133.61	700.778	-0.12172	12069000000	1970	20500	8031	1970	10.2811	4.81169	20.0183	6.21433	1.89234	9.86582	16.6219	11.2053	21.5221	0.0323776	16.6233	8.54801
0.00860533	-0.244542	0.275659	0.286337	0.0956538	0.0874067	0.410387	0.282743	-2.15769e-05	0.277822	0.0558619	-0.120235	12	265	Q8NDT2	Putative RNA-binding protein 15B	RBM15B			S	3	NaN	LGYLPLHGGYQYKQRSLSPVAAPPLREPRAR	___2	1	0.000404495	146.72	146.72	Class 1	64.346	550.599	-1.189	3273600000	265	15126	6029	265	16.851	4.15352	9.48563	15.3988	24.6044	5.11066	21.9131	2.80732	10.9457	6.85101	18.1114	12.1537
0.00860533	-0.244542	0.275659	0.286337	0.0956538	0.0874067	0.410387	0.282743	-2.15769e-05	0.277822	0.0558619	-0.120235	12	267	Q8NDT2	Putative RNA-binding protein 15B	RBM15B			S	3	NaN	YLPLHGGYQYKQRSLSPVAAPPLREPRARHA	___2	1	9.00401e-05	182.49	126.05	Class 1	64.346	550.599	-1.189	12729000000	267	15127	6029	267	11.8121	10.2945	10.4327	23.4853	16.8461	17.6597	12.8961	16.6138	8.25602	6.29386	4.22241	16.0812
-0.190997	-0.0672617	-0.118622	-0.0504607	-0.156168	0.114536	0.0238835	-0.0479412	-0.15985	0.0978577	-0.0859303	-0.144603	12	267	Q8NDT2	Putative RNA-binding protein 15B	RBM15B			S	3	NaN	YLPLHGGYQYKQRSLSPVAAPPLREPRARHA	___1	1	9.00401e-05	182.49	126.05	Class 1	64.346	550.599	-1.189	12729000000	267	15127	6029	267	15.8012	20.6566	14.838	15.1577	17.2403	19.7241	15.5857	4.71462	2.63607	5.2783	24.277	12.9135
0.196026	0.0943474	0.0596992	0.159921	-0.0857158	0.00882506	0.308601	-0.757771	-1.06589	0.636398	0.617017	0.0792191	12	655;655;635	E9PC26	Mitotic checkpoint serine/threonine-protein kinase BUB1	BUB1;BUB1;BUB1			S	2	NaN	SCEENMVVPSRDGKFSPIQEKSPKQALSSHM	___1	1	1.10914e-12	228.97	100.51	Class 1	90.464	810.857	0.34738	3903300000	655	2129	1014	655	22.099	11.3758	19.3908	14.0696	0.28442	18.4764	5.7385	12.8545	3.04287	10.6024	21.3842	16.7746
-0.452462	0.0846429	-0.199025	-0.0184478	0.23244	-0.192025	0.537171	0.145915	-0.390732	0.67595	0.678719	-0.412792	12	655;655;635	E9PC26	Mitotic checkpoint serine/threonine-protein kinase BUB1	BUB1;BUB1;BUB1			S	2	NaN	SCEENMVVPSRDGKFSPIQEKSPKQALSSHM	___2	1	1.10914e-12	228.97	100.51	Class 1	90.464	810.857	0.34738	3903300000	655	2129	1014	655	7.8372	24.8336	6.98841	16.3977	9.80388	2.11073	12.5061	22.3024	18.9684	20.7589	0.200326	2.74255
0.0311917	-0.217931	0.240514	-0.144156	-0.23688	0.0315279	-0.179267	-0.0334236	0.163193	-0.0930415	0.0346119	0.159754	12	83;94;80	Q53EL6-2	Programmed cell death protein 4	PDCD4;PDCD4			S	2	NaN	DSGSDALRSGLTVPTSPKGRLLDRRSRSGKG	___1	0.992365	0.000887942	151.99	116.18	Class 1	141.73	533.763	-0.038275	9171200000	83	11917	5005	83	6.51819	1.98995	23.4926	16.5535	4.94658	5.29784	4.59332	7.79235	3.80671	16.2751	5.99126	7.00614
-0.0316522	-0.568634	0.504066	-0.201798	-0.417978	0.200929	0.0723414	-0.110934	-0.154232	-0.00325108	-0.186841	-0.187081	12	82;113;113;82;82;119;100;100	F8W717;G3V3N9	Echinoderm microtubule-associated protein-like 1	EML1;EML1;EML1;EML1;EML1;EML1;EML1			S	2	NaN	NNGTVLPKKPTGSLPSPSGVRKETAVPATKR;NNGTVLPKKPTGSLPSPSGVRKETAVPATKS	___1	0.999512	0.000244835	141.13	49.773	Class 1	141.13	681.842	-0.72782	3555200000	82	3097	NaN	NaN	11.2517	5.36539	4.54506	22.1	6.36221	3.66287	8.85061	22.0976	18.4736	12.5321	17.1424	20.9828
-0.120109	0.191171	-0.370393	-0.266062	-0.0308816	-0.101736	-0.679439	-0.474403	0.358377	-0.399253	-0.485125	0.00259475	12	309;245;283;197	P40123	Adenylyl cyclase-associated protein 2;Adenylyl cyclase-associated protein;Adenylyl cyclase-associated protein;Adenylyl cyclase-associated protein	CAP2;CAP2;CAP2;CAP2			S	2	NaN	AQGGQTQSPTKSHTPSPTSPKSYPSQKHAPV	___1	0.999785	0.000524834	175.34	121.57	Class 1	175.34	559.748	-0.43994	5510500000	309	8054	3606	309	13.5507	17.1516	9.80524	19.8414	8.30978	21.354	10.4523	2.67169	11.4798	0.547065	21.7279	1.39012
0.214264	-0.105617	0.296846	-0.515902	-0.423945	-0.0414385	-1.21995	-0.740238	0.55267	-0.860303	-0.487298	0.44623	12	309;245;283;197	P40123	Adenylyl cyclase-associated protein 2;Adenylyl cyclase-associated protein;Adenylyl cyclase-associated protein;Adenylyl cyclase-associated protein	CAP2;CAP2;CAP2;CAP2			S	2	NaN	AQGGQTQSPTKSHTPSPTSPKSYPSQKHAPV	___2	0.999785	0.000524834	175.34	121.57	Class 1	175.34	559.748	-0.43994	5510500000	309	8054	3606	309	22.7319	0.497438	6.4907	24.865	0.881621	18.1791	23.3956	7.86149	22.0727	4.03981	4.66847	22.3319
0.252746	-0.016262	0.272045	-0.36417	-0.535622	0.152916	-0.262133	-0.281788	-0.015344	-0.123131	-0.394208	-0.25703	12	728;728;640;728;640;728;728;670;671;718;726	Q641Q2-2;Q9Y4E1-6	WASH complex subunit FAM21A;WASH complex subunit FAM21B;WASH complex subunit FAM21C	FAM21A;FAM21A;FAM21A;FAM21B;FAM21C;FAM21C			S	3	NaN	TKKKETVSEAPPLLFSDEEEKEAQLGVKSVD	___1	1	2.63905e-06	169.13	141.19	Class 1	169.13	909.1	-0.604	2022900000	728	12848	NaN	NaN	12.5244	0.228667	2.37068	5.03258	12.6049	3.62787	12.632	23.9656	14.4832	0.968722	6.44958	4.74227
0.34897	0.369068	-0.0031717	0.0638787	0.131779	-0.0760945	0.218948	0.405643	0.137466	-0.0971834	0.332978	0.449563	12	379;379;328	P15923-2	Transcription factor E2-alpha	TCF3;TCF3			S	2	NaN	AGTSQWPRAGAPGALSPSYDGGLHGLQSKIE	___1	0.998696	2.7991e-05	170.68	139.17	Class 1	144.18	1031.98	0.48504	4345100000	379	7173	3203	379	21.8758	3.60937	4.28758	15.8313	19.2622	15.7484	9.69631	5.98736	23.9615	10.0718	22.187	24.0907
-0.162018	-0.214329	-0.0741576	0.11745	-0.245524	0.447707	0.397895	-0.0538717	-0.392992	0.293714	-0.251064	-0.675681	12	14;14	K7EKI8	Periplakin	PPL;PPL			S	2	NaN	__MNSLFRKRNKGKYSPTVQTRSISNKELSE	___1	0.999993	0.000379248	160.07	121	Class 1	139.48	608.79	0.36557	10853000000	14	4657	2038	14	1.81856	17.7067	14.2403	0.395951	9.18455	8.77823	15.0869	18.22	1.33529	17.0191	9.46938	22.8001
-0.05237	-0.19325	0.149761	0.144555	-0.0217097	0.147622	-0.000510275	0.131949	0.192169	0.250155	0.163352	-0.0544525	12	496;511	Q13131	5'-AMP-activated protein kinase catalytic subunit alpha-1	PRKAA1			S	2	NaN	ITEAKSGTATPQRSGSVSNYRSCQRSDSDAE	___1	0.999995	0.000379427	152.54	65.391	Class 1	152.54	475.192	0.83656	1978300000	496	10316	4478	496	16.3344	24.3969	4.53793	3.63566	7.80019	21.9455	13.1302	6.23442	4.69144	13.1795	7.06159	13.7068
0.0246993	-0.108291	0.16127	0.277927	0.240296	0.0318486	0.215437	0.173988	-0.0619933	0.245643	0.185452	-0.0641611	12	2407;10	Q9UQ35	Serine/arginine repetitive matrix protein 2	SRRM2;SRRM2			S	2	NaN	RVSGRTSPPLLDRARSRTPPSAPSQSRMTSE	___2	1	0.000121244	189.15	175.33	Class 1	154.39	715.795	-1.5196	105750000000	2407	20268	8031	2407	10.3059	13.9064	1.57647	0.531453	24.3888	17.7228	15.3155	1.4855	6.59073	2.65605	10.6092	9.28171
-0.0454369	0.146767	-0.151762	-0.11312	0.111195	-0.18916	-0.0772483	-0.0753929	0.0345797	-0.195183	0.195776	0.221123	12	259	Q08357	Sodium-dependent phosphate transporter 2	SLC20A2			S	2	NaN	GKLQKEGALSRVSDESLSKVQEAESPVFKEL	___2	1	8.53465e-07	274.91	91.853	Class 1	203.64	819.345	0.4162	7568200000	259	9792	4376	259	10.9057	11.4368	2.09454	15.6238	19.8592	18.8368	0.65828	14.9333	8.05089	9.47135	8.78291	4.51281
-0.0188513	-0.026038	0.0655295	-0.413113	-0.306518	-0.114098	-0.448738	-0.399891	0.147433	-0.506643	-0.350322	0.197411	12	290;306;222;306;222	D6RIY6	Exosome complex component RRP45	EXOSC9;EXOSC9			S	2	NaN	QRITAFKMEKAPIDTSDVEEKAEEIIAEAEP	___1	0.997513	5.02462e-07	236.05	138.05	Class 1	189.43	642.274	-0.18615	12886000000	290	1661	850	290	24.7569	7.7609	6.22903	23.1297	20.7907	24.1618	19.7188	7.68721	24.8549	16.4433	24.6318	20.9673
-0.180447	0.0171847	-0.0704263	0.190171	0.339473	-0.099581	-0.0690787	0.0959328	0.0414109	0.384743	0.351757	-0.0435177	12	537;576;537;537	E7ETA6;Q15154	Pericentriolar material 1 protein	PCM1;PCM1;PCM1			S	3	NaN	NENRKDEETEESEYDSEHENSEPVTNIRNPQ	___1	1	1.12732e-121	442.15	351.7	Class 1	293.98	1036.04	-0.75359	17547000000	537	1886	NaN	NaN	13.2996	14.4035	22.7595	13.2375	2.91856	24.9419	20.9	10.8092	17.5858	7.24034	0.96606	9.34381
0.00161878	0.243753	-0.242558	0.126905	0.130518	0.0270438	0.154857	-0.0731073	-0.141493	0.133996	0.0839093	-0.0649697	12	537;576;537;537	E7ETA6;Q15154	Pericentriolar material 1 protein	PCM1;PCM1;PCM1			S	3	NaN	NENRKDEETEESEYDSEHENSEPVTNIRNPQ	___3	1	1.12732e-121	442.15	351.7	Class 1	293.98	1036.04	-0.75359	17547000000	537	1886	NaN	NaN	20.2405	17.0453	1.06308	9.26828	14.7927	3.28299	10.8515	1.64108	23.0588	6.30046	10.0948	20.4744
-0.0438651	-0.014085	0.0821335	0.161992	-0.189866	0.297808	0.306579	0.238642	0.0553265	-0.0853076	-0.251231	-0.179426	12	903;903;903;534;477	Q6IQ23	Pleckstrin homology domain-containing family A member 7	PLEKHA7;PLEKHA7;PLEKHA7			S	2	NaN	YVPYRPHPPQLRKVTSPLQSPTKAKPKVEDE	___1	0.999994	8.89446e-08	260.58	156.42	Class 1	123.72	609.264	-1.1369	5799800000	903	2439	1113	903	2.67715	5.98396	6.34044	12.1779	16.8757	12.8025	19.6859	23.9008	1.60857	15.5817	19.256	11.866
0.48493	0.0970011	0.431849	-0.169507	-0.425793	0.242638	0.00763309	-0.270242	-0.207291	-0.0848962	-0.228115	-0.222844	12	903;903;903;534;477	Q6IQ23	Pleckstrin homology domain-containing family A member 7	PLEKHA7;PLEKHA7;PLEKHA7			S	2	NaN	YVPYRPHPPQLRKVTSPLQSPTKAKPKVEDE	___2	0.999994	8.89446e-08	260.58	156.42	Class 1	123.72	609.264	-1.1369	5799800000	903	2439	1113	903	11.087	22.121	1.28891	23.2406	6.17973	9.03493	16.0468	10.692	8.05851	1.32226	22.2166	4.2552
-0.16762	0.194236	-0.357322	-0.154333	-0.53218	0.349853	-0.180829	-0.440609	-0.259398	-0.0375155	-0.323294	-0.314349	12	254;184;216;1882;1912;1913;184	O60229-5	Kalirin	KALRN;KALRN;KALRN;KALRN			T	3	NaN	LKDPAGCLNEGMAPPTPPKNPEEEQKAKALR	___1	1	2.43277e-07	248.66	130.56	Class 1	201.61	1024.47	-1.317	5635700000	254	22465	2497	254	23.6142	12.9569	15.0932	5.14587	2.50622	23.3103	0.677394	13.9543	20.2802	24.6282	2.57236	1.57192
0.152775	0.128762	-0.0545865	0.184834	0.665151	-0.498882	0.165087	0.367325	0.202647	-0.150415	-0.174134	-0.036809	12	257;258;134	Q9BQI3-2	Eukaryotic translation initiation factor 2-alpha kinase 1	EIF2AK1;EIF2AK1			S	3	NaN	PRDRAAIELPSLEVLSDQEEDREQCGVKNDE	___1	0.999998	0.000159278	132.53	102.31	Class 1	132.53	932.432	0.42328	1251200000	257	17285	6873	257	3.49293	9.47209	14.3851	8.6666	7.57941	3.87943	16.4661	12.4764	21.7621	24.5857	9.99113	8.52328
0.322866	0.162226	0.103417	0.223935	0.432678	-0.232301	-0.155772	0.191293	0.367693	0.235304	0.206379	0.213052	12	352;345;352;345;242	E7EQN6	Sentrin-specific protease 6	SENP6;SENP6;SENP6;SENP6			S	3	NaN	DDDDDNDRTNRRESISPQPADSACSSPAPST	___1	0.999997	5.7549e-05	148.1	125.11	Class 1	110.9	797.329	-0.44571	2495700000	352	1784	919	352	11.134	24.3622	22.8768	14.8832	22.4639	20.6692	22.3119	17.2878	11.0281	16.0842	18.7912	18.4326
0.238636	0.430503	-0.167368	0.361326	0.345899	0.133874	0.433466	0.826531	0.491526	0.268034	0.481516	0.175074	12	941;1042;1042;1024	P25054-2	Adenomatous polyposis coli protein	APC;APC;APC			S	2	NaN	YSLKYSDEQLNSGRQSPSQNERWARPKHIIE	___1	0.998602	0.000129889	221.68	106.46	Class 1	202.46	1087.96	0.73285	2486500000	941	7606	3373	941	6.49779	24.1428	1.07752	9.79833	11.9146	20.8985	12.9074	5.18804	24.8782	3.98108	3.08934	24.7787
1.20655	0.602396	0.596191	0.361326	0.297046	0.0185202	0.27273	0.390043	0.104378	0.232006	0.0311051	-0.10935	12	385;413	Q13188	Serine/threonine-protein kinase 3;Serine/threonine-protein kinase 3 36kDa subunit;Serine/threonine-protein kinase 3 20kDa subunit	STK3;STK3			S	3	NaN	EDEEEEDGTMKRNATSPQVQRPSFMDYFDKQ	___1	0.994571	2.97452e-05	151.05	146.35	Class 1	112.06	915.739	1.6369	3720600000	385	577	230	385	19.5226	9.71606	10.2857	17.7977	4.35987	14.0068	8.57745	6.45522	0.780739	9.22725	1.9443	11.8947
0.36899	-0.0356427	0.461875	0.428887	0.150815	0.196415	1.10682	0.614674	-0.477563	1.1108	0.390318	-0.673261	12	2199;2158;2196	Q03164-3	Histone-lysine N-methyltransferase MLL;MLL cleavage product N320;MLL cleavage product C180	MLL			S	2	NaN	PLLSSGLRSIGSRRHSTSSLSPQRSKLRIMS	___2	0.996049	0.000604752	122.87	91.758	Class 1	84.94	708.295	-0.67821	1212800000	2199	9587	4304	2199	24.4914	14.9299	6.45631	8.16503	23.1948	0.908567	7.88932	19.1265	23.5624	1.85177	17.8175	20.6259
-0.0822979	-0.107874	0.0434009	0.179248	0.127856	0.123001	0.0893224	-0.070547	-0.143989	0.293343	0.453262	0.167171	12	248	Q9Y2W1	Thyroid hormone receptor-associated protein 3	THRAP3			S	3	NaN	ASRASAVSELSPRERSPALKSPLQSVVVRRR	___1	1	0.000102692	253.17	159.14	Class 1	112.42	572.989	-1.8452	195570000000	248	20727	8100	248	14.4442	12.9406	8.97039	8.0484	9.54041	9.044	24.9623	10.0214	10.7495	10.4187	10.0914	16.8984
-0.219971	-0.00862267	-0.303312	-0.307672	-0.104037	-0.177057	0.121759	-0.0902671	-0.216344	0.00739688	-0.135398	-0.153741	12	248	Q9Y2W1	Thyroid hormone receptor-associated protein 3	THRAP3			S	3	NaN	ASRASAVSELSPRERSPALKSPLQSVVVRRR	___2	1	0.000102692	253.17	159.14	Class 1	112.42	572.989	-1.8452	195570000000	248	20727	8100	248	21.677	21.4782	8.90654	11.5506	23.5616	10.2162	15.7606	11.1233	22.6653	19.2844	3.92634	23.8447
0.266702	-0.0727515	0.366622	-0.397839	-0.900732	0.448606	-0.271098	-0.583456	-0.442903	-0.292067	-0.590443	-0.328297	12	1165	Q92621	Nuclear pore complex protein Nup205	NUP205			S	2	NaN	KPYSDGEGGIEDENRSVSGFLHFDTATKVRR	___1	0.999859	5.73861e-05	234.63	126.89	Class 1	218.45	745.34	-0.07057	3338200000	1165	15986	6304	1165	24.5337	5.34242	6.46921	8.18202	4.35295	18.608	4.22041	6.8554	23.774	6.00133	21.0578	21.1227
-0.408161	0.135906	-0.210398	0.228224	-0.408285	0.304252	0.538226	0.0983527	-0.289569	0.520619	-0.00708775	-0.331243	12	203	Q86US8	Telomerase-binding protein EST1A	SMG6			S	2	NaN	KEEVANKPDRAEIEKSPGGGRVGAAKGEKGK	___1	1	0.000855969	131.86	131.86	Class 1	72.88	518.75	-0.20506	2355700000	203	14165	5664	203	9.33081	12.6779	5.61437	0.407533	7.38231	2.90826	24.0882	1.35693	13.823	7.28976	20.2518	8.55265
0.281071	0.330306	0.0454372	-0.0933538	0.0811033	-0.193069	0.0581996	0.0731454	0.0319013	0.0863991	0.26405	0.16472	12	93;245;324;324;361;394;19	H0YEM7	Autophagy-related protein 13	ATG13;ATG13;ATG13			S	2	NaN	SEDTETVSNSSEGRASPHDVLETIFVRKVGA	___1	1	0.00103323	84.508	66.857	Class 1	84.508	782.382	-0.090996	466240000	93	3700	1640	93	20.237	10.9571	2.93873	22.1722	14.6663	19.8165	6.67317	17.7962	6.91896	5.29281	2.09724	23.8589
-0.17781	-0.503785	0.302945	-0.02904	0.13857	-0.21483	-0.206796	-0.195112	0.0233033	-0.103314	0.406308	0.377342	12	146	Q8N9Q2	Protein SREK1IP1	SREK1IP1			T	2	NaN	HKKEKKKRKKEKHSSTPNSSEFSRK______	___1	0.996064	0.000567269	211.53	139.98	Class 1	211.53	708.283	0.80033	2226300000	146	24116	5977	146	19.4448	5.36575	5.99265	21.8247	23.6247	13.9185	19.5241	8.20728	7.75408	2.12919	12.7806	10.0042
0.00506133	0.100208	-0.0743167	-0.0764465	-0.123098	0.0428322	-0.229343	-0.0398555	0.156306	0.031235	-0.0634438	0.260286	12	15	Q9HB90	Ras-related GTP-binding protein C	RRAGC			S	2	NaN	_MSLQYGAEETPLAGSYGAADSFPKDFGYGV	___1	0.999972	7.08714e-07	239.29	215.26	Class 1	239.29	1241.05	0.1134	2323200000	15	18495	7370	15	21.8323	9.69298	19.5169	11.3003	21.6364	20.6858	5.31861	16.182	18.5151	16.7862	0.272265	10.3212
0.102745	-0.17112	0.297974	0.116798	-0.0981551	0.0578349	-0.141069	-0.140973	0.0998242	-0.161106	0.0127571	0.122481	12	93;221;227;227;221;227;227;176;68	H7C3Q7;Q9NYB9-2	Abl interactor 2	ABI2;ABI2;ABI2;ABI2;ABI2;ABI2			S	2	NaN	DYVPSPTRNMAPSQQSPVRTASVNQRNRTYS	___1	1	3.14422e-05	224.43	173.97	Class 1	175.88	647.784	-0.087463	2906400000	221	4007	NaN	NaN	13.1894	14.223	16.7026	6.77672	18.094	19.8321	1.18942	10.9515	15.4251	24.9616	18.8432	3.76159
0.00317893	-0.19711	0.244283	-0.00967997	-0.138439	0.273932	-0.0814421	0.00129362	0.0264359	0.141486	0.0690646	-0.045262	12	1778;1786;1769;1778;1769;1768;1768;1769;1339;76;108	Q9Y618-3	Nuclear receptor corepressor 2	NCOR2;NCOR2;NCOR2;NCOR2;NCOR2;NCOR2;NCOR2			S	3	NaN	TAPQPFSSRHSSSPLSPGGPTHLTKPTTTSS	___1	1	5.12222e-06	279.05	185.79	Class 1	264.96	588.257	0.15531	5585800000	1778	21117	8240	1778	14.4529	16.3373	21.2287	23.7196	18.5585	9.30531	23.8819	15.6764	18.7308	16.5346	13.7576	17.1083
0.00412806	-0.436608	0.407388	-0.0812596	-0.222015	0.0554846	-0.147498	-0.155908	-0.0427901	-0.160348	0.0327101	0.25533	12	1778;1786;1769;1778;1769;1768;1768;1769;1339;76;108	Q9Y618-3	Nuclear receptor corepressor 2	NCOR2;NCOR2;NCOR2;NCOR2;NCOR2;NCOR2;NCOR2			S	3	NaN	TAPQPFSSRHSSSPLSPGGPTHLTKPTTTSS	___2	1	5.12222e-06	279.05	185.79	Class 1	264.96	588.257	0.15531	5585800000	1778	21117	8240	1778	4.85019	7.18291	12.3369	15.7887	21.8636	3.3753	4.00201	14.7344	20.8722	22.3019	1.11297	12.6127
0.0933866	0.319397	-0.182565	0.0507747	-0.0497932	0.023993	-0.0830215	0.0216732	0.164119	0.030997	-0.049976	-0.085703	12	850;850;850;248;192;192;202	O14924-5	Regulator of G-protein signaling 12	RGS12;RGS12			S	2	NaN	EVEGRALPDSQQVPSSPASKHSLGSDHSSVS	___1	0.987506	1.08491e-05	190.37	149.42	Class 1	110.84	796.372	-0.46005	1764600000	850	5126	2277	850	22.3985	4.80798	3.39641	3.19964	23.6512	12.1777	21.7893	11.0826	18.1757	24.9461	20.576	6.81003
0.00719075	-0.108048	0.116113	-0.205658	-0.391753	0.153853	-0.14963	-0.322244	-0.290913	-0.279894	-0.203749	0.21391	12	304;275;304;327;304;19;63;53	P17706-3	Tyrosine-protein phosphatase non-receptor type;Tyrosine-protein phosphatase non-receptor type;Tyrosine-protein phosphatase non-receptor type 2	PTPN2;PTPN2;PTPN2;PTPN2;PTPN2;PTPN2			S	3	NaN	WKELSKEDLSPAFDHSPNKIMTEKYNGNRIG	___1	1	3.63854e-06	282.76	214.88	Class 1	137.62	770.026	1.08	14899000000	304	4693	2067	304	4.92667	5.75514	7.59535	21.9803	18.3083	21.916	17.21	14.0539	16.5621	7.40795	0.552732	4.97334
0.0215953	-0.0478298	0.0551802	-0.0633955	-0.166797	0.0761639	-0.0576697	0.0155676	0.0704929	-0.171877	-0.0382518	0.106499	12	62;62;62;9	Q8NFG4	Folliculin	FLCN;FLCN			S	2	NaN	EEEGGIQMNSRMRAHSPAEGASVESSSPGPK	___1	1	1.68719e-06	243.16	184.41	Class 1	183.01	927.869	0.10823	15171000000	62	15240	6058	62	12.7644	10.0507	16.7198	3.77244	23.6239	22.892	4.21299	11.0362	19.9812	4.28142	21.9284	18.7888
0.192297	0.302422	-0.0056915	-0.195598	0.0189362	-0.150724	-0.0459287	-0.0433525	0.00230223	-0.165883	-0.13074	-0.0224535	12	62;62;62;9	Q8NFG4	Folliculin	FLCN;FLCN			S	2	NaN	EEEGGIQMNSRMRAHSPAEGASVESSSPGPK	___2	1	1.68719e-06	243.16	184.41	Class 1	183.01	927.869	0.10823	15171000000	62	15240	6058	62	2.81795	23.5238	2.55518	18.3529	9.44251	15.3403	0.819116	11.1993	17.1777	20.8899	10.3821	18.4897
-0.28056	-0.275056	0.090821	-0.0841202	-0.146947	0.0240411	0.268161	0.123728	-0.0783375	0.280299	0.347844	0.059575	12	516;483;516	Q7KZI7-16					S	2	NaN	GKDSTAPQRVPVASPSAHNISSSGGAPDRTN	___1	0.999962	6.33698e-09	347.88	258.94	Class 1	311.67	993.457	-0.23766	44049000000	516	13690	5530	516	22.7015	14.0042	17.6952	10.465	21.7385	1.47282	2.58125	18.2935	23.3337	9.7168	17.4815	13.7989
-0.158073	0.310104	-0.547152	0.0122007	0.0869672	-0.107313	0.15614	0.259274	-0.0265344	0.211641	0.238097	-0.114286	12	355;407;353;239	Q9BVJ6-3	U3 small nucleolar RNA-associated protein 14 homolog A	UTP14A;UTP14A			S	4	NaN	DPEQLPELEAHGVSESEGEERPVAEEEILLR	___2	1	4.75401e-19	211.59	211.59	Class 1	126.02	1069.73	-0.57325	5407200000	355	17497	6990	355	8.50164	19.605	18.1756	4.54663	18.6264	8.65349	9.09169	11.3191	17.8482	24.2355	7.54658	6.50584
-0.158073	0.310104	-0.547152	0.0122007	0.0869672	-0.107313	0.15614	0.259274	-0.0265344	0.211641	0.238097	-0.114286	12	353;405;351;237	Q9BVJ6-3	U3 small nucleolar RNA-associated protein 14 homolog A	UTP14A;UTP14A			S	4	NaN	QEDPEQLPELEAHGVSESEGEERPVAEEEIL	___2	1	1.04093e-22	278.77	278.77	Class 1	126.02	1069.73	-0.57325	18346000000	353	17496	6990	353	0.0767031	6.81273	2.09553	15.3662	23.6652	21.3562	17.1724	23.5461	16.2784	21.6409	18.2023	2.19439
-0.0734252	0.2801	-0.428968	-0.1167	0.18548	-0.298274	0.132969	0.295081	0.0297725	0.0903198	0.284667	0.212698	12	353;405;351;237	Q9BVJ6-3	U3 small nucleolar RNA-associated protein 14 homolog A	UTP14A;UTP14A			S	4	NaN	QEDPEQLPELEAHGVSESEGEERPVAEEEIL	___1	1	1.04093e-22	278.77	278.77	Class 1	126.02	1069.73	-0.57325	18346000000	353	17496	6990	353	15.0567	22.539	23.7097	15.708	14.3052	20.5387	3.86294	11.449	13.7405	12.4631	2.47291	2.87032
0.0159195	0.062489	0.01482	-0.0975798	-0.0589225	0.111052	-0.0594764	-0.0998456	-0.188839	-0.144938	-0.361886	-0.0110613	12	241;227	Q13523	Serine/threonine-protein kinase PRP4 homolog	PRPF4B;PRPF4B			S	2	NaN	PSKRSKSQDQARKSKSPTLRRRSQEKIGKAR	___2	0.999998	0.000824391	154.85	69.179	Class 1	151.22	434.718	0.075986	70881000000	241	10574	4548	241	19.3772	24.8521	23.3326	16.9948	15.1299	3.30897	15.5004	14.0359	2.43943	9.61799	22.4839	5.79034
-0.236313	-0.257052	0.0254511	-0.195377	-0.596681	0.198094	0.011485	-0.497459	-0.428255	-0.0228147	-0.487682	-0.411345	12	1381;1381	Q9NTI5-2	Sister chromatid cohesion protein PDS5 homolog B	PDS5B			T	2	NaN	STQSTPQKGRGRPSKTPSPSQPKKNV_____	___2	0.999999	0.000368021	181.36	105.31	Class 1	76.326	501.191	0.32075	25119000000	1381	24664	7528	1381	4.53372	21.1724	6.39465	16.3233	19.2946	14.7303	5.35483	21.7394	2.8246	3.94857	17.0415	8.67049
-0.104357	-0.0720165	-0.05749	-0.199248	0.0342589	-0.252096	-0.116856	-0.169423	-0.0520695	0.0530559	-0.0893664	-0.184195	12	1381;1381	Q9NTI5-2	Sister chromatid cohesion protein PDS5 homolog B	PDS5B			T	2	NaN	STQSTPQKGRGRPSKTPSPSQPKKNV_____	___3	0.999999	0.000368021	181.36	105.31	Class 1	76.326	501.191	0.32075	25119000000	1381	24664	7528	1381	13.8056	19.2886	8.24198	5.04284	23.7874	2.35776	4.51455	6.08871	3.1326	21.9165	4.78107	16.989
-0.955157	-0.859855	-0.090647	-0.45488	-0.0916792	-0.345904	-0.164781	-0.690326	-0.47376	-0.496374	-0.797866	-0.342996	12	738;738;660;660;829;829	O14617-2;O14617-5	AP-3 complex subunit delta-1	AP3D1;AP3D1;AP3D1			S	3	NaN	EKLPIQKHRNTETSKSPEKDVPMVEKKSKKP	___1	0.999884	1.5758e-05	280.89	138.67	Class 1	214.25	666.975	0.02074	12132000000	829	3415	NaN	NaN	4.62798	5.86432	11.3599	18.5903	10.1425	5.26651	21.0723	6.78745	7.46852	2.29487	10.066	14.1069
-0.0532269	0.134025	-0.171158	0.159144	0.00510155	-0.112683	0.249398	0.276472	0.0132038	0.208341	-0.21276	-0.444362	12	662	Q9H1B7	Interferon regulatory factor 2-binding protein-like	IRF2BPL			S	2	NaN	HSTTASARRNSSSPVSPASVPGQRRLASRNG	___2	1	1.3248e-05	287.59	214.43	Class 1	248.46	933.371	0.17194	32613000000	662	17966	7173	662	5.47395	1.7294	19.9055	13.587	18.0537	5.8978	4.19828	21.5102	20.7434	16.4088	13.8498	1.81969
0.53908	0.251663	0.292887	0.0901276	0.368757	-0.263889	0.142245	0.127775	-0.0347827	0.0436817	0.0497513	-0.0173574	12	662	Q9H1B7	Interferon regulatory factor 2-binding protein-like	IRF2BPL			S	2	NaN	HSTTASARRNSSSPVSPASVPGQRRLASRNG	___3	1	1.3248e-05	287.59	214.43	Class 1	248.46	933.371	0.17194	32613000000	662	17966	7173	662	19.8494	18.8341	8.68909	8.66517	9.08555	2.39772	13.6886	11.249	19.5917	18.3822	3.13307	12.0075
-0.0247662	-0.141334	0.156867	0.0311131	0.0855359	-0.0606899	-0.0697211	0.0144676	0.11964	0.0392545	0.0381414	0.0848351	12	662	Q9H1B7	Interferon regulatory factor 2-binding protein-like	IRF2BPL			S	2	NaN	HSTTASARRNSSSPVSPASVPGQRRLASRNG	___1	1	1.3248e-05	287.59	214.43	Class 1	248.46	933.371	0.17194	32613000000	662	17966	7173	662	12.3379	23.9989	9.08697	8.6902	6.18809	16.6788	10.7862	2.7411	13.4883	2.86206	9.63249	13.6431
-0.0791723	-0.0597747	-0.0363995	0.286653	0.295021	0.00262833	0.30654	0.303001	0.0103204	0.276702	0.251672	-0.00811779	12	2123	Q9UQ35	Serine/arginine repetitive matrix protein 2	SRRM2			S	2	NaN	ALNSSRMSCFSRPSMSPTPLDRCRSPGMLEP	___2	1	3.93256e-05	231.39	124.37	Class 1	206.74	598.754	-0.62577	58875000000	2123	20395	8031	2123	21.126	9.18877	21.5839	11.5524	13.104	17.2237	21.2327	13.7222	4.54263	19.3075	0.528061	23.4594
-0.0953221	0.134652	-0.233235	0.174527	0.125842	0.0533988	0.129895	-0.0310726	-0.0729594	0.297044	0.19939	-0.131679	12	2123	Q9UQ35	Serine/arginine repetitive matrix protein 2	SRRM2			S	2	NaN	ALNSSRMSCFSRPSMSPTPLDRCRSPGMLEP	___1	1	3.93256e-05	231.39	124.37	Class 1	206.74	598.754	-0.62577	58875000000	2123	20395	8031	2123	19.8714	8.92948	3.49171	21.3667	22.6791	24.4891	8.83247	17.5867	12.2458	13.9284	14.4709	4.51773
-0.40106	-0.491247	0.0797002	0.512894	0.629436	-0.160136	-0.0439286	0.142885	0.143191	0.255502	0.232356	-0.11008	12	125;253;125	Q9Y5P4	Collagen type IV alpha-3-binding protein	COL4A3BP			S	2	NaN	DAIEQHKTESGYGSESSLRRHGSMVSLVSGA	___2	0.703103	0.000882429	97.095	78.173	Class 2	97.095	794.806	-1.4008	270630000	125	21076	8219	125	10.4633	17.1284	13.421	17.3446	3.87874	2.97349	11.248	18.1475	5.74595	3.78423	16.1048	24.0167
-0.121804	0.119913	-0.292756	-0.0437822	-0.0468867	0.0472241	-0.110012	0.164161	0.248357	-0.0595837	-0.108088	-0.0300555	12	442;473;221;274;472	Q96T23-2	Remodeling and spacing factor 1	RSF1;RSF1;RSF1			S	2	NaN	EPIETKFYETKEESYSPSKDRNIITEGNGTE	___1	0.99826	1.93924e-05	249.5	225.02	Class 1	151.7	639.256	0.72089	4236700000	442	16950	6765	442	7.81044	20.933	24.2277	0.00730284	4.94018	6.399	14.1492	16.1759	1.8821	1.28397	22.5224	23.4667
0.256906	0.168307	0.130482	-0.539056	0.183625	-0.137715	0.112828	0.0268749	0.0604715	-0.151131	0.0653243	0.179767	12	1618;1623;1623;1573;86	Q12888	Tumor suppressor p53-binding protein 1	TP53BP1;TP53BP1;TP53BP1;TP53BP1			S	2	NaN	GPYEAVTPLTKAADISLDNLVEGKRKRRSNV	___1	1	0.000591131	131.45	73.923	Class 1	97.095	712.837	-0.59279	92439000	1618	10101	4428	1618	5.42926	7.77701	15.8638	12.1248	3.72038	4.78114	10.0751	20.472	3.91389	10.0013	9.50164	24.0873
-0.0971797	0.026898	-0.125352	0.152948	0.0829855	0.0643627	0.0330315	-0.0252373	-0.0364387	-0.0379641	-0.022648	-0.0013366	12	718;612	P40818	Ubiquitin carboxyl-terminal hydrolase 8;Ubiquitin carboxyl-terminal hydrolase	USP8;USP8			S	2	NaN	PAERDREPSKLKRSYSSPDITQAIQEEEKRK	___1	0.998968	4.04487e-23	394.21	178.32	Class 1	327.31	1030.96	-0.79766	104900000000	718	8071	3617	718	5.79414	6.60003	0.588563	24.6401	14.2397	12.2542	5.36154	16.0952	12.0303	0.760363	10.3441	6.33458
0.424675	0.243095	0.129647	0.415713	0.281107	0.129381	0.302905	0.447555	0.109497	0.416176	0.281891	0.048519	12	613;613	O95835	Serine/threonine-protein kinase LATS1	LATS1			S	3	NaN	ENVDSGDKEKKQITTSPITVRKNKKDEERRE	___1	0.984886	0.000187217	164.66	117.03	Class 1	67.634	441.906	-0.069032	1795800000	613	6616	2859	613	11.6814	19.4661	11.2179	7.61484	16.1116	7.3476	10.5097	7.25058	6.01826	23.5114	24.6137	24.1745
-0.251458	-0.563255	0.298491	-0.143197	-0.587229	0.401719	0.391997	0.2002	-0.177617	0.0201671	0.270333	0.277549	12	2;2;2;2	P68402-3	Platelet-activating factor acetylhydrolase IB subunit beta	PAFAH1B2			S	2	NaN	______________MSQGDSNPAAIPHAAED	___1	1	4.85564e-09	244.18	183.15	Class 1	244.18	1193.5	0.10245	4211400000	2	9250	4168	2	21.3169	21.3706	18.2552	3.64841	16.83	20.5158	22.3694	9.29091	9.13397	0.366351	17.2923	11.0267
0.289715	-0.070255	0.271775	0.271467	0.310251	-0.0234822	0.256249	0.363069	0.0129264	0.288815	0.403148	0.140262	12	82;26;82;82;82	C9JW01;Q8TB72-4	Pumilio homolog 2	PUM2;PUM2			S	3	NaN	SGQGFHGNSEVNAILSPRSESGGLGVSMVEY	___1	1	1.09226e-05	226.84	115.93	Class 1	114.63	650.634	-0.83294	4521300000	26	1423	NaN	NaN	21.1897	6.16771	3.06126	10.686	17.1749	16.3636	21.044	4.62481	4.6921	17.0168	23.8517	21.3336
-0.124368	0.0397475	-0.194172	-0.263619	-0.326028	0.0429743	-0.29586	-0.185044	0.111052	-0.380659	-0.360105	0.032133	12	312;167	Q9H8G2	Caspase activity and apoptosis inhibitor 1	CAAP1			S	2	NaN	DIEKSVNEILGLAESSPNEPKAATLAVPPPE	___1	0.998015	5.28822e-05	266.46	242.92	Class 1	200.2	932.44	0.66503	4303200000	312	18393	7310	312	21.8381	13.9436	2.91427	4.21741	24.6312	5.98681	20.6256	16.0389	17.1665	4.81254	16.2788	15.6704
0.00093846	-0.0542519	0.0501364	-0.0699745	-0.0510306	-0.0398164	-0.145448	-0.0143615	0.129349	-0.0414495	0.0428028	0.08463	12	535	Q9Y2W1	Thyroid hormone receptor-associated protein 3	THRAP3			S	2	NaN	NFRVTAYKAVQEKSSSPPPRKTSESRDKLGA	___1	0.999995	0.00227158	156.01	117.23	Class 1	120.87	404.173	-0.20675	33452000000	535	20773	8100	535	3.13756	17.5263	17.4328	6.31783	23.0544	1.54324	2.36032	3.58042	20.6519	8.34207	3.59938	17.8358
0.194669	0.293742	-0.110547	-0.264224	-0.198224	-0.056556	0.0502104	-0.271477	-0.238914	-0.220573	-0.171632	0.0513603	12	849;2000;864;1986	H0YFY6;Q14980;Q14980-2	Nuclear mitotic apparatus protein 1	NUMA1;NUMA1;NUMA1			T	2	NaN	QQRKRVSLEPHQGPGTPESKKATSCFPRPMT	___1	1	1.88211e-05	288.96	209.5	Class 1	280.83	821.877	-0.39574	77096000000	2000	22184	NaN	NaN	9.93771	15.6793	20.256	21.2424	10.1863	19.647	4.74921	0.773745	22.5847	21.9167	21.6665	14.0565
-0.208899	-0.403081	0.206402	-0.270308	-0.0836798	-0.178297	0.118473	-0.0994215	-0.137887	-0.192737	-0.105197	0.141823	12	849;2000;864;1986	H0YFY6;Q14980;Q14980-2	Nuclear mitotic apparatus protein 1	NUMA1;NUMA1;NUMA1			T	2	NaN	QQRKRVSLEPHQGPGTPESKKATSCFPRPMT	___2	1	1.88211e-05	288.96	209.5	Class 1	280.83	821.877	-0.39574	77096000000	2000	22184	NaN	NaN	11.8939	3.8015	20.2364	13.153	16.5511	14.1039	6.86327	20.6584	11.9325	17.6547	2.8242	16.1317
-0.0396236	0.132189	-0.168553	0.216991	0.165352	0.0261129	-1.40353	-0.300356	0.921367	-0.50158	-0.379839	0.0915182	12	396;253;158	R4GMX3	Polycomb complex protein BMI-1	BMI1;BMI1			S	3	NaN	HQRDGLTNAGELESDSGSDKANSPAGGIPST	___3	1	0.00017298	219.79	196.99	Class 1	98.225	852.661	-0.26477	2787000000	396	21270	8288	396	22.9414	8.57699	1.68201	18.4157	19.9279	18.397	20.7342	23.4765	17.1782	7.34118	21.143	19.4076
-0.0396236	0.132189	-0.168553	0.216991	0.165352	0.0261129	-1.40353	-0.300356	0.921367	-0.50158	-0.379839	0.0915182	12	394;251;156	R4GMX3	Polycomb complex protein BMI-1	BMI1;BMI1			S	3	NaN	ISHQRDGLTNAGELESDSGSDKANSPAGGIP	___3	1	0.000111168	219.79	196.99	Class 1	103.99	852.661	0.18255	3036600000	394	21269	8288	394	3.01356	10.5042	4.37573	15.1255	11.0324	10.9756	0.213587	7.72675	9.05599	13.0652	3.73606	13.8935
-0.0396236	0.132189	-0.168553	0.216991	0.165352	0.0261129	-1.40353	-0.300356	0.921367	-0.50158	-0.379839	0.0915182	12	398;255;160	R4GMX3	Polycomb complex protein BMI-1	BMI1;BMI1			S	3	NaN	RDGLTNAGELESDSGSDKANSPAGGIPSTSS	___3	1	0.000111168	219.79	196.99	Class 1	98.225	852.661	-0.26477	3354100000	398	21271	8288	398	16.713	19.1481	2.30891	7.47625	11.8438	8.07425	11.2801	9.19278	3.59951	17.9079	5.16929	0.714623
0.19488	0.250403	-0.0455489	-0.164232	-0.207158	0.050449	-0.0655504	0.18394	0.219261	-0.398827	0.272732	0.57061	12	239	Q9Y2U5	Mitogen-activated protein kinase kinase kinase 2	MAP3K2			S	3	NaN	LDGESYPKSRMPRAQSYPDNHQEFSDYDNPI	___1	1	3.51339e-05	201.35	170.18	Class 1	201.35	875.359	0.016225	4536700000	239	20700	8096	239	8.70739	2.16824	8.8798	7.92075	12.4382	4.06428	8.34716	4.25731	14.5465	0.939501	4.13463	18.0348
0.13666	0.227865	-0.0488159	-0.0494619	0.000966534	-0.0964336	0.294942	0.266254	-0.0608249	0.173212	0.0956701	-0.0250329	12	1106	Q8N1G0	Zinc finger protein 687	ZNF687			S	2	NaN	DSTTPPAKSPRGGPGSGGHGPLRYRSSSSTE	___1	1	0.000681421	137.93	58.049	Class 1	128.06	564.751	-1.3414	1399400000	1106	14737	5875	1106	12.0889	16.6403	7.2887	14.0093	20.3395	23.8317	8.86503	21.9123	22.5489	18.3196	24.9239	17.538
0.0935795	0.0843775	0.0976692	-0.124672	-0.407277	0.264024	-0.191683	0.593035	0.732631	-0.548163	-0.577421	0.0609887	12	95;68;216;181;216	H7BXG9	Protein EFR3 homolog B	EFR3B;EFR3B;EFR3B			S	2	NaN	LFNLQHVEEAESRSPSPLQAPEKEKESPAEL	___1	0.999936	0.000961424	100.73	61.147	Class 1	92.856	567.266	0.48366	171570000	95	1862	937	95	5.87331	1.07952	18.442	9.32081	13.2312	17.9141	12.4761	3.9656	9.23304	18.7093	22.1743	24.1771
-0.28754	-0.275163	0.0849992	-0.0841202	-0.146947	0.0240411	0.268161	0.123728	-0.0783375	0.277183	0.386015	0.0678291	12	570;537;491;571;571;538;538;571;538	E9PC69;Q7KZI7-8	Serine/threonine-protein kinase MARK2	MARK2;MARK2;MARK2			S	2	NaN	PRPSTAPQRVPVASPSAHNISSSGGAPDRTN	___1	0.999962	6.33698e-09	347.88	258.94	Class 1	311.67	993.457	-0.23766	43920000000	570	2162	NaN	NaN	15.6948	14.6966	18.8289	2.51819	24.208	23.8508	0.526441	5.46079	24.6932	11.2043	0.420099	13.3166
-0.0213405	-0.033405	-0.116113	-0.0371955	-0.235085	0.202455	0.23255	-0.0657116	-0.400593	-0.0886381	-0.270675	-0.0882547	12	1749;1059;993;955;993;799;232;14;61;107	H0Y2S9;Q6WCQ1-2	Myosin phosphatase Rho-interacting protein	MPRIP;MPRIP;MPRIP;MPRIP;MPRIP;MPRIP;MPRIP;MPRIP			S	2	NaN	PDSATVSGYDIMKSKSNPDFLKKDRSCVTRQ	___1	1	0.000206924	183	114.45	Class 1	97.163	514.744	-0.67088	2329700000	993	3549	NaN	NaN	6.07754	6.21649	13.9209	22.2491	8.04906	4.9076	17.3876	18.5798	13.6071	24.6901	4.98862	5.99598
-0.0833846	-0.0311127	-0.056041	0.443269	0.0932925	0.256264	0.962102	-0.235127	-1.09305	-0.123279	-0.351662	-0.125842	12	5737	Q09666	Neuroblast differentiation-associated protein AHNAK	AHNAK			S	2	NaN	PKGKGGVTGSPEASISGSKGDLKSSKASLGS	___2	0.952899	6.88537e-06	245.12	191.54	Class 1	132.24	787.283	0.50641	8622500000	5737	9894	4397	5737	24.569	2.51997	2.16055	5.29102	12.5621	14.319	2.70973	11.1162	19.6552	7.32609	18.9539	0.297566
-0.23804	0.0294643	-0.334513	-0.0149619	-0.076228	0.0561961	0.421598	-0.280757	-0.70224	0.322356	-0.26249	-0.578346	12	5737	Q09666	Neuroblast differentiation-associated protein AHNAK	AHNAK			S	2	NaN	PKGKGGVTGSPEASISGSKGDLKSSKASLGS	___1	0.952899	6.88537e-06	245.12	191.54	Class 1	132.24	787.283	0.50641	8622500000	5737	9894	4397	5737	20.0331	24.6033	15.19	8.13753	3.58223	17.4306	2.91733	21.6549	21.8113	19.4887	23.6939	12.3601
0.0602315	0.0445463	0.0210806	0.44244	-0.171238	0.548192	0.0253882	0.141919	0.0624113	0.210274	0.102304	-0.0930546	12	77	O95685	Protein phosphatase 1 regulatory subunit 3D	PPP1R3D			S	2	NaN	PRLRPIILRRARSLPSSPERRQKAAGAPGAA	___2	0.993894	0.00086019	130.47	62.004	Class 1	50.805	594.744	0.057762	1384100000	77	6567	2841	77	1.81187	20.2977	22.4036	1.16105	15.4598	18.0772	3.66074	17.1782	13.1018	14.1563	5.47246	19.4724
0.129116	-0.0254283	0.139154	0.3756	0.45189	-0.0406507	0.36903	0.288364	0.0193145	0.382068	0.2706	0.0791276	12	645;645;645;645;104	Q8NI35	InaD-like protein	INADL			S	3	NaN	PFTLVCCRRLFDDEASVDEPRRTETSLPETE	___1	1	0.000240493	184.15	104.31	Class 1	121.03	543.57	0.48096	3024200000	645	15316	6085	645	8.67686	18.5102	7.91522	15.6264	24.6578	2.46964	24.8107	15.8525	16.5569	22.5351	5.79666	22.8772
0.0033485	-0.118192	0.12457	0.229953	0.123942	0.106134	0.400371	0.267392	-0.104745	0.322771	0.20107	-0.05517	12	1869;1869	Q9UQ35	Serine/arginine repetitive matrix protein 2	SRRM2			S	2	NaN	SRTSPAPWKRSRSRASPATHRRSRSRTPLIS	___2	0.999999	0.000624697	152.01	152.01	Class 1	117.76	410.179	-0.27636	88923000000	1869	20270	8031	1869	3.02787	8.86667	21.0229	15.6625	23.0206	10.0866	11.5257	11.3684	17.3189	14.0581	3.60304	4.09908
-0.00574497	0.105224	-0.067149	0.214737	0.463958	-0.222579	0.388571	0.44129	0.051939	0.0730067	0.0528254	0.0331801	12	1869;1869	Q9UQ35	Serine/arginine repetitive matrix protein 2	SRRM2			S	2	NaN	SRTSPAPWKRSRSRASPATHRRSRSRTPLIS	___1	0.999999	0.000624697	152.01	152.01	Class 1	117.76	410.179	-0.27636	88923000000	1869	20270	8031	1869	4.25608	2.99514	10.0954	4.74524	7.74544	0.201395	8.92585	18.7994	1.52873	21.8614	13.9226	12.3105
-0.736955	-0.735091	0.0142652	0.130964	-0.0742842	0.203938	0.189632	-0.147873	-0.32676	0.216321	-0.0200631	-0.219604	12	1869;1869	Q9UQ35	Serine/arginine repetitive matrix protein 2	SRRM2			S	2	NaN	SRTSPAPWKRSRSRASPATHRRSRSRTPLIS	___3	0.999999	0.000624697	152.01	152.01	Class 1	117.76	410.179	-0.27636	88923000000	1869	20270	8031	1869	16.4733	2.81173	17.7975	13.0092	11.5167	14.3245	18.6984	15.9318	11.7526	6.82874	1.87554	13.6499
-0.0144687	-0.0639876	-0.0562035	0.173501	-0.0821437	0.173298	-0.149986	-0.280303	-0.187465	0.0775152	0.083211	-0.069679	12	855;913;918;1021;837;844;613;799;810;136	Q9HAU0	Pleckstrin homology domain-containing family A member 5	PLEKHA5;PLEKHA5;PLEKHA5;PLEKHA5;PLEKHA5			S	2	NaN	KGSHFPVGVVPPRAKSPTPESSTIASYVTLR	___1	0.999893	3.33662e-05	231.62	162.6	Class 1	162.11	994.49	0.60333	5758900000	855	18454	7351	855	22.3807	6.3682	14.5932	1.59845	16.7906	0.548649	10.6145	14.4901	19.1606	12.9424	2.69011	24.5795
0.0396562	-0.0186528	0.0802742	0.109573	-0.0484572	0.052357	-0.395644	-0.00700546	0.236507	0.061876	0.136719	0.0863455	12	645	P54259	Atrophin-1	ATN1			S	2	NaN	TASPPGPPPYGKRAPSPGAYKTATPPGYKPG	___1	1	0.00112648	146.43	73.082	Class 1	146.43	513.742	0.3794	6639400000	645	8965	3941	645	8.02687	6.21032	12.2904	17.1219	2.6188	16.1662	10.8966	15.4262	20.941	16.3279	3.87477	11.838
0.23107	0.735075	-0.530706	0.328128	0.810056	-0.331011	-0.162838	0.0905093	0.236471	-0.323019	0.0524686	0.287462	12	1372;1415	F2Z2E2	Ras GTPase-activating-like protein IQGAP3	IQGAP3;IQGAP3			T	2	NaN	AHKQLMSRRQACTAQTPEPLRRHRSLTAHSL	___1	1	0.00106985	136.57	105.25	Class 1	125.39	726.321	-0.09464	1798900000	1372	21996	1174	1372	11.8068	19.8498	3.69136	12.3838	22.2333	4.02486	1.016	24.3735	5.78979	13.1203	10.215	18.2584
-0.174769	-0.107428	-0.106248	-0.154157	0.291915	-0.427879	-0.859798	-0.701334	0.163623	-0.404063	-0.215988	0.194086	12	152;183;183;151	B4DTU4;P18858	DNA ligase;DNA ligase 1;DNA ligase	LIG1;LIG1;LIG1;LIG1			T	2	NaN	EVATEKEGEDGDQPTTPPKPLKTSKAETPTE	___1	0.999972	1.65604e-13	276.56	228.18	Class 1	276.56	894.906	-0.019318	45810000000	183	21729	NaN	NaN	2.01022	17.4516	19.9441	12.9635	13.6806	19.4154	2.52716	1.22315	14.0373	7.75095	6.25731	8.67671
0.0619435	-0.315299	0.225407	0.296192	-0.810324	1.08792	0.394561	0.456349	0.0622464	0.271813	-0.0609121	-0.324903	12	2442;2445;2445;2248;2253;2263;2263;1499	J3QT34	Microtubule-associated serine/threonine-protein kinase 4	MAST4;MAST4;MAST4;MAST4;MAST4			S	2	NaN	PPTEADKPNGMKRSPSATGQSSFRSTALPEK	___1	0.999847	0.000589575	120.8	44.93	Class 1	118.24	602.753	-0.48662	182310000	2442	3166	1426	2442	9.19969	13.3764	1.08938	11.3576	4.11815	4.70818	19.0055	21.3611	21.6375	20.0911	1.89248	12.9918
-0.012324	0.282781	-0.283205	-0.0402065	-0.438028	0.285897	0.32694	0.696435	-0.205006	0.498283	0.180918	-0.464603	12	128;128;128	Q9BX63	Fanconi anemia group J protein	BRIP1;BRIP1			S	2	NaN	TPPSERNGTSSTCQDSPEKTTLAAKLSAKKQ	___1	1	6.6168e-56	406.09	272.92	Class 1	353.48	1038.45	0.18589	11518000000	128	17579	7019	128	22.2804	18.2258	2.39841	20.9883	22.4349	9.00586	6.52578	15.2049	1.83405	22.9542	8.82695	21.092
-0.032915	-0.112752	0.0953712	0.213073	0.121912	0.00273299	-0.106382	0.0639112	0.0365484	0.0593957	0.135259	-0.039911	12	309;206;290	Q9NZN5;Q9NZN5-2	Rho guanine nucleotide exchange factor 12	ARHGEF12;ARHGEF12			S	2	NaN	CSSGDASRPSSDNADSPKSGPKERIYLEENP	___1	1	2.7688e-05	215.36	121.27	Class 1	215.36	1067.4	-0.56478	2145300000	309	19159	NaN	NaN	2.30642	8.93064	14.8802	0.781573	6.57579	9.31286	3.28442	13.2359	7.8103	0.0700515	4.76141	15.0271
-0.0996071	-0.142931	0.058868	-0.586966	-0.487558	-0.0753003	-0.420337	-0.090049	0.295664	-0.652775	-0.445644	0.220475	12	323	Q9Y2W1	Thyroid hormone receptor-associated protein 3	THRAP3			S	2	NaN	SLSPSKKSPVGKSPPSTGSTYGSSQKEESAA	___1	0.98707	3.61314e-08	294	218.46	Class 1	233.92	732.306	1.8251	23608000000	323	20755	8100	323	21.8904	14.255	11.0173	2.27425	5.86012	0.116113	20.4465	15.2921	9.82426	14.1217	4.70772	0.436506
0.0684149	0.042151	0.0607774	0.22925	0.136787	0.0382823	-0.0459505	0.0011025	0.0372434	0.0952825	0.0767135	-0.0101615	12	988;562	R4GMW8	DNA repair protein complementing XP-G cells	ERCC5			S	2	NaN	NELCPYESKFDSSLLSSDDETKCKPNSASEV	___2	0.999997	0.000113141	185.59	147.17	Class 1	179.07	802.294	0.13676	1754500000	988	21265	8287	988	17.1123	13.514	23.1555	14.0334	16.007	4.04734	14.2305	8.87387	17.8533	11.1425	14.2951	10.0357
-0.259408	-0.0102337	-0.250487	-0.10742	0.216599	-0.342625	0.658888	0.396881	-0.194052	0.652275	0.367056	-0.253886	12	196	Q96GS4	Uncharacterized protein C17orf59	C17orf59			T	2	NaN	SSGSAESGAGGGRRATISSPLELEGTVSRHG	___1	0.999992	0.000112314	182	93.228	Class 1	171.39	898.451	-0.02385	2103400000	196	24289	6565	196	19.6688	21.0745	12.167	20.85	24.8399	3.40814	24.4197	19.9592	13.6276	7.17089	4.30796	21.2636
-0.0771764	0.0596634	-0.149337	0.136759	-0.0898877	-0.058113	-0.257163	-0.0539	0.243675	-0.103817	0.0089325	0.181271	12	75;75;75	Q86UP2;Q86UP2-2	Kinectin	KTN1			S	2	NaN	KKNKKKEIQNGNLHESDSESVPRDFKLSDAL	___2	1	2.85789e-21	439.21	318.72	Class 1	376.34	995.929	-0.36075	70554000000	75	14160	NaN	NaN	2.40555	19.143	3.36587	17.8766	2.37456	10.66	16.5262	13.8998	9.21751	23.0247	20.2069	2.21274
-0.0154847	-0.00452896	-0.0519885	3.155e-05	0.0934164	-0.112746	-0.121457	-0.120095	0.01075	0.043053	0.0836455	0.084024	12	75;75;75	Q86UP2;Q86UP2-2	Kinectin	KTN1			S	2	NaN	KKNKKKEIQNGNLHESDSESVPRDFKLSDAL	___1	1	2.85789e-21	439.21	318.72	Class 1	376.34	995.929	-0.36075	70554000000	75	14160	NaN	NaN	4.13725	14.6839	16.5228	14.2389	10.2813	10.4381	8.23148	21.4846	4.68977	22.749	17.1509	1.39117
-0.506055	-0.135125	-0.251513	0.085407	0.135053	-0.145361	0.580602	-0.364477	-0.701145	0.495467	-0.267193	-0.730528	12	1158	Q6PL18	ATPase family AAA domain-containing protein 2	ATAD2			T	3	NaN	QNEKLKTPSTPVACSTPAQLKRKIRKKSNWY	___2	0.924721	6.1989e-05	218.14	176.02	Class 1	117.35	653.64	0.61698	2584200000	1158	23851	5410	1158	15.1768	15.0813	5.04492	15.2149	4.58376	22.4021	23.47	6.25096	14.0516	18.9632	11.1712	16.9727
-0.754283	-0.457538	-0.33679	-0.195929	-0.630409	0.440945	0.220613	-0.718985	-0.939095	0.251925	-0.339343	-0.642759	12	1158	Q6PL18	ATPase family AAA domain-containing protein 2	ATAD2			T	3	NaN	QNEKLKTPSTPVACSTPAQLKRKIRKKSNWY	___1	0.924721	6.1989e-05	218.14	176.02	Class 1	117.35	653.64	0.61698	2584200000	1158	23851	5410	1158	14.8757	22.4413	21.1787	24.9628	14.9032	23.2717	22.3223	8.21607	1.03435	24.6939	18.4244	24.4229
-0.00362315	0.411519	-0.386912	0.16765	-0.159404	0.307036	-0.00995	0.00597425	0.0063945	0.0733469	0.0687205	0.0157362	12	1917	P24928	DNA-directed RNA polymerase II subunit RPB1	POLR2A			S	2	NaN	YTPTSPKYSPTSPTYSPTSPKYSPTSPTYSP	___2	0.998391	1.33622e-05	173.36	85.211	Class 1	169.06	836.831	-0.67451	4514600000	1917	7558	3372	1917	11.9392	15.2766	16.9826	1.16098	5.08092	9.3957	17.0927	15.4876	8.84118	15.2572	16.752	15.1859
0.0384541	0.0671136	-0.0550229	0.130678	0.145783	-0.0821786	-0.234825	-0.150298	0.15562	-0.101958	-0.0844178	0.0026885	12	586;813;783;857;870;873;873;827;827;870;827;839;840	F5GZI3;Q5VWV2;Q8TEW0-11	Partitioning defective 3 homolog	PARD3;PARD3;PARD3;PARD3			S	3	NaN	ADETKLNTVDDQKAGSPSRDVGPSLGLKKSS	___1	0.998875	0.000137046	175.65	82.711	Class 1	105.79	507.587	0.74759	2013600000	857	2701	NaN	NaN	20.6869	19.7073	6.20742	3.5174	11.3405	9.80775	21.5978	22.0394	0.564458	15.9414	14.7435	7.85168
0.0691205	0.0708525	0.00859345	0.180924	0.16862	-0.0499574	0.0254886	0.0597102	0.0345106	0.0539899	0.493792	0.096499	12	1120;1122;1123;1124;1124	E9PJ24	PHD and RING finger domain-containing protein 1	PHRF1;PHRF1;PHRF1			S	2	NaN	KKKRRSASRPRGRECSPTSSLERLCRHKHQR	___1	0.99909	0.000709051	156.17	99.768	Class 1	71.279	663.228	-0.44496	6977100000	1120	2352	1094	1120	6.08281	1.19243	22.172	20.8206	8.92855	3.04853	21.4508	18.1585	20.3814	0.241952	1.06344	6.89903
-0.145806	0.260265	-0.41135	-0.091194	0.443891	-0.46763	-0.303097	0.300778	0.646803	-0.213871	0.00983606	0.351704	12	1120;1122;1123;1124;1124	E9PJ24	PHD and RING finger domain-containing protein 1	PHRF1;PHRF1;PHRF1			S	2	NaN	KKKRRSASRPRGRECSPTSSLERLCRHKHQR	___2	0.99909	0.000709051	156.17	99.768	Class 1	71.279	663.228	-0.44496	6977100000	1120	2352	1094	1120	16.5049	14.4603	19.5726	6.17049	9.40784	1.85331	11.5517	3.53502	11.8894	18.3549	12.7201	5.18895
0.037256	0.113353	0.0293075	-0.13068	0.0175723	0.108455	0.0161344	-0.023021	0.0831308	0.0760446	0.00758137	0.0405527	12	876;806;806;761	Q6P0Q8	Microtubule-associated serine/threonine-protein kinase 2	MAST2;MAST2			S	3	NaN	LLEERRTPPPTKRSLSEEKEDHSDGLAGLKG	___1	0.999783	0.000383272	121.35	121.35	Class 1	121.35	632.286	0.36647	2095300000	876	13125	5347	876	20.5057	5.38248	12.9284	1.27563	6.19287	7.5677	2.85135	7.85286	24.0277	18.1588	22.2052	21.955
-0.201142	-0.236926	0.0692057	0.331275	0.437582	-0.140548	0.389895	0.464206	-0.117584	0.2881	-0.141862	-0.395588	12	1507;1507;1507;1507;61	Q12802-4	A-kinase anchor protein 13	AKAP13;AKAP13;AKAP13			S	3	NaN	SLSQILKPNRSRDRQSLDGFYSHGMGAEGRE	___1	1	0.00042768	144.26	65.155	Class 1	132.26	688.286	-1.099	390440000	1507	10006	4419	1507	19.9321	1.53558	14.113	7.63184	2.2967	1.91968	14.2706	17.3801	18.8762	24.4552	23.511	23.7085
0.0064949	-0.200225	0.0739865	0.128671	0.036146	0.0243815	-0.0315682	0.159066	0.179238	-0.0908718	0.0769408	0.254641	12	1995;1716	Q9HCK8	Chromodomain-helicase-DNA-binding protein 8	CHD8			S	3	NaN	CSTPLLHQQYTSRTASPLPLRPDAPVEKSPE	___1	0.999953	9.48118e-05	177.09	106.19	Class 1	107.65	557.622	0.19584	16805000000	1995	18592	7403	1995	3.4904	24.6008	6.7557	1.90627	18.3944	23.2247	10.1197	9.30472	10.4661	10.5078	0.344097	10.7207
-0.272316	-0.368766	0.0522428	-0.253419	-0.155968	-0.11394	-0.362993	-0.432916	-0.043722	-0.4886	-0.593789	-0.122101	12	1995;1716	Q9HCK8	Chromodomain-helicase-DNA-binding protein 8	CHD8			S	3	NaN	CSTPLLHQQYTSRTASPLPLRPDAPVEKSPE	___2	0.999953	9.48118e-05	177.09	106.19	Class 1	107.65	557.622	0.19584	16805000000	1995	18592	7403	1995	16.6507	0.751622	8.46593	1.42458	23.4297	11.9665	21.9713	24.3743	10.0906	12.6783	5.3332	1.22071
0.0119447	-0.0621663	0.115654	-0.100473	-0.00928411	-0.0904131	-0.190053	-0.00997667	0.44706	-0.0719994	-0.0442941	0.0447522	12	37;37	P06400	Retinoblastoma-associated protein	RB1;RB1			S	5	NaN	APPPPPPPEEDPEQDSGPEDLPLVRLEFEET	___1	1	1.56161e-08	150.51	118.82	Class 1	99.66	770.564	0.3097	11100000000	37	6802	2976	37	20.7373	9.1184	7.54981	4.23534	17.5753	5.71474	2.47945	18.1869	5.04876	0.308648	16.7717	19.4829
-0.0363118	-0.123073	0.0825092	-0.155287	-0.281125	0.110645	-0.0910836	-0.388651	-0.22128	-0.164144	-0.229321	-0.0518597	12	2196;2196;470	Q5UIP0	Telomere-associated protein RIF1	RIF1;RIF1			S	3	NaN	ILKRGLKRSQEDEISSPVNKVRRVSFADPIY	___1	0.997147	2.0925e-06	248.24	198.27	Class 1	140.81	523.57	1.6694	8686200000	2196	12559	5205	2196	24.6593	4.79289	8.42686	18.9416	11.4096	16.6085	21.2882	6.9392	23.5553	5.13216	5.8665	15.1798
-0.0585718	-0.134418	0.0772605	0.155782	-0.0115355	0.188323	-0.17996	-0.0660452	0.136781	-0.162191	-0.0870577	0.0869753	12	415;400;408	Q13427	Peptidyl-prolyl cis-trans isomerase G	PPIG;PPIG;PPIG			S	2	NaN	RVKERKITDHRNVSESPNRKNEKEKKVKDHK	___2	1	0.00019784	228.23	228.23	Class 1	170.48	781.324	0.23009	99625000000	415	10495	4525	415	23.738	22.154	13.6973	12.3234	11.0879	5.8968	19.9879	20.0392	22.9034	19.3366	8.05758	2.74932
-0.0454054	0.0108296	-0.0220359	-0.0322233	-0.031889	0.0640111	-1.16281	-1.21192	-0.193337	-0.256544	-0.278583	-0.176719	12	415;400;408	Q13427	Peptidyl-prolyl cis-trans isomerase G	PPIG;PPIG;PPIG			S	2	NaN	RVKERKITDHRNVSESPNRKNEKEKKVKDHK	___1	1	0.00019784	228.23	228.23	Class 1	170.48	781.324	0.23009	99625000000	415	10495	4525	415	24.9191	18.2226	3.0531	17.7674	12.8509	8.00608	2.96173	20.8526	6.38167	24.8011	9.94726	20.3114
-0.194596	-0.0716721	-0.108301	-0.687343	-0.329118	-0.340524	-0.183218	-0.713344	-0.488999	-0.193637	-0.112983	0.093038	12	71	Q9NR30	Nucleolar RNA helicase 2	DDX21			S	3	NaN	KQVKKKAEPSEVDMNSPKSKKAKKKEEPSQN	___1	1	4.88162e-05	225.29	155.32	Class 1	129.43	547.251	0.08519	15190000000	71	18762	7481	71	24.4624	11.8758	23.8715	22.1947	19.853	24.0024	15.0235	21.0914	17.7015	4.84117	6.34546	15.5433
0.0351797	0.108983	-0.146865	-0.283516	-0.272875	-0.10937	0.414136	0.197285	0.163397	-0.223346	-0.196782	0.248308	12	4342;1833;966;1430;424;114;1826	Q12955;Q12955-4;Q12955-5	Ankyrin-3	ANK3;ANK3;ANK3			S	3	NaN	KKMSRTSPADGKPRLSLHEEEGSSGSEQKQG	___1	1	1.27802e-05	239.18	119.7	Class 1	144.63	650.625	-1.0906	5596400000	1826	10208	NaN	NaN	8.67637	5.83903	3.16928	12.5651	14.2745	20.8608	20.6944	12.0458	11.9126	5.06997	1.62488	5.01663
0.016936	0.274726	-0.0886733	-0.113131	0.0524385	-0.174988	0.379202	-0.131818	-0.515556	0.366342	0.264027	-0.115891	12	130;37;130	Q03188	Centromere protein C 1	CENPC1;CENPC1;CENPC1			T	2	NaN	EVHQKILATDVSSKNTPDSKKISSRNINDHH	___1	0.99999	1.21117e-05	320.88	247.43	Class 1	274.1	828.398	1.4701	6281700000	130	23247	4305	130	12.566	11.1749	2.60387	18.1293	10.6064	21.1939	24.1443	7.21944	23.6478	16.7661	5.31384	15.8804
0.309594	0.0876915	0.112839	0.421487	0.447947	-0.00516909	0.537312	0.638637	0.192187	0.547796	0.640324	0.0849035	12	946;901;918	Q8TF40	Folliculin-interacting protein 1	FNIP1;FNIP1			S	3	NaN	WDIPRNESSDSALGDSESEDTGHDMTRQVSS	___1	0.999515	2.0427e-06	276.37	212.47	Class 1	186.34	807.299	-0.53419	2522500000	946	15553	6177	946	12.1044	17.379	24.2531	3.57341	6.63505	5.66375	2.00907	0.312495	6.5246	21.3532	9.20996	17.8572
-0.132702	0.0347324	-0.115783	-0.317617	-0.127443	-0.17489	0.105916	-0.43452	-0.580641	0.224143	-0.347692	-0.5413	12	146	P16403	Histone H1.2	HIST1H1C			T	2	NaN	PVGAAKKPKKAAGGATPKKSAKKTPKKAKKP	___1	1	0.00260671	139.77	84.582	Class 1	76.471	440.718	-0.52415	33636000000	146	22767	3218	146	14.989	22.3843	2.26968	23.1752	0.0994789	18.5612	4.68473	1.29877	3.84498	20.7248	21.669	13.3674
-0.00791378	0.00481414	-0.0424037	-0.35983	-0.171051	-0.0903148	-0.631982	-0.295994	0.230628	-0.520088	-0.374491	0.248064	12	2370;2370;2231;2307;59;117;2244	Q12830;Q12830-2	Nucleosome-remodeling factor subunit BPTF	BPTF;BPTF;BPTF;BPTF;BPTF			S	2	NaN	STTAAGTGEQRQSKLSPQMQVHQDKTLPPAQ	___1	1	9.67405e-05	175.39	87.008	Class 1	112.17	695.813	0.057103	9899100000	2370	10039	NaN	NaN	23.2562	15.378	14.6539	10.2948	20.2376	10.7882	16.0956	4.69567	19.5883	24.2102	7.72116	22.6175
-0.176077	0.0487323	-0.216334	-0.0473667	-0.0548995	-0.146496	-0.427129	0.282868	0.744247	-0.400617	-0.525321	-0.0401347	12	14;14;14;14;14;14	Q9UBM7	7-dehydrocholesterol reductase	DHCR7;DHCR7;DHCR7;DHCR7;DHCR7;DHCR7			S	2	NaN	__MAAKSQPNIPKAKSLDGVTNDRTASQGQW	___1	1	0.000101866	200.09	149.09	Class 1	120.86	528.722	0.66019	17694000000	14	19433	7774	14	15.7256	24.0092	7.60517	17.8191	5.06192	24.863	12.6933	23.5352	17.6805	8.9125	20.282	0.408937
0.194807	0.0183067	0.18748	0.477439	0.332579	0.130984	0.24027	0.352971	0.115194	0.102921	0.15383	0.0463911	12	1356;1178;1178;1178;1178;1178	J3KNL6;O15027-2;O15027-5	Protein transport protein Sec16A	SEC16A;SEC16A			S	2	NaN	EEVDRRSVHSEHSARSLHSAHSLASRRSSLS	___1	1	4.54433e-05	222.81	137.92	Class 1	36.744	821.29	1.6421	11712000000	1356	4214	NaN	NaN	10.0215	9.19721	14.0688	24.8428	14.1311	6.48454	10.7016	8.35456	18.2451	4.28462	24.4787	19.4977
-0.523019	-0.0534553	-0.51379	0.229048	0.14508	-0.00032419	-0.0920621	-0.0620977	0.0372202	-0.273552	0.0680368	0.314763	12	1356;1178;1178;1178;1178;1178	J3KNL6;O15027-2;O15027-5	Protein transport protein Sec16A	SEC16A;SEC16A			S	2	NaN	EEVDRRSVHSEHSARSLHSAHSLASRRSSLS	___3	1	4.54433e-05	222.81	137.92	Class 1	36.744	821.29	1.6421	11712000000	1356	4214	NaN	NaN	20.7477	4.79463	11.5845	15.4065	9.65219	23.7229	22.2884	7.80823	5.84271	24.1222	14.7819	9.17605
-0.19672	0.461743	-0.641228	0.193043	0.315366	-0.143601	-0.27381	0.275214	0.45042	-0.3089	-0.12522	0.22499	12	1356;1178;1178;1178;1178;1178	J3KNL6;O15027-2;O15027-5	Protein transport protein Sec16A	SEC16A;SEC16A			S	2	NaN	EEVDRRSVHSEHSARSLHSAHSLASRRSSLS	___2	1	4.54433e-05	222.81	137.92	Class 1	36.744	821.29	1.6421	11712000000	1356	4214	NaN	NaN	3.72536	4.20268	3.68448	8.59733	21.4897	9.39274	4.72011	9.22313	8.46631	14.2572	1.41314	21.8776
-0.510352	-0.109872	-0.315288	-0.368858	-0.398873	0.0628024	-0.10766	-0.310291	-0.269711	-0.360694	-0.195971	0.156728	12	15	Q8NDC0	MAPK-interacting and spindle-stabilizing protein-like	MAPK1IP1L			S	2	NaN	_MSDEFSLADALPEHSPAKTSAVSNTKPGQP	___1	1	1.95664e-14	344.29	259.77	Class 1	91.733	1008.41	-0.43568	11752000000	15	15110	6025	15	10.0436	11.8544	15.9303	7.55915	4.81366	21.5913	21.0445	8.61072	3.89117	1.10816	14.7843	13.1623
-0.0612478	-0.102491	0.0113935	-0.0172757	-0.103473	0.00623804	-0.105613	-0.115628	-0.0534543	-0.110936	-0.115968	-0.0610067	12	285;285;223;285	Q8N2M8	CLK4-associating serine/arginine rich protein	CLASRP;CLASRP;CLASRP			S	2	NaN	QRREFREKRLRGRKISPPSYARRDSPTYDPY	___1	1	0.000816828	166.71	116.71	Class 1	166.71	549.771	-0.0052275	6541900000	285	14787	5889	285	3.40418	21.8171	9.37497	0.67115	14.3326	14.3818	21.2727	0.860224	17.0107	0.514724	15.3313	22.2394
0.0539722	0.0202323	0.0191	0.0473555	0.435847	-0.422992	0.221576	0.353329	0.240468	-0.0121196	0.0719295	0.0986446	12	96;168	Q9Y608-2		LRRFIP2			S	2	NaN	ASATTPLSGNSSRRGSGDTSSLIDPDTSLSE	___1	0.999967	5.68663e-11	399.03	257.75	Class 1	228.3	1093.5	0.8051	28045000000	96	299	141	96	11.1615	23.2906	0.337962	22.5354	19.9047	16.9202	7.78913	21.6371	17.9327	16.4127	8.86659	21.3524
0.0553842	-0.0133708	0.0197169	0.0386468	0.281221	-0.264498	-0.0124004	0.0587457	0.129437	-0.0318046	-0.204992	0.0278331	12	96;328;96	Q9Y608-4	Leucine-rich repeat flightless-interacting protein 2	LRRFIP2;LRRFIP2			S	2	NaN	ASATTPLSGNSSRRGSGDTSSLIDPDTSLSE	___1	0.999967	5.68663e-11	399.03	257.75	Class 1	228.3	1093.5	0.8051	28743000000	96	21103	8238	96	23.1692	19.9529	17.7999	5.11407	4.10613	7.82532	16.0316	7.10255	0.73267	1.30754	8.92216	4.29895
-0.0266012	-0.0959485	0.0658345	0.0839515	-0.0773412	-0.00671113	-0.0837112	-0.204239	-0.0442548	0.00159866	-0.0534469	-0.00394422	12	806;802	O00267;O00267-2	Transcription elongation factor SPT5	SUPT5H			T	3	NaN	TPLQDGSRTPHYGSQTPLHDGSRTPAQSGAW	___2	0.996696	5.05124e-05	172.81	127.1	Class 1	172.81	604.908	0.19486	1140500000	806	22337	NaN	NaN	10.1222	14.9301	9.18699	1.86186	8.55468	15.5824	11.3088	1.135	6.06675	11.1583	21.6094	24.0905
0.218601	-0.217189	0.374828	-0.0852456	0.00468851	0.250296	0.329866	0.565624	-0.100422	0.237032	0.371415	0.199522	12	33;33;33	C9JZ87	Transmembrane protein 106B	TMEM106B;TMEM106B;TMEM106B			S	3	NaN	YDGVTSENMRNGLVNSEVHNEDGRNGDVSQF	___1	1	6.17253e-07	315.93	212.66	Class 1	101.87	540.565	0.10172	3151900000	33	1438	687	33	13.2251	20.0892	18.7803	6.50167	9.89901	24.4397	21.7088	11.8614	17.7518	0.0676579	16.9463	18.3882
-0.044702	0.0966203	-0.0854243	-0.0284495	-0.105938	0.0547673	-0.100859	-0.117311	0.0174657	-0.0656257	-0.0281785	-0.01718	12	996;335	Q9Y3P9	Rab GTPase-activating protein 1	RABGAP1;RABGAP1			T	2	NaN	RVKGISSTKEVLDEDTDEEKETLKNQLREME	___1	1	2.7129e-22	347.57	201	Class 1	340.48	936.904	-1.5538	11217000000	996	24972	8144	996	0.774145	21.5694	13.7812	0.129557	11.0777	20.4172	7.6222	22.7206	18.693	6.906	4.17887	18.1126
0.190172	-0.0246778	0.231541	0.27498	0.0956538	0.179895	0.189005	0.0873599	-0.00801104	0.159911	0.177224	0.0488927	12	1036	Q13796	Protein Shroom2	SHROOM2			S	2	NaN	YSEESTPADLGPRAQSPGSPLHARGQDSWPV	___2	1	0.00034938	182.89	116.49	Class 1	141.65	600.78	0.85876	23362000000	1036	10682	4586	1036	19.9871	5.15661	17.0985	6.06819	23.1595	21.1916	24.6715	22.3816	11.533	18.0251	18.0857	11.5111
-0.493368	0.0976276	-0.512085	0.0376132	-0.00650636	0.0641208	-0.0210721	0.283494	0.241962	-0.102377	0.0484762	0.164332	12	1036	Q13796	Protein Shroom2	SHROOM2			S	2	NaN	YSEESTPADLGPRAQSPGSPLHARGQDSWPV	___1	1	0.00034938	182.89	116.49	Class 1	141.65	600.78	0.85876	23362000000	1036	10682	4586	1036	3.66856	3.94266	16.5531	0.665248	7.53112	5.86462	24.8291	22.8317	14.6036	18.6327	4.69825	13.724
0.141591	0.17285	-0.00114178	-0.0610901	-0.28346	0.173368	-0.0456634	-0.214785	-0.174677	-0.113345	-0.248463	-0.0871202	12	306	Q9UQR1	Zinc finger protein 148	ZNF148			S	2	NaN	KGGLLTSEEDSGFSTSPKDNSLPKKKRQKTE	___1	0.993477	1.04867e-19	306.98	256.11	Class 1	188.9	896.388	0.37565	5694500000	306	20592	8042	306	17.4335	17.2799	11.3137	4.53669	22.7558	10.6939	22.5004	13.2574	9.58436	16.3851	12.5546	4.52737
-0.0904442	-0.122389	0.008472	-0.0292369	-0.32433	0.276464	0.136687	-0.0662046	-0.208186	0.201054	-0.454259	-0.427764	12	75;75;8;75	Q99569;Q99569-2	Plakophilin-4	PKP4;PKP4;PKP4			S	2	NaN	QIVASQLERCRLGAESPSIASTSSTEKSFPW	___1	0.999705	0.000228353	148.06	117.87	Class 1	105.38	822.872	-1.3012	651980000	75	17104	NaN	NaN	0.434103	20.5463	3.60496	21.7113	18.0087	13.7064	14.5638	24.4145	16.3987	2.42485	7.6352	6.4573
0.703895	-0.355215	1.11875	1.39583	0.395674	1.00563	1.10667	1.31963	0.196441	1.04978	1.01737	-0.00928473	12	18;18;18	Q9Y383	Putative RNA-binding protein Luc7-like 2	LUC7L2;LUC7L2			S	2	NaN	AQAQMRAMLDQLMGTSRDGDTTRQRIKFSDD	___1	0.983231	0.000311152	164.57	136.24	Class 1	150.81	667.778	-0.20268	7287800000	18	20809	8115	18	11.2575	21.1947	0.811155	15.6798	2.76588	16.2748	11.9039	24.8843	7.20981	15.6478	18.4016	15.6942
-0.20166	-0.274994	0.0148577	0.0592564	0.0126517	0.0256374	0.10819	-0.11454	-0.197776	0.308674	0.0807183	-0.194058	12	1672;1672	Q9UQ35	Serine/arginine repetitive matrix protein 2	SRRM2			S	2	NaN	SSPEHPPKSRTARRGSRSSPEPKTKSRTPPR	___2	1	0.00268751	120.64	43.274	Class 1	85.473	670.743	0.51492	47826000000	1672	20420	8031	1672	8.4156	15.9809	17.3089	7.38817	8.19167	1.54532	2.37008	0.987061	1.82023	19.9459	24.5187	2.04742
-0.159473	0.0976608	-0.238353	-0.44434	-0.145541	-0.317425	-0.130307	-0.339429	-0.263513	-0.193331	-0.225272	-0.146555	12	255;314;321;274;118;227;150;150;314;274;321;314	C9JF13;Q04637;Q04637-4;Q04637-5;Q04637-8	Eukaryotic translation initiation factor 4 gamma 1	EIF4G1;EIF4G1;EIF4G1;EIF4G1;EIF4G1;EIF4G1			S	3	NaN	ESTPISRETGEPYRLSPEPTPLAEPILEVEV	___1	0.999996	1.26384e-19	415.36	193.86	Class 1	223.08	1058.87	0.095988	18422000000	314	1292	NaN	NaN	0.36003	3.61202	7.37799	23.8245	20.4718	0.753825	9.77848	1.94736	23.4444	10.8174	0.439994	12.5754
-0.0663547	0.076657	-0.0978823	-0.236793	0.00399	-0.285848	-0.701652	-0.420086	0.258689	-0.251049	-0.0298325	0.190271	12	267;267	A6NG79	Proline-rich protein PRCC	PRCC;PRCC			S	3	NaN	AALQVTKQITQEEDDSDEEVAPENFFSLPEK	___1	1	2.22118e-06	161.04	113.39	Class 1	161.04	959.406	0.59008	5744600000	267	158	69	267	16.8711	24.7015	6.28248	24.294	14.3534	14.2375	7.67244	16.6328	15.2944	18.2252	23.4501	20.1509
-0.271845	-0.194131	-0.0625212	-0.410991	-0.44996	-0.00420982	-0.251408	-0.402772	-0.0330632	-0.258514	-0.393553	-0.049332	12	113;11;11;11;11;11;19;11	M0R1Q8;P18754-2	Regulator of chromosome condensation	RCC1;RCC1;RCC1;RCC1;RCC1;RCC1;RCC1			S	2	NaN	_____MSPKRIAKRRSPPADAIPKSKKVKDT;LLDRKMSPKRIAKRRSPPADAIPKSKKVKDT	___1	1	0.00101073	144.54	62.278	Class 1	88.24	488.231	0.10223	35765000000	11	4815	NaN	NaN	12.0832	0.817681	0.710243	24.7243	3.74842	12.6945	1.2975	5.452	8.88567	20.7928	2.22866	23.7035
0.0358852	0.0209117	0.0509021	0.0927536	0.215648	-0.141914	-0.059051	0.0555554	0.216279	-0.106233	-0.00818755	0.117411	12	25;25	Q9NWK9-2	Box C/D snoRNA protein 1	ZNHIT6			S	3	NaN	KSGGGLHSVAEGVRLSPEPGREGVRDLAGAE	___1	1	4.59457e-06	304.92	217.43	Class 1	199.92	681.332	-0.30217	9984400000	25	19025	7599	25	3.67733	5.94254	24.4126	13.8766	9.50684	4.82253	11.862	5.75564	19.7365	23.199	23.872	10.5747
-0.0211765	-0.15219	0.117723	0.441659	0.838605	-0.415513	-0.241602	0.261054	0.438251	-0.0416491	0.0675917	0.0747749	12	370;370;316;119;48	Q16625	Occludin	OCLN			S	2	NaN	PLTSPVDDFRQPRYSSGGNFETPSKRAPAKG	___1	0.99886	0.00159771	105.14	67.48	Class 1	85.493	677.272	0.21341	270860000	370	11609	4888	370	6.25269	0.490004	13.5077	19.5761	24.6763	4.57955	20.6586	21.639	9.36381	5.12899	6.02511	22.5612
-0.0476055	-0.0864848	-0.0588946	0.387351	-0.281951	0.717954	0.231278	0.0578011	-0.127771	0.0845595	-0.114102	-0.225179	12	310	Q9UN79	Transcription factor SOX-13	SOX13			S	2	NaN	LTAKPKAPELPNTSSSPSLKMSSCVPRPPSH	___1	0.99551	1.18013e-12	249.89	166.94	Class 1	204.9	754.356	-0.94122	548430000	310	20127	7990	310	11.8977	12.1865	16.2125	2.34075	7.18237	12.0099	11.7568	8.94806	15.9903	18.5365	22.9862	11.6863
-0.118848	0.0074988	-0.085536	-0.237085	-0.161047	-0.0814855	-0.153147	-0.479205	-0.263221	-0.269542	-0.234364	0.15994	12	911	Q8WWQ0	PH-interacting protein	PHIP			S	2	NaN	KKEKKKVNEEKDGPISPKKKKPKERKQKRLA	___1	1	0.000145715	214.01	143.18	Class 1	89.484	696.824	-0.19758	11830000000	911	15737	6236	911	6.7799	1.20281	12.9611	13.0885	18.3868	5.12645	20.02	7.76318	5.55875	1.61765	2.94932	7.70981
0.11133	0.14251	-0.0123098	0.18237	0.0105964	0.185095	0.434674	0.233993	-0.171881	0.454033	0.218182	-0.245181	12	25	Q96GV9	UNC119-binding protein C5orf30	C5orf30			S	3	NaN	RSTLTTLPFPGAEANSPGKAEAEKPRCSSTP	___1	1	5.84702e-07	194.25	183.81	Class 1	194.25	883.769	-0.32816	2135600000	25	16438	6566	25	1.34513	21.7226	1.38301	9.33384	18.0481	18.8996	4.29009	6.3437	0.8058	16.249	16.4449	18.1494
-0.004274	-0.312971	0.25209	-0.141813	-0.473394	0.335857	-0.547155	-0.389109	0.173674	-0.291118	-0.295384	0.0232037	12	738	Q9ULL5-3					T	3	NaN	GRLKEKKKGPERGGETPEGLATSVVHYGAGA	___1	1	0.000186345	231.29	172.97	Class 1	134.66	660.974	-0.54602	1573000000	738	24825	7953	738	3.7341	18.1954	16.6012	4.92156	22.8685	2.32689	19.0452	6.14424	5.05734	22.6187	8.01149	19.7875
-0.0157142	0.0481337	-0.0810585	-0.26223	-0.202576	-0.0240055	-0.229805	-0.29753	-0.041234	-0.145184	-0.169497	-0.165073	12	677	P49756	RNA-binding protein 25	RBM25			S	2	NaN	HRPKIGLSLKLGASNSPGQPNSVKRKKLPVD	___1	1	1.55937e-43	377.23	233.48	Class 1	335.58	796.383	-0.88212	223390000000	677	8588	3799	677	12.925	13.965	16.1269	11.4276	3.62771	16.6679	11.4023	2.74614	7.85742	24.9978	0.912916	16.3467
-0.59137	-0.170649	-0.3653	-0.437384	-0.219766	-0.147144	-0.0017655	-0.378158	-0.503954	-0.126091	-0.320035	-0.141908	12	677	P49756	RNA-binding protein 25	RBM25			S	2	NaN	HRPKIGLSLKLGASNSPGQPNSVKRKKLPVD	___2	1	1.55937e-43	377.23	233.48	Class 1	335.58	796.383	-0.88212	223390000000	677	8588	3799	677	18.3638	24.7978	0.100423	13.7577	17.0692	2.84255	1.05131	17.6035	2.9023	13.5537	23.369	17.028
-0.290687	-0.0276169	-0.300238	0.517821	0.434723	0.00474691	-0.122288	-0.146187	-0.0511544	0.393257	0.478286	0.123213	12	347;381;350;318	P12694	2-oxoisovalerate dehydrogenase subunit alpha, mitochondrial	BCKDHA;BCKDHA;BCKDHA;BCKDHA			S	3	NaN	RIGHHSTSDDSSAYRSVDEVNYWDKQDHPIS	___1	1	2.268e-05	162	132.36	Class 1	115.39	723.32	-1.1873	1437900000	347	2840	1292	347	22.6714	2.29367	14.1915	0.228226	14.6861	15.4411	13.0862	7.98288	5.15774	23.4977	9.17895	7.9348
0.0424565	-0.225563	0.370502	-0.403698	-0.234376	-0.287326	0.197573	0.233087	0.079406	0.101928	0.00230673	-0.103471	12	90;225;229;126;155;241	B3KSP0	Negative elongation factor A	WHSC2;NELFA;NELFA;NELFA;NELFA;NELFA			S	3	NaN	TTTPLKGIPKQAPFRSPTAPSVFSPTGNRTP	___1	0.996255	0.000465763	107.56	107.56	Class 1	107.56	699.669	0.36202	797970000	90	544	216	90	21.9406	17.3692	10.4745	22.7244	9.9115	7.46367	3.41329	21.3873	18.1081	2.61328	2.0652	3.04213
-0.114951	-0.12871	-0.0199343	0.285625	0.227258	0.0182235	0.269517	0.0869298	-0.127452	0.243106	0.0937115	-0.145325	12	1069;1069	Q9UQ35	Serine/arginine repetitive matrix protein 2	SRRM2			S	3	NaN	SLQLKGQSQTSPDHRSDTSSPEVRQSHSESP	___3	0.99967	6.93378e-06	214.67	214.67	Class 1	156.11	797.608	-0.45428	17277000000	1069	20346	8031	1069	2.7166	21.8434	1.41458	0.546571	17.4178	7.85185	4.13258	20.499	16.0875	10.8328	7.10378	12.2106
-0.0727825	0.0380792	-0.110574	0.0113394	-0.0942129	0.0445027	-0.167529	0.0653962	0.278601	-0.077308	-0.205085	-0.0825176	12	431;417;11	Q13523	Serine/threonine-protein kinase PRP4 homolog	PRPF4B;PRPF4B;PRPF4B			S	3	NaN	PRDDILSRRERSKDASPINRWSPTRRRSRSP	___1	1	0.000135812	189.61	149.32	Class 1	137.43	618.916	0.14243	24410000000	431	10566	4548	431	6.36731	9.61177	18.3735	24.2396	24.8834	1.39585	9.22543	20.2318	11.8018	11.163	5.13294	9.09854
-0.160487	-0.514819	0.118611	-0.075047	-0.283343	0.0504923	-0.000612378	-0.130218	-0.110267	0.0397263	-0.144562	-0.178714	12	431;417;11	Q13523	Serine/threonine-protein kinase PRP4 homolog	PRPF4B;PRPF4B;PRPF4B			S	3	NaN	PRDDILSRRERSKDASPINRWSPTRRRSRSP	___3	1	0.000135812	189.61	149.32	Class 1	137.43	618.916	0.14243	24410000000	431	10566	4548	431	9.24594	2.7581	0.974095	23.1271	17.4159	22.8073	8.30966	5.11509	6.04518	18.6466	13.1139	4.56802
-0.0680307	-0.0521262	-0.00894524	-0.127936	-0.0315584	-0.0603689	0.160347	0.247394	0.101672	0.00951713	0.181627	0.358882	12	431;417;11	Q13523	Serine/threonine-protein kinase PRP4 homolog	PRPF4B;PRPF4B;PRPF4B			S	3	NaN	PRDDILSRRERSKDASPINRWSPTRRRSRSP	___2	1	0.000135812	189.61	149.32	Class 1	137.43	618.916	0.14243	24410000000	431	10566	4548	431	6.59642	9.56679	22.9893	10.8693	9.58033	12.998	7.59318	20.5068	19.1676	19.4445	19.3554	7.80209
0.312126	0.239641	0.045806	-0.018856	0.120928	-0.259962	0.18999	0.339678	0.00781685	0.710186	0.708559	0.0296572	12	2161;2161;435	Q5UIP0	Telomere-associated protein RIF1	RIF1;RIF1			S	3	NaN	QKLRELDPSLVSANDSPSGMQTRCVWSPLAS	___1	0.998002	4.10063e-05	197.48	124.73	Class 1	197.48	785.033	-0.036444	1485200000	2161	12552	5205	2161	10.6533	4.76109	1.27535	1.7089	7.59698	5.47382	3.78642	6.41734	9.42015	24.0138	20.2313	15.1129
-0.0957478	-0.221636	0.0262443	0.0795757	-0.0359416	0.0570074	0.0803744	0.0544269	-0.00900733	0.243679	0.198549	0.00569159	12	82;82;82;36	Q14103-3	Heterogeneous nuclear ribonucleoprotein D0	HNRNPD;HNRNPD;HNRNPD			S	2	NaN	KIDASKNEEDEGHSNSSPRHSEAATAQREEW	___2	0.942778	5.937e-20	452.63	192.6	Class 1	167.41	769.281	-0.31069	151750000000	82	10780	4608	82	4.72979	14.8105	15.6528	3.37329	5.7335	23.2872	3.22711	4.86578	20.0517	3.29763	18.7713	0.131673
-0.208596	-0.233504	0.00968992	0.0414685	-0.219615	0.137437	0.104873	-0.144722	-0.295397	-0.322898	-0.129244	0.14593	12	82;82;82;36	Q14103-3	Heterogeneous nuclear ribonucleoprotein D0	HNRNPD;HNRNPD;HNRNPD			S	2	NaN	KIDASKNEEDEGHSNSSPRHSEAATAQREEW	___1	0.942778	5.937e-20	452.63	192.6	Class 1	167.41	769.281	-0.31069	151750000000	82	10780	4608	82	10.2025	17.0143	1.8501	7.42752	23.8792	0.170592	13.9542	3.02646	21.2472	15.4082	4.71538	19.3424
0.218499	0.255914	-0.0431315	-0.0869866	2.17399	-2.27962	-0.340078	0.623101	0.850528	-0.540811	-0.510716	0.126316	12	786	Q8IX07	Zinc finger protein ZFPM1	ZFPM1			S	2	NaN	PGSGSGSGPGLAPARSPGPAADGPIDLSKKP	___1	1	0.00033851	133.78	92.983	Class 1	133.78	702.824	-0.055973	2016400000	786	14506	5790	786	23.8612	23.6636	22.3985	0.733043	17.8302	21.1996	8.36884	8.48517	19.5971	15.9261	11.7511	11.4262
0.0949521	-0.0173429	0.121736	-0.00889358	-0.170286	0.150313	0.262834	0.16205	-0.0935512	0.122221	0.213522	0.123675	12	492;492	Q8TEV9-2	Smith-Magenis syndrome chromosomal region candidate gene 8 protein	SMCR8			S	2	NaN	TEKSTSVLSKSDSQASLTVPLSPQVVRSKAV	___3	0.999892	0.000109356	139.67	138.98	Class 1	139.67	1012.43	0.48816	674400000	492	15527	6168	492	18.4142	13.6876	14.5702	6.64149	8.4737	6.20221	21.2906	24.1496	24.2629	21.8923	21.0866	5.2183
-0.167073	0.264474	-0.392589	0.0090971	0.166278	-0.143224	0.527721	0.259893	-0.280845	0.514912	0.342143	-0.107944	12	1937;1577	P46013;P46013-2	Antigen KI-67	MKI67			S	2	NaN	GTPVEKLDLLGNLPGSKRRPQTPKEKAKALE	___1	1	0.00086747	147.7	86.252	Class 1	58.658	681.861	0.056973	662750000	1937	8253	NaN	NaN	12.4735	14.0639	1.27543	19.1224	17.4562	6.92499	3.51726	16.9266	9.54897	4.01706	17.9513	13.1931
-0.833288	-1.43727	0.558708	-0.0790159	-0.649305	0.500023	0.1312	-0.317235	-0.442289	0.156349	0.0875021	-0.0341343	12	1174	P49327	Fatty acid synthase;[Acyl-carrier-protein] S-acetyltransferase;[Acyl-carrier-protein] S-malonyltransferase;3-oxoacyl-[acyl-carrier-protein] synthase;3-oxoacyl-[acyl-carrier-protein] reductase;3-hydroxyacyl-[acyl-carrier-protein] dehydratase;Enoyl-[acyl-carrier-protein] reductase;Oleoyl-[acyl-carrier-protein] hydrolase	FASN			S	3	NaN	MVVPGLDGAQIPRDPSQQELPRLLSAACRLQ	___1	1	0.000606684	131.36	99.665	Class 1	41.908	828.409	1.3272	394280000	1174	8540	3771	1174	24.5063	22.4255	15.0386	23.2051	22.2228	1.91227	20.776	3.43501	8.46043	2.13291	23.2832	9.49628
0.182328	-0.073152	0.128621	0.107962	0.344051	-0.28592	0.45283	0.523453	0.136585	0.312059	0.151927	-0.034011	12	49;49;49	Q9H2H9	Sodium-coupled neutral amino acid transporter 1	SLC38A1;SLC38A1;SLC38A1			S	2	NaN	VENGQINSKFISDRESRRSLTNSHLEKKKCD	___1	1	0.000865358	147.62	76.681	Class 1	147.62	545.24	0.56705	10879000000	49	2995	1366	49	24.6645	8.30265	12.3431	3.47571	3.30151	6.70846	13.0521	5.99143	21.9398	8.53322	20.8851	21.1016
0.118862	-0.127952	0.117721	0.366199	0.250782	0.219104	-0.384944	0.256727	0.458247	-0.207029	0.133823	0.326546	12	888;888;888;888;888;888;60	Q96N67-2	Dedicator of cytokinesis protein 7	DOCK7;DOCK7			S	3	NaN	SVHYATMARSAVRPASLNLNRSRSLSNSNPD	___1	1	0.000734114	150.39	49.964	Class 1	135.72	459.905	-0.24423	1194800000	888	16704	6681	888	4.31584	24.6861	9.09891	8.88421	12.5464	8.58802	3.07182	2.80473	5.43287	6.7684	7.03412	4.66524
0.126352	0.149955	-0.0103463	0.14484	0.203915	-0.0658868	-0.183664	0.0864998	0.253008	-0.0592654	0.0342171	0.0992043	12	186	O60841	Eukaryotic translation initiation factor 5B	EIF5B			S	3	NaN	SKKIKERSRINSSGESGDESDEFLQSRKGQK	___3	1	2.09409e-05	242.68	161.62	Class 1	99.396	802.272	0.088998	9806800000	186	5872	2562	186	12.1133	23.9648	16.0641	7.33473	15.9638	22.0122	24.1356	14.5448	20.045	20.7453	15.0448	18.4612
0.0529033	-0.0315749	0.100667	-0.328721	-0.537686	0.190386	-0.430013	-0.441326	0.039359	-0.480598	-0.423813	0.0518796	12	300;414;235;90	E9PC87	Transmembrane and coiled-coil domains protein 1	TMCC1;TMCC1;TMCC1;DKFZp686H13261			S	2	NaN	DDAGKALGVISNFQSSPKYGSEEDCSSATSG	___1	0.948607	9.82657e-05	209.6	175.21	Class 1	195.23	714.35	-0.22471	3559000000	300	2164	1018	300	19.2842	11.0473	22.6536	20.6601	12.8746	4.84513	18.8343	7.51541	14.1173	22.9834	5.7055	22.0577
0.0959417	0.29733	-0.104027	-0.200578	-0.0173696	-0.220821	-0.17765	0.118268	0.394888	-0.242256	0.0814331	0.308279	12	239	Q9H7N4	Splicing factor, arginine/serine-rich 19	SCAF1			S	3	NaN	RFDIYDPFHPTDEAYSPPPAPEQKYDPFEPT	___1	1	1.17422e-06	208.58	163.23	Class 1	197.61	914.398	-0.0027996	9628700000	239	18340	7291	239	24.9039	3.35768	6.68209	11.0994	0.325174	7.94787	4.41503	0.875476	12.7981	7.56686	11.1298	20.5909
0.080496	0.119908	-0.0039466	0.415151	-0.000891089	0.454539	0.139191	0.197281	0.119363	0.0275091	0.175943	0.181097	12	1156;1156;110	Q9NTI5-2	Sister chromatid cohesion protein PDS5 homolog B	PDS5B;PDS5B			S	2	NaN	AGKQSQTKSSRMETVSNASSSSNPSSPGRIK	___3	0.985629	0.000230411	110.75	79.346	Class 1	107.36	1097.82	0.41788	601690000	1156	18909	7528	1156	17.3658	5.17365	6.24139	0.578719	12.3043	7.12061	18.4022	8.056	1.8177	8.96959	7.59131	16.3118
-0.601578	-0.834707	0.189589	-0.247337	-0.251309	-0.0146241	1.16909	2.86259	1.69395	0.191069	0.229889	0.0417974	12	76;76;122;25;76;63;25	Q9UJ70	N-acetyl-D-glucosamine kinase	NAGK;NAGK;NAGK;NAGK;NAGK;NAGK			S	2	NaN	GVDPLVPLRSLGLSLSGGDQEDAGRILIEEL	___1	0.999845	8.96887e-05	208.62	170.74	Class 1	130.56	821.359	1.1822	1847800000	76	19730	7878	76	21.2321	12.3384	6.77355	7.2592	4.28235	9.47769	7.10422	24.463	17.3161	16.603	19.3772	18.7159
-0.130615	-0.16679	-0.0026476	0.0954651	0.139198	0.036927	0.482275	0.26207	-0.163825	0.351471	0.181627	-0.234083	12	62	Q96E09	Protein FAM122A	FAM122A			S	2	NaN	TSPVFQAEAPSARRNSTTFPSRHGLLLPASP	___1	0.989917	0.000805182	183.39	49.18	Class 1	119.88	573.259	0.31079	1605300000	62	16360	6510	62	23.9309	15.1528	7.89961	18.5533	1.88805	7.6527	23.7451	12.3815	0.657871	23.9659	20.2551	3.79148
-0.0394361	0.014779	-0.0262414	0.0913054	-0.00775567	0.0828346	-0.0248045	0.07712	0.0930772	0.0495008	-0.0566726	-0.0820315	12	215	Q9H1B7	Interferon regulatory factor 2-binding protein-like	IRF2BPL			S	2	NaN	PKPTPEEGPPELNRQSPNSSSAAASVASRRG	___1	1	1.14975e-33	319.71	263.47	Class 1	127.53	750.328	-0.57626	45662000000	215	17962	7173	215	0.737566	8.50882	23.0346	13.4456	5.51594	10.5196	10.3629	4.84783	21.7007	9.89264	23.9342	11.8437
0.0228766	0.14641	-0.107765	-0.356368	-0.206392	-0.0457272	-0.592087	-0.260087	0.305526	-0.559119	-0.312164	0.223811	12	398;398	Q01167	Forkhead box protein K2	FOXK2			S	2	NaN	HSSGAQTPESLSREGSPAPLEPEPGAAQPKL	___1	1	0.000109684	169.45	141.8	Class 1	135.26	877.903	-0.25419	13893000000	398	9471	4261	398	22.0347	18.7424	19.7018	21.5145	7.2785	23.9116	13.7879	24.7659	17.0424	9.86658	13.5544	24.7609
-0.0578662	0.130786	-0.20707	0.186615	-0.0887972	0.189908	-0.0715429	-0.22523	-0.196887	-0.393087	-0.39607	-0.169227	12	124;62;62	P31749	RAC-alpha serine/threonine-protein kinase	AKT1;AKT1;AKT1			S	3	NaN	GLKKQEEEEMDFRSGSPSDNSGAEEMEVSLA	___2	1	2.00808e-26	451.79	296.53	Class 1	92.231	813.954	0.8626	80218000000	124	7839	3498	124	4.93299	6.0486	9.22515	7.11607	14.2677	9.77465	2.10942	0.483921	0.00361007	24.324	10.346	21.932
0.135606	0.230406	-0.105719	-0.108876	-0.212477	0.136792	-0.27818	-0.558917	-0.238207	-0.281188	-0.448057	-0.189338	12	124;62;62	P31749	RAC-alpha serine/threonine-protein kinase	AKT1;AKT1;AKT1			S	3	NaN	GLKKQEEEEMDFRSGSPSDNSGAEEMEVSLA	___3	1	2.00808e-26	451.79	296.53	Class 1	92.231	813.954	0.8626	80218000000	124	7839	3498	124	4.17312	22.303	23.3259	20.744	10.8073	16.5176	8.79741	17.007	20.1287	10.9793	3.80438	9.14457
-0.165771	-0.0199303	-0.12338	-0.158083	-0.322394	0.151335	-0.054487	-0.418335	-0.285443	-0.274959	-0.360378	-0.195053	12	124;62;62	P31749	RAC-alpha serine/threonine-protein kinase	AKT1;AKT1;AKT1			S	3	NaN	GLKKQEEEEMDFRSGSPSDNSGAEEMEVSLA	___1	1	2.00808e-26	451.79	296.53	Class 1	92.231	813.954	0.8626	80218000000	124	7839	3498	124	15.0806	16.8672	14.4478	10.7275	0.0222645	5.49824	7.67707	4.52653	24.3653	17.1511	19.7115	9.82678
0.197478	0.191839	0.0562479	-0.638559	0.06868	-0.750647	0.380382	0.249066	0.0105627	0.388017	0.369002	-0.00461763	12	2956;1169;907	Q9P2D1	Chromodomain-helicase-DNA-binding protein 7	CHD7			S	2	NaN	KAEGGPFKDGETLEGSDAEESLDKTAESSLL	___1	1	1.78e-09	237.66	161.59	Class 1	195.46	887.849	0.48684	1284300000	2956	19329	7734	2956	24.6131	24.8448	7.62666	18.1641	2.34051	19.2804	0.497465	12.7481	10.4086	14.4595	6.91895	24.4862
-0.421545	-0.815388	0.388945	0.195973	-0.0271038	0.204895	0.369951	0.258927	-0.149102	-0.0450456	-0.147731	0.0124872	12	568;568;568	Q9H792	Pseudopodium-enriched atypical kinase 1	PEAK1;PEAK1;PEAK1			S	2	NaN	SGTGPNVPPRKNCHKSAPTSPTATNISSKTI	___2	0.99847	0.000373289	107.69	83.796	Class 1	84.436	761.315	-2.0917	617690000	568	18312	7280	568	10.7049	7.65713	23.2809	18.4085	24.2357	10.3939	19.8139	23.0956	18.6959	19.2508	23.9652	8.33306
-0.812218	-0.603415	0.346099	-0.413045	-0.739662	0.256532	-0.238468	-0.985291	-0.608375	0.296333	-0.516757	-0.664655	12	465;427;313	Q5SSJ5;Q5SSJ5-3	Heterochromatin protein 1-binding protein 3	HP1BP3			S	2	NaN	EPPPKRRLQKKTPAKSPGKAASVKQRGSKPA	___1	1	0.00208629	159.12	85.778	Class 1	102.28	433.213	-0.81679	493990000	465	12187	NaN	NaN	20.4941	10.5503	5.68653	19.0996	19.7003	18.4922	17.7263	15.5524	14.7697	16.4021	13.0658	22.4091
0.107851	1.94418	-1.85124	0.264657	1.54685	-1.30084	1.51113	1.67871	0.16805	0.512759	0.66529	0.165819	12	470;479;410	Q99640-3	Membrane-associated tyrosine- and threonine-specific cdc2-inhibitory kinase	PKMYT1			S	3	NaN	DALDLSDINSEPPRGSFPSFEPRNLLSLFED	___1	0.939767	6.64112e-05	124.17	117.94	Class 1	124.17	876.066	0.89287	564940000	470	17160	6814	470	21.7619	9.95995	22.22	2.87844	0.0179443	7.11277	18.4273	4.90226	6.17839	16.4849	22.8504	23.0754
-0.211425	-0.310278	0.101912	0.0814917	-0.906778	0.942946	0.608311	0.558405	-0.095053	0.276783	0.107634	-0.119605	12	47;47;47;47;47;47;47;47;47;13	J3KS35;Q9UQ88-4	Cyclin-dependent kinase 11A	CDK11A;CDK11A;CDK11A;CDK11A;CDK11A;CDK11A;CDK11A			S	4	NaN	IKRLKNSDDRDSKRDSLEEGELRDHCMEITI	___1	1	0.000356115	173.03	72.914	Class 1	128.55	610.525	-0.45917	6032600000	47	1880	NaN	NaN	15.4828	14.2462	5.11881	19.5695	0.00800802	0.90268	16.7184	17.8403	9.202	20.3359	2.68609	6.17855
0.293072	0.241479	-0.014607	0.739722	1.32879	-0.686495	0.079409	0.90863	0.564935	0.217989	0.287438	0.156071	12	119;119;80	P55884	Eukaryotic translation initiation factor 3 subunit B	EIF3B;EIF3B			S	3	NaN	QGEAPGEQARDERSDSRAQAVSEDAGGNEGR	___1	0.998492	0.000238049	288.02	176.77	Class 1	148.63	762.651	1.0292	12863000000	119	9067	3983	119	7.27472	6.29112	18.0713	4.6064	18.4037	7.18971	22.0472	5.91244	11.6643	6.45271	22.7664	2.07973
-0.0822776	-0.0792729	-0.0194521	-0.224162	-0.199381	-0.0262791	-0.310165	-0.468857	0.0854462	-0.229016	-0.454104	-0.222533	12	132	Q4KMP7	TBC1 domain family member 10B	TBC1D10B			S	2	NaN	VAGVETSRALAAGADSPKTEEARPSPAPGPG	___1	1	1.58099e-18	261.79	151.01	Class 1	131.06	490.726	0.3729	19248000000	132	11842	4987	132	12.8624	13.0713	21.5431	19.6301	4.08405	8.37205	23.1821	23.2184	5.0088	10.3416	5.98223	13.1559
0.197972	0.275181	-0.159373	0.231186	0.135556	0.0811293	0.0305376	0.118388	0.0704015	-0.0237357	-0.0167334	-0.083242	12	927	Q9ULE0	Protein WWC3	WWC3			S	2	NaN	PGARSQYVCRLYRSDSDSSTLPRKSPFVRNT	___1	0.999996	0.000884237	196.15	75.577	Class 1	175.48	572.73	-0.72055	1946200000	927	19931	7941	927	21.9298	17.712	14.9147	20.6003	23.6066	1.93944	4.44048	19.471	21.0916	18.3126	21.656	1.95723
0.814779	0.371322	0.490867	0.241097	-0.131462	0.261966	-0.101118	-0.172663	-0.0725744	-0.0745491	0.602469	0.690332	12	208;275;314;331;332	Q5JUE6	Rap guanine nucleotide exchange factor 1	RAPGEF1;RAPGEF1;DKFZp781P1719			S	2	NaN	RVAVVAPMSRATSGSSLPVGINRQDFDVDCY	___1	0.951153	0.000866414	101.2	78.318	Class 1	101.2	669.824	0.23127	150580000	208	10732	4596	208	20.9651	12.6456	5.7446	7.74651	22.0599	16.1279	2.7235	11.8725	3.88514	11.3344	4.64902	22.3655
-0.0740417	-0.132207	0.00968637	-0.456336	-0.822413	0.316707	-0.0305257	-0.248862	-0.228402	0.178447	0.0406304	-0.171675	12	1085;1126;1127;1128;1148;1149;1152	Q6PFW1-7	Inositol hexakisphosphate and diphosphoinositol-pentakisphosphate kinase 1	PPIP5K1;PPIP5K1;PPIP5K1			S	2	NaN	SQASDNPFSPPRTLHSPPLQLQQRSEKPPWL	___1	0.999997	0.000258645	180.06	125.25	Class 1	180.06	749.382	-0.0038064	829280000	1085	969	437	1085	19.1347	2.70506	23.1315	12.9057	19.401	1.72681	3.85327	19.8406	18.3647	23.809	17.977	21.8305
-0.149527	-0.713582	0.530111	-0.0567687	0.216362	-0.22326	-0.110782	-0.341472	-0.180444	-0.0715918	0.145651	0.172246	12	639;565;530	Q9H4G0;Q9H4G0-2;Q9H4G0-3	Band 4.1-like protein 1	EPB41L1			S	2	NaN	VIGDYHGSAFEDFSRSLPELDRDKSDSDTEG	___1	1	0.000308652	136.16	25.489	Class 1	61.235	576.768	0.38327	3128200000	639	18162	NaN	NaN	0.951126	11.908	17.9434	21.7973	1.67624	22.2271	24.878	5.88884	3.02286	12.4516	17.3058	3.2658
-0.0829335	0.096896	-0.176427	-0.225287	-0.116903	-0.0134677	-0.098487	-0.222131	-0.148342	-0.328827	-0.042927	0.230478	12	96;96;96	P78316	Nucleolar protein 14	NOP14;NOP14			S	2	NaN	NVFRDKRFGEYNSNMSPEEKMMKRFALEQQR	___1	1	1.19872e-05	249.12	191.33	Class 1	241.98	884.356	0.2615	5932100000	96	9259	4172	96	8.36376	18.5964	15.8982	18.1887	15.6634	14.7772	7.19906	11.6103	20.9901	14.671	7.74464	11.4579
-0.127477	-0.207529	-0.0195151	-0.521453	-0.902125	0.362052	0.102879	-0.406703	-0.47382	0.0126915	-0.291736	-0.245153	12	600;607;607;618;607;607	Q14157-4;Q14157-5	Ubiquitin-associated protein 2-like	UBAP2L;UBAP2L			S	2	NaN	YEQRSTQTRRYPSSISSSPQKDLTQAKNGFS	___2	0.777139	0.000383681	171.44	67.772	Class 1	90.718	998.937	0.74314	798020000	607	10829	NaN	NaN	22.7562	22.4061	13.9519	12.8748	11.9266	1.91174	20.8323	8.43015	18.8822	18.3342	7.99887	19.5071
0.0296286	-0.223595	0.237374	-0.532993	-0.182292	-0.369288	-0.453905	0.003291	0.493559	-0.58154	-0.36265	0.233334	12	610;610;598;610	P48634	Protein PRRC2A	PRRC2A			T	2	NaN	SKEGPEPPEEVPPPTTPPVPKVEPKGDGIGP	___1	0.977606	0.000130504	151.89	112.72	Class 1	118.76	1037.49	0.8835	7295200000	610	23019	3744	610	1.60216	17.9252	19.1841	10.8408	15.782	20.6427	11.8624	5.54145	19.6574	22.9696	12.5834	18.7908
0.276088	-0.181669	0.319535	0.343949	0.0164802	0.255182	0.574379	0.771224	0.19083	0.901987	0.319892	-0.494624	12	258;116	Q86VQ1	Glucocorticoid-induced transcript 1 protein	GLCCI1;GLCCI1			S	4	NaN	RSKQSSRHSKEKDRQSPLHGNHITISHTQAT	___1	1	2.15947e-05	196.63	109.64	Class 1	156.02	624.049	-0.93518	890690000	258	14231	5683	258	11.1045	1.65666	11.4907	14.0389	7.76893	10.9754	4.72934	12.4992	7.64124	21.0627	2.01721	6.0952
0.0153632	0.0211	-0.00907007	0.266969	0.240068	-0.0390676	0.221926	0.245598	0.0101708	0.208959	0.173234	-0.0363877	12	1329;1329	Q9UQ35	Serine/arginine repetitive matrix protein 2	SRRM2			S	2	NaN	HKELSNSPLRENSFGSPLEFRNSGPLGTEMN	___3	1	3.49384e-06	247.13	201.44	Class 1	41.088	721.773	0.16328	13993000000	1329	20299	8031	1329	15.578	20.114	8.45002	11.4149	16.9979	13.9298	19.2896	20.3729	10.2273	19.085	16.1414	13.6637
-0.244656	-0.216956	0.0301137	0.0014283	-0.155837	0.133393	0.0440168	-0.031586	-0.152987	0.223343	0.127393	-0.220193	12	1329;1329	Q9UQ35	Serine/arginine repetitive matrix protein 2	SRRM2			S	2	NaN	HKELSNSPLRENSFGSPLEFRNSGPLGTEMN	___2	1	3.49384e-06	247.13	201.44	Class 1	41.088	721.773	0.16328	13993000000	1329	20299	8031	1329	16.7287	16.3484	21.9413	9.64822	8.61634	23.7528	5.48913	13.5406	17.266	22.3756	1.05441	3.3445
-0.0766192	0.107596	-0.160684	-0.587868	-0.474375	-0.029785	-0.511567	-0.029622	0.407838	-0.611567	0.0562225	0.558632	12	291;405;406;71;406	G3XA81	Nucleoporin NDC1	TMEM48;TMEM48;TMEM48			S	2	NaN	GRVSSSYPVEPKKLNSPEETAFQTPKSSQMP	___1	1	2.02621e-05	221.86	115.11	Class 1	190.79	835.395	0.60083	1345900000	291	3376	1502	291	6.54613	6.53879	17.5752	0.163995	16.1423	6.20222	22.5471	5.61901	16.0751	14.9276	15.8886	21.4792
0.135471	0.418958	-0.241453	0.142459	-0.402139	0.525999	0.633788	0.0887922	-0.474747	0.652953	0.175373	-0.294237	12	1225;1289;1289;1236	Q9HAW4-2	Claspin	CLSPN;CLSPN			S	2	NaN	PSAPRNSRNFVFHTLSPVKAEAAKESSKSQV	___1	0.999978	4.58481e-05	213.29	125.43	Class 1	213.29	684.839	0.075835	2012400000	1225	18467	7357	1225	22.8554	24.7847	18.5873	5.29921	4.58039	23.4996	1.74505	10.8135	12.9271	14.3208	12.0086	5.94212
-0.164179	-0.167973	0.0626065	-0.0396114	-0.162245	0.277986	-0.0884773	-0.746334	-0.125079	-0.501031	-0.352223	-0.0151581	12	257;243	Q13523	Serine/threonine-protein kinase PRP4 homolog	PRPF4B;PRPF4B			S	2	NaN	PTLRRRSQEKIGKARSPTDDKVKIEDKSKSK	___1	0.999916	0.000131199	228.76	103.4	Class 1	117.09	485.206	0.04822	47458000000	257	10565	4548	257	6.36164	18.7773	19.4888	11.374	15.311	21.9125	22.7012	3.45942	23.9669	21.5021	6.88717	18.7846
0.165935	0.406721	-0.196455	0.388849	0.309248	-0.0225556	-0.00695577	0.102471	0.109836	0.1189	0.394485	0.272276	12	568	Q9P2B4	CTTNBP2 N-terminal-like protein	CTTNBP2NL			S	3	NaN	GKVSSPLSPLSPGIKSPTIPRAERGNPPPIP	___1	0.953679	7.03374e-05	171.78	169.19	Class 1	156.78	671.698	-0.048717	2847700000	568	19319	7731	568	12.4769	19.0691	16.7164	6.89819	7.34402	12.6078	13.0859	16.2712	21.3433	16.5945	13.1052	22.2414
0.21005	0.169227	0.0308671	0.352512	0.467957	-0.0928282	0.162627	0.273955	0.124903	0.17175	0.305645	0.131002	12	47	Q9BTU6	Phosphatidylinositol 4-kinase type 2-alpha	PI4K2A			S	2	NaN	PGGAVRVAAAAGSGPSPPGSPGHDRERQPLL	___2	1	1.73061e-42	363.38	268.82	Class 1	197.99	924.377	-1.2318	18582000000	47	17421	6943	47	21.3939	10.0806	17.0449	4.88851	9.47023	19.1192	23.341	3.14713	18.2886	4.6187	13.5465	12.779
-0.207295	-0.0791725	-0.138393	0.059385	0.115162	-0.053442	-0.216384	0.0179248	0.255663	-0.0781263	0.0351458	0.146192	12	47	Q9BTU6	Phosphatidylinositol 4-kinase type 2-alpha	PI4K2A			S	2	NaN	PGGAVRVAAAAGSGPSPPGSPGHDRERQPLL	___1	1	1.73061e-42	363.38	268.82	Class 1	197.99	924.377	-1.2318	18582000000	47	17421	6943	47	22.6669	19.8671	3.77432	1.73801	21.0686	18.2802	16.4498	23.857	5.83023	19.5147	15.2062	0.902683
0.146848	0.0378317	0.0941727	-0.206285	0.0200616	-0.118663	0.0439101	-0.175251	-0.203837	-0.0554227	-0.0945236	-0.00537807	12	1907;1907	Q9Y485	DmX-like protein 1	DMXL1;DMXL1			S	2	NaN	YRASSFLDTSKDCSPSSPLKLDAREDKSSAV	___1	0.746267	3.36899e-07	261.83	198.67	Class 2	120.63	535.715	-0.53207	315710000	1907	2783	1261	1907	6.11946	6.7715	10.1062	14.4977	24.5002	11.4178	14.6858	3.87762	1.03287	14.9294	20.4907	19.1803
-0.0242048	-0.0181468	0.0194769	-0.431532	-0.180991	-0.237102	-0.63972	-0.369484	0.247505	-0.515093	-0.248438	0.228892	12	85;83;85;85;86	P49023;P49023-3	Paxillin	PXN;PXN;PXN			S	2	NaN	QPSSSRFIHQQPQSSSPVYGSSAKTSSVSNP	___1	0.996732	1.0255e-06	263.83	191.15	Class 1	263.83	1014.46	0.33455	21541000000	85	8498	NaN	NaN	24.9879	22.7582	3.56841	9.73118	7.13604	24.7772	0.200518	9.13721	17.5546	24.5809	7.38474	2.68896
0.105084	-0.0302578	0.183722	-0.222023	0.219687	-0.4853	-0.0568535	-0.1897	-0.0413719	-0.213534	-0.0591846	0.258989	12	511;511;511	E9PQ01;O94913	Pre-mRNA cleavage complex 2 protein Pcf11	PCF11;PCF11;PCF11			S	2	NaN	KRRDRRSPKRRQRSMSPTSTPKAGKIRQSGA	___2	0.999967	0.000514687	140.1	140.1	Class 1	116.51	548.195	-0.58718	4229400000	511	2538	NaN	NaN	13.334	0.825282	11.7442	16.1183	10.3792	14.3062	5.2698	8.29955	19.8285	17.0456	9.69517	21.0198
0.105084	-0.0302578	0.183722	-0.222023	0.219687	-0.4853	-0.0568535	-0.1897	-0.0413719	-0.213534	-0.0591846	0.258989	12	509;509;509	E9PQ01;O94913	Pre-mRNA cleavage complex 2 protein Pcf11	PCF11;PCF11;PCF11			S	2	NaN	SPKRRDRRSPKRRQRSMSPTSTPKAGKIRQS	___2	1	0.000514687	140.1	140.1	Class 1	140.1	690.275	0.74377	3568700000	509	2537	NaN	NaN	12.4009	6.29479	18.1739	23.9627	16.9179	24.713	5.06815	4.02467	23.389	8.56617	14.4245	21.9769
0.148855	0.216414	-0.11546	-0.296728	-0.122668	-0.187182	-0.492095	-0.270591	0.172242	-0.459516	-0.185377	0.275693	12	511;511;511	E9PQ01;O94913	Pre-mRNA cleavage complex 2 protein Pcf11	PCF11;PCF11;PCF11			S	2	NaN	KRRDRRSPKRRQRSMSPTSTPKAGKIRQSGA	___1	0.999967	0.000514687	140.1	140.1	Class 1	116.51	548.195	-0.58718	4229400000	511	2538	NaN	NaN	19.6141	1.20531	3.3665	24.0058	15.8193	19.8466	8.02248	5.38789	12.2461	18.9286	9.51217	13.615
0.0973496	0.469012	-0.386573	0.53931	0.443958	0.130365	0.0291933	0.240065	0.192941	0.0837488	0.31408	0.261753	12	900;900;900;900;900;900;72	Q96N67-2	Dedicator of cytokinesis protein 7	DOCK7;DOCK7			S	2	NaN	RPASLNLNRSRSLSNSNPDISGTPTSPDDEV	___2	0.999989	4.41807e-19	300.03	252.85	Class 1	300.03	1134.49	-0.14506	4670100000	900	16707	6681	900	10.2576	17.483	14.4327	1.74231	15.0421	0.621599	21.2524	20.4293	13.3748	12.8888	1.16604	2.26099
-1.28481	0.0129247	-1.30675	-1.08523	-0.217666	-0.942918	-0.875337	-0.0400771	0.789798	-1.37697	-0.49034	0.877873	12	900;900;900;900;900;900;72	Q96N67-2	Dedicator of cytokinesis protein 7	DOCK7;DOCK7			S	2	NaN	RPASLNLNRSRSLSNSNPDISGTPTSPDDEV	___1	0.999989	4.41807e-19	300.03	252.85	Class 1	300.03	1134.49	-0.14506	4670100000	900	16707	6681	900	7.0121	6.1364	13.3829	8.79571	19.5294	2.96423	13.4467	11.0541	15.9446	2.34073	5.48548	0.319253
0.0917905	0.790342	-0.736941	0.353041	0.0617803	0.272668	0.387323	0.321151	-0.069227	0.496291	0.367929	-0.144897	12	95;95;95	D6RA71	E3 ubiquitin-protein ligase RNF4	RNF4;RNF4;RNF4			S	3	NaN	ARRLPQDHADSCVVSSDDEELSRDRDVYVTT	___2	0.999999	1.95154e-05	186.33	129.65	Class 1	152.53	859.01	0.42589	3034400000	95	1610	814	95	15.0825	9.36639	10.0876	16.6951	9.83686	10.8259	7.32319	0.809227	13.0399	0.0587723	14.9324	0.283776
0.0917905	0.790342	-0.736941	0.353041	0.0617803	0.272668	0.387323	0.321151	-0.069227	0.496291	0.367929	-0.144897	12	94;94;94	D6RA71	E3 ubiquitin-protein ligase RNF4	RNF4;RNF4;RNF4			S	3	NaN	NARRLPQDHADSCVVSSDDEELSRDRDVYVT	___2	0.999996	1.95154e-05	186.33	129.65	Class 1	152.53	859.01	0.42589	3034400000	94	1609	814	94	7.42304	8.11401	16.8746	18.0604	17.1521	21.5246	7.12845	7.10896	20.6827	11.1492	14.248	1.77783
-0.276588	0.0172721	-0.281087	-0.478075	-0.381642	-0.131199	-0.237071	-0.312193	-0.0233191	-0.260512	-0.326776	-0.10623	12	109;109;125;125;132;132;132;125;105;105;121	O43768-2	Alpha-endosulfine	ENSA;ENSA;ENSA;ENSA			S	2	NaN	GDHIPTPQDLPQRKSSLVTSKLAG_______	___1	0.997987	8.9347e-10	263.09	209.97	Class 1	115.13	401.191	-0.32291	31560000000	109	211	97	109	0.110738	18.62	20.4687	7.93328	6.01838	5.20903	15.3298	18.3273	5.85205	6.37985	23.2593	1.31332
-0.048813	-0.142832	0.0498596	0.173911	-0.27564	0.450846	-0.0313112	-0.0762854	-0.0198379	-1.5222	-1.7582	-0.178102	12	8;25;25;8;63;25;8	E9PQB7;P23528	Cofilin-1	CFL1;CFL1;CFL1;CFL1;CFL1;CFL1;CFL1			T	2	NaN	________MKVRKSSTPEEVKKRKKAVLFCL;GVIKVFNDMKVRKSSTPEEVKKRKKAVLFCL	___1	0.999989	0.000691685	139.32	139.32	Class 1	139.32	542.75	-0.010196	11819000000	25	21992	NaN	NaN	0.0287942	12.4196	11.8935	21.6267	4.44742	12.7216	8.23871	20.9495	22.9796	9.01484	10.1941	8.64943
-0.057098	0.0210373	-0.0987875	0.102042	0.244383	-0.0820169	-0.0155947	0.0513594	0.12863	-1.76294	-1.76652	0.00663006	12	432;434	Q8N3X1	Formin-binding protein 4	FNBP4			S	2	NaN	ELRALEEGDGSVSGSSPRSDISQPASQDGMR	___1	0.956901	1.82522e-10	286.26	286.26	Class 1	215.06	764.32	-0.35974	17351000000	432	14834	5906	432	9.11807	1.30223	24.3213	19.4002	15.6691	5.7447	21.1483	10.1641	1.96446	2.81302	10.3466	5.31336
0.184309	0.0264199	0.126164	0.653847	0.440027	0.206399	0.191956	0.456016	0.276931	0.130193	0.456059	0.324135	12	336;266;255;270;83;45	Q92597	Protein NDRG1	NDRG1;NDRG1;NDRG1;NDRG1			S	2	NaN	TRLMRSRTASGSSVTSLDGTRSRSHTSEGTR	___2	0.954641	0.000101352	183.88	133.85	Class 1	151.95	709.812	-0.42212	3646700000	336	15941	6294	336	6.28373	18.5814	4.24271	6.19226	10.6393	8.58932	0.91361	21.8852	7.51865	11.9462	6.60116	0.296443
0.581682	0.296255	0.270563	0.00318021	-0.496319	0.480946	0.285847	0.419598	0.134174	0.133554	0.639292	0.519133	12	336;266;255;270;83;45	Q92597	Protein NDRG1	NDRG1;NDRG1;NDRG1;NDRG1			S	2	NaN	TRLMRSRTASGSSVTSLDGTRSRSHTSEGTR	___1	0.954641	0.000101352	183.88	133.85	Class 1	151.95	709.812	-0.42212	3646700000	336	15941	6294	336	9.40115	20.6762	0.554606	19.2311	24.1363	0.428863	5.4503	3.69269	1.20196	10.8121	8.50736	20.7042
-0.2644	-0.186864	-0.147466	-0.117516	-0.243763	-0.0313313	-0.456934	-0.0978727	0.283793	-0.276836	-0.0362048	0.313344	12	131	B4DR52	Histone H2B	HIST2H2BF			S	2	NaN	TKAVTKYTSSNPRNLSPTKPGGSEDRQPPPS	___1	0.999886	0.000898559	116.13	68.512	Class 1	93.495	719.322	-0.59795	2049000000	131	749	329	131	1.77714	1.8108	9.17947	10.4604	17.9105	24.03	24.1834	20.5208	19.9564	17.168	0.817029	23.9268
-0.0919822	-0.300111	0.180424	-1.61999	-0.797472	-0.830755	-0.275983	-0.378745	-0.0926304	-0.266072	-0.397849	-0.191406	12	914;914;914;914;914;914;837;837;73	E7ETY2;E9PHK9;Q13428	Treacle protein	TCOF1;TCOF1;TCOF1;TCOF1			T	2	NaN	ALAPAKESPRKGAAPTPPGKTGPSAAQAGKQ	___1	1	0.00280085	183.28	106.41	Class 1	154.13	502.252	-0.55379	2873800000	914	21900	NaN	NaN	10.6373	24.3273	0.146947	19.5301	9.37108	15.9563	23.4268	23.7858	2.52077	19.687	23.7516	12.2693
-0.0433209	-0.0293759	-0.00403476	-0.0219699	0.15727	-0.219851	-0.159073	0.111237	0.321502	-0.1145	-0.045157	0.0989154	12	113;113;130;97;113;113;78	Q9UHR5	SAP30-binding protein	SAP30BP;SAP30BP;SAP30BP;SAP30BP;SAP30BP;SAP30BP			S	2	NaN	PQELVASFSERVRNMSPDEIKIPPEPPGRCS	___1	1	0.000203467	138.25	88.139	Class 1	77.894	642.786	-0.32977	5313300000	113	19668	7846	113	9.86644	11.7548	9.6853	18.3113	23.7439	18.2206	6.97634	2.6252	12.9926	11.1879	6.79746	11.5814
-0.148982	-0.144017	-0.0127174	-0.0678494	0.0571412	-0.167457	-0.176381	0.0275224	0.170138	-0.243058	-0.0938748	-0.016844	12	237	Q9Y2W2	WW domain-binding protein 11	WBP11			S	3	NaN	ALDLPPRRRDEDMLYSPELAQRGHDDDVSST	___1	1	8.84269e-05	207.79	167.6	Class 1	133.21	653.631	0.048409	4049300000	237	20779	8101	237	10.3967	13.9643	5.38251	5.61469	7.12903	3.66719	2.49933	22.6308	4.53347	16.2868	19.493	7.44417
-0.0585718	-0.134418	0.0772605	0.224722	-0.0363249	0.272286	-0.17996	-0.0660452	0.136781	-0.162191	-0.0870577	0.0869753	12	413;398;406	Q13427	Peptidyl-prolyl cis-trans isomerase G	PPIG;PPIG;PPIG			S	2	NaN	PVRVKERKITDHRNVSESPNRKNEKEKKVKD	___2	1	0.00019784	228.23	228.23	Class 1	170.48	781.324	0.23009	46352000000	413	10494	4525	413	2.40405	15.8671	5.23196	14.4303	11.8773	2.68511	13.9135	9.26939	5.99649	10.3538	12.2975	6.80302
0.198695	0.344883	-0.103282	-1.32297	-1.20901	-0.128786	-0.096738	0.0392475	0.0215555	0.159236	0.122135	-0.0671402	12	392;392;392	Q96DR7-3	Rho guanine nucleotide exchange factor 26	ARHGEF26			S	2	NaN	AVLYQNYKEKALDIDSDEESEPKEQKSDEKI	___1	1	7.76943e-05	324.43	196.85	Class 1	324.43	956.907	-0.018961	3394500000	392	16351	6502	392	1.02345	17.6794	2.52603	12.1618	4.39435	18.8862	18.9673	3.09556	13.1522	6.16554	11.6946	12.3768
0.0152975	-0.150615	0.134389	-0.674838	-0.150172	-0.457003	0.308817	-0.141945	-0.450791	-0.198105	-0.323091	-0.0488571	12	301	Q5VWG9	Transcription initiation factor TFIID subunit 3	TAF3			S	2	NaN	PKTAQSPAMVGSPIRSPKTVSKEKKSPGRSK	___2	1	5.84607e-05	158.12	148.56	Class 1	158.12	901.899	-0.074672	1199900000	301	12719	5228	301	9.73795	23.8757	22.5306	20.3563	13.1271	16.7096	9.92175	10.5813	11.1655	23.1357	14.3175	6.72987
0.221472	-0.0267486	0.230465	0.117598	0.0838427	0.0383229	0.0831706	0.0208597	-0.0563174	-0.00257117	-0.13683	-0.118451	12	1434;1468;628	Q7Z6E9-2	E3 ubiquitin-protein ligase RBBP6	RBBP6			T	2	NaN	SDKHDSTRASSNKDFTPNRDKKTDYDTREYS	___1	1	0.00055332	219.95	146.07	Class 1	84.06	536.727	-0.85326	4525300000	1434	23959	5604	1434	7.34348	0.992669	18.183	9.34472	9.01031	7.97674	22.8393	24.6081	1.67443	9.69446	14.3634	12.735
0.0388915	0.126708	-0.021754	0.267064	0.467697	-0.219827	0.366044	0.125334	-0.425686	0.227956	0.315374	0.175844	12	148;429;498;506	Q96NE9-3	FERM domain-containing protein 6	FRMD6;FRMD6			S	2	NaN	RKLNGHSGLIVKEIGSSTSSSSETVVKLRGQ	___3	0.898087	0.00124008	78.419	61.279	Class 1	78.419	869.317	0.21937	267330000	148	3340	1494	148	13.1923	14.6459	1.57323	7.6192	20.4971	19.0236	5.82933	17.9593	16.9906	13.4747	1.38135	0.0273756
-0.175746	0.0386029	-0.218886	0.124716	0.304256	-0.173178	-0.255211	-0.10822	0.131496	-0.00608054	0.129347	0.157517	12	548;471;343;256;146	Q6PKG0;Q6PKG0-3	La-related protein 1	LARP1;LARP1;LARP1;LARP1			S	2	NaN	EEVSNLKTLPKGLSASLPDLDSENWIEVKKR	___1	0.99912	4.50151e-09	243.7	82.953	Class 1	201.85	1026.98	-0.34698	1316800000	548	13288	NaN	NaN	14.7958	5.0594	22.7225	6.09741	4.45861	23.1228	21.7638	17.5149	23.0012	2.87425	21.9793	5.46757
-0.0517208	-0.0373343	-0.0132692	-0.0107487	0.0171629	-0.0548604	-0.109571	-0.0759612	0.0509416	-0.0190771	-0.0747556	-0.0383716	12	634;617;133;35	E9PAU2;Q8IY67-2		RAVER1;RAVER1			S	2	NaN	REPALGPHGPSRHKMSPPPSGFGERSSGGSG	___1	1	0.000377129	138.97	120.56	Class 1	101.43	629.252	-0.13831	10021000000	634	2097	NaN	NaN	16.3442	4.64914	24.0431	21.9498	12.6537	12.5621	18.5608	23.7862	22.491	24.4938	16.7929	18.7524
0.092659	0.232295	-0.115907	0.267929	0.331382	-0.071822	0.512986	0.255962	-0.210718	0.354615	0.285569	-0.048534	12	435	Q15223	Poliovirus receptor-related protein 1	PVRL1			S	2	NaN	DDSDDEKKAGPLGGSSYEEEEEEEEGGGGGE	___2	1	1.11936e-09	317.81	247.66	Class 1	220.33	1285.96	2.5221	5957600000	435	11301	4769	435	1.2624	9.8384	24.7773	23.5554	11.3113	1.97876	23.0482	24.483	0.4861	19.232	11.2682	19.3978
0.092659	0.232295	-0.115907	0.267929	0.331382	-0.071822	0.512986	0.255962	-0.210718	0.354615	0.285569	-0.048534	12	434	Q15223	Poliovirus receptor-related protein 1	PVRL1			S	2	NaN	PDDSDDEKKAGPLGGSSYEEEEEEEEGGGGG	___2	1	3.75706e-17	317.81	247.66	Class 1	213.9	1285.96	0.60712	3220400000	434	11300	4769	434	17.6739	20.4616	0.507773	0.185939	9.97042	10.71	10.0863	22.6247	5.6459	19.5661	7.1334	22.1321
-0.147783	-0.116968	-0.0889106	0.391058	0.251014	0.076246	0.236031	0.173718	-0.0305977	0.152691	-0.0094986	-0.12084	12	421;432;480	Q9P206	Uncharacterized protein KIAA1522	KIAA1522			S	2	NaN	SGGSTAEASDTLSIRSSGQLSGRSVSLRKLK	___1	0.996095	0.00229547	164.66	81.833	Class 1	114.89	436.187	0.62335	1822000000	421	19269	7719	421	10.0461	7.44601	8.94287	12.724	24.1652	3.29797	14.8017	11.1381	8.82574	11.6866	6.17491	0.381606
-0.149141	-0.152671	0.0288399	-0.399111	-0.524612	0.0660689	-0.508739	-0.482257	0.105219	-0.171942	-0.508853	-0.0846958	12	302;265	Q9BRQ0	Pygopus homolog 2	PYGO2;PYGO2			T	2	NaN	NQPSFPPNSSGRGGGTPDANSLAPPGKAGGG	___1	1	3.00529e-05	233.79	116.5	Class 1	213.69	709.819	-0.49202	21262000000	302	24436	6894	302	6.14671	17.3289	10.2989	13.0716	12.5967	21.8749	19.0507	7.73499	10.3575	3.0066	22.5682	1.6919
0.0013696	-0.125547	0.0493381	-0.468421	-0.221165	-0.307906	-0.458957	-0.0265591	0.533722	-0.373718	-0.0751045	0.392475	12	70;70;70;70;70;70;70	O43493-3;O43493-2;O43493-4	Trans-Golgi network integral membrane protein 2	TGOLN2;TGOLN2;TGOLN2			S	2	NaN	KSHPEPQTPKDSPSKSSAEAQTPEDTPNKSG	___1	0.745782	1.4285e-12	318.85	151.01	Class 2	79.935	1034.94	-0.29555	40162000000	70	3187	NaN	NaN	0.231474	23.7176	1.5018	22.9702	11.7027	9.31877	5.03984	16.924	4.98959	1.22111	23.5218	7.28661
0.198285	0.550327	-0.384081	-0.120049	0.314338	-0.309694	0.347778	0.0977838	-0.187244	-0.0455241	0.00188217	0.115116	12	244;213	P62753	40S ribosomal protein S6;40S ribosomal protein S6	RPS6;RPS6			S	3	NaN	AKRRRLSSLRASTSKSESSQK__________	___3	0.995147	0.000237882	188.53	88.808	Class 1	114.49	672.589	1.0316	23735000000	244	9195	4118	244	1.41328	8.48406	4.75587	22.2473	14.4067	17.1522	19.5656	1.27185	5.16339	23.7844	3.2897	2.33396
-0.0838203	0.0250315	-0.118798	-0.0255006	-0.196261	0.160262	-0.0466664	0.0402233	0.121819	-0.154402	-0.119739	-0.101914	12	378;378	Q9NZT2-2	Opioid growth factor receptor	OGFR			S	5	NaN	GDEAGGHGEDRPEPLSPKESKKRKLELSRRE	___1	1	2.61092e-17	339.44	219.13	Class 1	156.57	685.112	0.83072	100700000000	378	19177	7688	378	11.7639	11.2136	16.3116	15.9069	4.24715	4.02678	7.08826	13.3473	1.85595	11.0517	14.507	5.0068
-0.123305	-0.238895	0.17078	0.816622	0.027436	0.740772	0.388493	0.206679	-0.257271	-0.0970797	-0.209189	-0.145298	12	411;463;463	F5H070	Lysine-specific demethylase 3A	KDM3A;KDM3A;KDM3A			S	2	NaN	DVSNAPEVKAGVNSDSPNNCSGKKVEPSALA	___1	0.999987	0.00015538	171.07	166.45	Class 1	171.07	743.785	0.76719	216240000	411	2722	1237	411	18.5769	14.8977	23.3841	23.5551	21.9631	2.18841	7.77208	16.5198	8.1843	19.1569	19.7553	12.2622
0.0507345	0.0829358	0.0126328	-0.0134727	0.00372447	-0.0924357	-0.0622438	-0.0235316	0.0760394	-0.0703699	-0.0515784	0.023489	12	157;158	O75494-2	Serine/arginine-rich splicing factor 10	SRSF10			S	2	NaN	YSPRNRPTGRPRRSRSHSDNDRFKHRNRSFS	___2	1	0.000780372	135.94	104.94	Class 1	105.71	794.771	-0.10265	9020800000	157	6146	2649	157	5.247	1.60401	19.4958	4.30422	3.53009	4.68491	13.7484	5.01154	5.43466	19.0232	23.115	4.42386
0.325477	0.179077	0.0573673	0.138696	-0.447811	0.626264	-0.224452	-0.545672	-0.420942	0.11043	0.506713	0.418994	12	417	A0AVK6	Transcription factor E2F8	E2F8			S	2	NaN	KSIESDRRKINSAPSSPIKTNKAESSQNSAP	___1	0.997856	0.000132602	209.39	162.51	Class 1	209.39	758.844	-0.32668	3020900000	417	4	1	417	5.32592	23.1246	8.98016	5.34668	15.5594	19.7773	3.70512	13.2388	23.5093	19.0425	16.5681	10.0628
0.68289	0.203863	0.466587	-0.165422	-0.639202	0.455217	0.451413	-0.0875951	-0.468328	0.834932	0.278845	-0.524831	12	417	A0AVK6	Transcription factor E2F8	E2F8			S	2	NaN	KSIESDRRKINSAPSSPIKTNKAESSQNSAP	___2	0.997856	0.000132602	209.39	162.51	Class 1	209.39	758.844	-0.32668	3020900000	417	4	1	417	17.4144	7.61976	5.57181	9.01461	0.299755	7.86182	5.09659	19.474	17.2139	9.8808	21.4394	1.33479
-0.212478	0.0011395	-0.238571	0.212907	-0.0685079	0.234308	0.547611	-0.0119404	-0.603754	0.597206	0.0667625	-0.498306	12	821	P06400	Retinoblastoma-associated protein	RB1			T	2	NaN	ISPLKSPYKISEGLPTPTKMTPRSRILVSIG	___2	0.999177	0.000104575	185.16	123.62	Class 1	142.53	852.377	0.47926	6014600000	821	22671	2976	821	18.7045	1.29656	13.05	13.5109	10.6263	7.65296	21.2952	5.27169	2.02235	15.2481	3.00284	3.32788
-0.0370702	0.188557	-0.258397	0.130523	0.528675	-0.39402	0.370135	0.167495	-0.124304	0.148849	0.181769	-0.0468587	12	1085;1089	Q5SYE7-2	NHS-like protein 1	NHSL1			S	2	NaN	TEALQMVQLRPVRKNSGAEAAQLSERTAQEQ	___1	1	0.000244306	240.39	171.6	Class 1	207.97	720.828	0.61895	2559800000	1085	12213	5123	1085	23.1884	5.65845	16.2843	12.0225	20.0456	23.6619	15.0748	19.4417	15.7597	8.31238	10.7091	24.3862
-0.0320549	-0.123892	0.0707192	0.165093	0.262804	-0.103949	0.0811463	0.00957544	-0.0905292	0.160345	0.0458761	-0.167489	12	310	Q92922	SWI/SNF complex subunit SMARCC1	SMARCC1			S	2	NaN	SFRQRISTKNEEPVRSPERRDRKASANARKR	___1	1	5.02863e-05	201.48	132.14	Class 1	68.168	724.836	-0.39418	42348000000	310	16140	6358	310	4.56119	9.82123	1.1253	20.1827	12.0576	4.79339	4.80772	22.7012	21.4949	10.4244	10.125	1.2487
0.19695	0.529077	-0.396976	-0.157755	0.267161	-0.408141	-0.427678	-0.172148	0.176744	-0.138857	-0.0244133	0.068478	12	247;216	P62753	40S ribosomal protein S6;40S ribosomal protein S6	RPS6;RPS6			S	2	NaN	RRLSSLRASTSKSESSQK_____________	___3	0.999905	0.000237882	188.53	88.808	Class 1	188.53	1008.38	-0.030617	15114000000	247	9196	4118	247	5.97446	17.9084	20.8446	12.7836	9.758	1.2593	6.6748	11.4479	24.0992	12.8784	18.296	17.8927
1.87176	-0.180679	-0.152091	-0.45488	-0.310612	-0.162867	-0.350709	-0.352686	-0.00142187	-0.164362	-0.27909	-0.0652984	12	137;137;137;10;9;137;137	J3QT34	Microtubule-associated serine/threonine-protein kinase 4	MAST4;MAST4;MAST4;MAST4;MAST4;MAST4			S	2	NaN	LDHILSPPPMPFRKCSNPDVASGPGKSLKYK	___1	1	0.00025378	218.11	118.4	Class 1	180.76	698.8	-0.15959	2541700000	137	3157	1426	137	13.7048	24.1333	12.5545	17.5528	6.15842	17.2705	16.2927	12.8096	6.12022	4.24722	15.6448	20.5122
-0.21173	-0.315247	0.102933	0.135889	-0.301987	0.405982	0.608311	0.558405	-0.095053	0.276783	0.107634	-0.119605	12	47;47;47;47;47;47;47;13;13;13	J3QKR5	Cyclin-dependent kinase 11B	CDK11B;CDK11B;CDK11B;CDK11B;CDK11B			S	3	NaN	IKRLKNSDDRDSKRDSLEEGELRDHRMEITI	___1	1	0.00127024	173.03	72.914	Class 1	65.231	564.588	2.6063	5922200000	47	4478	1978	47	10.759	6.84205	7.56624	14.1129	23.5595	3.51749	11.5021	24.8014	6.99745	21.3365	24.999	13.4114
-0.244394	-0.282174	0.110564	0.283724	0.590248	-0.325111	0.0268915	0.149763	0.113662	-0.327878	-0.106913	0.264934	12	358	O15014	Zinc finger protein 609	ZNF609			S	2	NaN	LDCTRHDWAPPRFCDSPTSDLEMRNGRGRGK	___1	0.999819	0.000463725	132.08	98.492	Class 1	117.18	809.272	-0.63674	2726600000	358	5179	2299	358	20.6259	8.58307	9.97523	16.8393	9.90627	21.7879	9.90612	14.6864	14.806	18.4049	2.66984	11.9729
0.0190831	-0.222522	0.281354	0.13624	0.124955	0.0341392	-0.0285467	0.202583	0.17417	-0.0821229	0.16952	0.294159	12	358	O15014	Zinc finger protein 609	ZNF609			S	2	NaN	LDCTRHDWAPPRFCDSPTSDLEMRNGRGRGK	___2	0.999819	0.000463725	132.08	98.492	Class 1	117.18	809.272	-0.63674	2726600000	358	5179	2299	358	14.4063	8.94737	22.4938	19.871	24.6186	1.99553	1.90761	22.8332	12.1682	23.3081	21.4978	22.9964
-0.0129956	0.265052	-0.250799	-0.300169	-0.448979	0.208573	-0.070962	-0.353681	-0.235286	0.0727301	-0.402605	-0.548492	12	349;349	Q9UIG0-2	Tyrosine-protein kinase BAZ1B	BAZ1B			S	2	NaN	PKLWCHVHLKKSLSGSPLKVKNSKNSKSPEE	___1	0.999999	0.00259335	127.93	46.594	Class 1	125.7	434.712	-0.18484	3755700000	349	19716	7869	349	19.1469	21.1727	8.71235	18.913	8.8627	1.74069	10.4499	13.6759	9.43635	21.1907	10.8308	16.4277
-0.117732	-0.118705	-0.062523	0.319804	-0.023674	0.206205	0.230736	-0.161329	-0.28828	-0.0930415	-0.164852	-0.0792206	12	316;417;751;751;751;751;751;466;466;365;375;122;132	E9PMS6	LIM domain only protein 7	LMO7;LMO7;LMO7;LMO7;LMO7;LMO7;LMO7;LMO7;LMO7;LMO7			S	2	NaN	QKWQDDLAKWKDRRKSYTSDLQKKKEEREEI	___1	0.98318	0.00247301	128.87	39.79	Class 1	112.3	511.216	-0.61827	513880000	316	2512	1140	316	23.9553	7.66672	15.406	16.3419	21.0058	2.17287	3.00069	1.70189	20.1882	3.39625	14.2511	9.37485
-0.0431794	0.0273656	-0.140728	0.188573	-0.0253417	0.206227	0.016251	-0.0693477	-0.143616	0.235403	-0.0347212	-0.284023	12	245;233	O43815	Striatin	STRN			S	3	NaN	VLDNFKFLESAAADFSDEDEDDDVDGREKSV	___1	1	9.22923e-30	381.76	323.91	Class 1	189.12	885.68	0.77195	23942000000	245	5634	2476	245	16.345	23.2593	15.6012	11.4379	17.6182	10.2465	6.14352	9.4626	13.2651	24.4371	11.9582	23.95
0.00466918	0.0219843	0.105666	-0.518824	-0.0396282	-0.214091	-0.485651	-0.511303	-0.0251971	0.167872	-0.152766	-0.315912	12	717;702	Q13427	Peptidyl-prolyl cis-trans isomerase G	PPIG;PPIG			S	3	NaN	KSSMLKNKEDEKIRSSVEKENQKSKGQENDH	___1	1	0.000361764	218.63	98.762	Class 1	143.64	493.22	0.21237	40449000000	717	10493	4525	717	3.57789	12.3445	15.0146	10.6353	19.144	20.0819	6.73245	12.1847	15.0668	10.3484	5.5598	11.7334
0.121271	0.170205	-0.0331783	0.232336	0.262228	-0.0814633	0.120749	0.123922	0.021036	0.139375	0.281891	0.143963	12	624	P52756	RNA-binding protein 5	RBM5			S	4	NaN	ENPLKRGLVAAYSGDSDNEEELVERLESEEE	___1	1	3.09204e-18	320.19	134.72	Class 1	248.82	784.102	-0.098191	24169000000	624	8895	3896	624	2.56743	2.54898	6.19042	5.29215	20.6346	5.0367	21.4016	22.6416	17.5554	20.33	10.8437	9.35658
1.1415	1.05994	0.0935567	0.173415	0.679021	-0.524243	0.0462915	0.124008	0.133958	0.0776989	0.286119	0.209901	12	624	P52756	RNA-binding protein 5	RBM5			S	4	NaN	ENPLKRGLVAAYSGDSDNEEELVERLESEEE	___2	1	3.09204e-18	320.19	134.72	Class 1	248.82	784.102	-0.098191	24169000000	624	8895	3896	624	11.7004	14.8544	9.13641	2.59394	11.0482	7.03035	0.131041	17.7818	0.678033	8.26604	5.7853	23.2164
-0.0533522	0.0600305	-0.0931592	-0.0282527	0.0455446	-0.0407728	-0.0729376	0.150861	0.169525	-0.0429468	0.220669	0.27705	12	369;313;369;140;252	Q6VN20	Ran-binding protein 10	RANBP10;RANBP10;RANBP10;RANBP10			S	2	NaN	RSPKSQDSYPGSPSLSPRHGPSSSHMHNTGA	___2	0.993397	3.86062e-05	168.64	120.42	Class 1	124.66	859.299	0.37465	2718400000	369	13413	5442	369	1.72641	16.6595	2.55703	16.9935	1.84366	8.76161	6.92926	22.5655	19.0499	15.3889	8.69759	15.6367
-0.165342	0.0312098	-0.257579	-0.0311885	-0.0750899	-0.141327	-0.209431	-0.121532	0.091909	-0.310756	-0.359062	-0.00641915	12	266;605	B4DTZ6	Sodium/hydrogen exchanger;Sodium/hydrogen exchanger 1	SLC9A1;SLC9A1			S	2	NaN	ESGGMGKIPSAVSTVSMQNIHPKSLPSERIL	___1	0.999982	2.69393e-08	304.62	212.73	Class 1	107.92	934.922	0.189	27830000000	266	806	357	266	0.197927	9.58193	20.8424	0.506294	18.0442	8.49996	4.79885	11.6909	0.827338	16.3864	23.1521	0.122189
-0.56184	-0.188702	-0.304909	-0.0536835	-0.162032	0.0528612	-0.412851	-0.203134	0.220419	-0.344512	-0.360097	0.0660241	12	266;605	B4DTZ6	Sodium/hydrogen exchanger;Sodium/hydrogen exchanger 1	SLC9A1;SLC9A1			S	2	NaN	ESGGMGKIPSAVSTVSMQNIHPKSLPSERIL	___2	0.999982	2.69393e-08	304.62	212.73	Class 1	107.92	934.922	0.189	27830000000	266	806	357	266	18.0611	22.4849	23.9338	10.4361	2.2774	14.8908	11.8693	23.4389	1.3855	22.2931	23.2364	4.48255
-0.262401	-0.113474	-0.148458	-0.0735403	-0.248852	0.177153	-0.151628	-0.0416185	0.011183	-0.242408	-0.44156	-0.128862	12	266;605	B4DTZ6	Sodium/hydrogen exchanger;Sodium/hydrogen exchanger 1	SLC9A1;SLC9A1			S	2	NaN	ESGGMGKIPSAVSTVSMQNIHPKSLPSERIL	___3	0.999982	2.69393e-08	304.62	212.73	Class 1	107.92	934.922	0.189	27830000000	266	806	357	266	20.7261	22.6012	5.17141	5.94979	6.85957	5.8555	21.6661	19.3162	13.3627	19.3675	11.7979	17.5929
0.360012	0.146945	0.172723	0.11475	0.180125	-0.136005	0.135294	-0.0258083	-0.0687752	0.319823	0.253967	-0.0463845	12	187	Q9Y388	RNA-binding motif protein, X-linked 2	RBMX2			S	3	NaN	KEKADREVQAEQPSSSSPRRKTVKEKDDTGP	___1	0.647661	8.29046e-05	226.74	202.48	Class 2	75.773	608.602	0.10669	1661700000	187	20814	8117	187	0.647523	12.2435	22.964	22.2363	15.776	0.416437	0.753874	2.42823	19.2232	14.6003	5.03582	11.8794
0.642188	0.73514	-0.0972143	-0.703918	-0.325281	-0.397248	0.338476	0.282431	-0.030435	-0.585016	0.831907	1.4466	12	197;197;197	Q9BX63	Fanconi anemia group J protein	BRIP1;BRIP1			S	2	NaN	NLDAKVDSGKTVKLNSPLEKINSFSPQKPPG	___1	1	0.00377222	148.91	22.368	Class 1	86.136	440.712	1.4517	125300000	197	17577	7019	197	13.5752	15.4519	5.55752	10.8179	12.7861	9.49624	9.73424	23.7417	6.97755	15.0653	12.2537	9.03558
-0.294641	-0.392975	0.139445	-0.288251	-0.349646	0.0749188	-0.212149	-0.459665	-0.18976	-0.255516	-0.358291	-0.166507	12	447;450;450;411	A9Z1X7;E9PCT1		SRRM1;SRRM1;SRRM1			S	2	NaN	GKVTKHKGTEKRESPSPAPKPRKVELSESEE;TSVTKHKGTEKRESPSPAPKPRKVELSESEE	___2	1	0.000296499	218.57	156.47	Class 1	218.57	691.305	-0.18202	115350000000	450	328	NaN	NaN	21.744	14.2565	21.7391	17.8742	3.39539	1.3814	21.9162	1.15196	24.2849	24.6808	23.256	5.60355
-0.0702919	-0.0757519	-0.005282	-0.199438	-0.197274	0.0067185	-0.0402346	-0.0173625	0.0477418	0.0456316	-0.113772	-0.157762	12	17;17	Q13263	Transcription intermediary factor 1-beta	TRIM28			S	3	NaN	AASAAAASAAAASAASGSPGPGEGSAGGEKR	___1	0.975564	3.3938e-13	208.49	137.54	Class 1	117.61	837.033	-0.11859	2631300000	17	10418	4499	17	4.44533	22.4384	24.9501	1.99991	2.42418	1.43178	24.4674	22.303	16.6992	14.5481	2.21738	11.4569
0.480568	0.361158	0.0920901	0.0441778	0.00578951	0.0039494	-0.360895	-0.0998456	0.324789	-0.217811	0.00495444	0.226023	12	334	Q8WXI9	Transcriptional repressor p66-beta	GATAD2B			S	2	NaN	NLASHIQPGTVNRVSSPLPSPSAMTDAANSQ	___1	0.994687	6.8379e-05	130.27	103.55	Class 1	121.94	1091	-0.30154	1077000000	334	15811	6249	334	15.6376	16.985	3.70107	24.6296	1.53075	18.0324	14.0722	4.11743	15.4442	6.70919	22.6727	14.1431
-0.0579368	-0.158064	0.105469	-0.611386	-0.192799	-0.472916	-0.436627	-0.137368	0.306832	-0.461517	-0.221385	0.256867	12	118;118;118	M0QYH2	Bifunctional polynucleotide phosphatase/kinase;Polynucleotide 3'-phosphatase;Polynucleotide 5'-hydroxyl-kinase	PNKP;PNKP;PNKP			T	3	NaN	TLRWEETRTPESQPDTPPGTPLVSQDEKRDA	___1	1	7.85747e-26	336.66	259.77	Class 1	262.74	813.687	0.06787	35306000000	118	22322	2121	118	2.60941	15.3542	10.8052	7.68856	5.35517	12.4301	3.3154	7.79298	3.63367	14.3343	18.9869	14.5022
-0.153995	-0.214544	0.0698815	0.131228	0.113383	-0.0174794	0.117156	0.0510949	0.0605336	0.117917	0.138522	-0.0340848	12	51	Q9Y2W1	Thyroid hormone receptor-associated protein 3	THRAP3			S	3	NaN	SLSRSRKRRLSSRSRSRSYSPAHNRERNHPR	___3	1	0.000574926	157.54	104.16	Class 1	136.14	472.162	0.65746	34780000000	51	20768	8100	51	8.7573	9.9195	1.21989	0.950618	4.40383	14.0025	15.2506	3.7998	16.5479	12.1274	23.5506	0.225816
-0.153995	-0.214544	0.0698815	0.131228	0.113383	-0.0174794	0.117156	0.0510949	0.0605336	0.117917	0.138522	-0.0340848	12	55	Q9Y2W1	Thyroid hormone receptor-associated protein 3	THRAP3			S	2	NaN	SRKRRLSSRSRSRSYSPAHNRERNHPRVYQN	___3	1	0.000574926	157.54	104.16	Class 1	147.19	546.189	-0.78391	215610000000	55	20770	8100	55	13.6132	4.26329	7.46735	22.906	8.59773	7.43793	6.11749	23.7336	6.92218	21.8713	21.6446	13.8975
-0.039869	-0.0822326	0.0775343	0.0337543	-0.019888	-0.0179755	0.0534875	0.12191	0.0821546	-0.0322012	0.0480251	0.11779	12	55	Q9Y2W1	Thyroid hormone receptor-associated protein 3	THRAP3			S	2	NaN	SRKRRLSSRSRSRSYSPAHNRERNHPRVYQN	___2	1	0.000574926	157.54	104.16	Class 1	147.19	546.189	-0.78391	215610000000	55	20770	8100	55	11.0534	20.8575	18.649	21.8316	23.6246	15.7638	13.4818	12.2019	16.0495	8.87429	10.4733	8.16367
0.328539	0.098068	0.129077	-0.0337727	0.156526	-0.233903	-1.23917	-1.01495	0.224688	0.0416111	0.136723	0.0840147	12	55	Q9Y2W1	Thyroid hormone receptor-associated protein 3	THRAP3			S	2	NaN	SRKRRLSSRSRSRSYSPAHNRERNHPRVYQN	___1	1	0.000574926	157.54	104.16	Class 1	147.19	546.189	-0.78391	215610000000	55	20770	8100	55	15.6075	19.2927	23.654	0.742773	5.75841	9.97405	0.927463	0.853413	19.5785	24.7771	20.8282	12.9836
-0.310649	-0.370223	0.0169626	-0.0302437	-0.157901	0.073777	-0.316097	0.0694036	0.32403	-0.297868	-0.213359	-0.269344	12	1497;1733;1714;1733;1804;583	B2RTY4-5	Unconventional myosin-IXa	MYO9A;MYO9A;MYO9A			S	2	NaN	RFSSVDEQAKLHKTMSQGEITKLAVRQKASD	___1	1	0.000739283	135.26	91.713	Class 1	135.26	537.73	-0.26145	595810000	1497	505	200	1497	2.47932	20.9495	22.4487	11.12	8.75261	13.9962	15.4483	17.2976	4.91216	3.35721	24.7117	23.6008
-0.149011	-0.274094	0.272147	-0.123041	-0.481005	0.305916	-0.167861	-0.205192	-0.054489	0.660639	0.284799	-0.289977	12	479;459;475;515;67	Q13098	COP9 signalosome complex subunit 1	GPS1;GPS1;GPS1			T	2	NaN	IHVKSPPREGSQGELTPANSQSRMSTNM___	___1	1	2.77067e-05	201.01	168.38	Class 1	201.01	860.832	-0.39653	1609500000	479	23353	4468	479	2.65241	12.9494	8.2301	21.1497	22.5392	1.67143	6.8873	16.4109	15.856	10.088	15.4331	23.4568
0.0315677	0.215246	-0.185016	-0.201995	-0.0243252	-0.200463	-0.25904	-0.067134	0.192577	-0.290534	-0.0368811	0.234539	12	307;245;271;307;97	P05388	60S acidic ribosomal protein P0;60S acidic ribosomal protein P0-like	RPLP0;RPLP0;RPLP0;RPLP0P6;RPLP0			S	2	NaN	AAAPAKVEAKEESEESDEDMGFGLFD_____	___2	1	2.32791e-05	244.74	93.326	Class 1	171.08	1211.93	0.2114	43468000000	307	6761	2964	307	16.0629	4.24709	8.95525	7.29908	21.8797	24.355	13.0182	0.0445577	18.5902	19.7353	0.697587	6.79993
0.0315677	0.215246	-0.185016	-0.201995	-0.0243252	-0.200463	-0.25904	-0.067134	0.192577	-0.290534	-0.0368811	0.234539	12	304;242;268;304;94	P05388	60S acidic ribosomal protein P0;60S acidic ribosomal protein P0-like	RPLP0;RPLP0;RPLP0;RPLP0P6;RPLP0			S	2	NaN	PAAAAAPAKVEAKEESEESDEDMGFGLFD__	___2	1	2.32791e-05	244.74	93.326	Class 1	171.08	1211.93	0.2114	42853000000	304	6760	2964	304	2.17722	2.16232	7.74994	3.4406	23.1941	12.7232	9.22989	3.93767	2.41338	4.87959	14.3218	16.2767
0.128451	0.273836	-0.200511	0.100854	0.476525	-0.439032	-0.0818315	0.364588	0.450746	0.340137	0.497973	0.188516	12	711;711;912;912	Q5THJ1	PR domain zinc finger protein 2	PRDM2;PRDM2			S	3	NaN	NGIDLPVENPADGTRSPSPCKSLEAQPDPDL	___2	0.879854	0.000719062	161.46	135.87	Class 1	161.46	1039.13	-0.62767	728310000	711	10266	4459	711	18.8306	20.2828	10.7343	22.4943	13.6468	9.02137	19.3884	21.4403	24.2547	20.0459	5.965	2.51073
0.16223	0.204139	-0.0360755	0.18152	0.0769189	0.116621	0.0691351	0.224642	0.212679	0.160085	0.245715	0.118124	12	1153;1263;923;18	Q8TDM6-4	Disks large homolog 5	DLG5			S	2	NaN	ATHGSNSLPSSARLGSSSNLQFKAERIKIPS	___1	0.995808	0.000403458	210.84	109.29	Class 1	131.06	580.771	1.5707	1771600000	1153	15424	6144	1153	6.17415	5.40539	7.12997	24.3702	14.0242	7.5744	18.4405	16.4125	19.9064	21.9951	5.02691	22.0681
-0.0707409	-0.245446	0.184633	0.149512	-0.097207	0.214391	0.143247	-0.09585	-0.272108	0.0241261	-0.220522	-0.281005	12	87;87;87	Q9BW71	HIRA-interacting protein 3	HIRIP3			S	2	NaN	KLDLTKKGKRPPTPCSDPERKRFRFNSESES	___2	1	0.000340159	174.68	109.51	Class 1	119.51	800.323	-0.10268	46995000000	87	17531	7002	87	16.781	9.93205	0.59579	23.837	12.9306	6.97678	12.8196	18.2921	22.8974	8.50542	21.0081	9.96881
-0.0707409	-0.245446	0.184633	0.149512	-0.097207	0.214391	0.143247	-0.09585	-0.272108	0.0241261	-0.220522	-0.281005	12	84;84;84	Q9BW71	HIRA-interacting protein 3	HIRIP3			T	2	NaN	REDKLDLTKKGKRPPTPCSDPERKRFRFNSE	___2	1	0.000516641	174.68	109.51	Class 1	119.51	800.323	-0.10268	55044000000	84	24465	7002	84	10.9789	20.8113	18.5209	20.1849	0.871452	6.64266	3.62604	24.8681	23.3515	20.5789	9.48237	16.4726
-0.0173247	-0.44476	0.356581	0.0437098	-0.116516	0.127323	0.157147	-0.0342653	0.10586	0.158175	0.148513	0.00699079	12	84;84;84	Q9BW71	HIRA-interacting protein 3	HIRIP3			T	2	NaN	REDKLDLTKKGKRPPTPCSDPERKRFRFNSE	___1	1	0.000516641	174.68	109.51	Class 1	119.51	800.323	-0.10268	55044000000	84	24465	7002	84	5.95506	13.2062	3.93373	15.6566	15.7924	20.7148	24.2076	23.7228	6.71992	9.69585	2.05666	7.54738
0.0289971	0.197362	-0.187617	-0.0145444	0.242633	-0.229413	0.274924	0.400923	-0.026337	0.167872	0.11916	-0.119421	12	87;87;87	Q9BW71	HIRA-interacting protein 3	HIRIP3			S	2	NaN	KLDLTKKGKRPPTPCSDPERKRFRFNSESES	___1	1	0.000340159	174.68	109.51	Class 1	119.51	800.323	-0.10268	46995000000	87	17531	7002	87	7.42349	12.9901	23.3233	1.7998	7.76843	5.17892	5.74201	15.7131	9.03327	5.77477	8.91551	0.0563143
-0.0415029	0.285464	-0.335529	0.258622	0.975553	-0.735448	0.411615	0.358207	-0.307045	0.595346	0.413331	-0.0421485	12	156;156;156	Q96A56-2	Tumor protein p53-inducible nuclear protein 1	TP53INP1;TP53INP1			S	2	NaN	LSEATRGTDELHSPSSPRARKSCL_______	___1	0.882874	0.000430367	184.97	125.56	Class 1	184.97	681.788	0.94657	667290000	156	1273	593	156	9.02587	7.80962	6.59234	7.02127	1.25298	6.61745	21.7072	11.7197	18.1274	22.0835	19.1542	17.163
0.015664	-0.065888	0.00251685	-0.122464	-0.0274702	-0.113669	-0.173846	-0.238748	-0.147348	0.104635	0.191382	0.100066	12	207;236;243;290;303	J3QS47	Cytochrome b561	CYB561;CYB561;CYB561;CYB561;CYB561			S	3	NaN	RADWKRPSQAEEQALSMDFKTLTEGDSPGSQ	___1	1	0.000133103	165.1	59.315	Class 1	88.176	606.269	-0.22427	2344100000	207	2881	1310	207	24.6561	18.1117	19.1727	13.4407	2.58487	11.9452	18.76	16.6928	16.2227	16.3077	16.5604	23.5704
-0.473391	-0.261957	-0.179589	-0.342601	-0.397511	0.0926401	-0.356185	-0.572592	-0.216969	-0.379908	-0.641828	-0.35185	12	51	P51397	Death-associated protein 1	DAP			S	3	NaN	TKEEKDKDDQEWESPSPPKPTVFISGVIARG	___1	0.999996	6.7793e-13	383.04	383.04	Class 1	383.04	960.127	-0.34542	11016000000	51	8763	3852	51	4.82161	5.61736	22.2448	17.2645	3.40365	11.8198	5.97141	4.5872	12.449	24.4532	20.8754	22.1186
0.255629	0.361623	-0.049302	-0.312217	-0.177769	-0.211979	-0.290886	0.048979	0.400363	-0.353782	-0.103816	0.294474	12	155;121	Q8IWS0	PHD finger protein 6	PHF6;PHF6			S	2	NaN	ADLEESFNEHELEPSSPKSKKKSRKGRPRKT	___1	0.990193	2.78804e-28	435.67	308.73	Class 1	435.67	1389.08	-0.28038	53576000000	155	14460	5776	155	18.676	20.5366	6.582	11.6039	5.27542	8.99642	7.03636	13.7016	20.0731	10.6673	13.1434	17.1011
0.0994485	-0.0448035	0.175132	0.185003	0.227494	-0.166283	-0.0212792	0.20892	0.144185	-0.152784	0.163931	0.238612	12	1677;1677	O14646	Chromodomain-helicase-DNA-binding protein 1	CHD1			S	2	NaN	SDWQMDHRASSSGPRSPLDQRSPYGSRSPFE	___1	0.999561	0.00053977	164.7	41.674	Class 1	96.78	719.328	-0.45885	16545000000	1677	5021	2246	1677	5.86078	9.86924	7.78273	6.73103	18.7715	6.82961	24.201	23.7512	16.0407	14.1121	1.81943	3.60673
0.0777119	0.241792	0.0394183	-0.458985	-0.0626682	-0.393765	0.105252	0.505332	0.505018	-0.283782	0.125766	0.401637	12	1338;1342	Q9UIG0-2	Tyrosine-protein kinase BAZ1B	BAZ1B			S	2	NaN	VDELVLQTKRSSRRQSLELQKCEEILHKIVK	___1	1	0.00118492	160.62	25.335	Class 1	153.11	541.274	-0.29548	10083000000	1338	19719	7869	1338	3.32994	9.04818	18.2113	24.4815	21.9527	12.8186	19.9671	11.8625	5.03412	23.4967	12.1045	16.5072
0.125002	0.032589	0.0871876	0.388702	0.307352	0.00899357	-0.0727229	0.292721	0.0750176	0.257774	0.442627	0.136178	12	600;46;332;20	Q9P2R6	Arginine-glutamic acid dipeptide repeats protein	RERE;RERE;RERE			S	3	NaN	RSGRKKQPASPDGRTSPINEDIRSSGRNSPS	___1	0.988043	0.000125861	203.79	203.79	Class 1	168.06	714.319	0.075423	3981700000	600	19386	7754	600	18.5969	3.0415	3.64355	12.227	23.4928	20.6662	23.8076	0.923485	8.57561	4.34492	0.554054	5.2633
-0.127393	-0.112043	0.0300151	0.0534112	0.100042	0.0189018	-0.0308055	-0.353495	-0.358073	0.0203612	-0.308682	-0.419803	12	983;983;983;887	Q9UQ35	Serine/arginine repetitive matrix protein 2	SRRM2;SRRM2;SRRM2			T	3	NaN	SHSGSSSPDTKVKPETPPRQSHSGSISPYPK	___2	1	0.000179351	143.48	143.48	Class 1	70.942	335.171	-0.18067	96398000000	983	24888	8031	983	13.8267	10.5431	17.5052	20.269	19.0638	8.83708	1.30391	5.2512	9.90366	4.14166	18.6906	9.30615
0.0614353	0.018732	0.0447609	-0.0717986	0.0152508	-0.0480767	-0.0363742	-0.0491695	-0.0172212	0.0653374	-0.0486802	-0.0792206	12	983;983;983;887	Q9UQ35	Serine/arginine repetitive matrix protein 2	SRRM2;SRRM2;SRRM2			T	3	NaN	SHSGSSSPDTKVKPETPPRQSHSGSISPYPK	___1	1	0.000179351	143.48	143.48	Class 1	70.942	335.171	-0.18067	96398000000	983	24888	8031	983	21.345	15.5507	16.0477	16.6028	8.88569	0.325058	2.00683	19.1503	17.2111	24.473	16.2142	20.6294
-0.034275	-0.242129	0.194592	-0.417419	-0.581018	0.145051	0.118755	-0.0142605	-0.292704	-1.27555	-1.60517	-0.349077	12	983;983;983;887	Q9UQ35	Serine/arginine repetitive matrix protein 2	SRRM2;SRRM2;SRRM2			T	3	NaN	SHSGSSSPDTKVKPETPPRQSHSGSISPYPK	___3	1	0.000179351	143.48	143.48	Class 1	70.942	335.171	-0.18067	96398000000	983	24888	8031	983	16.0852	8.11973	23.6716	19.9743	13.1311	14.1576	5.34504	0.432424	16.2946	16.4201	15.4993	22.4806
0.0210135	-0.0733009	0.0965713	0.0581479	0.250564	-0.238929	-0.228867	-0.0580359	0.196508	-0.20413	0.0311912	0.287365	12	36;66;66;66;66;66;66	B4DTU4;P18858	DNA ligase;DNA ligase 1;DNA ligase;DNA ligase	LIG1;LIG1;LIG1;LIG1;LIG1;LIG1;LIG1			S	2	NaN	SPVKRPGRKAARVLGSEGEEEDEALSPAKGQ	___1	1	4.04976e-09	333.82	258.23	Class 1	168.81	920.398	0.15306	30949000000	66	779	NaN	NaN	15.3662	0.254009	3.77391	8.02413	16.1059	19.4932	3.18351	21.2684	1.63562	10.4757	3.84096	3.54826
-0.123316	-0.107243	-0.00161	-0.187099	-0.06522	-0.122782	-0.0560225	-0.000717	0.0721941	-0.243598	0.159304	0.40731	12	36;66;66;66;66;66;66	B4DTU4;P18858	DNA ligase;DNA ligase 1;DNA ligase;DNA ligase	LIG1;LIG1;LIG1;LIG1;LIG1;LIG1;LIG1			S	2	NaN	SPVKRPGRKAARVLGSEGEEEDEALSPAKGQ	___2	1	4.04976e-09	333.82	258.23	Class 1	168.81	920.398	0.15306	30949000000	66	779	NaN	NaN	2.51575	3.91718	1.62001	13.5244	23.0917	12.6592	2.56686	0.821424	10.6714	13.4072	1.82797	8.16537
0.156055	0.216201	-0.0391769	0.299562	0.203054	0.0892839	0.172577	0.353527	0.125352	0.220419	0.298488	0.114709	12	757;763;804;810;858;864;757;763;804;810;864;858;864;535;541;535;541;41;757;763;804;810;858;864;757;763;804;810;858;864;535;541;535;541	O60716-21;O60716-24	Catenin delta-1	CTNND1;CTNND1;CTNND1			S	2	NaN	FQVNLNNASRSQSSHSYDDSTLPLIDRNQKS	___1	0.999687	0.000436775	367.08	219.67	Class 1	147.26	1000.93	0.23371	21568000000	757	5846	NaN	NaN	3.69603	14.9147	2.25559	23.6906	6.46253	15.4207	18.6937	11.8496	24.737	12.0568	24.6865	22.2639
-0.0505959	0.035507	-0.075925	0.0150722	0.438418	-0.412579	0.0725356	0.234899	0.151764	0.000920653	0.287965	0.34064	12	757;763;804;810;858;864;757;763;804;810;864;858;864;535;541;535;541;41;757;763;804;810;858;864;757;763;804;810;858;864;535;541;535;541	O60716-21;O60716-24	Catenin delta-1	CTNND1;CTNND1;CTNND1			S	2	NaN	FQVNLNNASRSQSSHSYDDSTLPLIDRNQKS	___2	0.999687	0.000436775	367.08	219.67	Class 1	147.26	1000.93	0.23371	21568000000	757	5846	NaN	NaN	0.126762	19.2339	5.20512	3.30545	2.21265	18.1182	11.6264	1.08169	0.952508	23.0692	6.69769	16.1508
-0.0857752	0.0723102	-0.0869727	-0.279881	-0.516666	0.18862	-0.0606465	-0.482704	-0.423742	-0.0166235	-0.280809	-0.211411	12	2990;3086;3148	Q6ZRS2-3	Helicase SRCAP	SRCAP			S	2	NaN	TEKLPRKRAGAPVGGSPGLAKRGRLQPPSPL	___1	1	0.000268347	161.14	71.674	Class 1	58.123	659.337	0.9082	2697000000	2990	13500	5474	2990	24.971	23.2866	24.8078	23.7041	17.3314	9.04309	9.75514	21.9058	24.9269	0.509964	0.750247	2.47251
0.00080584	-0.183419	0.195705	-0.453426	-0.293007	-0.103345	-0.19963	0.210632	0.298365	-0.542928	-0.314603	0.201057	12	521;521	Q9C0E2	Exportin-4	XPO4;XPO4			S	2	NaN	RLHGQLQRHQQQLLASPGSSTVDNKMLDDLY	___1	0.999993	5.67983e-17	336.84	225.46	Class 1	273.45	945.441	0.61021	10230000000	521	2574	1179	521	2.47667	20.0904	16.4771	20.4134	1.76631	15.6824	18.5712	2.42937	3.82585	23.7004	8.44725	17.7492
0.0985097	-0.036388	0.147241	-0.636077	-0.643422	-0.0051245	-0.107059	-0.0502873	0.173132	-0.101298	-0.198784	-0.0275375	12	1520	O94913	Pre-mRNA cleavage complex 2 protein Pcf11	PCF11			S	4	NaN	IMLNIVKNELQEPCDSPKVKEERIDTPPACT	___1	1	0.000196222	196.37	182.02	Class 1	78.642	768.875	-1.76	2961500000	1520	6334	2748	1520	5.32543	10.9294	8.41666	2.30536	15.0993	19.2693	22.7849	4.64204	5.37957	6.64603	21.4723	10.259
1.01808	0.173799	0.858566	-0.119632	-0.0960687	-0.0308625	0.0250565	-0.225683	-0.276089	-0.172755	0.47263	0.634663	12	1141;1177;1206;1215;920	P20020-6	Plasma membrane calcium-transporting ATPase 1	ATP2B1;ATP2B1			S	2	NaN	IDDTDAEDDAPTKRNSSPPPSPNKNNNAVDS	___2	1	0.000195	181.6	86.306	Class 1	177.07	710.757	0.34394	4230800000	1141	7396	3285	1141	3.01951	20.5111	23.2632	2.35886	21.623	23.5206	14.3985	4.50349	0.0642809	3.44184	3.16075	15.1248
0.136772	0.112502	0.0586092	-0.17759	-0.259273	0.10905	-0.284348	-0.465273	-0.205493	-0.102292	-0.267769	-0.211558	12	1141;1177;1206;1215;920	P20020-6	Plasma membrane calcium-transporting ATPase 1	ATP2B1;ATP2B1			S	2	NaN	IDDTDAEDDAPTKRNSSPPPSPNKNNNAVDS	___3	1	0.000195	181.6	86.306	Class 1	177.07	710.757	0.34394	4230800000	1141	7396	3285	1141	12.098	2.69839	24.6469	17.6538	22.5446	18.5938	21.8864	8.93181	23.3771	1.67983	3.02887	3.68888
0.0864969	0.0486935	0.00286472	-0.323584	-0.497327	0.210421	-0.113304	-0.187962	-0.0182805	0.0220092	-0.37342	-0.278499	12	11	P16401	Histone H1.5	HIST1H1B			T	2	NaN	_____MSETAPAETATPAPVEKSPAKKKATK	___1	0.999999	9.2614e-12	308.33	308.33	Class 1	249.76	1092.48	0.15056	200790000000	11	22763	3216	11	20.3948	21.0573	3.81753	13.58	1.09435	11.3014	5.1909	15.5088	16.0107	18.2315	1.82192	23.9202
-0.315917	-0.566846	0.244632	-0.416646	-0.589971	0.160075	0.367791	1.19105	0.987775	0.000726879	-0.581099	-0.573302	12	11	P16401	Histone H1.5	HIST1H1B			T	2	NaN	_____MSETAPAETATPAPVEKSPAKKKATK	___3	0.999999	9.2614e-12	308.33	308.33	Class 1	249.76	1092.48	0.15056	200790000000	11	22763	3216	11	13.8186	11.3411	5.10449	4.94352	0.871434	12.1864	8.87844	21.3721	22.2982	5.50737	16.5785	8.83698
-0.241452	-0.0331913	-0.210867	-0.469831	-0.339669	-0.043458	0.254416	-0.30723	-0.547304	-0.0037505	-0.419612	-0.380926	12	11	P16401	Histone H1.5	HIST1H1B			T	2	NaN	_____MSETAPAETATPAPVEKSPAKKKATK	___2	0.999999	9.2614e-12	308.33	308.33	Class 1	249.76	1092.48	0.15056	200790000000	11	22763	3216	11	24.5485	0.672942	16.5953	3.43977	1.11619	13.252	6.04889	10.3022	16.1295	10.3899	12.2382	18.3011
-0.217922	-0.271589	0.0779157	0.324665	-0.594907	0.701232	0.00122398	1.47843	1.47766	0.239497	0.13972	-0.359208	12	248;210;107;210;96	Q5SSJ5;Q5SSJ5-3	Heterochromatin protein 1-binding protein 3	HP1BP3;HP1BP3;HP1BP3			S	3	NaN	KSRKTPQKSRNRKNRSSAVDPEPQVKLEDVL	___1	0.65327	0.000264307	130.25	130.25	Class 2	101.3	502.903	-0.30959	1638800000	248	12183	NaN	NaN	12.1095	2.30864	16.9204	8.22339	22.5193	3.57487	11.7587	3.6798	15.0639	21.5813	2.80161	17.6127
-0.121489	-0.160538	0.039911	0.00961542	0.00207037	-0.00825143	0.0480691	-0.0749986	-0.138787	0.0737438	-0.0534136	-0.133348	12	170;304;265;278;178;117;97;272;171	B4DQI6;E9PCT1;P62995;Q13595	Transformer-2 protein homolog beta;Transformer-2 protein homolog alpha	TRA2A;SRRM1;SRRM1;TRA2B;TRA2B;TRA2B;TRA2A;TRA2A			S	2	NaN	RRRSPSPYYSRYRSRSRSRSYSPRRY_____;RSPSPYYSRGGYRSRSRSRSYSPRRY_____;RSRSPSHTRPRRRHRSRSRSYSPRRRPSPRR;YRRSPSPYYSRYRSRSRSRSYSPRRY_____	___3	1	0.000679938	159.75	72.796	Class 1	138.33	708.219	0.64652	17998000000	304	735	NaN	NaN	7.42133	9.92252	13.864	18.7621	16.9595	19.2963	14.7485	4.25222	2.72021	23.9286	11.2945	16.5206
-0.103734	-0.0478664	-0.0146332	0.117596	0.135817	0.0444608	0.370941	-0.108738	-0.301437	0.0489388	0.061993	0.00735152	12	1025;1025;1008;1025;1008;1007;1007;1008;578;1025	Q9Y618-3	Nuclear receptor corepressor 2	NCOR2;NCOR2;NCOR2;NCOR2;NCOR2;NCOR2;NCOR2			S	2	NaN	DAPQQPGSSPRGKSRSPAPPADKEAFAAEAQ	___1	1	7.9347e-05	219.51	118.57	Class 1	78.615	593.239	-0.60977	15307000000	1025	21141	8240	1025	23.639	24.1862	1.98084	16.3677	15.4313	11.2334	14.5817	3.48693	19.1756	8.19114	5.7575	19.3757
-0.004322	0.0224485	-0.0684387	0.0333606	-0.0406039	-0.0474283	0.100985	-0.0359447	-0.25562	0.0254665	-0.056323	-0.108037	12	42;42	Q96JN0	Ligand-dependent corepressor	LCOR			S	2	NaN	STKNQSLPKASPVTTSPTAATTQNPVLSKLL	___1	0.974059	8.65289e-05	164.27	134.08	Class 1	164.27	1026.01	-0.21858	377360000	42	16583	6631	42	1.21165	16.7918	24.3696	18.2255	21.3767	10.4038	7.89833	5.02537	9.31799	5.54491	17.6903	4.95956
0.224468	0.239136	-0.0744626	0.581356	0.326534	0.214217	0.50575	0.16736	-0.259383	0.523859	0.350496	-0.24232	12	216;236;216;236;17	B5B2P2	Nuclear factor of activated T-cells, cytoplasmic 2	NFATC2;NFATC2;NFATC2			S	2	NaN	SPRTSLAEDSCLGRHSPVPRPASRSSSPGAK	___1	0.999937	7.313e-05	251.13	107.75	Class 1	200.04	981.449	0.16189	6528700000	216	888	412	216	6.62479	21.1459	12.5038	24.1447	14.6536	21.6161	16.3221	0.547882	21.5872	15.7769	18.9976	7.06491
0.398829	0.321661	0.0709901	0.364402	0.105316	0.229149	0.648575	0.667777	0.0030545	0.607613	0.170235	-0.440759	12	216;236;216;236;17	B5B2P2	Nuclear factor of activated T-cells, cytoplasmic 2	NFATC2;NFATC2;NFATC2			S	2	NaN	SPRTSLAEDSCLGRHSPVPRPASRSSSPGAK	___2	0.999937	7.313e-05	251.13	107.75	Class 1	200.04	981.449	0.16189	6528700000	216	888	412	216	8.24568	18.0746	3.49983	18.5287	7.43485	14.624	13.9119	3.36344	16.0191	1.67424	19.1436	2.01394
0.0528556	-0.128349	0.183383	0.138067	-0.0437138	0.173284	0.136313	-0.169614	-0.206173	0.038992	0.0140125	-0.001389	12	366;366	Q9C0H5	Rho GTPase-activating protein 39	ARHGAP39			S	2	NaN	RKPRPFLQPNKQGPPSPCQQLVLTKQKCPER	___1	1	1.47214e-05	193.67	96.118	Class 1	108.97	816.894	-0.71542	945530000	366	17859	7115	366	6.04796	11.2185	24.0562	24.5683	21.0038	4.13831	13.9896	0.0321952	5.16821	18.9023	21.0799	2.49243
0.0752897	0.227271	-0.0797127	-0.205575	-0.0842507	-0.151384	-0.257494	-0.070355	0.155365	-0.267005	-0.090171	0.212927	12	478;420;438;478	Q9UKV3-5;S4R3H4	Apoptotic chromatin condensation inducer in the nucleus	ACIN1;ACIN1			S	3	NaN	ELLVSQHTVQLVGGLSPLSSPSDTKAESPAE	___1	0.999998	6.44686e-10	341.22	230.81	Class 1	256.79	891.456	0.04988	29369000000	420	19861	NaN	NaN	0.598427	5.36126	12.4378	3.20384	8.70553	12.3067	6.94515	17.1006	6.18231	18.0755	23.0052	20.2066
0.0797393	0.177248	-0.141742	0.120263	-0.139899	0.237413	0.239924	0.0500363	-0.276391	0.44402	0.149485	-0.353269	12	383;324;324;52	Q12873-3	Chromodomain-helicase-DNA-binding protein 3	CHD3;CHD3			S	3	NaN	YVFQSDEGPEPEAEESDLDSGSVHSASGRPD	___1	0.999985	1.30695e-41	397	376.02	Class 1	301.12	1328.57	-0.53005	8897600000	383	10088	4426	383	16.0553	8.30241	2.97821	20.9711	8.08341	8.20847	1.42244	20.4939	10.8779	17.4669	8.9806	19.3781
0.137545	-0.583915	0.506833	0.410859	0.481673	-0.0605694	-0.101666	0.255325	0.396296	0.073283	0.18106	0.101778	12	278;279;136	Q9HCH5;Q9HCH5-15	Synaptotagmin-like protein 2	SYTL2			S	2	NaN	LKARGAPRGILKRNSSSSSTDSETLRYNHNF	___1	0.998824	2.28389e-05	217.67	116.98	Class 1	115.56	725.788	0.58232	3392600000	278	18563	NaN	NaN	1.19172	0.710117	9.39157	13.2306	8.1039	18.1209	6.98498	8.33906	23.3879	4.54763	2.92643	12.1623
-0.0970727	-0.346029	0.276814	0.532035	-0.0105357	0.481618	0.476492	0.427771	-0.139262	0.146749	0.559124	0.395716	12	12;12;12;12	Q15435	Protein phosphatase 1 regulatory subunit 7	PPP1R7;PPP1R7;PPP1R7			S	3	NaN	____MAAERGAGQQQSQEMMEVDRRVESEES	___1	1	5.16972e-05	273.94	79.784	Class 1	77.031	649.268	-1.1462	5151800000	12	11372	4803	12	6.29371	21.4775	4.38341	3.26009	2.7566	16.0117	12.377	2.31286	4.53634	10.8485	12.6951	14.7069
0.236379	0.0771705	0.167702	0.237583	0.358128	-0.158206	0.0683567	0.207998	0.116088	0.0661709	0.299122	0.304918	12	2815;2372;2216	P15924	Desmoplakin	DSP			S	2	NaN	LRLLEAASVSSKGLPSPYNMSSAPGSRSGSR	___3	0.999161	0.00025908	128.01	104.32	Class 1	99.078	888.809	-0.37564	1391900000	2815	7180	3204	2815	22.8907	9.5709	14.3228	6.80967	13.6349	7.28952	10.5767	2.94706	3.4767	10.5443	14.1971	6.60635
0.357152	0.72495	-0.403053	-0.230261	0.250666	-0.428646	0.298016	0.285119	0.182657	0.207617	1.4732	1.27898	12	2815;2372;2216	P15924	Desmoplakin	DSP			S	2	NaN	LRLLEAASVSSKGLPSPYNMSSAPGSRSGSR	___1	0.999161	0.00025908	128.01	104.32	Class 1	99.078	888.809	-0.37564	1391900000	2815	7180	3204	2815	8.54787	5.51265	20.6558	20.0523	17.5463	4.5863	6.70055	7.79379	15.1549	8.48732	5.18422	9.14285
-0.212478	0.0011395	-0.238571	0.168617	-0.0696091	0.226845	0.523819	0.00272278	-0.503215	0.593034	0.0524686	-0.499125	12	826	P06400	Retinoblastoma-associated protein	RB1			T	2	NaN	SPYKISEGLPTPTKMTPRSRILVSIGESFGT	___2	0.999982	0.000104575	185.16	123.62	Class 1	150.09	844.38	-0.60662	5596600000	826	22673	2976	826	11.8011	15.9356	12.6259	8.19782	10.6351	18.2551	15.1698	1.30444	17.1363	0.572844	23.4444	8.16129
-0.356749	-0.319757	-0.011134	-0.309838	-0.130187	-0.119459	-0.104278	-0.171749	-0.0332915	-0.492841	-0.312069	0.139895	12	2;2;2;2;2	Q16539-3	Mitogen-activated protein kinase 14	MAPK14;MAPK14			S	2	NaN	______________MSQERPTFYRQELNKTI	___1	1	0.00195451	120.03	58.595	Class 1	113.38	653.285	-1.2263	3684200000	2	11584	4881	2	2.23448	9.02149	3.86298	2.08235	11.6334	12.1606	4.08419	8.52786	4.8051	10.0529	18.6723	17.17
0.0830834	-0.0929244	0.224356	-0.0702784	0.233263	-0.361345	0.248368	0.193292	-0.0502178	0.410134	0.286251	-0.167571	12	926	P52732	Kinesin-like protein KIF11	KIF11			T	2	NaN	CFLEQDLKLDIPTGTTPQRKSYLYPSTLVRT	___1	0.997274	0.00206924	153.26	102.91	Class 1	153.26	703.856	0.3863	3185200000	926	23114	3893	926	22.835	4.92064	15.5558	22.9089	3.86772	13.2856	0.975469	19.7354	15.7456	15.0161	12.4321	22.711
0.0024835	0.381994	-0.310127	0.461833	0.0584682	0.394413	0.461452	0.176684	-0.268406	0.245234	0.0418811	-0.204712	12	354;467;475;334;334;447;455;411;371	Q96PU5-4	E3 ubiquitin-protein ligase NEDD4-like;E3 ubiquitin-protein ligase	NEDD4L;NEDD4L			S	3	NaN	GAKDSPVRRAVKDTLSNPQSPQPSPYNSPKP	___3	0.999871	6.25593e-06	229.55	184.52	Class 1	145.86	923.025	-1.0488	1969400000	354	16760	6702	354	21.897	19.2451	12.0497	4.98113	24.5315	13.8156	17.5358	12.4199	7.63826	14.1309	21.9214	6.03809
0.117841	0.168641	-0.0916914	0.00163919	0.282016	-0.146761	-0.340207	-0.19621	0.124231	-0.26934	-0.0860328	0.159018	12	1286;1331	Q5VZK9-2	Leucine-rich repeat-containing protein 16A	LRRC16A			S	2	NaN	PQPSPRTFSQEVSRRSWGQQAQEYQEQKQRS	___1	1	5.57825e-05	270.79	172.11	Class 1	159.4	845.349	-0.71411	3127300000	1286	12790	5239	1286	17.6421	3.35313	20.8479	21.4726	3.12742	5.14999	4.3511	8.07179	4.39552	2.68533	6.45948	23.4538
-0.0765625	0.296076	-0.35308	-0.0509602	-0.400078	0.335117	0.410541	-0.286845	-0.643296	0.291114	-0.231265	-0.618033	12	88;88;88	O95251-4	Histone acetyltransferase KAT7	KAT7			T	2	NaN	STRRVTRSQQQPTPVTPKKYPLRQTRSSGSE	___1	1	0.00140422	155.81	138.44	Class 1	73.279	685.791	0.11079	8122600000	88	22618	2789	88	0.0685367	23.1937	9.02455	2.99798	5.85405	19.4871	13.4356	15.2217	2.01817	11.2345	7.91974	22.7583
0.054149	0.0738333	-0.0414365	0.0200995	0.274231	-0.247757	-0.107978	0.0980199	0.11172	-0.133409	0.0090369	0.126737	12	943;947	Q9UIG0-2	Tyrosine-protein kinase BAZ1B	BAZ1B			S	2	NaN	SIDYRFNHHCKDHTVSGDEDYCPRSKKANLG	___1	0.999926	1.48861e-08	292.56	209.5	Class 1	292.56	815.796	-0.12386	5702400000	943	19708	7869	943	20.7393	10.8694	18.4731	24.0546	11.38	21.7695	15.5801	24.1609	9.8331	17.7523	21.7944	3.90154
-0.341783	0.106218	-0.516189	-0.285927	-0.159148	-0.220678	-0.187667	-0.561433	-0.369452	-0.119374	-0.575701	-0.42514	12	2272;2317;2321;2317;463;412;21;21;56;164;395;395;395;395	E7EMZ9;O95359-6	Transforming acidic coiled-coil-containing protein 2	TACC2;TACC2;TACC2;TACC2;TACC2;TACC2;TACC2;TACC2;TACC2			S	3	NaN	PKMKKTPEKLDNTPASPPRSPAEPNDIPIAK	___1	0.999982	3.93741e-06	210.16	210.16	Class 1	133.21	820.712	-0.11737	6377300000	395	1707	NaN	NaN	5.43345	18.3977	22.8396	4.7507	22.7904	3.3395	21.2324	11.6677	17.6868	14.421	5.8074	22.1756
0.422599	0.253728	0.175696	-0.312665	-0.641117	0.31728	-0.207533	-0.414582	-0.117422	-0.0611606	-0.255463	-0.182514	12	2272;2317;2321;2317;463;412;21;21;56;164;395;395;395;395	E7EMZ9;O95359-6	Transforming acidic coiled-coil-containing protein 2	TACC2;TACC2;TACC2;TACC2;TACC2;TACC2;TACC2;TACC2;TACC2			S	3	NaN	PKMKKTPEKLDNTPASPPRSPAEPNDIPIAK	___2	0.999982	3.93741e-06	210.16	210.16	Class 1	133.21	820.712	-0.11737	6377300000	395	1707	NaN	NaN	17.6061	3.25087	13.5961	5.48073	9.10465	5.4346	22.5518	24.3869	8.93602	19.5791	11.4074	11.3575
-0.512861	-0.780901	0.22835	-0.0782008	-1.14491	0.963117	-1.73933	-0.0394071	2.04108	-0.903729	-0.435218	0.480556	12	239;207;232;255	P51858	Hepatoma-derived growth factor	HDGF;HDGF			S	4	NaN	ATKEDAEAPGIRDHESL______________	___1	1	5.39774e-13	226	139.2	Class 1	222.76	926.629	0.66944	31515000000	239	8826	3877	239	22.2432	8.77992	4.36424	10.3274	23.9391	2.35325	6.62991	19.7711	8.83817	4.22731	19.5117	4.20793
0.154043	-0.241767	0.38588	-0.00202745	0.328295	-0.34653	0.0719531	0.473776	0.459798	0.323159	0.430025	0.148745	12	16	P28066	Proteasome subunit alpha type-5	PSMA5			S	2	NaN	MFLTRSEYDRGVNTFSPEGRLFQVEYAIEAI	___1	0.999999	0.00050921	156.81	117.81	Class 1	141.13	572.245	-1.0367	1319300000	16	7686	3421	16	13.3016	1.02656	17.6123	0.307733	5.66495	6.37543	16.9625	16.0398	10.9573	12.8942	24.9722	21.3708
-0.296296	-0.626948	0.305497	0.139484	0.0584682	-0.00489807	0.0702047	-0.141191	-0.205552	-0.186144	-0.494466	-0.172519	12	761;700;177	Q7Z3C6	Autophagy-related protein 9A	ATG9A;ATG9A			S	2	NaN	GGEGARAPQSIPRSASYPCAAPRPGAPETTA	___1	0.998258	0.000435695	99.987	99.987	Class 1	78.903	580.234	0.49841	777730000	761	13824	5574	761	11.9232	21.5571	13.4848	14.2332	13.8312	3.96532	7.87509	11.447	1.30382	10.4695	22.691	18.2347
-0.0745265	-0.0513939	-0.0322449	0.280868	0.29288	-0.000638008	0.309919	0.303001	0.0103204	0.271331	0.261637	0.000845492	12	2121	Q9UQ35	Serine/arginine repetitive matrix protein 2	SRRM2			S	3	NaN	PVALNSSRMSCFSRPSMSPTPLDRCRSPGML	___2	0.999968	3.93256e-05	210.66	110.7	Class 1	198.84	682.262	-0.93666	27624000000	2121	20394	8031	2121	4.05844	2.68669	4.00206	12.9106	11.629	4.34832	17.0799	19.2285	23.7506	16.8555	4.00222	9.91808
0.0526087	0.146833	-0.16723	0.142372	0.0140202	0.108771	0.335052	0.113068	-0.327624	0.282532	0.0630867	-0.188429	12	21;52;57;58;58;52;52;52;48;52	Q14135-2	Transcription cofactor vestigial-like protein 4	VGLL4;VGLL4;VGLL4;VGLL4;VGLL4;VGLL4;VGLL4;VGLL4			S	2	NaN	VASALSSHRTGPPPISPSKRKFSMEPGDEDL	___1	0.987404	0.000868321	139.78	115.22	Class 1	139.78	530.757	0.49344	1183800000	21	3450	1528	21	24.2529	4.10947	18.3822	13.693	19.4095	17.893	7.55614	8.055	16.0777	15.9435	1.87636	7.61519
-0.187164	0.0125028	-0.176223	0.111896	0.00908747	0.090589	0.115462	0.0405637	-0.0672178	0.181271	0.0511494	-0.0980555	12	2;2	P62995	Transformer-2 protein homolog beta	TRA2B			S	2	NaN	______________MSDSGEQNYGERESRSA	___2	1	1.19317e-05	251.99	167.89	Class 1	126.77	722.227	-0.25309	33645000000	2	9213	4139	2	3.74717	8.07178	3.50856	10.134	8.99888	23.5937	17.2889	3.54089	3.95389	5.35492	18.359	12.9406
0.147205	0.134386	0.0125977	0.107425	-0.0245167	0.118029	0.347537	0.102329	-0.264599	0.362672	0.15904	-0.254145	12	2;2	P62995	Transformer-2 protein homolog beta	TRA2B			S	2	NaN	______________MSDSGEQNYGERESRSA	___3	1	1.19317e-05	251.99	167.89	Class 1	126.77	722.227	-0.25309	33645000000	2	9213	4139	2	7.14327	23.6978	4.19092	20.5332	8.79877	4.67583	15.3696	11.1898	10.9598	2.15756	12.405	18.0104
0.626722	0.0186232	0.624996	0.0010609	0.0204349	-0.0563703	-0.0470881	0.0860695	0.167993	-0.433381	0.128167	0.550215	12	2;2	P62995	Transformer-2 protein homolog beta	TRA2B			S	2	NaN	______________MSDSGEQNYGERESRSA	___1	1	1.19317e-05	251.99	167.89	Class 1	126.77	722.227	-0.25309	33645000000	2	9213	4139	2	21.7117	3.2585	11.1722	0.649471	14.6631	5.54319	8.16453	4.49961	22.4382	24.3665	24.1862	18.8495
0.706116	-0.015174	0.713082	0.0191673	0.0151141	-0.0628348	-0.00531611	0.193159	0.223472	0.0248436	0.295325	0.320889	12	2519;2240	Q9HCK8	Chromodomain-helicase-DNA-binding protein 8	CHD8			S	2	NaN	HHHHHPGLRAPGYPSSPVTTASGTTLRLPPL	___1	0.999986	2.49839e-05	184.62	167.09	Class 1	184.62	921.935	1.7023	2776100000	2519	18578	7403	2519	13.011	13.6105	8.08299	18.0341	2.07978	21.56	9.32074	13.8846	23.9073	15.8583	14.2234	17.2766
-0.0286975	0.0739091	-0.132404	-0.104513	-0.152279	0.250446	-0.0371069	-0.215934	-0.140851	0.17304	-0.209487	-0.239208	12	957	Q9UPU7	TBC1 domain family member 2B	TBC1D2B			S	2	NaN	FLRERDTSPDKGELVSDEEEDT_________	___1	1	2.63955e-05	274.3	152.7	Class 1	274.3	1115.95	-0.2345	2424900000	957	20245	8024	957	8.23025	2.49264	23.7122	19.5103	20.5771	24.5254	4.12797	3.35924	22.9135	13.8625	13.5219	23.8006
0.156718	-0.0240605	0.140968	0.0339429	0.308133	-0.218035	-0.27492	0.0150554	0.188678	0.0233184	0.0437396	0.0523458	12	531;549;156;185;214;120;145	P10636;P10636-2;P10636-4;P10636-5	Microtubule-associated protein tau;Microtubule-associated protein	MAPT;MAPT			S	3	NaN	SPGSPGTPGSRSRTPSLPTPPTREPKKVAVV	___1	0.999976	0.000208552	184	115.72	Class 1	184	500.92	0.50432	1074600000	531	6982	NaN	NaN	12.9984	23.4705	19.9048	18.2583	15.1795	16.6829	17.6147	3.1603	20.3652	1.79957	3.11575	16.6205
0.350015	0.325131	0.0530995	0.653418	0.44906	0.166589	0.467148	0.53127	0.073893	0.322771	0.429667	0.175309	12	464;464	O95835	Serine/threonine-protein kinase LATS1	LATS1			S	2	NaN	HEIPTWQPNIPVRSNSFNNPLGNRASHSANS	___1	0.999742	0.0004894	159.75	62.766	Class 1	149.57	650.278	-0.57879	680560000	464	6618	2859	464	23.1107	19.2586	23.2447	13.1584	9.91705	22.911	13.4918	1.24	6.77529	6.77923	4.76273	14.1786
0.225173	0.0384828	0.245733	0.342808	0.118735	0.153684	0.377224	0.258001	-0.115296	0.350027	0.194759	-0.144737	12	316;85	P50552	Vasodilator-stimulated phosphoprotein	VASP;VASP			T	2	NaN	AQSESVRRPWEKNSTTLPRMKSSSSVTTSET	___1	0.992924	0.00254385	118.61	118.61	Class 1	77.732	434.7	-0.7687	5878300000	316	23078	3828	316	14.3679	2.52385	15.2534	8.97113	17.8733	14.377	11.816	7.17663	16.3104	9.79281	21.1372	21.4075
-0.111117	0.173546	-0.239252	-0.152363	-0.215981	0.0172368	-0.242417	-0.624924	-0.122344	-0.124594	-0.354951	-0.154767	12	244	O75533	Splicing factor 3B subunit 1	SF3B1			T	2	NaN	SLRWDETPGRAKGSETPGATPGSKIWDPTPS	___1	1	1.75309e-05	263.19	173.52	Class 1	228.45	624.731	-0.51163	15655000000	244	22549	2659	244	13.0463	13.4885	15.5152	15.8802	5.98856	17.8105	20.8722	22.557	24.4708	16.5381	6.30652	0.116956
-0.343128	-0.183365	-0.128977	-0.494155	-0.43306	-0.105369	-0.193875	-0.310884	-0.1172	-0.537008	-0.517194	-0.0386446	12	244	O75533	Splicing factor 3B subunit 1	SF3B1			T	2	NaN	SLRWDETPGRAKGSETPGATPGSKIWDPTPS	___2	1	1.75309e-05	263.19	173.52	Class 1	228.45	624.731	-0.51163	15655000000	244	22549	2659	244	12.1189	9.65103	18.416	12.3788	22.7426	24.172	9.04408	8.6198	6.24651	17.3551	16.5067	15.5573
0.267128	-0.0324923	0.280678	0.471676	0.199621	0.170116	0.653514	0.789661	0.142664	0.730894	0.550582	-0.0758803	12	638	O75385	Serine/threonine-protein kinase ULK1	ULK1			S	2	NaN	SPTKAVPSFDFPKTPSSQNLLALLARQGVVM	___1	0.999542	1.8229e-05	177.04	133.45	Class 1	175.26	732.385	0.60264	1205800000	638	6068	2626	638	13.145	24.8909	10.7319	1.55924	13.1191	24.9782	6.98256	18.1966	2.91752	17.8823	14.5319	16.3349
0.105329	0.122412	0.00655418	0.199274	0.0496243	0.163295	-0.0858756	0.0883627	-0.0923417	0.19497	0.128182	-0.12951	12	1273;1315;1368;1306;1324;1359;730	Q7Z3K3-5	Pogo transposable element with ZNF domain	POGZ;POGZ			T	2	NaN	LEEQLKLSGEHSESSTPRPRSSPEETIEPES	___2	0.998011	1.33212e-05	241.77	127.7	Class 1	61.968	890.329	0.14587	34485000000	1273	23931	5578	1273	15.0948	12.05	4.49238	4.83991	3.73957	10.2735	14.1664	6.49654	14.0164	24.6912	24.0015	15.4584
-0.197129	-0.163571	0.0375025	-0.253534	-0.362834	0.0431224	-0.329653	0.247779	0.703307	0.0624625	0.00440927	-0.01528	12	484;484;176;159	Q8N163	DBIRD complex subunit KIAA1967	KIAA1967;KIAA1967;KIAA1967			T	4	NaN	DALEQAADTSRRNAETPEATTQQETDTDLPE	___1	0.999843	1.31251e-07	175.77	123.05	Class 1	120.98	870.412	0.34876	6681900000	484	24071	5869	484	16.7038	17.9073	0.750537	12.2968	0.0788252	4.83308	13.9058	24.2286	8.43884	11.9558	8.17765	12.8635
0.0852148	-0.0538479	0.117706	-0.216071	-0.0163914	-0.20644	-0.585151	-0.205222	0.356031	-0.464591	-0.0975881	0.370648	12	777	Q13111	Chromatin assembly factor 1 subunit A	CHAF1A			S	3	NaN	RRGLLSNHTGSPRSPSTTYLHTPTPSEDAAI	___1	0.943065	1.1672e-05	189.52	109.42	Class 1	136.71	760.686	0.52787	4014400000	777	10293	4471	777	6.19871	2.37012	11.9775	3.97381	2.57171	3.31232	2.5937	4.6725	11.9476	6.27926	10.0209	7.67494
0.294729	0.258707	0.0423255	0.0610145	0.296709	-0.118708	0.136687	0.0541043	0.108199	0.00623906	0.375637	0.451773	12	1359;1359;1359;295	O15417	Trinucleotide repeat-containing gene 18 protein	TNRC18;TNRC18			S	2	NaN	ALAAAAELPQARPLPSPGAAGAQALEKLEAA	___1	1	0.000237216	139.16	68.159	Class 1	37.157	743.869	-0.97951	1534200000	1359	4063	1840	1359	20.4102	7.7916	22.7266	3.92338	8.51363	14.7242	22.0059	2.01875	21.2955	20.1315	9.55002	20.7821
-0.204989	-0.136609	-0.175053	0.195701	0.110102	0.0617111	0.41231	0.378831	-0.121146	0.581743	0.0870763	-0.520164	12	590;608;513	Q9NSK0	Kinesin light chain 4	KLC4;KLC4			S	2	NaN	GTEPRPSSSNMKRAASLNYLNQPSAAPLQVS	___1	1	8.31087e-05	249.85	221.27	Class 1	199.75	1040.51	-0.022453	16794000000	590	18883	7524	590	23.6364	8.19933	16.6955	3.27585	13.6526	10.3484	21.6841	0.700817	15.1327	17.2722	4.60451	19.8106
-0.003816	0.0868002	-0.0933354	0.142229	0.148916	-0.0620826	-0.0275725	-0.019085	0.0497954	-0.004626	0.118601	0.0843106	12	804	Q7L014	Probable ATP-dependent RNA helicase DDX46	DDX46			S	3	NaN	NERKKLQKAALGLQDSDDEDAAVDIDEQIES	___1	1	6.76265e-11	202.15	61.606	Class 1	109.42	1078.81	-1.2444	1249000000	804	13691	5531	804	10.981	23.809	4.3847	18.8047	17.8761	14.4892	21.7579	11.2909	1.8113	12.6337	9.22086	21.9547
-0.206964	-0.274268	0.0172341	0.114126	-0.130358	0.225866	-0.0118859	0.0103164	0.00689566	-0.0284392	-0.030689	0.0104256	12	1223;1223;1142;219	Q14160	Protein scribble homolog	SCRIB;SCRIB			S	2	NaN	ANPFAAGIGHRNSLESISSIDRELSPEGPGK	___2	0.999998	8.7519e-05	158.58	58.968	Class 1	158.58	730.759	-0.34342	1593600000	1223	10865	4625	1223	4.82847	24.9202	8.34077	17.0121	6.65277	12.3778	11.7156	14.5444	22.6636	16.1106	22.0324	12.5656
0.204599	0.139344	0.00978956	0.00587308	0.330933	-0.148725	0.0499433	0.160156	0.137134	0.253552	0.390441	0.0987799	12	65;109;109;109	Q96T37-4	Putative RNA-binding protein 15	RBM15			S	2	NaN	SRRSLHLDKSSSRGGSREYDTGGGSSSSRLH	___1	1	6.45082e-05	227.89	134.67	Class 1	181.61	820.321	-0.66019	15223000000	65	16979	6766	65	23.0542	16.6279	15.7712	14.6062	1.67043	1.24013	7.47042	21.4767	21.3851	9.413	6.71354	13.5493
0.0708426	0.148555	-0.0746963	0.0222105	0.031964	0.0233178	-0.0260509	0.0125519	0.00539476	-0.0678276	-0.134267	-0.0483822	12	2688;2270;14	Q9UQ35	Serine/arginine repetitive matrix protein 2	SRRM2;SRRM2			S	2	NaN	RRSRSPRKPIDSLRDSRSLSYSPVERRRPSP	___1	1	0.000329915	169.8	103.02	Class 1	163.93	569.766	0.44581	20823000000	2688	20378	8031	2688	12.6264	11.4057	17.9981	9.22789	4.75245	6.46523	8.64132	0.497912	11.283	16.1779	20.3484	15.7073
0.199019	0.0918506	0.0609193	0.131492	-0.101589	0.217595	0.279303	0.260927	0.0731152	0.468825	0.226345	-0.244864	12	275	Q96JM3	Chromosome alignment-maintaining phosphoprotein 1	CHAMP1			S	2	NaN	SPAASPESRKSARTTSPEPRKPSPSESPEPW	___1	0.999991	0.00235302	136.21	89.762	Class 1	96.668	434.184	-0.12442	4716800000	275	16581	6629	275	0.803726	22.1581	12.1115	18.7348	10.2261	1.65955	18.3167	22.5619	17.224	24.3209	16.7373	11.5436
-0.132258	-0.438447	0.272374	0.0839515	-0.432668	0.424536	0.190705	0.0496539	-0.113315	-0.00811714	-0.0259967	-0.0105987	12	365;300;260;313;184	P09651;P09651-2	Heterogeneous nuclear ribonucleoprotein A1	HNRNPA1;HNRNPA1;HNRNPA1			S	2	NaN	KPRNQGGYGGSSSSSSYGSGRRF________	___1	0.944935	0.000114722	258.31	219.14	Class 1	228.29	887.837	0.20597	1247100000	365	6919	NaN	NaN	10.782	20.1699	12.8827	23.9342	20.3736	0.740406	6.24318	2.7691	21.9706	13.239	1.49503	17.9474
0.0419955	0.095089	-0.0637954	0.121138	0.238635	-0.150218	-0.0700945	0.139739	0.202276	-0.0050005	0.372404	0.417312	12	337;337	Q9BVS4-2	Serine/threonine-protein kinase RIO2	RIOK2			S	2	NaN	DDKNIETKEGSEFSFSDGEVAEKAEVYGSEN	___1	1	9.04299e-06	204.81	102.09	Class 1	181.94	889.316	-0.36266	1894700000	337	17502	6995	337	1.28677	17.5273	23.1516	7.94866	21.6872	2.26642	9.26385	18.8659	10.5714	11.5083	0.758326	13.8104
-0.327759	0.041488	-0.360249	0.117504	0.415345	-0.0468739	0.464965	0.575947	0.0140138	-0.197771	-0.0924848	0.16198	12	337;337	Q9BVS4-2	Serine/threonine-protein kinase RIO2	RIOK2			S	2	NaN	DDKNIETKEGSEFSFSDGEVAEKAEVYGSEN	___3	1	9.04299e-06	204.81	102.09	Class 1	181.94	889.316	-0.36266	1894700000	337	17502	6995	337	18.3355	7.28835	6.76767	16.2291	20.7595	22.0618	6.81218	5.96247	3.04014	6.87233	15.6143	16.4935
0.228147	0.227433	0.00569052	0.0937345	0.357141	-0.033731	0.070199	0.196742	0.15082	-0.060679	0.0614251	0.144518	12	337;337	Q9BVS4-2	Serine/threonine-protein kinase RIO2	RIOK2			S	2	NaN	DDKNIETKEGSEFSFSDGEVAEKAEVYGSEN	___2	1	9.04299e-06	204.81	102.09	Class 1	181.94	889.316	-0.36266	1894700000	337	17502	6995	337	14.9346	17.4175	6.65462	7.08504	16.7172	16.2524	2.66661	18.1082	11.9892	21.5484	12.1176	4.51959
0.0304565	-0.0958895	0.0963935	-0.102958	-0.116875	-0.0595258	-0.119514	-0.049012	0.0792021	-0.0869539	-0.00326134	0.112033	12	615;553	Q9Y6X9	MORC family CW-type zinc finger protein 2	MORC2			S	2	NaN	RPSTEEPVRRPQRPRSPPLPAVIRNAPSRPP	___1	1	0.000846498	121.41	42.899	Class 1	108.4	515.278	-0.40503	8150600000	615	21259	8285	615	7.93152	21.271	15.9101	3.29319	22.5894	17.5353	0.647153	15.2903	2.05918	17.8511	21.2412	7.39203
0.049718	0.0746402	-0.0695962	-0.481169	-0.553938	0.0494093	0.0248869	0.0775385	0.0932386	0.151644	0.123788	0.0399183	12	39;39	Q5VUA4	Zinc finger protein 318	ZNF318			S	2	NaN	RSGRSSGSSSGPARRSSPPPPPSGSSSRTPA	___1	0.934461	0.000252103	159.18	132.82	Class 1	159.18	738.336	-0.89499	2424900000	39	12673	5218	39	7.42666	23.9031	21.7633	9.01058	1.07797	1.84775	1.68211	2.47741	19.6235	18.153	1.54355	2.37207
-0.2363	0.0982076	-0.355814	-0.0390165	-0.109808	0.109155	-0.102323	-0.335293	-0.237588	-0.0386589	-0.208891	-0.249053	12	803	Q5T0W9	Protein FAM83B	FAM83B			S	2	NaN	NLSKNKAPAFYRLCSSSDTLVSEGEENQKPK	___1	0.999341	1.32201e-17	335.21	263.95	Class 1	335.21	1094.48	-2.8917	22685000000	803	12239	5132	803	9.40738	8.056	0.926574	2.91304	11.0432	24.4322	22.3153	8.02072	21.0385	11.5115	9.939	20.645
-0.810456	-0.559763	-0.254705	-0.100266	0.240296	-0.658136	-0.759626	-0.55278	0.155055	-0.47695	-0.63962	-0.151378	12	2591;2599;2559;732	P21333-2	Filamin-A	FLNA;FLNA;FLNA			T	2	NaN	KAGNNMLLVGVHGPRTPCEEILVKHVGSRLY	___1	1	1.34102e-05	152.64	108.36	Class 1	93.345	584.77	0.31093	548660000	2591	22804	3309	2591	12.7833	20.8002	5.66255	11.1021	19.6708	0.337923	5.82819	13.6835	5.60932	21.4328	2.73442	20.1076
-0.518295	-0.163749	-0.411958	-0.0751486	0.101588	-0.233547	0.387245	0.282993	-0.13266	0.0904108	-0.32805	-0.347539	12	49;38;38;49	Q15003	Condensin complex subunit 2;Condensin complex subunit 2	NCAPH;NCAPH;NCAPH;NCAPH			T	3	NaN	FPMPLPRKAPLNIPGTPVLEDFPQNDDEKER	___1	1	0.00135308	94.802	41.357	Class 1	91.603	934.783	1.8645	365930000	49	23525	4722	49	13.8788	8.2466	19.6778	3.8422	5.48483	16.9993	8.42345	6.44062	22.0975	19.5992	8.48433	15.9804
0.059629	-0.01632	0.0568157	0.405042	0.284626	0.122805	0.0485626	0.160565	0.0364855	0.309093	0.128589	-0.201962	12	123;138;65	Q9Y446	Plakophilin-3	PKP3;PKP3			S	2	NaN	PIAKPAYSPASWSSRSAVDLSCSRRLSSAHN	___1	1	0.000507225	177.57	127.79	Class 1	134.98	537.718	-0.10205	3393700000	123	20904	8155	123	11.6294	9.87919	22.6232	18.321	21.4815	6.14911	22.295	8.75377	1.29848	4.95257	8.90129	13.6974
0.0402325	-0.220251	0.0301801	-0.0809534	0.374948	-0.329747	0.298353	-0.117235	-0.363287	-0.18361	-0.191279	-0.106772	12	207	Q9C0D5	Protein TANC1	TANC1			S	2	NaN	CSTLNSCVSKTAANKSPCETISSPSSTLESK	___1	0.999999	5.59492e-05	184.15	156.22	Class 1	184.15	895.382	1.1295	553770000	207	17842	7111	207	22.425	24.6096	20.9878	2.10006	12.4586	5.21157	16.9321	23.2374	13.6555	8.56337	4.2103	1.98198
0.493977	0.415164	0.0606075	0.417231	0.25171	0.102693	0.464266	0.0547934	-0.408971	-0.262579	0.335785	0.693787	12	19	Q9NUE0	Palmitoyltransferase ZDHHC18	ZDHHC18			S	3	NaN	CEYQQISPGAAPLPASPGARRPGPAASPTPG	___1	1	0.00014828	122.8	95.383	Class 1	112.6	842.05	-0.20627	1614300000	19	18934	7536	19	0.305038	6.64531	1.02626	4.1354	8.66872	12.1626	16.2992	0.124264	17.5372	6.26008	14.523	8.63679
-0.0779277	-0.140656	0.0393484	0.152563	0.0187998	0.141724	-0.305113	-0.338004	-0.0388471	-0.0376635	-0.0870577	-0.0360159	12	1731;1731	Q9UQ35	Serine/arginine repetitive matrix protein 2	SRRM2			S	2	NaN	TRSRTPPRHRRSPSVSSPEPAEKSRSSRRRR	___3	1	9.05465e-13	306.65	184.45	Class 1	42.716	767.731	1.3656	12705000000	1731	20369	8031	1731	3.47707	17.4486	0.434786	7.41858	4.67086	17.804	1.25021	20.153	0.272146	16.663	12.08	11.2157
-0.773465	-0.313461	-0.425024	-0.559905	-0.588122	-0.124784	-0.323894	-0.868217	-0.652812	-0.668066	-1.20707	-0.570859	12	67;67;67;67;67;67;67;67	P46087	Putative ribosomal RNA methyltransferase NOP2	NOP2;NOP2;NOP2;NOP2;NOP2			S	3	NaN	AKRRLGSVEAPKTNKSPEAKPLPGKLPKGIS	___1	1	0.000806721	152.9	152.9	Class 1	126.42	482.917	-0.65295	1807400000	67	8300	3692	67	18.766	19.5629	5.24772	24.0247	22.2334	11.3755	1.86893	15.7634	17.0472	24.435	10.9836	7.21369
0.29576	0.406544	0.154973	0.332808	0.350457	-0.0359849	0.257701	0.105163	-0.152029	0.344998	0.432173	0.112256	12	649;649;649;649	Q7Z6Z7;Q7Z6Z7-2	E3 ubiquitin-protein ligase HUWE1	HUWE1;HUWE1			S	2	NaN	LLSPDYLPAMRRRRSSDPLGDTASNLGSAVD	___1	0.912667	4.98359e-05	146.15	118.4	Class 1	87.091	1186.03	-1.4138	720770000	649	14041	NaN	NaN	7.78978	11.5925	1.96888	5.06749	22.1727	14.1241	5.11182	24.91	15.1757	20.6544	10.2153	23.8722
-0.229209	0.0170885	-0.23703	-0.00212407	0.0384342	-0.0868713	0.00610971	-0.128569	-0.145227	0.107787	-0.11007	-0.172328	12	94;119;119;94;94;119;94;79;19	P15531;P22392;P22392-2	Nucleoside diphosphate kinase A;Nucleoside diphosphate kinase B;Nucleoside diphosphate kinase;Putative nucleoside diphosphate kinase;Nucleoside diphosphate kinase	NME1;NME1;NME2;NME1-NME2;NME2;NME2P1;NME2			T	2	NaN	EGLNVVKTGRVMLGETNPADSKPGTIRGDFC	___1	1	6.04267e-05	226.11	178.64	Class 1	147.67	941.442	-0.33085	11474000000	94	22753	NaN	NaN	23.2061	4.75298	10.5448	4.14003	24.9654	3.42022	1.2974	20.9422	20.9014	4.07944	8.96549	0.49987
0.0884363	0.163592	-0.140213	0.450723	0.434723	0.0304803	0.235511	0.10091	-0.0759751	0.298148	0.27712	-0.0224044	12	78;78;78;226;78;78;112;78;78;78;93;99	P49761-3	Dual specificity protein kinase CLK3	CLK3;CLK3;CLK3;CLK3;CLK3;CLK3;CLK3;CLK3;CLK3			S	2	NaN	ERRDSDTYRCEERSPSFGEDYYGPSRSRHRR	___2	1	0.000263996	232.87	127.49	Class 1	144.3	811.284	0.20313	1239600000	78	3401	1517	78	3.08617	21.3866	2.83963	2.81456	13.1198	18.0414	1.16956	24.0596	18.119	20.1166	1.86848	13.4784
0.0884363	0.163592	-0.140213	0.450723	0.434723	0.0304803	0.235511	0.10091	-0.0759751	0.298148	0.27712	-0.0224044	12	76;76;76;224;76;76;110;76;76;76;91;97	P49761-3	Dual specificity protein kinase CLK3	CLK3;CLK3;CLK3;CLK3;CLK3;CLK3;CLK3;CLK3;CLK3			S	2	NaN	YRERRDSDTYRCEERSPSFGEDYYGPSRSRH	___2	1	0.000263996	232.87	127.49	Class 1	144.3	811.284	0.20313	1387900000	76	3400	1517	76	24.9404	8.66984	7.21854	8.60243	7.76805	12.7101	3.1781	6.18472	17.9122	8.62301	5.28972	23.7925
-0.309458	0.568713	-0.824566	-0.218268	-0.0161552	-0.0792165	-0.725862	0.0526035	0.76345	-0.381205	-0.12496	0.186496	12	151	P16152	Carbonyl reductase [NADPH] 1	CBR1			S	2	NaN	VNVSSIMSVRALKSCSPELQQKFRSETITEE	___1	0.999998	1.2839e-06	173.04	95.748	Class 1	150.09	578.739	-0.18841	389020000	151	7212	3209	151	10.0791	21.3911	10.0685	11.0382	16.7133	21.2529	9.14817	4.95162	11.2335	21.2519	15.9506	8.71072
0.412159	0.605495	-0.191103	0.447568	0.99869	-0.594029	0.422696	0.607997	0.157702	0.428528	0.528743	0.209767	12	425;425;386	E7EX17	Eukaryotic translation initiation factor 4B	EIF4B;EIF4B;EIF4B			S	2	NaN	EETQERERSRTGSESSQTGTSTTSSRSKSDQ	___2	0.999787	2.95805e-05	285.22	223.19	Class 1	155.53	867.317	0.34772	23780000000	425	2089	995	425	12.3735	19.6152	7.2129	4.88262	21.9577	8.14287	22.638	12.907	12.7252	6.21986	0.161622	22.4801
-0.491006	-0.0492455	-0.469631	-0.511654	0.217906	-0.799239	-0.340336	-0.292428	0.0875553	-0.0524656	-0.776683	-0.694652	12	241;8;8;8;241;241;14;14;14;18;14;8	F5H604	CLIP-associating protein 2	CLASP2;CLASP2;CLASP2;CLASP2;CLASP2;CLASP2;CLASP2;CLASP2;CLASP2;CLASP2;CLASP2			S	2	NaN	VQSSGGMILSVCKDKSFDDEESVDGNRPSSA	___1	1	1.42854e-06	253.45	253.45	Class 1	210.22	1148.47	1.492	3509000000	241	2847	1297	241	18.7644	6.17998	4.8584	16.75	14.5638	10.1402	21.0284	15.3574	7.81103	22.6956	14.9998	17.9454
0.398328	0.804996	-0.351579	0.270028	-0.0165309	0.267874	0.9894	-0.10156	-1.0797	0.539083	0.109082	-0.364207	12	1222;1044;1044;1044;1044;1044	J3KNL6;O15027-2;O15027-5	Protein transport protein Sec16A	SEC16A;SEC16A			S	2	NaN	SAYAQNYRYPEPERPSSRASHSSERPPPRQG	___1	0.663576	0.000931913	127.02	56.829	Class 2	127.02	649.282	0.4593	8414400000	1222	4227	NaN	NaN	1.05318	0.093773	1.27315	11.6406	21.9821	16.5339	6.03739	24.4478	19.303	16.7792	8.0424	6.9816
-0.102605	-0.240515	0.147116	-0.24971	-0.189756	-0.0865178	-0.0421163	-0.229025	-0.208908	-0.00550739	-0.135075	-0.0842297	12	442;258;130;234	Q96P11-2	Putative methyltransferase NSUN5C	NSUN5P2			T	2	NaN	VPSSASQAKASAPERTPSPAPKRKKRQQRAA	___2	1	0.00030379	180.76	96.319	Class 1	180.76	734.815	1.326	12092000000	442	24332	6689	442	18.3307	19.6716	23.8006	1.76045	7.92274	21.9601	17.1939	10.9611	2.92296	19.3979	19.3455	23.7183
-0.204778	0.0445382	-0.249699	-0.326705	-0.35352	-0.0200078	-0.230485	-0.389246	-0.115604	-0.0661493	-0.447759	-0.372493	12	331;331;243;331;331;331;275;276;323;331	Q641Q2-2;Q9Y4E1-6	WASH complex subunit FAM21A;WASH complex subunit FAM21C	FAM21A;FAM21A;FAM21A;FAM21C;FAM21C			T	2	NaN	EAKPRKTLKEKKERRTPSDDEEDNLFAPPKL	___2	1	8.95442e-06	378.63	204.44	Class 1	119.38	917.845	-0.44708	11702000000	331	23764	NaN	NaN	14.637	15.0107	5.43221	8.02965	12.4689	4.22733	22.3442	7.87541	20.2244	16.3363	8.84739	13.5015
-0.125376	-0.0226327	-0.0816019	-0.0815657	-0.334204	0.203818	0.336992	-0.215916	-0.478433	0.255746	-0.541972	-0.49933	12	440;440;68;440	O14578-4	Citron Rho-interacting kinase	CIT;CIT			S	2	NaN	LGILGRSESVVSGLDSPAKTSSMEKKLLIKS	___1	0.999996	0.000245071	186.72	157.36	Class 1	166.48	678.308	0.9024	2644000000	440	5013	2241	440	11.0908	8.23078	2.12119	10.3169	1.2251	24.1267	18.3278	1.87437	3.54264	13.7434	9.62743	21.798
0.41286	0.607919	-0.190122	0.498455	1.00205	-0.540137	0.447602	0.594649	0.120671	0.453028	0.587713	0.213288	12	422;422;383	E7EX17	Eukaryotic translation initiation factor 4B	EIF4B;EIF4B;EIF4B			S	2	NaN	WRSEETQERERSRTGSESSQTGTSTTSSRSK	___2	0.999947	2.94267e-05	285.22	223.19	Class 1	285.22	988.883	0.83145	71994000000	422	2087	995	422	23.5711	9.25813	16.5285	15.9369	1.71489	11.5031	8.0607	13.5473	23.6206	23.5412	12.3032	23.5714
0.560642	0.525126	0.0393103	0.160391	0.115059	-0.293584	0.127095	0.36756	0.275509	0.296466	0.467958	0.075061	12	422;422;383	E7EX17	Eukaryotic translation initiation factor 4B	EIF4B;EIF4B;EIF4B			S	2	NaN	WRSEETQERERSRTGSESSQTGTSTTSSRSK	___1	0.999947	2.94267e-05	285.22	223.19	Class 1	285.22	988.883	0.83145	71994000000	422	2087	995	422	10.4668	14.8433	14.8576	15.0013	1.14262	19.6841	4.14413	22.9307	23.4672	3.74471	22.2345	13.8041
-0.13159	-0.150278	-0.0641468	0.163821	0.250455	-0.13523	0.465523	0.337631	-0.0959963	0.508677	0.433127	-0.085463	12	27;28;28	H0Y8X4	2'-deoxynucleoside 5'-phosphate N-hydrolase 1	DNPH1;DNPH1			S	3	NaN	WERGEPGRPALYFCGSIRGGREDRTLYERIV	___1	1	0.000139685	137.89	58.007	Class 1	137.89	587.271	-0.65231	802460000	27	3635	1598	27	11.7017	2.28738	6.54699	12.3586	20.4901	18.7815	10.694	8.0691	18.2392	3.51222	4.97907	1.59891
0.0421517	0.0658623	0.049355	-0.222108	-0.428117	0.397569	-0.0465056	-0.247031	-0.0932883	-0.112545	-0.0978307	0.126636	12	483;483;483;483;483	O75970-3	Multiple PDZ domain protein	MPDZ;MPDZ			S	2	NaN	AELMSREDVTKDADLSPVNASIIKENYEKDE	___1	0.999998	0.000813025	139.08	79.219	Class 1	116.06	711.847	-0.051355	322920000	483	2766	1254	483	10.8088	24.9192	4.2778	17.0158	3.16045	16.4834	1.05286	23.5711	9.50612	2.97634	23.0497	12.4914
0.058504	0.184555	-0.128751	-0.0218719	0.0500878	-0.0905309	0.0769925	-0.13834	-0.110522	-0.16154	-0.189554	-0.0944906	12	693;735;781;739;764;735;693	E9PCE5	Protein SMG7	SMG7;SMG7;SMG7;SMG7			S	3	NaN	QQQQSPTKAVPALGKSPPHHSGFQQYQQADA	___1	1	0.000124906	267.56	126.2	Class 1	267.56	698.301	-0.94923	3326600000	693	2166	1020	693	12.2145	7.77688	12.1813	1.72226	6.07128	1.00185	11.2741	8.99635	8.97024	5.46536	11.1201	16.791
-0.41654	-0.131921	-0.365105	-0.00647831	0.493494	-0.740716	-0.00449696	-0.264049	-0.259048	0.29933	0.105602	-0.362094	12	327;431;128	G3V1N3	GAS2-like protein 3	GAS2L3;GAS2L3;GAS2L3			S	2	NaN	TSSPALPRTAPCISESPRKCISSPNTPKAKV	___1	0.999201	0.000964722	127.5	127.5	Class 1	127.5	663.3	0.59637	424650000	327	3273	1461	327	14.4514	7.97502	15.1452	17.6223	9.31041	17.3714	22.6689	8.9396	4.52075	5.84092	11.3585	10.5344
0.114979	-0.0344339	0.197633	-0.016224	-0.120335	0.0543363	0.110638	0.0531326	-0.0543726	-0.445531	-0.294485	0.201324	12	4;4	Q7L4I2	Arginine/serine-rich coiled-coil protein 2	RSRC2;RSRC2			S	2	NaN	____________MAASDTERDGLAPEKTSPD	___1	0.999972	1.82009e-05	202.94	90.128	Class 1	115.2	770.338	0.20253	14810000000	4	13713	5542	4	5.44907	12.8128	16.933	8.77061	15.7999	16.9583	14.9483	2.53052	8.31976	4.68362	23.3125	14.142
0.234845	0.43663	-0.150392	-0.519143	-0.196798	-0.405037	-0.427488	-0.702762	-0.334073	-0.491942	-0.0222605	0.300656	12	311;311	Q8TF01	Arginine/serine-rich protein PNISR	PNISR			S	4	NaN	DTENVEAASSGKVTRSPSPVPQEEHSDPEMT	___3	0.944824	2.04294e-06	231.61	148.8	Class 1	114.47	720.279	0.37384	1655900000	311	15543	6173	311	9.09393	20.1324	12.7357	5.66379	14.6323	10.2421	16.2901	10.871	19.517	18.0068	15.6677	9.79159
0.234466	0.188101	0.038218	-0.410606	-0.439545	-0.0626945	-0.406694	-0.616665	-0.20943	-0.0694541	0.284931	0.409008	12	124	Q9Y657	Spindlin-1	SPIN1			S	2	NaN	SALEVLPDRVATSRISDAHLADTMIGKAVEH	___1	1	0.000823742	114.63	49.253	Class 1	114.63	726.334	-0.15013	519610000	124	21154	8244	124	6.98828	11.7496	19.744	17.1612	0.780695	18.1158	23.008	24.2957	12.0253	4.09058	20.6244	21.7331
-0.168878	-0.100124	-0.12003	-0.391564	-0.328037	-0.220185	-0.323624	-0.472386	0.0204793	-0.367224	-0.484663	-0.10412	12	275;275;272;198;104;198;198	Q9BZE9	Tether containing UBX domain for GLUT4	ASPSCR1;ASPSCR1;ASPSCR1;ASPSCR1			S	2	NaN	RPLTSSSAKLPKSLSSPGGPSKPKKSKSGQD	___1	0.999727	0.000873285	121.13	121.13	Class 1	120.59	498.724	0.66754	3384700000	275	17709	7079	275	23.9541	4.25668	13.3109	10.2417	21.2716	17.9845	2.91095	20.0484	23.1098	19.9328	7.58284	7.96789
0.26625	-0.179285	0.491002	-0.349836	-0.780574	0.522839	0.245358	-0.650394	-0.731607	0.375059	-0.4643	-0.831319	12	730;668	Q9Y6X9	MORC family CW-type zinc finger protein 2	MORC2			S	3	NaN	IKTPVVKKTESPIKLSPATPSRKRSVAVSDE	___2	0.999998	0.000115338	183.07	118.64	Class 1	143.47	617.94	-0.032233	3061900000	730	21257	8285	730	24.7689	9.28766	6.01713	23.7206	24.5727	18.415	11.5173	22.4661	3.09294	6.6032	7.6511	16.3532
-2.89015	-2.3156	-0.589402	-2.47996	0.815403	-1.31394	-0.263483	-0.402611	-0.179469	-0.021535	-0.400735	-0.321306	12	730;668	Q9Y6X9	MORC family CW-type zinc finger protein 2	MORC2			S	3	NaN	IKTPVVKKTESPIKLSPATPSRKRSVAVSDE	___3	0.999998	0.000115338	183.07	118.64	Class 1	143.47	617.94	-0.032233	3061900000	730	21257	8285	730	14.1739	21.635	8.19205	1.50133	5.13911	13.5493	0.626139	7.09797	23.8932	11.1188	3.02581	7.34474
0.0337266	0.0621128	-0.0275552	0.0637863	0.14957	-0.112664	-0.182042	-0.0357941	0.129359	-0.168932	-0.162492	-0.000580013	12	676	O43896	Kinesin-like protein KIF1C	KIF1C			S	2	NaN	ADLLLEQQRLYADSDSGDDSDKRSCEESWRL	___2	0.999943	9.31342e-05	167.97	134.6	Class 1	167.97	852.295	-0.022938	1612900000	676	5652	2488	676	12.8959	19.1016	12.8427	7.64437	0.2986	24.778	10.4728	20.7927	17.5744	6.90401	10.2269	7.90535
0.0337266	0.0621128	-0.0275552	0.0637863	0.14957	-0.112664	-0.182042	-0.0357941	0.129359	-0.168932	-0.162492	-0.000580013	12	674	O43896	Kinesin-like protein KIF1C	KIF1C			S	2	NaN	EEADLLLEQQRLYADSDSGDDSDKRSCEESW	___2	1	9.31342e-05	167.97	134.6	Class 1	154.72	852.295	-0.4373	1543900000	674	5651	2488	674	5.36388	0.532474	0.255527	5.90281	6.21625	7.48548	8.24952	0.877408	19.9339	7.23961	14.964	13.5811
0.206827	0.158107	0.0281376	0.352512	0.467957	-0.0928282	0.165269	0.273829	0.124369	0.175875	0.307466	0.110489	12	51	Q9BTU6	Phosphatidylinositol 4-kinase type 2-alpha	PI4K2A			S	2	NaN	VRVAAAAGSGPSPPGSPGHDRERQPLLDRAR	___2	1	3.69908e-07	288.02	233.6	Class 1	288.02	924.377	1.4326	9373100000	51	17422	6943	51	3.04131	8.22783	5.58928	23.1666	2.58982	7.35308	18.944	11.5599	22.4967	10.4634	24.6385	24.0868
-0.0341722	0.306188	-0.354026	0.121442	-0.005892	0.133152	-0.054115	0.0269235	-0.0800069	-0.12411	-0.07527	0.0554516	12	731;614;693;576;527;663	P46100;P46100-4;P46100-6	Transcriptional regulator ATRX	ATRX			S	2	NaN	LPKSKQSETVDQNSDSDEMLAILKEVSRMSH	___2	1	7.43048e-05	191.71	149.64	Class 1	191.71	1141.96	-0.9137	1197700000	731	8343	NaN	NaN	12.908	15.1549	12.4874	11.8442	13.6319	7.46986	9.74085	21.7746	17.2344	15.5652	15.0188	2.53469
-0.0443492	-0.0150629	-0.0205027	-0.196371	-0.220115	-0.0105587	-0.0544675	-0.0997925	-0.0854778	-0.361359	-0.342521	0.0811621	12	65;65	Q96S55	ATPase WRNIP1	WRNIP1			S	2	NaN	PAAGSHRAGERAKGPSPPGAKRRRLSESSAL	___1	1	0.00195883	116.58	116.58	Class 1	73.327	395.678	0.90761	16399000000	65	16860	6750	65	12.083	13.7939	5.24402	0.681895	12.4205	11.3715	1.75658	17.2955	23.4871	6.22514	15.5763	0.906005
-0.255061	-0.242535	0.0541827	-0.546316	-0.165851	-0.342394	-0.846775	-0.522261	0.242381	-0.714124	-0.478934	0.155399	12	123	Q9ULR3	Protein phosphatase 1H	PPM1H			S	2	NaN	GAVTSTPNRNSSKRRSSLPNGEGLQLKENSE	___1	0.5	0.000858883	123.59	67.678	Class 3	71.085	661.821	-0.41663	1674200000	123	20034	7958	123	18.3173	19.028	21.4237	24.5286	8.89909	18.5524	4.27847	7.17457	21.4777	21.6554	5.39051	13.9095
-0.0163266	-0.0619458	0.0363664	0.0645246	-0.053322	-0.0605895	0.0445116	-0.0311504	-0.000624537	-0.0781263	-0.0497622	0.0256509	12	287;296;296;357;357;388;100;184;233	Q8TBZ3-4	WD repeat-containing protein 20	WDR20;WDR20;WDR20;WDR20			S	3	NaN	RDRANSTQSRLSKRNSTDSRPVSVTYRFGSV	___1	0.993134	1.68251e-05	221.9	126.02	Class 1	98.562	599.928	0.34395	5341500000	287	15362	6116	287	1.39199	24.6267	18.1442	9.43881	7.86701	24.501	19.9138	13.7238	8.88454	23.4622	16.3245	23.1073
0.435622	0.557559	-0.113125	0.034979	0.122547	-0.192098	0.0347824	-0.00599603	-0.0394004	-0.0435461	0.184603	0.221118	12	1064;1064;995	Q8N3U4	Cohesin subunit SA-2	STAG2;STAG2			S	3	NaN	LAGGDDDTMSVISGISSRGSTVRSKKSKPST	___2	0.83857	3.37182e-05	209.05	155.04	Class 1	136.66	784.302	-1.1387	2360800000	1064	14829	5905	1064	12.6075	15.0502	18.1623	16.046	21.1536	13.2003	15.2316	18.5316	10.1218	20.5718	7.92785	12.0314
0.059183	0.178835	-0.0606042	-0.269921	0.0597699	-0.341716	-0.318796	-0.00519	0.311447	-0.340396	-0.032623	0.314465	12	1741	O75691	Small subunit processome component 20 homolog	UTP20			T	2	NaN	KEYTCKSLSDNGQPGTPDPADSGGTSAKESE	___1	1	7.83517e-06	191.81	175.56	Class 1	161	1069.95	-0.50948	5019400000	1741	22573	2673	1741	6.7278	8.35347	8.0063	12.345	23.366	18.7445	19.2205	13.6589	22.4567	4.40701	16.0814	0.209706
0.358519	0.342167	0.0153191	0.419901	0.725706	-0.262284	0.0184535	0.518678	0.498554	0.249317	0.435627	0.14833	12	1279;1310;1058	Q96T23-2	Remodeling and spacing factor 1	RSF1			S	3	NaN	PSRKRLHRIETDEEESCDNAHGDANQPARDS	___2	1	3.16574e-05	186.62	152.18	Class 1	129.59	975.382	-1.5514	5398600000	1279	16955	6765	1279	19.3243	20.882	6.11109	12.3496	3.53973	1.0912	8.06089	23.2776	3.0525	19.3782	3.1564	5.86406
-0.313456	-0.453301	0.262522	-0.106342	-0.549083	0.46713	0.15934	-0.0319605	-0.147417	-0.109235	-0.124287	-0.0855689	12	56;56;56;56	Q9Y3P9	Rab GTPase-activating protein 1	RABGAP1;RABGAP1			S	2	NaN	GSDDEKTGLKIVGNGSEQQLQKELADVLMDP	___1	1	0.00037576	168.1	103.07	Class 1	124.07	690.83	-0.62138	663950000	56	20851	8144	56	2.21273	24.0832	4.52922	11.7958	7.43159	23.5123	20.1693	7.58142	4.42412	2.82855	18.1391	23.2512
0.0607653	0.111217	-0.0477251	-0.0881141	0.598481	-0.697503	0.0313916	0.0966451	0.0623702	-0.0593178	-0.00160159	0.083513	12	1541;1303;432;1144;1155	O94964-2	Protein SOGA1;N-terminal form;C-terminal 80 kDa form	SOGA1;SOGA1;SOGA1			S	2	NaN	GIVQEFFRNVCGRAPSPTSSAGEEGTKKPEP	___1	0.999784	0.000106092	175.92	87.236	Class 1	101.9	699.793	-0.41058	3310900000	1541	6344	2755	1541	11.7572	9.53351	7.34696	0.966112	6.78545	16.5864	8.93409	9.88377	1.75334	6.48278	19.6837	3.93682
0.0319447	0.051235	-0.0123218	0.266969	0.240068	-0.0390676	0.221926	0.245598	0.0101708	0.208959	0.173234	-0.0363877	12	1320;1320	Q9UQ35	Serine/arginine repetitive matrix protein 2	SRRM2			S	2	NaN	WGGPHFSPEHKELSNSPLRENSFGSPLEFRN	___3	1	1.52304e-24	376.53	234.84	Class 1	229.85	1209.99	-0.15588	78152000000	1320	20297	8031	1320	9.29647	21.5039	7.61739	21.3679	8.20013	23.1317	14.4378	11.2791	12.7157	2.13642	4.51204	14.9445
-0.00247824	0.011687	0.0911825	0.236273	0.559368	-0.34018	0.296272	0.204302	-0.0650762	0.30232	0.31149	0.000918031	12	1320;1320	Q9UQ35	Serine/arginine repetitive matrix protein 2	SRRM2			S	2	NaN	WGGPHFSPEHKELSNSPLRENSFGSPLEFRN	___1	1	1.52304e-24	376.53	234.84	Class 1	229.85	1209.99	-0.15588	78152000000	1320	20297	8031	1320	10.5061	14.3692	21.8253	0.882733	7.52639	9.29172	14.0819	20.6176	21.7762	9.67897	23.8872	4.05319
0.0618418	0.0576336	-0.0534856	0.179819	0.168235	-0.0178056	0.160438	0.291478	-0.0750221	0.413233	0.113524	-0.371933	12	1320;1320	Q9UQ35	Serine/arginine repetitive matrix protein 2	SRRM2			S	2	NaN	WGGPHFSPEHKELSNSPLRENSFGSPLEFRN	___2	1	1.52304e-24	376.53	234.84	Class 1	229.85	1209.99	-0.15588	78152000000	1320	20297	8031	1320	4.91056	22.6381	17.9777	20.8292	7.38612	19.4799	24.6754	22.6214	16.8841	16.8912	7.19723	24.5737
-0.205324	-0.230607	0.0873532	0.0846266	-0.0402645	0.0773917	-0.155058	-0.125761	0.0436325	-0.0258642	-0.20383	-0.114258	12	1028;1033;1033;1033;993	Q12888	Tumor suppressor p53-binding protein 1	TP53BP1;TP53BP1;TP53BP1;TP53BP1			S	2	NaN	GERKNGSTAVAESVASPQKTMSVLSCICEAR	___1	1	5.87452e-06	256.79	231.71	Class 1	211.64	827.396	1.0221	5989400000	1028	10125	4428	1028	19.1343	7.72176	12.1411	18.4488	7.74298	4.75561	15.0987	9.12881	15.3742	19.3579	12.5592	23.5807
-0.101524	0.200557	-0.331076	-0.260451	-0.101011	-0.170268	-0.270236	0.621222	0.891963	-0.18361	-0.11292	0.15003	12	78;78	Q96FT9-3	Intraflagellar transport protein 43 homolog	IFT43			S	2	NaN	WAGDSVKASKFRRKASEEIEDFRLRPQSLNG	___1	1	0.000402273	206.45	105.13	Class 1	206.45	652.282	0.23645	1587600000	78	16411	6545	78	24.0777	5.07192	7.56961	16.3038	12.4126	23.5359	21.5177	1.30074	19.6987	24.7113	24.6903	11.6238
-0.508811	-0.522902	-0.197563	-0.257219	-0.598291	0.231505	0.123352	0.133755	0.034868	-0.801393	-0.354237	0.318992	12	372;360	P51608-2	Methyl-CpG-binding protein 2	MECP2			S	3	NaN	KSKESSPKGRSSSASSPPKKEHHHHHHHSES	___1	0.981508	0.00118617	135.21	35.138	Class 1	92.269	423.538	-0.81591	7681600000	372	8799	3864	372	2.70077	24.3827	2.06875	3.69484	4.32127	12.6652	14.5488	19.7203	7.87639	11.4255	9.54597	13.0018
-0.166257	-0.041587	-0.0643636	-0.107231	-0.0128761	-0.106897	-0.125023	-0.128654	0.011901	0.190279	-0.213937	-0.168405	12	561;561;536;461;88	Q5JSH3-2	WD repeat-containing protein 44	WDR44;WDR44			S	2	NaN	YFNNMRMKYNTEGRVSPSPSQESLSSSKSDT	___1	0.999988	1.84803e-05	398.17	197.59	Class 1	151.39	750.335	0.20535	27145000000	561	12090	5071	561	13.8872	23.2505	1.11983	8.09042	17.4082	23.3502	24.8277	12.7903	24.6175	15.8699	18.2705	23.6885
-0.149755	-0.211935	0.0717509	0.131228	0.113383	-0.0174794	0.117156	0.0510949	0.0605336	0.117917	0.138522	-0.0340848	12	53	Q9Y2W1	Thyroid hormone receptor-associated protein 3	THRAP3			S	2	NaN	SRSRKRRLSSRSRSRSYSPAHNRERNHPRVY	___3	0.999997	0.000574926	157.54	104.16	Class 1	140.78	546.189	-0.9089	165390000000	53	20769	8100	53	18.297	5.61164	12.3402	16.0846	10.3433	2.54155	12.253	8.63988	8.71212	24.4554	3.89267	9.63953
-0.0390115	-0.0811355	0.0770325	0.0337543	-0.019888	-0.0179755	0.0741842	0.211026	0.0865012	-0.0322012	0.0480251	0.11779	12	53	Q9Y2W1	Thyroid hormone receptor-associated protein 3	THRAP3			S	2	NaN	SRSRKRRLSSRSRSRSYSPAHNRERNHPRVY	___2	0.999997	0.000574926	157.54	104.16	Class 1	140.78	546.189	-0.9089	165390000000	53	20769	8100	53	14.8331	6.04034	23.3333	17.627	7.33725	21.1585	18.5758	10.7704	15.2836	15.2533	9.31817	0.814981
-0.0688433	-0.30598	0.243167	-0.196371	-0.156768	-0.03525	-0.183316	-0.201295	-0.00459391	-0.160023	-0.220278	0.016769	12	260;328;52;265;333;205	B7Z7F3;Q9H6Z4-3	Ran-binding protein 3	RANBP3;RANBP3;RANBP3;RANBP3			S	2	NaN	SNKFVFGQNMSERVLSPPKLNEVSSDANREN	___1	1	4.37316e-05	197.41	146.53	Class 1	128.75	903.443	0.40392	8013300000	265	1015	NaN	NaN	20.1975	24.5486	18.7816	7.57684	23.1237	23.3381	5.67679	20.2908	18.9634	13.7387	6.23545	7.79675
0.100248	0.0896615	0.00326	-0.305524	-0.185445	-0.137508	-0.60707	-0.273974	0.357107	-0.616906	-0.267851	0.426824	12	1874	Q8TEM1	Nuclear pore membrane glycoprotein 210	NUP210			S	2	NaN	SSPTSPNALPPARKASPPSGLWSPAYASH__	___1	0.999966	7.56147e-05	243.09	105.96	Class 1	190.57	868.396	-0.31296	1288100000	1874	15512	6164	1874	11.4131	4.73201	4.60739	4.06988	6.90317	21.4923	2.21437	13.3832	14.6976	12.2093	7.40579	6.5936
-0.205171	-0.074402	-0.171777	-0.616155	-0.592239	-0.0736511	-0.382282	-0.417664	0.0107906	-0.386229	-0.416151	-0.116432	12	226	Q9H8W4	Pleckstrin homology domain-containing family F member 2	PLEKHF2			S	2	NaN	LSAGDMATCQPARSDSYSQSLKSPLNDMSDD	___1	1	0.00025466	205.97	97.204	Class 1	192.95	547.724	0.77952	1094700000	226	18403	7318	226	20.8388	6.23318	18.9764	1.84215	23.2782	3.201	13.8345	2.02546	0.343751	13.3771	5.53963	6.32281
-0.0739958	-0.15016	0.0100676	0.206292	0.354132	-0.164884	0.433011	0.413834	0.0455742	0.372876	0.161677	-0.150452	12	647;678	Q05655	Protein kinase C delta type;Protein kinase C delta type regulatory subunit;Protein kinase C delta type catalytic subunit	PRKCD			S	2	NaN	NFDQEFLNEKARLSYSDKNLIDSMDQSAFAG	___1	0.999156	4.6495e-05	169.21	69.417	Class 1	139.64	510.232	-0.40936	42362000000	647	9703	4334	647	11.4226	3.95521	12.4049	1.80397	22.1048	8.84766	23.6731	21.6641	1.75651	22.0253	4.03182	6.97785
-0.159509	-0.256604	0.115753	-0.25181	0.00592709	-0.290443	-0.323511	-0.115876	0.370577	-0.132299	-0.11264	-0.208627	12	17;17;17	Q9P2K5;Q9P2K5-2	Myelin expression factor 2	MYEF2			S	2	NaN	ADANKAEVPGATGGDSPHLQPAEPPGEPRRE	___1	0.999999	2.37535e-38	337.58	194.62	Class 1	320.25	1223.56	-0.56809	138430000000	17	19368	NaN	NaN	6.93152	12.241	22.1919	17.3664	8.69253	9.90397	2.46	1.98218	5.48225	19.9242	9.88062	7.57589
0.227103	0.256553	-0.00529435	-0.0676014	-0.0848618	-0.0279626	-0.402623	-0.408972	0.0233755	-0.203735	-0.193081	0.203414	12	113	Q9UH62	Armadillo repeat-containing X-linked protein 3	ARMCX3			S	3	NaN	ATRARRAVQKRASPNSDDTVLSPQELQKVLC	___1	0.904142	0.0022513	151.49	21.024	Class 1	93.181	688.991	1.2714	15567000	113	19554	7820	113	11.1519	18.2027	13.6382	0.77989	4.27668	9.62748	22.7316	6.29811	5.11182	22.2461	15.0374	16.8042
0.182939	0.313326	-0.162752	0.38387	0.38212	-0.00616825	0.246107	0.22431	-0.052681	0.111211	0.223602	0.0766572	12	176;176;176	P15924	Desmoplakin	DSP			S	2	NaN	VRRASSKGGGGYTCQSGSGWDEFTKHVTSEC	___1	0.999964	5.68648e-13	314.16	216.81	Class 1	281.96	987.372	0.044714	11470000000	176	7179	3204	176	21.3937	13.2839	24.6899	11.1787	11.2961	14.9536	23.5406	5.05309	10.894	21.8206	6.16578	19.5318
0.537795	0.237719	0.319979	-0.514959	-0.567609	0.0686558	1.01326	-0.949449	-1.96223	-0.0479488	-0.239807	-0.178468	12	288;288;288	O43166-2	Signal-induced proliferation-associated 1-like protein 1	SIPA1L1;SIPA1L1			S	2	NaN	RLFKEREKPLKRRSKSETGDSSIFRKLRNAK	___1	0.999968	0.000302752	195.16	125.58	Class 1	173.71	697.303	-0.058765	1233600000	288	5474	2392	288	14.0004	7.32525	5.61465	24.6102	19.9457	23.0911	0.889958	24.6397	17.4797	23.1599	4.05596	7.01012
0.283607	0.033066	0.234003	-0.445128	-0.56935	0.0745265	0.0714676	0.135419	0.0643485	0.0548301	0.0387523	-0.00273311	12	602;602;660;600	Q9Y2J4	Angiomotin-like protein 2	AMOTL2			S	4	NaN	AATAAAQRDTTLIRHSPQPSPSSSFNEGLLT	___1	0.990052	2.17276e-05	173.36	61.705	Class 1	173.36	743.607	0.41883	519220000	602	20669	8079	602	12.8315	17.1676	6.37437	2.22126	7.09355	17.7881	9.44904	7.93347	1.06221	9.68717	5.52109	0.297902
0.0430095	-0.008519	0.0514489	0.231926	0.339582	0.000847638	0.0388607	0.127496	0.0891351	0.0315929	0.175658	0.157329	12	614;570;614;248;614;486;332	Q9BYW2	Histone-lysine N-methyltransferase SETD2	SETD2;SETD2;SETD2;SETD2;SETD2			S	2	NaN	ELRMINKNPEREKAGSPAPSNRLNDSPTLKK	___1	1	0.000334146	201.85	88.173	Class 1	135.89	597.269	-0.069669	7776400000	614	17679	7070	614	3.54226	0.765267	20.6262	12.2703	24.2172	5.70009	11.3063	11.3748	13.6394	1.88264	24.531	24.3012
0.0574465	-0.313634	0.373854	-0.0490194	-0.176799	0.1261	-0.0268275	-0.0974547	-0.0950266	-0.304985	-0.252676	-0.0664954	12	614;570;614;248;614;486;332	Q9BYW2	Histone-lysine N-methyltransferase SETD2	SETD2;SETD2;SETD2;SETD2;SETD2			S	2	NaN	ELRMINKNPEREKAGSPAPSNRLNDSPTLKK	___2	1	0.000334146	201.85	88.173	Class 1	135.89	597.269	-0.069669	7776400000	614	17679	7070	614	0.102208	8.68525	18.2511	5.99113	3.74439	24.2304	10.2401	1.68203	12.0495	6.07588	18.6323	17.0948
0.0189898	-0.23031	0.265024	-0.643292	-0.614123	-0.0986629	-0.622855	-0.245321	0.291748	-0.066138	-0.278247	-0.250542	12	270	Q9H3N1	Thioredoxin-related transmembrane protein 1	TMX1			S	2	NaN	EGTNKDFPQNAIRQRSLGPSLATDKS_____	___1	1	8.73051e-05	240.87	142.22	Class 1	214.08	720.348	0.12873	3134000000	270	18101	7219	270	0.255695	20.435	9.02564	16.6707	9.4185	6.05623	17.3591	21.294	12.6624	4.53673	19.2482	8.65975
0.403567	0.412789	-0.0560228	0.494248	0.572524	-0.0968641	-0.00245118	0.969378	0.972303	-0.130222	0.388476	0.568966	12	287	Q12778	Forkhead box protein O1	FOXO1			S	2	NaN	KKKASLQSGQEGAGDSPGSQFSKWPASPGSH	___1	0.988281	0.000165972	137.26	113.37	Class 1	137.26	1009.43	-0.5204	331440000	287	9978	4414	287	7.39606	23.0243	3.58859	2.97894	23.9374	15.1365	24.506	2.16488	7.00454	15.8256	21.7632	11.7512
-0.00995675	-0.0461925	0.0344018	-0.322193	-0.143709	-0.211328	-0.229348	-0.473056	-0.0900249	-0.200442	-0.216946	0.00316209	12	518;435;476;477;489;518;518	P35240	Merlin	NF2			S	2	NaN	DSLSFDFKDTDMKRLSMEIEKEKVEYMEKSK	___1	1	0.00195418	153.11	23.443	Class 1	84.605	543.257	-0.86	4253300000	518	7894	3539	518	22.9305	10.4268	10.27	7.58669	15.3069	5.18131	19.348	22.907	5.35258	19.7879	23.724	23.3823
-0.0907683	-0.0316682	-0.120832	0.0954651	0.264875	-0.133813	-0.201741	0.371096	0.476345	-0.278246	-0.0730454	0.279342	12	173;173;173;57;32	Q16629	Serine/arginine-rich splicing factor 7	SRSF7;SRSF7;SRSF7;SRSF7			S	2	NaN	ASPRRSRSISLRRSRSASLRRSRSGSIKGSR	___2	1	0.00411652	136.5	23.667	Class 1	76.563	586.722	-0.46265	37486000000	173	11615	4890	173	24.2329	12.7827	20.3047	1.3585	18.9105	4.20943	24.1608	17.2773	2.91365	11.9105	23.0486	16.0403
-0.197881	0.336042	-0.519446	1.06499	-1.23919	2.28562	-0.24732	-0.0565666	0.172684	-0.470764	-0.266406	0.294385	12	50;50;50;50	Q9NX63	Coiled-coil-helix-coiled-coil-helix domain-containing protein 3, mitochondrial	CHCHD3;CHCHD3;CHCHD3;CHCHD3			S	2	NaN	RMKESSPSGSKSQRYSGAYGASVSDEELKRR	___1	1	1.06514e-05	291.56	142.13	Class 1	183.22	906.396	-0.71972	17312000000	50	1392	662	50	1.95571	6.21197	10.2583	0.913403	9.07468	19.9063	5.39859	19.9797	19.8824	10.2039	19.5162	20.1239
0.0594834	0.173553	-0.0924625	0.104467	-0.363847	0.42929	0.598437	0.324317	-0.273681	0.585625	0.446646	-0.186393	12	113;113;113	Q9BX63	Fanconi anemia group J protein	BRIP1;BRIP1			T	2	NaN	NDMNQGTSRHFNYPSTPPSERNGTSSTCQDS	___1	0.991252	0.000717214	198.38	150.03	Class 1	179.9	756.319	-0.18194	2516300000	113	24470	7019	113	12.0911	21.8823	15.2582	5.41593	0.508932	17.7086	11.9001	4.35778	5.79422	6.81398	19.5809	22.6644
0.0853571	0.0546334	-0.0769223	0.316864	0.253101	0.037614	0.201838	0.0803205	-0.0257013	0.131521	0.145723	0.0317389	12	122	Q8WXI9	Transcriptional repressor p66-beta	GATAD2B			S	3	NaN	MSARRSEPERGRLTPSPDIIVLSDNEASSPR	___3	1	3.40947e-05	189.27	117.38	Class 1	98.627	795.368	1.4677	6196400000	122	15805	6249	122	18.7266	22.9109	0.177695	19.6609	9.75424	5.39138	0.278424	17.4661	15.2508	22.7917	18.2601	12.9657
-0.050157	-0.09435	0.0350111	0.0719859	-0.0375763	0.093133	0.126694	0.0853713	-0.0185276	0.048548	-0.0723206	-0.0586662	12	1269;876	Q9UPT8	Zinc finger CCCH domain-containing protein 4	ZC3H4;ZC3H4			S	2	NaN	TLFGTVKQTPKTGSGSPFAGNSPAREGEQDA	___1	1	1.47993e-13	269.74	269.39	Class 1	213.7	693.296	-0.17138	42705000000	1269	20235	8021	1269	18.2774	18.079	9.81189	1.5628	18.0825	15.5865	12.0073	6.84222	14.9676	13.7983	10.0964	19.0274
-0.263343	-0.304831	0.0423121	0.0054145	-0.309144	0.275099	0.0621261	0.0502872	-0.0333313	0.0588899	-0.342668	-0.315505	12	1269;876	Q9UPT8	Zinc finger CCCH domain-containing protein 4	ZC3H4;ZC3H4			S	2	NaN	TLFGTVKQTPKTGSGSPFAGNSPAREGEQDA	___2	1	1.47993e-13	269.74	269.39	Class 1	213.7	693.296	-0.17138	42705000000	1269	20235	8021	1269	21.3124	3.31546	8.68222	16.4314	24.2212	14.4644	11.7994	18.4005	7.44044	5.65901	6.75064	13.2578
-0.241512	-0.0960682	-0.123836	0.0594939	-0.032746	0.126599	0.085814	-0.185826	-0.279675	0.0957385	-0.246987	-0.325675	12	631;554;426	Q6PKG0;Q6PKG0-3	La-related protein 1	LARP1;LARP1			S	3	NaN	MDGRKNTFTAWSDEESDYEIDDRDVNKILIV	___2	1	3.22474e-08	313.16	259.17	Class 1	213.37	937.023	-0.83805	20410000000	631	13292	NaN	NaN	18.1922	1.16532	13.1518	3.2396	20.7588	3.80707	11.2591	1.11211	0.00518341	18.5161	11.5189	16.9287
0.0200947	0.00833634	0.0135634	-0.142263	-0.3864	0.2285	0.00763309	-0.143157	-0.150308	-0.215783	-0.317808	0.353066	12	42	Q8NHZ8	Anaphase-promoting complex subunit CDC26	CDC26			S	2	NaN	ETRKKQKEDVEVVGGSDGEGAIGLSSDPKSR	___1	1	3.99788e-09	246.65	198.11	Class 1	246.65	1227.06	-2.6557	6081200000	42	15299	6081	42	21.6371	14.2197	20.7043	0.0320052	13.1829	2.83637	4.93881	16.6479	22.9262	17.7601	1.00663	4.42554
-1.26136	-0.022389	-0.995291	-1.12002	0.133669	2.96777	0.829086	0.477061	-0.247677	0.877344	0.33451	-0.529497	12	327	O94782	Ubiquitin carboxyl-terminal hydrolase 1	USP1			S	2	NaN	ESPPKIIPKYISENESPRPSQKKSRVKINWL	___1	0.999996	9.09041e-05	241.64	194.94	Class 1	241.64	807.862	0.32496	1263500000	327	6267	2725	327	21.5494	24.896	11.6861	5.42219	18.8146	22.3929	9.57086	2.51608	21.4083	14.258	20.8888	5.0075
0.0893861	0.264443	-0.158266	0.124716	0.500463	-0.328842	-0.0551415	0.0995755	0.174473	0.0437815	0.0971029	0.131296	12	420	Q9P2I0	Cleavage and polyadenylation specificity factor subunit 2	CPSF2			S	3	NaN	AAKKLEQSKEADIDSSDESDIEEDIDQPSAH	___3	1	0.000305394	153.97	109.12	Class 1	110.33	928.994	-0.32174	28049000000	420	19359	7742	420	15.9578	1.72216	22.19	19.3676	13.8982	0.0902712	9.78668	2.02693	24.5237	18.3863	14.61	21.5891
0.0893861	0.264443	-0.158266	0.124716	0.500463	-0.328842	-0.0551415	0.0995755	0.174473	0.0437815	0.0971029	0.131296	12	419	Q9P2I0	Cleavage and polyadenylation specificity factor subunit 2	CPSF2			S	3	NaN	EAAKKLEQSKEADIDSSDESDIEEDIDQPSA	___3	1	0.000305394	153.97	109.12	Class 1	110.33	928.994	-0.32174	28049000000	419	19358	7742	419	19.8365	4.90312	1.61465	5.6646	10.3213	11.9812	11.5877	7.59801	1.94765	11.3144	19.5437	16.6112
0.0893861	0.264443	-0.158266	0.124716	0.500463	-0.328842	-0.0551415	0.0995755	0.174473	0.0437815	0.0971029	0.131296	12	423	Q9P2I0	Cleavage and polyadenylation specificity factor subunit 2	CPSF2			S	3	NaN	KLEQSKEADIDSSDESDIEEDIDQPSAHKTK	___3	1	0.000305394	153.97	109.12	Class 1	110.33	928.994	-0.32174	28049000000	423	19360	7742	423	6.5743	11.1001	10.444	4.29181	7.31462	0.843249	10.0991	19.1701	11.9138	18.736	13.3984	0.494127
-0.188578	-0.0691275	-0.108257	-0.0656264	-0.03977	-0.0175001	0.102118	-0.175153	-0.205279	0.133554	-0.0862889	-0.181288	12	77;77	O43765	Small glutamine-rich tetratricopeptide repeat-containing protein alpha	SGTA;SGTA			S	3	NaN	FEAAATGKEMPQDLRSPARTPPSEEDSAEAE	___1	1	1.64593e-06	202.68	147.78	Class 1	171.28	663.593	-0.90913	16281000000	77	5629	2470	77	21.7143	20.817	8.47573	10.0924	18.4235	23.149	2.18596	22.6501	22.9561	23.9198	12.6347	13.2965
-0.394621	-0.286681	-0.194168	-0.308508	-0.226872	0.00541878	-0.0463503	-0.259157	-0.135212	-0.160239	-0.335724	-0.158642	12	77;77	O43765	Small glutamine-rich tetratricopeptide repeat-containing protein alpha	SGTA;SGTA			S	3	NaN	FEAAATGKEMPQDLRSPARTPPSEEDSAEAE	___2	1	1.64593e-06	202.68	147.78	Class 1	171.28	663.593	-0.90913	16281000000	77	5629	2470	77	9.42739	0.643372	0.533327	2.79911	0.947937	15.2266	12.0315	16.057	11.5603	14.917	18.7247	7.90398
[truncated: 29,365 more rows]

## Sheet: Description
Supplementary Data 1	Description
	log 2 SILAC ratios according to experiments 1-4.
TNF-α/basal
SC-514/basal
TNF-α/SC-514
TNF-α/basal
TNF-α+SC-514 /basal
TNF-α/TNF+SC-514
TNF-α/IKKb
IKKb+TNF-α / IKKb
TNF-α+IKKb / TNF-α
TNF-α/IKKb(K44M)
IKKb(K44M)+TNF-α/IKKb(K44M)
IKKb(K44M)+TNF-α / TNF-α
[truncated: 25 more rows]
