# Supplementary material for: Quantitative analysis of the TNF-α-induced phosphoproteome reveals AEG-1/MTDH/LYRIC as an IKKβ substrate
Source: Nat Commun. 2015 Apr 7;6:6658. doi: 10.1038/ncomms7658 (PMC4396366; doi:10.1038/ncomms7658)
Supplement: Supplementary Data 2 — Identified protein groups by acquired MS raw data and processing by MaxQuant. Description of each column is inside the file. [file ncomms7658-s3.xlsx]

## Sheet: proteinGroups_HN.txt
	Exp 1			Exp 2			Exp 3			Exp 4
TNF-α/basal	SC-514/basal	TNF-α/SC-514	TNF-α/basal	TNF-α+SC-514 /basal	TNF-α/TNF-α+SC-514	TNF-α/IKKβ	IKKβ+TNF-α / IKKβ	TNF-α+IKKβ / TNF-α	TNF-α/IKKβ(K44M)	IKKβ(K44M)+TNF-α/IKKβ(K44M)	IKKβ(K44M)+TNF-α / TNF-α	GOBP name	GOMF name	GOCC name	KEGG name	Pfam	PEP	Intensity	Peptides	Razor + unique peptides	Unique peptides	Sequence coverage [%]	Mol. weight [kDa]	Sequence length	Number of proteins	Protein IDs	Majority protein IDs	Protein names	Gene names	id	Peptide IDs	Fasta headers
0.162981	0.277944	0.0454123	0.0169665	-0.0557228	-0.0574707	0.0174976	-0.031518	-0.104817	0.266932	-0.139287	-0.399569		binding;nucleic acid binding;nucleotide binding;RNA binding	cell part;intracellular membrane-bounded organelle;intracellular organelle;intracellular part;membrane-bounded organelle;nucleus;organelle		RRM_1	2.3461e-51	8046100000	12	12	12	41.6	56.919	524	11	A0AV96-2;A0AV96;B7Z8Z7;D6R9D6;D6REZ6;D6RBS9;D6R9M7;D6RBP6;D6RA49;D6RFL5;D6RCT1	A0AV96-2;A0AV96;B7Z8Z7;D6R9D6;D6REZ6;D6RBS9	RNA-binding protein 47	RBM47	0	15878;26494;39634;42252;44063;44655;50905;53194;56791;67359;75957;77641	>sp|A0AV96-2|RBM47_HUMAN Isoform 2 of RNA-binding protein 47 OS=Homo sapiens GN=RBM47;>sp|A0AV96|RBM47_HUMAN RNA-binding protein 47 OS=Homo sapiens GN=RBM47 PE=1 SV=2;>tr|B7Z8Z7|B7Z8Z7_HUMAN RNA-binding protein 47 OS=Homo sapiens GN=RBM47 PE=2 SV=1;>tr|D6R
-0.280464	-0.382746	0.182614	0.0251244	0.196334	-0.018572	-0.129679	-0.36453	-0.0618408	NaN	NaN	NaN	catabolic process;cellular catabolic process;cellular macromolecule catabolic process;cellular macromolecule metabolic process;cellular metabolic process;cellular process;cellular protein metabolic process;macromolecule catabolic process;macromolecule metabolic process;macromolecule modification;metabolic process;modification-dependent macromolecule catabolic process;modification-dependent protei…	adenyl nucleotide binding;adenyl ribonucleotide binding;ATP binding;binding;catalytic activity;FAT10 activating enzyme activity;ligase activity;nucleotide binding;purine nucleotide binding;purine ribonucleoside triphosphate binding;purine ribonucleotide binding;ribonucleotide binding;small protein activating enzyme activity	cell part;cytoplasm;intracellular part	Ubiquitin mediated proteolysis	ThiF;UBA_e1_C;UBA_e1_thiolCys;UBACT	8.9227e-30	2189800000	12	12	12	18.8	117.97	1052	6	A0AVT1;A0AVT1-2;H0Y8S8;A0AVT1-3;A0AVT1-4;H0Y9U5	A0AVT1;A0AVT1-2;H0Y8S8	Ubiquitin-like modifier-activating enzyme 6	UBA6	2	8895;9703;10887;27059;28089;39317;47756;48913;51885;58338;82181;88485	>sp|A0AVT1|UBA6_HUMAN Ubiquitin-like modifier-activating enzyme 6 OS=Homo sapiens GN=UBA6 PE=1 SV=1;>sp|A0AVT1-2|UBA6_HUMAN Isoform 2 of Ubiquitin-like modifier-activating enzyme 6 OS=Homo sapiens GN=UBA6;>tr|H0Y8S8|H0Y8S8_HUMAN Ubiquitin-like modifier-act
NaN	NaN	NaN	NaN	NaN	NaN	0.337837	0.378349	0.130415	0.306458	0.513438	0.192651					Chorein_N	2.06e-52	571540000	16	16	15	14	164.2	1464	5	A0JNW5;A0JNW5-2;F8W665;F8W1I2;F8VW65	A0JNW5	UHRF1-binding protein 1-like	UHRF1BP1L	5	11097;11098;20121;22604;25878;36195;55360;65763;68073;68074;68075;70225;70386;71849;79528;87951	>sp|A0JNW5|UH1BL_HUMAN UHRF1-binding protein 1-like OS=Homo sapiens GN=UHRF1BP1L PE=1 SV=2
-0.040416	-0.254532	-0.156279	-0.103532	-0.303554	-0.324389	-0.118452	-0.481454	-0.454891	-0.0985465	-0.275455	-0.195179	axon guidance;chemotaxis;locomotion;response to chemical stimulus;response to external stimulus;response to stimulus;taxis		axon;cell part;cell projection;neuron projection			2.919e-149	14497000000	32	32	32	52.1	71.639	631	8	A0MZ66;A0MZ66-6;A0MZ66-5;A0MZ66-3;A0MZ66-4;A0MZ66-8;A0MZ66-2;A0MZ66-7	A0MZ66;A0MZ66-6;A0MZ66-5;A0MZ66-3;A0MZ66-4;A0MZ66-8;A0MZ66-2	Shootin-1	KIAA1598	6	7582;7583;13190;13337;15920;15921;16179;16180;18716;18717;20207;25426;36277;37330;38517;40292;47422;47423;47667;57804;59732;61069;64191;69310;69635;70340;74898;78276;78277;83978;85149;86428	>sp|A0MZ66|SHOT1_HUMAN Shootin-1 OS=Homo sapiens GN=KIAA1598 PE=1 SV=4;>sp|A0MZ66-6|SHOT1_HUMAN Isoform 6 of Shootin-1 OS=Homo sapiens GN=KIAA1598;>sp|A0MZ66-5|SHOT1_HUMAN Isoform 5 of Shootin-1 OS=Homo sapiens GN=KIAA1598;>sp|A0MZ66-3|SHOT1_HUMAN Isoform
NaN	NaN	NaN	NaN	NaN	NaN	0.0616648	0.242808	0.141864	NaN	NaN	NaN			cell part;integral to membrane;intrinsic to membrane;membrane part		TMPIT	0.00016805	194830000	1	1	1	5	40.245	339	1	A0PK00	A0PK00	Transmembrane protein 120B	TMEM120B	7	22411	>sp|A0PK00|T120B_HUMAN Transmembrane protein 120B OS=Homo sapiens GN=TMEM120B PE=2 SV=1
-0.14841	0.156628	0.283168	NaN	NaN	NaN	NaN	NaN	NaN	NaN	NaN	NaN	apoptosis;biological regulation;cell death;cellular component organization;cellular component organization at cellular level;cellular component organization or biogenesis;cellular component organization or biogenesis at cellular level;cellular process;cellular response to stimulus;cytoskeleton organization;death;intracellular signal transduction;negative regulation of apoptosis;negative regulatio…	binding;enzyme activator activity;enzyme regulator activity;GTPase activator activity;GTPase regulator activity;lipid binding;nucleoside-triphosphatase regulator activity;phospholipid binding;Ras GTPase activator activity;Rho GTPase activator activity;small GTPase regulator activity	cell part;cytoplasmic part;cytosol;intracellular;intracellular part;membrane;perinuclear region of cytoplasm;plasma membrane	Bacterial invasion of epithelial cells	RhoGAP;SH3_1	1.3133e-17	1918100000	5	5	5	10.7	89.374	786	3	A1A4S6;E7EUW5;H0Y8W5	A1A4S6;E7EUW5;H0Y8W5	Rho GTPase-activating protein 10	ARHGAP10	8	13792;16228;20385;31887;79339	>sp|A1A4S6|RHG10_HUMAN Rho GTPase-activating protein 10 OS=Homo sapiens GN=ARHGAP10 PE=1 SV=1;>tr|E7EUW5|E7EUW5_HUMAN Rho GTPase-activating protein 10 OS=Homo sapiens GN=ARHGAP10 PE=2 SV=1;>tr|H0Y8W5|H0Y8W5_HUMAN Rho GTPase-activating protein 10 (Fragment)
-0.535691	-0.175035	0.356524	NaN	NaN	NaN	NaN	NaN	NaN	NaN	NaN	NaN	establishment of localization;ion transport;transport	transmembrane transporter activity;transporter activity	cell part;integral to membrane;intrinsic to membrane;membrane part		Sugar_tr	0.00022109	276410000	1	1	1	5.1	34.574	316	4	A1A5C7-3;A1A5C7-2;A1A5C7;C9J4Z0	A1A5C7-3;A1A5C7-2;A1A5C7;C9J4Z0	Solute carrier family 22 member 23	SLC22A23	9	13245	>sp|A1A5C7-3|S22AN_HUMAN Isoform 3 of Solute carrier family 22 member 23 OS=Homo sapiens GN=SLC22A23;>sp|A1A5C7-2|S22AN_HUMAN Isoform 2 of Solute carrier family 22 member 23 OS=Homo sapiens GN=SLC22A23;>sp|A1A5C7|S22AN_HUMAN Solute carrier family 22 member
0.00194165	0.122791	0.171436	NaN	NaN	NaN	0.445008	0.500059	0.0852779	NaN	NaN	NaN						8.1197e-47	2747600000	5	5	5	18.9	56.833	508	2	A1A5D9;A1A5D9-2	A1A5D9;A1A5D9-2	Bicaudal D-related protein 2	CCDC64B	10	7116;45453;46821;64979;65156	>sp|A1A5D9|BICR2_HUMAN Bicaudal D-related protein 2 OS=Homo sapiens GN=CCDC64B PE=2 SV=2;>sp|A1A5D9-2|BICR2_HUMAN Isoform 2 of Bicaudal D-related protein 2 OS=Homo sapiens GN=CCDC64B
0.195496	0.117598	-0.000370139	0.285814	0.431504	0.239808	-0.243547	0.201683	0.464207	-0.0683561	0.220964	0.299987	metabolic process	binding;catalytic activity;cation binding;coenzyme binding;cofactor binding;ion binding;magnesium ion binding;metal ion binding;thiamine pyrophosphate binding;transferase activity;vitamin binding	cell part;integral to membrane;intrinsic to membrane;membrane part		TPP_enzyme_C;TPP_enzyme_M;TPP_enzyme_N	8.9312e-33	13861000000	10	10	10	26.9	56.732	525	6	M0R026;A1L0T0;M0QZX5;M0R1B5;E9PL44;E9PJS0	M0R026;A1L0T0;M0QZX5	Acetolactate synthase-like protein	ILVBL	13	646;1619;3824;20626;27783;37267;46559;51104;57131;63860	>tr|M0R026|M0R026_HUMAN Acetolactate synthase-like protein OS=Homo sapiens GN=ILVBL PE=2 SV=1;>sp|A1L0T0|ILVBL_HUMAN Acetolactate synthase-like protein OS=Homo sapiens GN=ILVBL PE=1 SV=2;>tr|M0QZX5|M0QZX5_HUMAN Acetolactate synthase-like protein (Fragment)
0.465018	-0.0173971	-0.469031	NaN	NaN	NaN	-0.02426	-0.176827	-0.182877	0.32375	0.41218	0.0439927	biological regulation;regulation of biological process;regulation of cellular process;regulation of Ras protein signal transduction;regulation of response to stimulus;regulation of Rho protein signal transduction;regulation of signal transduction;regulation of signaling;regulation of small GTPase mediated signal transduction	binding;enzyme regulator activity;GTPase regulator activity;guanyl-nucleotide exchange factor activity;lipid binding;nucleoside-triphosphatase regulator activity;phospholipid binding;Ras guanyl-nucleotide exchange factor activity;Rho guanyl-nucleotide exchange factor activity;small GTPase regulator activity	cell part;intracellular		PH;RhoGEF	5.7358e-77	4354100000	20	20	20	25.2	134.41	1219	6	A1L390;A1L390-3;G3V311;A1L390-2;G3V3I3;G3V278	A1L390;A1L390-3;G3V311;A1L390-2	Pleckstrin homology domain-containing family G member 3	PLEKHG3	15	8372;10703;16599;24831;28570;28574;31819;39423;57653;62450;64184;64276;64763;68493;71333;72112;73423;74226;80855;89386	>sp|A1L390|PKHG3_HUMAN Pleckstrin homology domain-containing family G member 3 OS=Homo sapiens GN=PLEKHG3 PE=1 SV=1;>sp|A1L390-3|PKHG3_HUMAN Isoform 3 of Pleckstrin homology domain-containing family G member 3 OS=Homo sapiens GN=PLEKHG3;>tr|G3V311|G3V311_H
0.0172108	-0.363063	-0.352358	-0.109189	-0.19333	-0.106126	NaN	NaN	NaN	NaN	NaN	NaN	adipose tissue development;anatomical structure development;biological regulation;bone development;cell communication;cell differentiation;cellular component assembly;cellular component disassembly;cellular component disassembly at cellular level;cellular component organization;cellular component organization at cellular level;cellular component organization or biogenesis;cellular component organ…	binding;lipid binding;phosphatidylinositol binding;phosphatidylinositol-3,5-bisphosphate binding;phosphatidylinositol-3-phosphate binding;phosphatidylinositol-4-phosphate binding;phosphatidylinositol-5-phosphate binding;phospholipid binding;protein binding;protein domain specific binding;SH2 domain binding	cell junction;cell part;cell projection;cytoplasm;cytoskeletal part;intracellular non-membrane-bounded organelle;intracellular organelle;intracellular organelle part;intracellular part;macromolecular complex;non-membrane-bounded organelle;organelle;organelle part;podosome;protein complex		PX;SH3_1;SH3_2	1.2009e-31	767300000	11	11	11	16.9	101.58	911	2	A1X283;G3V144	A1X283	SH3 and PX domain-containing protein 2B	SH3PXD2B	16	7056;14427;14428;37870;46208;54943;56634;56635;69645;76563;76956	>sp|A1X283|SPD2B_HUMAN SH3 and PX domain-containing protein 2B OS=Homo sapiens GN=SH3PXD2B PE=1 SV=3
0.0246941	-0.0303613	-0.145274	-0.416094	-0.266632	0.161329	-0.483653	-0.46785	-0.0829648	NaN	NaN	NaN	anatomical structure development;brain development;cellular metabolic process;cellular nitrogen compound metabolic process;cellular process;developmental process;heterocycle metabolic process;metabolic process;nitrogen compound metabolic process;nucleobase-containing compound metabolic process;nucleobase-containing small molecule metabolic process;nucleoside metabolic process;organ development;pr…	catalytic activity;deacetylase activity;hydrolase activity			Macro	3.6986e-18	5605000000	5	5	5	15.2	50.05	448	5	A1Z1Q3;A1Z1Q3-2;A1Z1Q3-4;A1Z1Q3-5;A1Z1Q3-6	A1Z1Q3;A1Z1Q3-2;A1Z1Q3-4	O-acetyl-ADP-ribose deacetylase MACROD2	MACROD2	17	13087;16169;28986;28987;66822	>sp|A1Z1Q3|MACD2_HUMAN O-acetyl-ADP-ribose deacetylase MACROD2 OS=Homo sapiens GN=MACROD2 PE=1 SV=1;>sp|A1Z1Q3-2|MACD2_HUMAN Isoform 2 of O-acetyl-ADP-ribose deacetylase MACROD2 OS=Homo sapiens GN=MACROD2;>sp|A1Z1Q3-4|MACD2_HUMAN Isoform 4 of O-acetyl-ADP-
-0.170309	-0.403259	-0.2437	0.0657246	0.0587009	0.0256836	0.126465	0.0489574	-0.000142008	-0.0225351	-0.00150846	-0.00326127	activation of Ral GTPase activity;activation of Ras GTPase activity;biological regulation;cellular component organization;cellular component organization or biogenesis;cellular membrane organization;cellular process;cellular response to stimulus;intracellular signal transduction;membrane organization;positive regulation of catalytic activity;positive regulation of GTPase activity;positive regulat…	binding;enzyme activator activity;enzyme regulator activity;GTPase activator activity;GTPase regulator activity;nucleoside-triphosphatase regulator activity;protein binding;protein dimerization activity;protein heterodimerization activity;Ral GTPase activator activity;Ras GTPase activator activity;small GTPase regulator activity				4.8564e-53	9000800000	11	11	11	12.3	141.86	1273	7	Q86X10-2;A2A2F0;Q86X10-3;A2A2E9;Q86X10;Q86X10-4;B4E2E8	Q86X10-2;A2A2F0;Q86X10-3;A2A2E9;Q86X10;Q86X10-4;B4E2E8	Ral GTPase-activating protein subunit beta	RALGAPB	18	24106;24451;46677;46678;53657;61476;66423;67433;78998;85600;85601	>sp|Q86X10-2|RLGPB_HUMAN Isoform 2 of Ral GTPase-activating protein subunit beta OS=Homo sapiens GN=RALGAPB;>tr|A2A2F0|A2A2F0_HUMAN Ral GTPase-activating protein subunit beta (Fragment) OS=Homo sapiens GN=RALGAPB PE=2 SV=1;>sp|Q86X10-3|RLGPB_HUMAN Isoform
0.0862032	-0.203103	-0.295766	NaN	NaN	NaN	NaN	NaN	NaN	NaN	NaN	NaN		binding;nucleic acid binding;nucleotide binding;RNA binding	cell part;intracellular non-membrane-bounded organelle;intracellular organelle;intracellular organelle part;intracellular part;non-membrane-bounded organelle;nuclear part;nucleolus;organelle;organelle part		RRM_1	2.6895e-23	2936900000	7	7	7	25.6	24.079	211	5	Q5TCT4;P42696-2;A2A2V2;P42696;H7C5M1	Q5TCT4;P42696-2;A2A2V2;P42696;H7C5M1	RNA-binding protein 34	RBM34	21	29740;29741;39686;63587;64803;75366;75367	>tr|Q5TCT4|Q5TCT4_HUMAN RNA-binding protein 34 (Fragment) OS=Homo sapiens GN=RBM34 PE=2 SV=1;>sp|P42696-2|RBM34_HUMAN Isoform 2 of RNA-binding protein 34 OS=Homo sapiens GN=RBM34;>tr|A2A2V2|A2A2V2_HUMAN RNA-binding protein 34 (Fragment) OS=Homo sapiens GN=
-0.0589445	-0.554003	-0.471699	NaN	NaN	NaN	-1.74182	0.464671	2.18487	-1.09595	0.279328	1.34253	biological regulation;defense response;detection of biotic stimulus;detection of external stimulus;detection of stimulus;detection of symbiont;detection of virus;immune response;immune system process;innate immune response;interaction with host;interspecies interaction between organisms;multi-organism process;negative regulation of biological process;negative regulation of cytokine production;neg…	adenyl nucleotide binding;adenyl ribonucleotide binding;ATP binding;ATPase activity;ATPase activity, coupled;ATP-dependent helicase activity;binding;catalytic activity;cation binding;DNA binding;double-stranded DNA binding;double-stranded RNA binding;helicase activity;hydrolase activity;hydrolase activity, acting on acid anhydrides;hydrolase activity, acting on acid anhydrides, in phosphorus-cont…	actin cytoskeleton;cell junction;cell part;cell projection membrane;cell projection part;cell-cell junction;cytoplasmic part;cytoskeleton;cytosol;intracellular non-membrane-bounded organelle;intracellular organelle;intracellular part;leading edge membrane;membrane part;non-membrane-bounded organelle;occluding junction;organelle;plasma membrane part;ruffle membrane;tight junction	Cytosolic DNA-sensing pathway;Hepatitis C;Measles;RIG-I-like receptor signaling pathway	DEAD;Helicase_C;RIG-I_C-RD	3.563e-20	2962800000	5	5	5	16	60.759	536	5	F5H5W6;A2A376;B3KWW1;O95786-2;O95786	F5H5W6;A2A376;B3KWW1;O95786-2;O95786	Probable ATP-dependent RNA helicase DDX58	DDX58	23	42612;55537;78984;86562;86563	>tr|F5H5W6|F5H5W6_HUMAN Probable ATP-dependent RNA helicase DDX58 OS=Homo sapiens GN=DDX58 PE=2 SV=1;>tr|A2A376|A2A376_HUMAN Probable ATP-dependent RNA helicase DDX58 OS=Homo sapiens GN=DDX58 PE=2 SV=1;>tr|B3KWW1|B3KWW1_HUMAN Probable ATP-dependent RNA hel
-0.00504825	0.0382873	0.0521884	NaN	NaN	NaN	NaN	NaN	NaN	-0.145377	0.306019	0.449068	2'-deoxyribonucleotide metabolic process;base-excision repair;base-excision repair, AP site formation;catabolic process;cellular catabolic process;cellular macromolecule catabolic process;cellular macromolecule metabolic process;cellular metabolic process;cellular nitrogen compound catabolic process;cellular nitrogen compound metabolic process;cellular process;cellular response to stimulus;cellul…	alkylbase DNA N-glycosylase activity;binding;catalytic activity;damaged DNA binding;DNA binding;DNA N-glycosylase activity;DNA-3-methyladenine glycosylase I activity;DNA-7-methylguanine glycosylase activity;hydrolase activity;hydrolase activity, acting on glycosyl bonds;hydrolase activity, hydrolyzing N-glycosyl compounds;nucleic acid binding	cell part;intracellular organelle part;intracellular part;nuclear part;nucleoplasm;organelle part	Base excision repair	Pur_DNA_glyco	2.8147e-87	55265000000	6	6	6	34.7	27.295	251	5	A2IDA3;P29372-5;P29372-4;P29372-2;P29372	A2IDA3;P29372-5;P29372-4;P29372-2;P29372	DNA-3-methyladenine glycosylase	MPG	28	2431;3002;4101;36871;41204;68903	>tr|A2IDA3|A2IDA3_HUMAN DNA-3-methyladenine glycosylase (Fragment) OS=Homo sapiens GN=MPG PE=2 SV=1;>sp|P29372-5|3MG_HUMAN Isoform 4 of DNA-3-methyladenine glycosylase OS=Homo sapiens GN=MPG;>sp|P29372-4|3MG_HUMAN Isoform 3 of DNA-3-methyladenine glycosyla
-0.142812	-0.0589913	-0.183308	NaN	NaN	NaN	NaN	NaN	NaN	NaN	NaN	NaN			cell part;cytoplasm;intracellular part		Sec39	4.4963e-32	428600000	10	10	10	8.2	268.57	2371	6	A2RRP1;A2RRP1-2;H0Y5G7;C9JCM7;H7C007;H7BZU5	A2RRP1;A2RRP1-2;H0Y5G7	Neuroblastoma-amplified sequence	NBAS	30	2676;38385;43075;43786;52638;55621;63654;65934;78434;85016	>sp|A2RRP1|NBAS_HUMAN Neuroblastoma-amplified sequence OS=Homo sapiens GN=NBAS PE=1 SV=2;>sp|A2RRP1-2|NBAS_HUMAN Isoform 2 of Neuroblastoma-amplified sequence OS=Homo sapiens GN=NBAS;>tr|H0Y5G7|H0Y5G7_HUMAN Neuroblastoma-amplified sequence (Fragment) OS=Ho
0.523584	0.730321	0.0437073	0.0922277	0.148621	-0.0461985	0.315952	0.352778	0.0756392	0.523406	0.535356	0.00907856			cell part;integral to membrane;intrinsic to membrane;membrane part		DUF3651	3.0837e-07	1624400000	2	2	2	2.1	138.69	1239	5	A2VDJ0-2;H0Y2M0;A2VDJ0-3;A2VDJ0;A2VDJ0-5	A2VDJ0-2;H0Y2M0;A2VDJ0-3;A2VDJ0;A2VDJ0-5	Transmembrane protein 131-like	KIAA0922	34	53702;55164	>sp|A2VDJ0-2|T131L_HUMAN Isoform 2 of Transmembrane protein 131-like OS=Homo sapiens GN=KIAA0922;>tr|H0Y2M0|H0Y2M0_HUMAN Transmembrane protein 131-like (Fragment) OS=Homo sapiens GN=KIAA0922 PE=2 SV=1;>sp|A2VDJ0-3|T131L_HUMAN Isoform 3 of Transmembrane pro
-0.0197249	0.0699264	-0.0142204	NaN	NaN	NaN	0.155113	0.30981	0.170419	NaN	NaN	NaN	biological regulation;catabolic process;cellular catabolic process;cellular macromolecule catabolic process;cellular macromolecule metabolic process;cellular metabolic process;cellular nitrogen compound metabolic process;cellular process;exonucleolytic nuclear-transcribed mRNA catabolic process involved in deadenylation-dependent decay;macromolecule catabolic process;macromolecule metabolic proce…	3'-5' exonuclease activity;3'-5'-exoribonuclease activity;7S RNA binding;binding;catalytic activity;exonuclease activity;exonuclease activity, active with either ribo- or deoxyribonucleic acids and producing 5'-phosphomonoesters;exoribonuclease activity;exoribonuclease activity, producing 5'-phosphomonoesters;hydrolase activity;hydrolase activity, acting on ester bonds;nuclease activity;nucleic a…	cell part;cytoplasmic part;cytosol;exosome (RNase complex);intracellular membrane-bounded organelle;intracellular non-membrane-bounded organelle;intracellular organelle;intracellular organelle part;intracellular part;macromolecular complex;membrane-bounded organelle;non-membrane-bounded organelle;nuclear part;nucleolus;nucleus;organelle;organelle part;protein complex	RNA degradation	ECR1_N	6.3846e-19	3449600000	4	4	4	26.2	29.408	263	6	A3KFL4;Q13868;A3KFL1;A3KFL2;B4DKK6;A3KFL5	A3KFL4;Q13868;A3KFL1;A3KFL2;B4DKK6	Exosome complex component RRP4	EXOSC2	35	4781;26286;31903;42805	>tr|A3KFL4|A3KFL4_HUMAN Exosome complex component RRP4 OS=Homo sapiens GN=EXOSC2 PE=2 SV=1;>sp|Q13868|EXOS2_HUMAN Exosome complex component RRP4 OS=Homo sapiens GN=EXOSC2 PE=1 SV=2;>tr|A3KFL1|A3KFL1_HUMAN Exosome complex component RRP4 (Fragment) OS=Homo s
-0.182233	-0.121397	-0.0916037	NaN	NaN	NaN	-0.283914	-0.0654408	0.0421164	NaN	NaN	NaN	ATP catabolic process;ATP metabolic process;catabolic process;cellular catabolic process;cellular metabolic process;cellular nitrogen compound catabolic process;cellular nitrogen compound metabolic process;cellular process;heterocycle catabolic process;heterocycle metabolic process;metabolic process;nitrogen compound metabolic process;nucleobase-containing compound catabolic process;nucleobase-co…	adenyl nucleotide binding;adenyl ribonucleotide binding;ATP binding;ATPase activity;binding;catalytic activity;hydrolase activity;hydrolase activity, acting on acid anhydrides;hydrolase activity, acting on acid anhydrides, in phosphorus-containing anhydrides;nucleoside-triphosphatase activity;nucleotide binding;purine nucleotide binding;purine ribonucleoside triphosphate binding;purine ribonucleo…	cell part;cytoplasmic part;extracellular region;intracellular membrane-bounded organelle;intracellular organelle;intracellular part;membrane-bounded organelle;mitochondrion;organelle		AAA_5	1.1366e-28	1341200000	11	11	11	7.9	210.92	1872	3	A3KMH1-3;A3KMH1;A3KMH1-2	A3KMH1-3;A3KMH1;A3KMH1-2	von Willebrand factor A domain-containing protein 8	VWA8	36	11503;14813;34457;36460;47563;54118;68536;69186;69187;78781;83660	>sp|A3KMH1-3|VWA8_HUMAN Isoform 3 of von Willebrand factor A domain-containing protein 8 OS=Homo sapiens GN=VWA8;>sp|A3KMH1|VWA8_HUMAN von Willebrand factor A domain-containing protein 8 OS=Homo sapiens GN=VWA8 PE=1 SV=2;>sp|A3KMH1-2|VWA8_HUMAN Isoform 2 o
-0.0108676	0.243366	0.236153	NaN	NaN	NaN	NaN	NaN	NaN	0.407627	0.148265	-0.358439	biological regulation;regulation of biological process;regulation of biosynthetic process;regulation of cellular biosynthetic process;regulation of cellular macromolecule biosynthetic process;regulation of cellular metabolic process;regulation of cellular process;regulation of gene expression;regulation of macromolecule biosynthetic process;regulation of macromolecule metabolic process;regulation…				Helicase_C_4	2.6978e-85	5677200000	11	11	11	14.3	154.06	1391	4	A3KN83-3;A3KN83-2;A3KN83;A3KN83-4	A3KN83-3;A3KN83-2;A3KN83;A3KN83-4	Protein strawberry notch homolog 1	SBNO1	37	13348;48265;50373;52946;53544;53933;59885;63955;67499;68570;85469	>sp|A3KN83-3|SBNO1_HUMAN Isoform 3 of Protein strawberry notch homolog 1 OS=Homo sapiens GN=SBNO1;>sp|A3KN83-2|SBNO1_HUMAN Isoform 2 of Protein strawberry notch homolog 1 OS=Homo sapiens GN=SBNO1;>sp|A3KN83|SBNO1_HUMAN Protein strawberry notch homolog 1 OS
-0.110952	0.00167128	0.024069	NaN	NaN	NaN	NaN	NaN	NaN	NaN	NaN	NaN	catabolic process;cellular catabolic process;cellular component biogenesis;cellular component biogenesis at cellular level;cellular component organization or biogenesis;cellular component organization or biogenesis at cellular level;cellular metabolic process;cellular nitrogen compound catabolic process;cellular nitrogen compound metabolic process;cellular process;GTP catabolic process;GTP metabo…	binding;catalytic activity;cation binding;GTP binding;GTPase activity;guanyl nucleotide binding;guanyl ribonucleotide binding;hydrolase activity;hydrolase activity, acting on acid anhydrides;hydrolase activity, acting on acid anhydrides, in phosphorus-containing anhydrides;ion binding;magnesium ion binding;metal ion binding;nucleoside-triphosphatase activity;nucleotide binding;purine nucleotide b…	cell part;chromosome;cytoplasmic part;intracellular membrane-bounded organelle;intracellular non-membrane-bounded organelle;intracellular organelle;intracellular organelle part;intracellular part;membrane-bounded organelle;mitochondrion;non-membrane-bounded organelle;nuclear part;nucleolus;organelle;organelle part		GTP1_OBG;MMR_HSR1	7.9214e-17	1116400000	5	5	5	19.1	42.932	387	5	A4D1E9;C9J8R7;C9JNI1;A4D1E9-2;C9JEQ8	A4D1E9;C9J8R7;C9JNI1;A4D1E9-2	GTP-binding protein 10	GTPBP10	38	43128;44499;56274;59287;69264	>sp|A4D1E9|GTPBA_HUMAN GTP-binding protein 10 OS=Homo sapiens GN=GTPBP10 PE=1 SV=1;>tr|C9J8R7|C9J8R7_HUMAN GTP-binding protein 10 (Fragment) OS=Homo sapiens GN=GTPBP10 PE=2 SV=1;>tr|C9JNI1|C9JNI1_HUMAN GTP-binding protein 10 (Fragment) OS=Homo sapiens GN=G
0.118918	-0.0768313	-0.248956	-0.379074	-0.437978	-0.0911561	-0.27649	-0.289425	-0.0905075	NaN	NaN	NaN					WD40	5.4806e-09	674020000	3	3	3	4.6	71.351	636	4	A4D1P6-2;C9J1X0;A4D1P6;A4D1P6-3	A4D1P6-2;C9J1X0;A4D1P6	WD repeat-containing protein 91	WDR91	39	39072;46705;52944	>sp|A4D1P6-2|WDR91_HUMAN Isoform 2 of WD repeat-containing protein 91 OS=Homo sapiens GN=WDR91;>tr|C9J1X0|C9J1X0_HUMAN Uncharacterized protein OS=Homo sapiens GN=WDR91 PE=2 SV=1;>sp|A4D1P6|WDR91_HUMAN WD repeat-containing protein 91 OS=Homo sapiens GN=WDR9
-0.0327167	0.0251308	-0.075154	0.108819	-0.307699	-0.409871	0.279618	0.421245	-0.0373102	NaN	NaN	NaN	biological regulation;cellular component organization;cellular component organization at cellular level;cellular component organization or biogenesis;cellular component organization or biogenesis at cellular level;cellular membrane organization;cellular process;cytoskeletal anchoring at nuclear membrane;cytoskeleton organization;maintenance of location;maintenance of location in cell;maintenance …		cell part;integral to membrane;intracellular organelle part;intracellular part;intrinsic to membrane;macromolecular complex;membrane;membrane part;nuclear inner membrane;nuclear membrane;nuclear part;organelle inner membrane;organelle membrane;organelle part;protein complex;SUN-KASH complex		MRP;Sad1_UNC	1.1127e-55	4522500000	17	17	17	34.1	87.109	785	22	O94901-8;O94901;E9PHI4;O94901-9;A4D2Q0;O94901-5;O94901-6;H0Y742;H0Y6N5;E7EP45;H7C2K3;O94901-2;O94901-7;O94901-3;C9JK55;C9JS54;C9JJU6;C9K051;H7C019;C9JR15;O94901-4;H7C3X3	O94901-8;O94901;E9PHI4;O94901-9;A4D2Q0;O94901-5;O94901-6;H0Y742;H0Y6N5;E7EP45	SUN domain-containing protein 1	SUN1;UNC84A	42	512;3680;14676;20601;24510;29811;41084;41482;59694;60289;65490;66928;74693;77313;78643;82248;82429	>sp|O94901-8|SUN1_HUMAN Isoform 8 of SUN domain-containing protein 1 OS=Homo sapiens GN=SUN1;>sp|O94901|SUN1_HUMAN SUN domain-containing protein 1 OS=Homo sapiens GN=SUN1 PE=1 SV=3;>tr|E9PHI4|E9PHI4_HUMAN SUN domain-containing protein 1 OS=Homo sapiens GN=
0.0479988	0.047389	-0.0192372	NaN	NaN	NaN	NaN	NaN	NaN	NaN	NaN	NaN	cellular component assembly;cellular component assembly at cellular level;cellular component organization;cellular component organization at cellular level;cellular component organization or biogenesis;cellular component organization or biogenesis at cellular level;cellular membrane organization;cellular process;cellular process involved in reproduction;egress of virus within host cell;endosome t…		cell part;cytoplasmic part;endosomal part;endosome membrane;intracellular membrane-bounded organelle;intracellular organelle;intracellular organelle part;intracellular part;late endosome membrane;membrane;membrane-bounded organelle;nucleus;organelle;organelle membrane;organelle part	Endocytosis	Mod_r	1.6093e-09	356380000	3	3	3	37.2	17.143	148	2	F5H4Q5;A5D8V6	F5H4Q5;A5D8V6	Vacuolar protein sorting-associated protein 37C	VPS37C	43	33562;53006;78535	>tr|F5H4Q5|F5H4Q5_HUMAN Vacuolar protein sorting-associated protein 37C (Fragment) OS=Homo sapiens GN=VPS37C PE=2 SV=1;>sp|A5D8V6|VP37C_HUMAN Vacuolar protein sorting-associated protein 37C OS=Homo sapiens GN=VPS37C PE=1 SV=2
-0.0632878	-0.02064	-0.000297528	-0.170781	-0.099932	0.00411105	-0.11232	-0.103252	-0.000344992	-0.164491	-0.123294	-0.0299653	biological regulation;biosynthetic process;catabolic process;cellular biosynthetic process;cellular catabolic process;cellular macromolecule biosynthetic process;cellular macromolecule catabolic process;cellular macromolecule metabolic process;cellular metabolic process;cellular nitrogen compound metabolic process;cellular process;macromolecule biosynthetic process;macromolecule catabolic process…	binding;estrogen receptor binding;hormone receptor binding;nuclear hormone receptor binding;protein binding;receptor binding;retinoic acid receptor binding;steroid hormone receptor binding;transcription factor binding	CCR4-NOT complex;cell part;cytoplasmic mRNA processing body;cytoplasmic part;cytosol;intracellular membrane-bounded organelle;intracellular non-membrane-bounded organelle;intracellular organelle;intracellular organelle part;intracellular part;macromolecular complex;membrane;membrane-bounded organelle;microbody;microbody membrane;microbody part;non-membrane-bounded organelle;nuclear part;nucleopla…	RNA degradation	DUF3819;Not1	2.5101e-79	31667000000	26	26	2	14.8	266.94	2376	11	A5YKK6;B5MDN3;A5YKK6-4;H3BR89;H3BMH0;H3BVC9;H3BMZ2;H3BT18;H3BTH2;H3BU44;H3BNB1	A5YKK6;B5MDN3;A5YKK6-4	CCR4-NOT transcription complex subunit 1	CNOT1	45	5314;5658;7010;18011;19020;19442;33032;34817;35159;38763;40676;42326;42908;50223;53112;54921;55896;57978;58088;66241;69678;70566;76235;77726;82392;84496	>sp|A5YKK6|CNOT1_HUMAN CCR4-NOT transcription complex subunit 1 OS=Homo sapiens GN=CNOT1 PE=1 SV=2;>tr|B5MDN3|B5MDN3_HUMAN CCR4-NOT transcription complex subunit 1 OS=Homo sapiens GN=CNOT1 PE=2 SV=2;>sp|A5YKK6-4|CNOT1_HUMAN Isoform 4 of CCR4-NOT transcript
0.0571428	0.0816158	0.0747562	NaN	NaN	NaN	NaN	NaN	NaN	NaN	NaN	NaN						2.0692e-84	687710000	25	1	1	15.4	266.38	2371	2	A5YKK6-2;A5YKK6-3	A5YKK6-2;A5YKK6-3			46	5314;5658;7010;18011;19020;19442;33032;34817;35159;40676;42326;42909;50223;53112;54921;55896;57978;58088;66241;69678;70566;76235;77726;82392;84496	>sp|A5YKK6-2|CNOT1_HUMAN Isoform 2 of CCR4-NOT transcription complex subunit 1 OS=Homo sapiens GN=CNOT1;>sp|A5YKK6-3|CNOT1_HUMAN Isoform 3 of CCR4-NOT transcription complex subunit 1 OS=Homo sapiens GN=CNOT1
-0.264953	0.184929	0.466883	NaN	NaN	NaN	NaN	NaN	NaN	NaN	NaN	NaN						3.0755e-71	1019600000	8	2	2	30.8	53.286	484	1	A5YM69	A5YM69	Rho guanine nucleotide exchange factor 35	ARHGEF35	47	5831;5832;16236;19153;49313;58595;58829;89980	>sp|A5YM69|ARG35_HUMAN Rho guanine nucleotide exchange factor 35 OS=Homo sapiens GN=ARHGEF35 PE=1 SV=1
-0.00986211	0.729005	0.897801	-0.140614	-0.376029	-0.264896	0.185694	0.438868	0.317029	-0.0342073	0.504868	0.602422	biological regulation;biosynthetic process;cellular biosynthetic process;cellular macromolecule biosynthetic process;cellular macromolecule metabolic process;cellular metabolic process;cellular nitrogen compound metabolic process;cellular process;macromolecule biosynthetic process;macromolecule metabolic process;metabolic process;nitrogen compound metabolic process;nucleic acid metabolic process;…	binding;chromatin binding;DNA binding;nucleic acid binding	cell part;intracellular organelle part;intracellular part;nuclear part;nucleoplasm;organelle part			3.0341e-50	1876300000	15	15	15	12.3	286.18	2552	10	A6H8Y1-7;A6H8Y1-6;A6H8Y1;A6H8Y1-2;A6H8Y1-4;A6H8Y1-3;A6H8Y1-5;A6H8Y1-8;H7C5U4;H0YCV8	A6H8Y1-7;A6H8Y1-6;A6H8Y1;A6H8Y1-2;A6H8Y1-4;A6H8Y1-3	Transcription factor TFIIIB component B homolog	BDP1	48	6989;18505;18506;27509;27683;29841;36480;39454;51548;53350;53931;57463;74380;81637;84759	>sp|A6H8Y1-7|BDP1_HUMAN Isoform 7 of Transcription factor TFIIIB component B homolog OS=Homo sapiens GN=BDP1;>sp|A6H8Y1-6|BDP1_HUMAN Isoform 6 of Transcription factor TFIIIB component B homolog OS=Homo sapiens GN=BDP1;>sp|A6H8Y1|BDP1_HUMAN Transcriptio
-0.128347	-0.124482	0.0458304	NaN	NaN	NaN	-0.26721	0.169196	NaN	NaN	NaN	NaN	anatomical structure development;anatomical structure morphogenesis;biological regulation;camera-type eye development;developmental process;eye development;face morphogenesis;hypothalamus development;organ development;positive regulation of catalytic activity;positive regulation of GTPase activity;positive regulation of hydrolase activity;positive regulation of molecular function;positive regulat…	enzyme activator activity;enzyme regulator activity;GTPase activator activity;GTPase regulator activity;nucleoside-triphosphatase regulator activity;Rab GTPase activator activity;Ras GTPase activator activity;small GTPase regulator activity	cell part;centrosome;cytoplasm;cytoplasmic part;cytoskeletal part;intracellular membrane-bounded organelle;intracellular non-membrane-bounded organelle;intracellular organelle;intracellular organelle part;intracellular part;membrane-bounded organelle;microtubule organizing center;non-membrane-bounded organelle;nucleus;organelle;organelle part		Rab3-GTPase_cat	2.7994e-28	2557000000	7	7	7	13.6	105.29	935	3	A6H8Z3;Q15042;C9J837	A6H8Z3;Q15042;C9J837	Rab3 GTPase-activating protein catalytic subunit	RAB3GAP1	49	2654;17499;21409;24419;40050;47191;56837	>tr|A6H8Z3|A6H8Z3_HUMAN RAB3GAP1 protein OS=Homo sapiens GN=RAB3GAP1 PE=2 SV=1;>sp|Q15042|RB3GP_HUMAN Rab3 GTPase-activating protein catalytic subunit OS=Homo sapiens GN=RAB3GAP1 PE=1 SV=3;>tr|C9J837|C9J837_HUMAN Rab3 GTPase-activating protein catalytic su
0.0454869	-0.117736	-0.183413	NaN	NaN	NaN	NaN	NaN	NaN	NaN	NaN	NaN	biosynthetic process;cellular biosynthetic process;cellular macromolecule biosynthetic process;cellular macromolecule metabolic process;cellular metabolic process;cellular process;cellular protein metabolic process;macromolecule biosynthetic process;macromolecule metabolic process;metabolic process;primary metabolic process;protein metabolic process;translation	structural constituent of ribosome;structural molecule activity	cell part;cytoplasmic part;intracellular membrane-bounded organelle;intracellular non-membrane-bounded organelle;intracellular organelle;intracellular organelle part;intracellular part;macromolecular complex;membrane;membrane-bounded organelle;mitochondrial part;mitochondrial small ribosomal subunit;mitochondrion;non-membrane-bounded organelle;organellar small ribosomal subunit;organelle;organell…		MRP-S32	3.9217e-11	1249000000	3	3	3	40.6	14.882	128	5	S4R360;J3KPP0;Q9Y6G3;A6NCI0;S4R2Z7	S4R360;J3KPP0;Q9Y6G3;A6NCI0;S4R2Z7	39S ribosomal protein L42, mitochondrial	MRPL42	51	56456;78046;82707	>tr|S4R360|S4R360_HUMAN 39S ribosomal protein L42, mitochondrial OS=Homo sapiens GN=MRPL42 PE=4 SV=1;>tr|J3KPP0|J3KPP0_HUMAN 39S ribosomal protein L42, mitochondrial OS=Homo sapiens GN=MRPL42 PE=2 SV=1;>sp|Q9Y6G3|RM42_HUMAN 39S ribosomal protein L42, mitoc
-0.141552	0.00870313	0.150563	NaN	NaN	NaN	-0.532433	-0.169474	0.19147	NaN	NaN	NaN	amine metabolic process;aminoglycan biosynthetic process;aminoglycan metabolic process;biosynthetic process;carbohydrate biosynthetic process;carbohydrate metabolic process;glycosaminoglycan biosynthetic process;glycosaminoglycan metabolic process;macromolecule biosynthetic process;macromolecule metabolic process;metabolic process;nitrogen compound metabolic process;polysaccharide biosynthetic pr…	catalytic activity;sulfotransferase activity;transferase activity;transferase activity, transferring sulfur-containing groups	cell part;cytoplasmic part;Golgi apparatus part;Golgi membrane;integral to membrane;intracellular organelle part;intracellular part;intrinsic to membrane;membrane;membrane part;organelle membrane;organelle part	Glycosaminoglycan biosynthesis - heparan sulfate	Sulfotransfer_2	9.9131e-13	1028400000	4	4	4	21.8	34.907	303	5	Q7LGA3-2;A6ND99;Q7LGA3;Q7LGA3-3;K7EP71	Q7LGA3-2;A6ND99;Q7LGA3;Q7LGA3-3;K7EP71	Heparan sulfate 2-O-sulfotransferase 1	HS2ST1	54	53861;76254;77119;77120	>sp|Q7LGA3-2|HS2ST_HUMAN Isoform 2 of Heparan sulfate 2-O-sulfotransferase 1 OS=Homo sapiens GN=HS2ST1;>tr|A6ND99|A6ND99_HUMAN Heparan sulfate 2-O-sulfotransferase 1 OS=Homo sapiens GN=HS2ST1 PE=2 SV=4;>sp|Q7LGA3|HS2ST_HUMAN Heparan sulfate 2-O-sulfotransf
-0.384714	-0.107711	0.316669	NaN	NaN	NaN	NaN	NaN	NaN	NaN	NaN	NaN	cell cycle phase;cell cycle process;cell division;cellular component assembly;cellular component assembly at cellular level;cellular component organization;cellular component organization at cellular level;cellular component organization or biogenesis;cellular component organization or biogenesis at cellular level;cellular process;centrosome organization;cytoskeleton organization;microtubule cyto…	binding;enzyme binding;protein binding;thioesterase binding	cell part;centrosome;cytoplasm;cytoplasmic part;cytoskeletal part;HAUS complex;intracellular non-membrane-bounded organelle;intracellular organelle;intracellular organelle part;intracellular part;macromolecular complex;membrane;microtubule;microtubule associated complex;microtubule organizing center;non-membrane-bounded organelle;nuclear part;nucleolus;organelle;organelle part;plasma membrane;pro…			3.4424e-14	1371300000	3	3	3	26	14.227	127	4	A6NDA1;Q99871-3;Q99871;Q99871-2	A6NDA1;Q99871-3;Q99871;Q99871-2	HAUS augmin-like complex subunit 7	HAUS7	55	1019;2989;26432	>tr|A6NDA1|A6NDA1_HUMAN HAUS augmin-like complex subunit 7 OS=Homo sapiens GN=HAUS7 PE=2 SV=1;>sp|Q99871-3|HAUS7_HUMAN Isoform 3 of HAUS augmin-like complex subunit 7 OS=Homo sapiens GN=HAUS7;>sp|Q99871|HAUS7_HUMAN HAUS augmin-like complex subunit 7 OS=Hom
-0.238982	-0.428686	-0.145641	NaN	NaN	NaN	NaN	NaN	NaN	NaN	NaN	NaN	biological regulation;cell surface receptor linked signaling pathway;cellular process;cellular response to stimulus;negative regulation of biological process;negative regulation of cell communication;negative regulation of cellular process;negative regulation of cytokine-mediated signaling pathway;negative regulation of response to cytokine stimulus;negative regulation of response to stimulus;neg…	adenyl nucleotide binding;adenyl ribonucleotide binding;ATP binding;binding;nucleotide binding;purine nucleotide binding;purine ribonucleoside triphosphate binding;purine ribonucleotide binding;ribonucleotide binding	cell part;cytoplasm;intracellular part;membrane;plasma membrane			2.6868e-45	616700000	9	9	9	19.9	71.695	673	2	A6NDB9;K7EKN5	A6NDB9	Paralemmin-3	PALM3	56	6790;12986;17679;20735;38707;58878;62034;79724;85266	>sp|A6NDB9|PALM3_HUMAN Paralemmin-3 OS=Homo sapiens GN=PALM3 PE=1 SV=2
-0.0900722	-0.148055	-0.0279556	-0.190517	-0.21514	-0.0243802	-0.161935	-0.167587	0.0532922	-0.208748	-0.189502	0.0872816	carbohydrate metabolic process;cellular metabolic process;cellular process;dephosphorylation;metabolic process;phosphate-containing compound metabolic process;phosphorus metabolic process;primary metabolic process	catalytic activity;hydrolase activity;hydrolase activity, acting on ester bonds;phosphatase activity;phosphoglycolate phosphatase activity;phosphoric ester hydrolase activity		Glyoxylate and dicarboxylate metabolism	Hydrolase_6	6.8086e-34	131910000000	9	9	9	34.6	34.006	321	2	A6NDG6;H3BV17	A6NDG6	Phosphoglycolate phosphatase	PGP	57	5672;8322;23445;42556;53863;63261;77926;88979;88980	>sp|A6NDG6|PGP_HUMAN Phosphoglycolate phosphatase OS=Homo sapiens GN=PGP PE=1 SV=1
-0.193473	-0.241205	-0.0994926	NaN	NaN	NaN	NaN	NaN	NaN	NaN	NaN	NaN						1.9754e-28	3516900000	3	3	3	20.4	33.62	294	1	A6NDU8	A6NDU8	UPF0600 protein C5orf51	C5orf51	59	65051;88040;88041	>sp|A6NDU8|CE051_HUMAN UPF0600 protein C5orf51 OS=Homo sapiens GN=C5orf51 PE=1 SV=1
0.259638	0.574189	0.300047	NaN	NaN	NaN	0.210758	0.064375	-0.176785	0.218937	0.0826419	-0.107143	anatomical structure morphogenesis;biological regulation;biosynthetic process;body morphogenesis;cell differentiation;cellular biosynthetic process;cellular developmental process;cellular macromolecule biosynthetic process;cellular macromolecule metabolic process;cellular metabolic process;cellular nitrogen compound metabolic process;cellular process;developmental process;embryonic body morphogen…	binding;cation binding;core promoter binding;DNA binding;ion binding;metal ion binding;nucleic acid binding;nucleic acid binding transcription factor activity;protein binding transcription factor activity;regulatory region DNA binding;regulatory region nucleic acid binding;sequence-specific DNA binding;sequence-specific DNA binding transcription factor activity;transcription cofactor activity;tra…	cell part;intracellular membrane-bounded organelle;intracellular organelle;intracellular part;membrane-bounded organelle;nucleus;organelle			4.4027e-92	6240000000	9	9	9	21.5	93.231	859	2	A6NF48;Q9Y2X9	A6NF48;Q9Y2X9	Zinc finger protein 281	ZNF281	63	25349;34137;49559;53032;53033;58964;71138;82378;84085	>tr|A6NF48|A6NF48_HUMAN Zinc finger protein 281 OS=Homo sapiens GN=ZNF281 PE=2 SV=1;>sp|Q9Y2X9|ZN281_HUMAN Zinc finger protein 281 OS=Homo sapiens GN=ZNF281 PE=1 SV=1
0.233181	0.0591357	-0.128391	NaN	NaN	NaN	0.212518	-0.148556	-0.315989	NaN	NaN	NaN	biological regulation;biosynthetic process;cellular biosynthetic process;cellular macromolecule biosynthetic process;cellular macromolecule metabolic process;cellular metabolic process;cellular nitrogen compound metabolic process;cellular process;macromolecule biosynthetic process;macromolecule metabolic process;metabolic process;nitrogen compound metabolic process;nucleic acid metabolic process;…	binding;cation binding;DNA binding;ion binding;metal ion binding;nucleic acid binding;transition metal ion binding;zinc ion binding	cell part;intracellular membrane-bounded organelle;intracellular organelle;intracellular part;membrane-bounded organelle;nucleus;organelle		KRAB;zf-C2H2	1.6277e-52	3655300000	9	9	9	13.6	108.44	1004	1	A6NFI3	A6NFI3	Zinc finger protein 316	ZNF316	64	586;587;1757;22119;25333;26428;62407;71928;88617	>sp|A6NFI3|ZN316_HUMAN Zinc finger protein 316 OS=Homo sapiens GN=ZNF316 PE=1 SV=1
0.0313608	0.0198191	-0.0523946	NaN	NaN	NaN	NaN	NaN	NaN	NaN	NaN	NaN	actin cytoskeleton organization;actin cytoskeleton reorganization;actin filament-based process;anatomical structure morphogenesis;anterograde axon cargo transport;anterograde synaptic vesicle transport;axon cargo transport;biological regulation;blood coagulation;cell part morphogenesis;cell projection morphogenesis;cell projection organization;cellular component morphogenesis;cellular component m…		axon part;BLOC complex;BLOC-1 complex;cell junction;cell part;cell projection part;clathrin coated vesicle membrane;coated vesicle membrane;cytoplasm;cytoplasmic part;cytoplasmic vesicle membrane;cytoplasmic vesicle part;cytoskeletal part;cytosolic part;endoplasmic reticulum membrane;endoplasmic reticulum part;endosomal part;endosome membrane;growth cone;intracellular membrane-bounded organelle;i…		Dysbindin	5.5118e-19	1502300000	6	6	6	26.2	39.493	351	8	Q96EV8;A6NFV8;Q96EV8-3;D6RJC6;D6RAR7;D6RCT8;D6RID1;Q96EV8-2	Q96EV8;A6NFV8;Q96EV8-3;D6RJC6	Dysbindin	DTNBP1	66	3803;9538;11423;15679;31936;57111	>sp|Q96EV8|DTBP1_HUMAN Dysbindin OS=Homo sapiens GN=DTNBP1 PE=1 SV=1;>tr|A6NFV8|A6NFV8_HUMAN Dysbindin OS=Homo sapiens GN=DTNBP1 PE=2 SV=2;>sp|Q96EV8-3|DTBP1_HUMAN Isoform 3 of Dysbindin OS=Homo sapiens GN=DTNBP1;>tr|D6RJC6|D6RJC6_HUMAN Dysbindin OS=Homo s
-0.0508481	-0.11414	-0.0198998	-0.266985	0.148424	0.56232	0.287431	0.0125975	-0.490684	NaN	NaN	NaN	biological regulation;cell cycle checkpoint;mitotic cell cycle checkpoint;regulation of biological process;regulation of cell cycle;regulation of cell cycle arrest;regulation of cell cycle process;regulation of cellular process;regulation of mitotic cell cycle		cell part;intracellular membrane-bounded organelle;intracellular organelle;intracellular part;membrane-bounded organelle;nucleus;organelle		PRCC_Cterm	1.648e-56	5312400000	14	14	9	36.6	48.959	459	3	A6NG79;Q92733;H0YE12	A6NG79;Q92733	Proline-rich protein PRCC	PRCC	69	25536;25722;26062;28499;29182;32196;32933;32934;38093;39361;39362;59299;77921;80458	>tr|A6NG79|A6NG79_HUMAN Proline-rich protein PRCC OS=Homo sapiens GN=PRCC PE=2 SV=1;>sp|Q92733|PRCC_HUMAN Proline-rich protein PRCC OS=Homo sapiens GN=PRCC PE=1 SV=1
-0.00141044	0.0231698	0.0241645	-0.088613	-0.250343	-0.200563	-0.27553	-0.281793	0.0100102	-0.320101	-0.383703	-0.0396649	biological adhesion;biological regulation;blood coagulation;cation transport;cell adhesion;cell migration;cell motility;cellular component movement;cellular process;coagulation;establishment of localization;hemostasis;immune system process;ion transport;leukocyte migration;locomotion;metal ion transport;monovalent inorganic cation transport;multicellular organismal process;potassium ion transport…	active transmembrane transporter activity;ATPase activity;ATPase activity, coupled;ATPase activity, coupled to movement of substances;ATPase activity, coupled to transmembrane movement of ions;ATPase activity, coupled to transmembrane movement of ions, phosphorylative mechanism;ATPase activity, coupled to transmembrane movement of substances;catalytic activity;cation transmembrane transporter act…	apical plasma membrane;basolateral plasma membrane;caveola;cell part;macromolecular complex;membrane part;membrane raft;plasma membrane part;protein complex;sodium:potassium-exchanging ATPase complex	Aldosterone-regulated sodium reabsorption;Bile secretion;Carbohydrate digestion and absorption;Cardiac muscle contraction;Endocrine and other factor-regulated calcium reabsorption;Gastric acid secretion;Mineral absorption;Pancreatic secretion;Protein digestion and absorption;Proximal tubule bicarbonate reclamation;Salivary secretion	Na_K-ATPase	1.6464e-29	20694000000	9	9	9	47	28.627	247	5	B7Z9S8;A6NGH2;P05026-2;P05026;V9GYR2	B7Z9S8;A6NGH2;P05026-2;P05026;V9GYR2	Sodium/potassium-transporting ATPase subunit beta-1	ATP1B1	70	8418;9828;13410;13571;75677;76874;81936;83361;89167	>tr|B7Z9S8|B7Z9S8_HUMAN Sodium/potassium-transporting ATPase subunit beta-1 OS=Homo sapiens GN=ATP1B1 PE=2 SV=1;>tr|A6NGH2|A6NGH2_HUMAN Sodium/potassium-transporting ATPase subunit beta-1 OS=Homo sapiens GN=ATP1B1 PE=2 SV=3;>sp|P05026-2|AT1B1_HUMAN Isoform
NaN	NaN	NaN	NaN	NaN	NaN	NaN	NaN	NaN	0.222211	0.491917	0.223292	biological regulation;cell cycle phase;cell cycle process;cell division;cellular component organization;cellular component organization at cellular level;cellular component organization or biogenesis;cellular component organization or biogenesis at cellular level;cellular process;establishment of localization;mitosis;nuclear division;organelle fission;organelle organization;regulation of biologic…	catalytic activity;hydrolase activity;hydrolase activity, acting on acid anhydrides;hydrolase activity, acting on acid anhydrides, in phosphorus-containing anhydrides;motor activity;nucleoside-triphosphatase activity;pyrophosphatase activity	cell part;chromosomal part;condensed chromosome kinetochore;cytoplasm;cytoplasmic dynein complex;cytoplasmic part;cytoskeletal part;dynein complex;intracellular membrane-bounded organelle;intracellular non-membrane-bounded organelle;intracellular organelle;intracellular organelle part;intracellular part;kinetochore;macromolecular complex;membrane;membrane-bounded organelle;microtubule;microtubule…		Tctex-1	3.3918e-43	2382700000	2	2	2	35.3	13.062	116	3	P51808;A6NGJ0;F2Z328	P51808;A6NGJ0;F2Z328	Dynein light chain Tctex-type 3	DYNLT3	71	31037;65957	>sp|P51808|DYLT3_HUMAN Dynein light chain Tctex-type 3 OS=Homo sapiens GN=DYNLT3 PE=1 SV=1;>tr|A6NGJ0|A6NGJ0_HUMAN Dynein light chain Tctex-type 3 OS=Homo sapiens GN=DYNLT3 PE=2 SV=1;>tr|F2Z328|F2Z328_HUMAN Dynein light chain Tctex-type 3 OS=Homo sapiens G
-0.269496	-0.286378	0.105062	NaN	NaN	NaN	NaN	NaN	NaN	NaN	NaN	NaN	activation of signaling protein activity involved in unfolded protein response;biological regulation;cellular macromolecule metabolic process;cellular metabolic process;cellular process;cellular protein metabolic process;establishment of localization;establishment of protein localization;macromolecule metabolic process;metabolic process;positive regulation of catalytic activity;positive regulatio…		cell part;centrosome;cytoplasmic part;cytoskeletal part;endoplasmic reticulum membrane;endoplasmic reticulum part;endoplasmic reticulum-Golgi intermediate compartment;Golgi apparatus;Golgi apparatus part;Golgi membrane;integral to membrane;intracellular membrane-bounded organelle;intracellular non-membrane-bounded organelle;intracellular organelle;intracellular organelle part;intracellular part;i…		YIF1	1.8238e-06	411630000	2	2	2	11.2	26.377	241	5	A6NGW1;O95070;E9PS11;E9PIZ0;C9JST7	A6NGW1;O95070;E9PS11;E9PIZ0;C9JST7	Protein YIF1A	YIF1A	72	8437;75907	>tr|A6NGW1|A6NGW1_HUMAN Protein YIF1A OS=Homo sapiens GN=YIF1A PE=2 SV=1;>sp|O95070|YIF1A_HUMAN Protein YIF1A OS=Homo sapiens GN=YIF1A PE=1 SV=2;>tr|E9PS11|E9PS11_HUMAN Protein YIF1A OS=Homo sapiens GN=YIF1A PE=2 SV=1;>tr|E9PIZ0|E9PIZ0_HUMAN Protein YIF1A
0.229012	0.175996	-0.104756	NaN	NaN	NaN	0.456026	0.301125	-0.242679	NaN	NaN	NaN	anaphase;biological regulation;cell cycle checkpoint;cell cycle phase;cell cycle process;cell division;cellular component organization;cellular component organization at cellular level;cellular component organization or biogenesis;cellular component organization or biogenesis at cellular level;cellular process;cellular response to stimulus;chromosome organization;chromosome segregation;cytoskelet…		cell part;cell projection;chromosomal part;condensed chromosome kinetochore;cytoplasm;cytoplasmic part;cytosol;dendrite;intracellular membrane-bounded organelle;intracellular non-membrane-bounded organelle;intracellular organelle;intracellular organelle part;intracellular part;kinetochore;macromolecular complex;membrane-bounded organelle;neuron projection;non-membrane-bounded organelle;nucleus;or…			4.713e-06	5826000000	1	1	1	22.3	18.224	157	3	A6NH27;O95229-2;O95229	A6NH27;O95229-2;O95229	ZW10 interactor	ZWINT	74	43994	>tr|A6NH27|A6NH27_HUMAN ZW10 interactor OS=Homo sapiens GN=ZWINT PE=2 SV=1;>sp|O95229-2|ZWINT_HUMAN Isoform 2 of ZW10 interactor OS=Homo sapiens GN=ZWINT;>sp|O95229|ZWINT_HUMAN ZW10 interactor OS=Homo sapiens GN=ZWINT PE=1 SV=2
0.295556	0.446077	-0.110299	NaN	NaN	NaN	NaN	NaN	NaN	NaN	NaN	NaN	biological regulation;cellular component organization;cellular component organization at cellular level;cellular component organization or biogenesis;cellular component organization or biogenesis at cellular level;cellular process;cytoskeleton organization;developmental process;multicellular organismal development;multicellular organismal process;organelle organization;regulation of anatomical st…	binding;cation binding;DNA binding;ion binding;metal ion binding;nucleic acid binding;transition metal ion binding;zinc ion binding	cell part;intracellular membrane-bounded organelle;intracellular organelle;intracellular part;membrane-bounded organelle;nucleus;organelle		DUF3504;zf-FCS	5.7896e-101	2140900000	24	24	23	32.5	141.79	1280	7	A6NHN7;Q14202;A6NHB5;Q14202-2;Q14202-3;A6NL54;A6NC58	A6NHN7;Q14202;A6NHB5;Q14202-2	Zinc finger MYM-type protein 3	ZMYM3	75	2096;7054;13895;18313;24937;24938;30632;30678;30692;36873;42669;47790;48420;51566;56595;62784;65707;65708;69926;77558;77559;78872;80251;82809	>tr|A6NHN7|A6NHN7_HUMAN Zinc finger MYM-type protein 3 OS=Homo sapiens GN=ZMYM3 PE=2 SV=1;>sp|Q14202|ZMYM3_HUMAN Zinc finger MYM-type protein 3 OS=Homo sapiens GN=ZMYM3 PE=1 SV=2;>tr|A6NHB5|A6NHB5_HUMAN Zinc finger MYM-type protein 3 OS=Homo sapiens GN=ZMY
0.354057	0.149827	-0.208401	NaN	NaN	NaN	NaN	NaN	NaN	NaN	NaN	NaN	anatomical structure development;central nervous system development;developmental process;epidermis development;metabolic process;nitrogen compound metabolic process;system development;tissue development	biotin carboxylase activity;biotinidase activity;catalytic activity;hydrolase activity;hydrolase activity, acting on carbon-nitrogen (but not peptide) bonds;hydrolase activity, acting on carbon-nitrogen (but not peptide) bonds, in linear amides;ligase activity;ligase activity, forming carbon-nitrogen bonds	apical part of cell;cell part;extracellular region part;extracellular space;intracellular non-membrane-bounded organelle;intracellular organelle;intracellular organelle part;intracellular part;non-membrane-bounded organelle;nuclear part;nucleolus;organelle;organelle part;perikaryon	Biotin metabolism;Vitamin digestion and absorption	CN_hydrolase	7.249e-06	153410000	1	1	1	9.6	28.585	251	5	C9JSN9;F8W1Q3;P43251;B4DLJ9;A6NHF2	C9JSN9;F8W1Q3;P43251;B4DLJ9;A6NHF2	Biotinidase	BTD	76	58364	>tr|C9JSN9|C9JSN9_HUMAN Biotinidase (Fragment) OS=Homo sapiens GN=BTD PE=2 SV=1;>tr|F8W1Q3|F8W1Q3_HUMAN Biotinidase OS=Homo sapiens GN=BTD PE=2 SV=1;>sp|P43251|BTD_HUMAN Biotinidase OS=Homo sapiens GN=BTD PE=1 SV=2;>tr|B4DLJ9|B4DLJ9_HUMAN Biotinidase OS=Ho
0.0500476	0.0355413	0.017688	-0.157612	-0.356337	-0.140889	0.176608	-0.0739578	-0.263379	0.10443	-0.266651	-0.603362	biological regulation;cellular component organization;cellular component organization at cellular level;cellular component organization or biogenesis;cellular component organization or biogenesis at cellular level;cellular process;chromosome organization;dosage compensation;dosage compensation, by inactivation of X chromosome;inactivation of X chromosome by DNA methylation;organelle organization;…	adenyl nucleotide binding;adenyl ribonucleotide binding;ATP binding;binding;nucleotide binding;purine nucleotide binding;purine ribonucleoside triphosphate binding;purine ribonucleotide binding;ribonucleotide binding	Barr body;cell part;chromosome;intracellular non-membrane-bounded organelle;intracellular organelle;intracellular organelle part;intracellular part;non-membrane-bounded organelle;nuclear chromosome;nuclear part;organelle;organelle part;sex chromosome;X chromosome		SMC_hinge	8.5067e-97	15106000000	25	25	25	22.6	215.74	1917	6	A6NHR9-2;A6NHR9;J3KTL8;A6NHR9-3;J3KRK8;J3QSH1	A6NHR9-2;A6NHR9;J3KTL8	Structural maintenance of chromosomes flexible hinge domain-containing protein 1	SMCHD1	77	83;12163;13216;20756;24371;29672;45676;46040;46151;47018;47216;49513;56140;58069;60850;64411;67922;68654;69755;78511;78907;80664;84039;85637;88054	>sp|A6NHR9-2|SMHD1_HUMAN Isoform 2 of Structural maintenance of chromosomes flexible hinge domain-containing protein 1 OS=Homo sapiens GN=SMCHD1;>sp|A6NHR9|SMHD1_HUMAN Structural maintenance of chromosomes flexible hinge domain-containing protein 1 OS=Homo
0.200124	0.31752	0.0359929	NaN	NaN	NaN	NaN	NaN	NaN	NaN	NaN	NaN	biological regulation;cellular process;cellular response to stimulus;intracellular signal transduction;regulation of biological process;regulation of cellular process;response to stimulus;signal transduction	binding;GKAP/Homer scaffold activity;glutamate receptor binding;ionotropic glutamate receptor binding;protein binding;protein complex scaffold;receptor binding;receptor signaling complex scaffold activity;structural molecule activity	axon part;cell junction;cell part;cell projection;cell projection membrane;cell projection part;cilium;cilium membrane;cilium part;cytoplasm;cytoskeletal part;dendritic spine;intermediate filament;intracellular organelle part;intracellular part;ionotropic glutamate receptor complex;macromolecular complex;membrane;membrane part;neurofilament;neuron projection;neuron spine;nonmotile primary cilium;…		Ank_2;PDZ;SAM_1;SH3_2	5.2695e-76	5297700000	20	20	4	16	201.26	1849	11	Q9UPX8-3;A6NHU9;Q9UPX8;H7BXK2;E7EUA2;Q9UPX8-4;H0Y7S5;C9JW40;Q9UPX8-2;E7EX50;C9JFP8	Q9UPX8-3;A6NHU9;Q9UPX8;H7BXK2;E7EUA2;Q9UPX8-4	SH3 and multiple ankyrin repeat domains protein 2	SHANK2	78	931;2291;5823;12524;18669;39743;55121;58879;58880;61978;61985;63678;64092;66533;70019;70672;71027;71232;72946;87010	>sp|Q9UPX8-3|SHAN2_HUMAN Isoform 3 of SH3 and multiple ankyrin repeat domains protein 2 OS=Homo sapiens GN=SHANK2;>tr|A6NHU9|A6NHU9_HUMAN SH3 and multiple ankyrin repeat domains protein 2 OS=Homo sapiens GN=SHANK2 PE=2 SV=3;>sp|Q9UPX8|SHAN2_HUMAN SH3 and m
0.102448	0.133307	0.0304889	NaN	NaN	NaN	-0.260128	0.0271622	0.288287	NaN	NaN	NaN		catalytic activity;methyltransferase activity;transferase activity;transferase activity, transferring one-carbon groups			Methyltransf_5	5.7038e-15	2810600000	4	4	4	17.4	46.121	407	7	A6NJ78;A6NJ78-2;A6NJ78-4;B5MC64;A6NJ78-3;F8WD83;P0C7V9	A6NJ78;A6NJ78-2;A6NJ78-4	Probable methyltransferase-like protein 15	METTL15	81	3154;20585;80394;84676	>sp|A6NJ78|MET15_HUMAN Probable methyltransferase-like protein 15 OS=Homo sapiens GN=METTL15 PE=2 SV=1;>sp|A6NJ78-2|MET15_HUMAN Isoform 2 of Probable methyltransferase-like protein 15 OS=Homo sapiens GN=METTL15;>sp|A6NJ78-4|MET15_HUMAN Isoform 4 of Probabl
0.0481638	0.670868	0.122317	NaN	NaN	NaN	-0.141994	-0.284544	-0.121542	-0.110408	-0.330419	-0.235345	cellular process;translational initiation	binding;nucleic acid binding;RNA binding;translation factor activity, nucleic acid binding;translation initiation factor activity	cell part;cytoplasmic part;cytosol;intracellular part	RNA transport	eIF-1a	7.8343e-21	11431000000	7	7	7	52.8	14.455	127	3	A6NJH9;P47813;O14602	A6NJH9;P47813;O14602	Eukaryotic translation initiation factor 1A, X-chromosomal;Eukaryotic translation initiation factor 1A, Y-chromosomal	EIF1AY;EIF1AX	83	8417;15972;19284;35358;62390;89105;89106	>tr|A6NJH9|A6NJH9_HUMAN Eukaryotic translation initiation factor 1A, Y-chromosomal OS=Homo sapiens GN=EIF1AY PE=2 SV=1;>sp|P47813|IF1AX_HUMAN Eukaryotic translation initiation factor 1A, X-chromosomal OS=Homo sapiens GN=EIF1AX PE=1 SV=2;>sp|O14602|IF1AY_HU
0.336449	-0.113173	-0.448166	NaN	NaN	NaN	NaN	NaN	NaN	NaN	NaN	NaN	cell differentiation;cellular developmental process;cellular process;developmental process;fat cell differentiation		cell part;intracellular non-membrane-bounded organelle;intracellular organelle;intracellular organelle part;intracellular part;non-membrane-bounded organelle;nuclear body;nuclear part;nuclear speck;nucleolus;nucleoplasm part;organelle;organelle part		CBF;NOC3p	4.736e-21	818140000	8	8	8	10.9	92.547	800	3	Q8WTT2;A6NJZ9;F5H677	Q8WTT2;A6NJZ9	Nucleolar complex protein 3 homolog	NOC3L	86	12246;27533;42803;49410;65309;70315;83900;89622	>sp|Q8WTT2|NOC3L_HUMAN Nucleolar complex protein 3 homolog OS=Homo sapiens GN=NOC3L PE=1 SV=1;>tr|A6NJZ9|A6NJZ9_HUMAN Nucleolar complex protein 3 homolog OS=Homo sapiens GN=NOC3L PE=2 SV=1
NaN	NaN	NaN	0.951467	0.423785	-0.051156	NaN	NaN	NaN	NaN	NaN	NaN	anatomical structure development;cerebral cortex development;developmental process		apical junction complex;cell junction;cell-cell junction;occluding junction;tight junction		DUF2216	1.2753e-17	211950000	5	5	5	20.8	45.209	419	5	A6NKD9;G3V5D5;G3V2D7;H0YJY5;H0YJE0	A6NKD9	Coiled-coil domain-containing protein 85C	CCDC85C	87	536;59712;68748;69258;73537	>sp|A6NKD9|CC85C_HUMAN Coiled-coil domain-containing protein 85C OS=Homo sapiens GN=CCDC85C PE=1 SV=1
0.186016	-0.195315	-0.350246	NaN	NaN	NaN	NaN	NaN	NaN	NaN	NaN	NaN	biological regulation;cation homeostasis;cellular cation homeostasis;cellular chemical homeostasis;cellular homeostasis;cellular ion homeostasis;cellular monovalent inorganic cation homeostasis;cellular process;chemical homeostasis;establishment of localization;establishment of protein localization;homeostatic process;intracellular pH reduction;ion homeostasis;monovalent inorganic cation homeosta…	anion channel activity;anion transmembrane transporter activity;channel activity;gated channel activity;ion channel activity;ion transmembrane transporter activity;molecular transducer activity;passive transmembrane transporter activity;signal transducer activity;substrate-specific channel activity;substrate-specific transmembrane transporter activity;substrate-specific transporter activity;trans…	cell part;cytoplasmic part;cytoplasmic vesicle membrane;cytoplasmic vesicle part;Golgi apparatus part;Golgi cisterna membrane;Golgi membrane;Golgi-associated vesicle membrane;integral to membrane;intracellular organelle part;intracellular part;intrinsic to membrane;membrane;membrane part;organelle membrane;organelle part;vesicle membrane		ABA_GPCR;DUF3735	1.0291e-10	497880000	4	4	4	24.7	36.67	320	9	A6NKF9;B7ZAQ6-2;B7ZAQ6-3;P0CG08;B7ZAQ6;V9GY17;H0YFP4;U3KPV2;E9PKY3	A6NKF9;B7ZAQ6-2;B7ZAQ6-3;P0CG08;B7ZAQ6	Putative Golgi pH regulator C;Golgi pH regulator B;Golgi pH regulator A	GPR89C;GPR89B;GPR89A	89	24868;44358;59543;75539	>sp|A6NKF9|GPHRC_HUMAN Putative Golgi pH regulator C OS=Homo sapiens GN=GPR89C PE=5 SV=2;>sp|B7ZAQ6-2|GPHRA_HUMAN Isoform 2 of Golgi pH regulator A OS=Homo sapiens GN=GPR89A;>sp|B7ZAQ6-3|GPHRA_HUMAN Isoform 3 of Golgi pH regulator A OS=Homo sapiens GN=GPR8
-0.529663	-0.340263	-0.112965	NaN	NaN	NaN	NaN	NaN	NaN	NaN	NaN	NaN	cellular process;establishment of localization;establishment of localization in cell;establishment of protein localization;establishment of protein localization in Golgi;establishment of protein localization to organelle;Golgi vesicle transport;intracellular protein transport;intracellular transport;intra-Golgi vesicle-mediated transport;protein targeting;protein targeting to Golgi;protein transp…				GRIP;Ran_BP1;TPR_1	3.9531e-165	749050000	37	4	0	22.4	197.48	1758	2	A6NKT7;J3KNE0	A6NKT7;J3KNE0	RanBP2-like and GRIP domain-containing protein 3	RGPD3	90	5150;8312;8313;9687;10841;13851;13852;13853;15860;15861;17392;20393;23245;32575;32576;34778;42300;44128;44129;44950;45498;54867;54997;56202;65623;68024;70605;70606;73580;74283;74834;75132;75730;76155;76761;79368;89546	>sp|A6NKT7|RGPD3_HUMAN RanBP2-like and GRIP domain-containing protein 3 OS=Homo sapiens GN=RGPD3 PE=2 SV=2;>tr|J3KNE0|J3KNE0_HUMAN RanBP2-like and GRIP domain-containing protein 3 OS=Homo sapiens GN=RGPD3 PE=2 SV=1
-0.101157	0.0738279	0.148582	NaN	NaN	NaN	0.00615689	-0.00209939	-0.0928212	NaN	NaN	NaN	biological regulation;cellular process;cellular response to stimulus;intracellular signal transduction;regulation of biological process;regulation of cellular process;response to stimulus;signal transduction		cell part;cytoplasmic part;endoplasmic reticulum;integral to membrane;intracellular membrane-bounded organelle;intracellular organelle;intracellular part;intrinsic to membrane;membrane;membrane part;membrane-bounded organelle;organelle		Cornichon	1.8203e-05	4294200000	1	1	1	14.6	15.771	137	2	A6NLH6;Q9P003	A6NLH6;Q9P003	Protein cornichon homolog 4	CNIH4	91	88721	>tr|A6NLH6|A6NLH6_HUMAN Protein cornichon homolog 4 OS=Homo sapiens GN=CNIH4 PE=2 SV=1;>sp|Q9P003|CNIH4_HUMAN Protein cornichon homolog 4 OS=Homo sapiens GN=CNIH4 PE=1 SV=1
0.140428	0.329478	0.253023	NaN	NaN	NaN	NaN	NaN	NaN	NaN	NaN	NaN	cellular metabolic process;cellular process;cofactor metabolic process;metabolic process;quinone cofactor metabolic process	binding;catalytic activity;cation binding;coenzyme binding;cofactor binding;ion binding;metal ion binding;NADP binding;NADPH:quinone reductase activity;nucleotide binding;oxidoreductase activity;oxidoreductase activity, acting on NADH or NADPH;oxidoreductase activity, acting on NADH or NADPH, quinone or similar compound as acceptor;transition metal ion binding;zinc ion binding	cell part;cytoplasmic part;cytosol;intracellular part		ADH_N;ADH_zinc_N	2.5346e-06	195060000	2	2	2	9.6	37.061	334	8	A6NMA8;O95825;C9JAL0;F8WF64;C9JZK8;B3KQ77;A6NND8;A6NHJ8	A6NMA8;O95825;C9JAL0;F8WF64;C9JZK8;B3KQ77;A6NND8;A6NHJ8	Quinone oxidoreductase-like protein 1	CRYZL1	92	16064;47001	>tr|A6NMA8|A6NMA8_HUMAN Quinone oxidoreductase-like protein 1 OS=Homo sapiens GN=CRYZL1 PE=2 SV=1;>sp|O95825|QORL1_HUMAN Quinone oxidoreductase-like protein 1 OS=Homo sapiens GN=CRYZL1 PE=1 SV=2;>tr|C9JAL0|C9JAL0_HUMAN Quinone oxidoreductase-like protein 1
-0.0548462	-0.13835	-0.0695287	-0.321877	-0.567418	-0.119595	0.165345	-0.197322	-0.0596608	-0.570396	-0.398811	0.190222	cell cycle;cellular process	binding;GTP binding;guanyl nucleotide binding;guanyl ribonucleotide binding;nucleotide binding;purine nucleotide binding;purine ribonucleoside triphosphate binding;purine ribonucleotide binding;ribonucleotide binding	cell cortex part;cell part;cytoplasm;cytoplasmic part;cytoskeletal part;intracellular organelle part;intracellular part;macromolecular complex;organelle part;protein complex;septin complex		Septin	3.3467e-86	18201000000	22	22	1	60.4	49.814	429	7	Q92599-2;A6NMH6;F6W7K9;Q92599;Q92599-3;C9J4G8;H7C604	Q92599-2;A6NMH6;F6W7K9;Q92599;Q92599-3	Septin-8	2008-09-01	93	949;950;1007;1008;8743;10238;17162;18707;24450;32865;41766;46116;46224;47278;64274;69302;69464;69976;74640;75531;83984;85091	>sp|Q92599-2|SEPT8_HUMAN Isoform 2 of Septin-8 OS=Homo sapiens GN=SEPT8;>tr|A6NMH6|A6NMH6_HUMAN Septin-8 OS=Homo sapiens GN=SEPT8 PE=2 SV=1;>tr|F6W7K9|F6W7K9_HUMAN Septin-8 OS=Homo sapiens GN=SEPT8 PE=2 SV=1;>sp|Q92599|SEPT8_HUMAN Septin-8 OS=Homo sapiens
0.273275	0.242005	-0.0109519	0.157918	0.0755498	-0.0321626	0.20594	0.180955	-0.0346154	0.235612	0.152334	-0.0808219	activation of MAPK activity;biological regulation;biosynthetic process;cell proliferation;cellular biosynthetic process;cellular lipid metabolic process;cellular macromolecule metabolic process;cellular metabolic process;cellular process;cellular protein metabolic process;entry into cell of other organism involved in symbiotic interaction;entry into host;entry into host cell;entry into other orga…		cell part;immunological synapse;integral to membrane;integral to plasma membrane;intrinsic to membrane;intrinsic to plasma membrane;membrane part;plasma membrane part	B cell receptor signaling pathway;Hepatitis C;Malaria	Tetraspannin	3.4987e-73	105590000000	4	4	4	39.4	17.963	165	9	E9PJK1;E9PRJ8;H0YDL9;H0YDJ9;P60033;E9PIF1;A6NMH8;E9PM31;H0YEE2	E9PJK1;E9PRJ8;H0YDL9;H0YDJ9;P60033;E9PIF1;A6NMH8	CD81 antigen	CD81	94	53766;53767;58783;77160	>tr|E9PJK1|E9PJK1_HUMAN CD81 antigen OS=Homo sapiens GN=CD81 PE=2 SV=1;>tr|E9PRJ8|E9PRJ8_HUMAN CD81 antigen (Fragment) OS=Homo sapiens GN=CD81 PE=2 SV=1;>tr|H0YDL9|H0YDL9_HUMAN CD81 antigen (Fragment) OS=Homo sapiens GN=CD81 PE=4 SV=1;>tr|H0YDJ9|H0YDJ9_HUM
-0.15433	-0.0830889	0.0795849	NaN	NaN	NaN	-0.152441	-0.00830748	0.122599	NaN	NaN	NaN	actin cytoskeleton organization;actin filament organization;actin filament polymerization;actin filament-based process;actin polymerization or depolymerization;cell differentiation;cellular component assembly;cellular component assembly at cellular level;cellular component organization;cellular component organization at cellular level;cellular component organization or biogenesis;cellular compone…	binding;protein binding;receptor binding	cell part;cytoplasmic part;cytosol;early endosome;endosome;Golgi apparatus;intracellular membrane-bounded organelle;intracellular non-membrane-bounded organelle;intracellular organelle;intracellular organelle part;intracellular part;membrane-bounded organelle;mitochondrion;non-membrane-bounded organelle;nuclear part;nucleolus;organelle;organelle part	Regulation of actin cytoskeleton	Drf_DAD;Drf_FH3;Drf_GBD;FH2	1.0063e-24	15865000000	7	7	7	7.5	124.83	1096	6	O60879-2;A6NML8;O60879-3;C9J6U3;O60879;K4DI95	O60879-2;A6NML8;O60879-3;C9J6U3;O60879;K4DI95	Protein diaphanous homolog 2	DIAPH2	95	22127;34386;40790;49040;49041;49842;85970	>sp|O60879-2|DIAP2_HUMAN Isoform 2 of Protein diaphanous homolog 2 OS=Homo sapiens GN=DIAPH2;>tr|A6NML8|A6NML8_HUMAN Diaphanous homolog 2 (Drosophila), isoform CRA_c OS=Homo sapiens GN=DIAPH2 PE=2 SV=3;>sp|O60879-3|DIAP2_HUMAN Isoform 3 of Protein diaphano
0.155564	0.366013	0.210437	NaN	NaN	NaN	-0.120666	0.322221	0.297513	-0.276834	0.272753	0.483224	anatomical structure homeostasis;biological regulation;biosynthetic process;cell cycle phase;cell cycle process;cell proliferation;cellular biosynthetic process;cellular component organization;cellular component organization at cellular level;cellular component organization or biogenesis;cellular component organization or biogenesis at cellular level;cellular macromolecule biosynthetic process;ce…	3'-5' exonuclease activity;4 iron, 4 sulfur cluster binding;binding;catalytic activity;cation binding;chromatin binding;DNA binding;DNA polymerase activity;DNA-directed DNA polymerase activity;exonuclease activity;hydrolase activity;hydrolase activity, acting on ester bonds;ion binding;iron-sulfur cluster binding;metal cluster binding;metal ion binding;nuclease activity;nucleic acid binding;nucle…	alpha DNA polymerase:primase complex;cell part;chromosomal part;cytoplasm;envelope;intracellular membrane-bounded organelle;intracellular non-membrane-bounded organelle;intracellular organelle;intracellular organelle part;intracellular part;macromolecular complex;membrane-bounded organelle;non-membrane-bounded organelle;nuclear chromosome part;nuclear envelope;nuclear matrix;nuclear part;nucleolu…	DNA replication;Purine metabolism;Pyrimidine metabolism	DNA_pol_alpha_N;DNA_pol_B;DNA_pol_B_exo1;zf-DNA_Pol	6.9175e-35	2682700000	12	12	12	13.1	165.91	1462	2	P09884;A6NMQ1	P09884;A6NMQ1	DNA polymerase alpha catalytic subunit;DNA polymerase	POLA1	96	2666;7512;7838;8844;10730;14299;33152;33153;33154;56055;68634;88815	>sp|P09884|DPOLA_HUMAN DNA polymerase alpha catalytic subunit OS=Homo sapiens GN=POLA1 PE=1 SV=2;>tr|A6NMQ1|A6NMQ1_HUMAN DNA polymerase OS=Homo sapiens GN=POLA1 PE=2 SV=1
-0.13313	-0.298037	-0.198752	-0.000102222	-0.213896	-0.141765	0.133912	-0.204201	-0.418173	0.107581	-0.157272	-0.403798	cell cycle phase;cell cycle process;cell division;cellular process;establishment of localization;G2/M transition of mitotic cell cycle;M phase;M phase of mitotic cell cycle;mitotic prophase;prophase;response to carbohydrate stimulus;response to chemical stimulus;response to external stimulus;response to extracellular stimulus;response to glucose stimulus;response to hexose stimulus;response to mo…	binding;channel inhibitor activity;channel regulator activity;enzyme binding;enzyme inhibitor activity;enzyme regulator activity;ion channel inhibitor activity;phosphatase binding;phosphatase inhibitor activity;phosphatase regulator activity;protein binding;protein phosphatase 2A binding;protein phosphatase binding;protein phosphatase inhibitor activity;protein phosphatase regulator activity;prot…	cell part;cytoplasm;intracellular organelle part;intracellular part;nuclear part;nucleoplasm;organelle part		Endosulfine	5.0353e-166	30153000000	17	17	16	83.8	12.975	117	12	O43768-2;O43768;O43768-9;O43768-3;O43768-4;A6NMQ3;C9JUF4;Q5T5H1;O43768-6;O43768-5;O43768-7;O43768-8	O43768-2;O43768;O43768-9;O43768-3;O43768-4;A6NMQ3;C9JUF4;Q5T5H1;O43768-6;O43768-5;O43768-7	Alpha-endosulfine	ENSA	97	3870;17468;39890;53435;53436;53437;58405;58406;58407;59687;59688;59689;72257;72258;73641;88333;89234	>sp|O43768-2|ENSA_HUMAN Isoform 2 of Alpha-endosulfine OS=Homo sapiens GN=ENSA;>sp|O43768|ENSA_HUMAN Alpha-endosulfine OS=Homo sapiens GN=ENSA PE=1 SV=1;>sp|O43768-9|ENSA_HUMAN Isoform 9 of Alpha-endosulfine OS=Homo sapiens GN=ENSA;>sp|O43768-3|ENSA_HUMAN
0.37299	-0.018424	-0.337052	0.442094	0.219832	-0.321301	0.136386	-0.080168	-0.16814	0.421144	0.201812	-0.172511		binding;calcium ion binding;calcium-dependent phospholipid binding;cation binding;ion binding;lipid binding;metal ion binding;phospholipid binding			Annexin	5.1986e-101	20636000000	34	34	4	52.5	75.276	667	9	A6NN80;E5RK69;E5RJF5;E5RK63;E5RFF0;E5RI05;E5RIU8;E5RJR0;H0YC77	A6NN80;E5RK69	Annexin	ANXA6	100	3526;3790;4213;9304;9525;11822;11964;15367;15868;15869;16568;16569;19486;23888;27718;30341;34956;43295;44645;47674;50638;50639;52861;66853;66871;69352;69353;69581;70213;74730;78884;80681;83082;87597	>tr|A6NN80|A6NN80_HUMAN Annexin OS=Homo sapiens GN=ANXA6 PE=2 SV=3;>tr|E5RK69|E5RK69_HUMAN Annexin OS=Homo sapiens GN=ANXA6 PE=2 SV=1
0.108622	0.333996	0.178795	NaN	NaN	NaN	NaN	NaN	NaN	NaN	NaN	NaN	anatomical structure development;anatomical structure formation involved in morphogenesis;biological adhesion;biological regulation;brain development;cell activation;cell adhesion;cell development;cell junction assembly;cell junction organization;cell-cell junction assembly;cell-cell junction organization;cellular component assembly;cellular component assembly at cellular level;cellular component…		apical plasma membrane;cell part;cytoplasmic part;cytoplasmic vesicle membrane;cytoplasmic vesicle part;external side of plasma membrane;integral to membrane;integral to plasma membrane;intracellular organelle part;intracellular part;intrinsic to membrane;intrinsic to plasma membrane;membrane;membrane part;organelle membrane;organelle part;plasma membrane part;platelet alpha granule membrane;secr…	Hematopoietic cell lineage	Tetraspannin	2.3318e-30	37941000000	7	7	7	33.3	17.764	159	4	A6NNI4;P21926;G8JLH6;F5GXT1	A6NNI4;P21926;G8JLH6	CD9 antigen	CD9	101	3471;3472;10192;14654;22233;37672;78070	>tr|A6NNI4|A6NNI4_HUMAN CD9 antigen OS=Homo sapiens GN=CD9 PE=2 SV=1;>sp|P21926|CD9_HUMAN CD9 antigen OS=Homo sapiens GN=CD9 PE=1 SV=4;>tr|G8JLH6|G8JLH6_HUMAN CD9 antigen (Fragment) OS=Homo sapiens GN=CD9 PE=2 SV=1
0.35839	0.205975	-0.152303	NaN	NaN	NaN	NaN	NaN	NaN	NaN	NaN	NaN	biological regulation;biosynthetic process;cellular biosynthetic process;cellular macromolecule metabolic process;cellular metabolic process;cellular nitrogen compound metabolic process;cellular process;macromolecule metabolic process;metabolic process;nitrogen compound metabolic process;nucleic acid metabolic process;nucleobase-containing compound metabolic process;primary metabolic process;regu…	catalytic activity;DNA-directed RNA polymerase activity;nucleotidyltransferase activity;protein binding transcription factor activity;RNA polymerase activity;RNA polymerase II transcription cofactor activity;RNA polymerase II transcription factor binding transcription factor activity;transcription cofactor activity;transcription factor binding transcription factor activity;transferase activity;tr…	cell part;intracellular organelle part;intracellular part;macromolecular complex;mediator complex;nuclear part;nucleoplasm part;organelle part;protein complex		Med20	7.4212e-46	2650200000	2	2	2	30.1	13.54	123	5	B4DE08;A6PVP4;B7ZBQ3;Q9H944;B7ZBQ1	B4DE08;A6PVP4;B7ZBQ3;Q9H944;B7ZBQ1	Mediator of RNA polymerase II transcription subunit 20	MED20	103	59022;75382	>tr|B4DE08|B4DE08_HUMAN Mediator of RNA polymerase II transcription subunit 20 OS=Homo sapiens GN=MED20 PE=2 SV=1;>tr|A6PVP4|A6PVP4_HUMAN Mediator of RNA polymerase II transcription subunit 20 (Fragment) OS=Homo sapiens GN=MED20 PE=2 SV=1;>tr|B7ZBQ3|B7ZBQ3
0.0814999	0.0946224	-0.0437744	NaN	NaN	NaN	NaN	NaN	NaN	NaN	NaN	NaN	anatomical structure development;anatomical structure morphogenesis;biomineral tissue development;bone mineralization;developmental process;odontogenesis;organ morphogenesis;tissue development	extracellular matrix structural constituent;extracellular matrix structural constituent conferring compression resistance;structural constituent of tooth enamel;structural molecule activity	cell part;cytoplasm;extracellular region;intracellular part			2.6534e-12	1810300000	3	3	3	7.3	37.928	331	5	Q9NNX1-3;A6PVU8;Q9NNX1-2;Q9NNX1;F5H607	Q9NNX1-3;A6PVU8;Q9NNX1-2;Q9NNX1;F5H607	Tuftelin	TUFT1	105	36305;36306;70584	>sp|Q9NNX1-3|TUFT1_HUMAN Isoform 3 of Tuftelin OS=Homo sapiens GN=TUFT1;>tr|A6PVU8|A6PVU8_HUMAN Tuftelin OS=Homo sapiens GN=TUFT1 PE=2 SV=1;>sp|Q9NNX1-2|TUFT1_HUMAN Isoform 2 of Tuftelin OS=Homo sapiens GN=TUFT1;>sp|Q9NNX1|TUFT1_HUMAN Tuftelin OS=Homo sapi
-0.250301	-0.358285	-0.0883635	-0.464204	-0.5334	-0.0332742	-0.277038	-0.249322	0.0488021	-0.146081	-0.209475	0.0814623	establishment of localization;establishment of protein localization;protein transport;transport	binding;selenium binding	cell part;cytoplasmic part;cytosol;intracellular non-membrane-bounded organelle;intracellular organelle;intracellular organelle part;intracellular part;membrane;non-membrane-bounded organelle;nuclear part;nucleolus;organelle;organelle part		SBP56	5.6432e-69	15736000000	22	22	22	55.6	56.865	514	10	A6PVW9;Q13228;Q13228-2;Q13228-3;A6PVX1;H0Y532;F8WCR4;F2Z2W8;C9JVL0;F8WBA9	A6PVW9;Q13228;Q13228-2;Q13228-3;A6PVX1;H0Y532	Selenium-binding protein 1	SELENBP1	106	1865;8645;8699;10130;10607;10727;16658;23672;26493;26733;26734;31211;37205;44920;47239;47786;51691;55522;58784;65026;72346;81764	>tr|A6PVW9|A6PVW9_HUMAN Selenium-binding protein 1 OS=Homo sapiens GN=SELENBP1 PE=2 SV=2;>sp|Q13228|SBP1_HUMAN Selenium-binding protein 1 OS=Homo sapiens GN=SELENBP1 PE=1 SV=2;>sp|Q13228-2|SBP1_HUMAN Isoform 2 of Selenium-binding protein 1 OS=Homo sapiens
-0.0823655	-0.0257401	0.194533	NaN	NaN	NaN	0.0681584	0.168294	0.137572	NaN	NaN	NaN	actin cytoskeleton organization;actin cytoskeleton reorganization;actin filament-based process;activation of Rac GTPase activity;activation of Ras GTPase activity;activation of Rho GTPase activity;ameboidal cell migration;biological regulation;biosynthetic process;cell chemotaxis;cell differentiation;cell junction assembly;cell junction organization;cell migration;cell motility;cell-substrate jun…	1-phosphatidylinositol-4-phosphate 5-kinase activity;adenyl nucleotide binding;adenyl ribonucleotide binding;ATP binding;binding;catalytic activity;enzyme binding;inositol or phosphatidylinositol kinase activity;kinase activity;kinase binding;lipid kinase activity;nucleotide binding;phosphatidylinositol phosphate kinase activity;phosphotransferase activity, alcohol group as acceptor;protein bindi…	cell part;cell projection;cell projection membrane;cell projection part;cytoplasm;cytoplasmic part;cytosol;intracellular membrane-bounded organelle;intracellular organelle;intracellular organelle part;intracellular part;lamellipodium;leading edge membrane;membrane;membrane part;membrane-bounded organelle;nuclear body;nuclear part;nuclear speck;nucleoplasm part;nucleus;organelle;organelle part;pla…	Endocytosis;Fc gamma R-mediated phagocytosis;Inositol phosphate metabolism;Phosphatidylinositol signaling system;Regulation of actin cytoskeleton	PIP5K	6.7702e-25	3398900000	7	5	4	14	58.118	522	10	Q99755-4;Q99755-3;A6PW57;Q99755;Q99755-2;A6PW58;A2A5X0;B4DIG7;O14986;O14986-2	Q99755-4;Q99755-3;A6PW57;Q99755	Phosphatidylinositol 4-phosphate 5-kinase type-1 alpha	PIP5K1A	107	3078;35599;38445;42104;44257;68140;75093	>sp|Q99755-4|PI51A_HUMAN Isoform 4 of Phosphatidylinositol 4-phosphate 5-kinase type-1 alpha OS=Homo sapiens GN=PIP5K1A;>sp|Q99755-3|PI51A_HUMAN Isoform 3 of Phosphatidylinositol 4-phosphate 5-kinase type-1 alpha OS=Homo sapiens GN=PIP5K1A;>tr|A6PW57|A6PW5
-0.0213229	0.167237	0.0877412	NaN	NaN	NaN	NaN	NaN	NaN	NaN	NaN	NaN	activation of immune response;activation of innate immune response;biological regulation;biosynthetic process;cellular biosynthetic process;cellular metabolic process;cellular nitrogen compound biosynthetic process;cellular nitrogen compound metabolic process;cellular process;cellular response to chemical stimulus;cellular response to dsRNA;cellular response to exogenous dsRNA;cellular response t…	binding;cation binding;DNA binding;ion binding;metal ion binding;nucleic acid binding	cell part;cytoplasmic part;cytosol;intracellular part		Mab-21	4.7125e-12	630140000	4	4	4	12.1	56.68	505	3	A6PW79;Q8N884;Q8N884-2	A6PW79;Q8N884;Q8N884-2	Cyclic GMP-AMP synthase	MB21D1	108	5736;30467;36145;53649	>tr|A6PW79|A6PW79_HUMAN Cyclic GMP-AMP synthase OS=Homo sapiens GN=MB21D1 PE=2 SV=1;>sp|Q8N884|CGAS_HUMAN Cyclic GMP-AMP synthase OS=Homo sapiens GN=MB21D1 PE=1 SV=2;>sp|Q8N884-2|CGAS_HUMAN Isoform 2 of Cyclic GMP-AMP synthase OS=Homo sapiens GN=MB21D1
0.213031	0.156823	-0.0197232	NaN	NaN	NaN	NaN	NaN	NaN	NaN	NaN	NaN		binding;cation binding;ion binding;metal ion binding;transition metal ion binding;zinc ion binding				5.774e-59	808460000	11	11	11	12.3	178.85	1655	13	S4R3H3;S4R393;A7E2V4-5;S4R410;A7E2V4;A7E2V4-3;A7E2V4-4;A7E2V4-2;H7BZ52;H0YCW2;S4R3B3;H7C453;S4R3U7	S4R3H3;S4R393;A7E2V4-5;S4R410;A7E2V4;A7E2V4-3;A7E2V4-4;A7E2V4-2;H7BZ52;H0YCW2;S4R3B3;H7C453;S4R3U7	Zinc finger SWIM domain-containing protein 8	ZSWIM8	109	2762;26917;27682;28846;30707;31409;32648;39583;55893;60988;63359	>tr|S4R3H3|S4R3H3_HUMAN Zinc finger SWIM domain-containing protein 8 OS=Homo sapiens GN=ZSWIM8 PE=4 SV=1;>tr|S4R393|S4R393_HUMAN Zinc finger SWIM domain-containing protein 8 OS=Homo sapiens GN=ZSWIM8 PE=4 SV=1;>sp|A7E2V4-5|ZSWM8_HUMAN Isoform 5 of Zinc fin
0.159219	-0.0767414	-0.127926	-0.221711	0.211786	0.331563	NaN	NaN	NaN	NaN	NaN	NaN	biological regulation;cellular process;cellular response to stimulus;intracellular signal transduction;positive regulation of catalytic activity;positive regulation of GTPase activity;positive regulation of hydrolase activity;positive regulation of molecular function;regulation of biological process;regulation of catabolic process;regulation of catalytic activity;regulation of cellular catabolic …	binding;enzyme activator activity;enzyme regulator activity;GTPase activator activity;GTPase regulator activity;lipid binding;nucleoside-triphosphatase regulator activity;phosphatidylinositol binding;phospholipid binding	actin cytoskeleton;cell cortex;cell junction;cell part;cytoplasmic part;cytoskeletal part;cytoskeleton;cytosol;endoplasmic reticulum membrane;endoplasmic reticulum part;endosomal part;endosome membrane;Golgi apparatus part;Golgi membrane;intracellular;intracellular non-membrane-bounded organelle;intracellular organelle;intracellular organelle part;intracellular part;membrane;membrane part;non-mem…		PX;RhoGAP;SH3_1	1.8633e-64	2954800000	21	21	20	15.9	230.53	2087	4	A7KAX9;A7KAX9-2;G3V174;E9PRH3	A7KAX9;A7KAX9-2;G3V174	Rho GTPase-activating protein 32	ARHGAP32	110	9052;9212;9488;16139;21597;24933;44494;45920;46729;52239;61238;65459;65581;66769;67347;69714;71869;74343;78886;79632;87281	>sp|A7KAX9|RHG32_HUMAN Rho GTPase-activating protein 32 OS=Homo sapiens GN=ARHGAP32 PE=1 SV=1;>sp|A7KAX9-2|RHG32_HUMAN Isoform 2 of Rho GTPase-activating protein 32 OS=Homo sapiens GN=ARHGAP32;>tr|G3V174|G3V174_HUMAN Rho GTPase-activating protein 32 OS=Hom
0.194227	0.173661	0.0582975	-0.0141724	0.166907	0.104033	0.119604	0.236196	0.0600191	-0.0491509	-0.037062	0.141003	establishment of localization;establishment of protein localization;establishment of RNA localization;mRNA transport;nucleic acid transport;nucleobase-containing compound transport;protein transport;RNA transport;transport		cell part;cytoplasmic part;endoplasmic reticulum membrane;endoplasmic reticulum part;intracellular organelle part;intracellular part;macromolecular complex;membrane;membrane part;nuclear membrane;nuclear part;nuclear pore;organelle membrane;organelle part;pore complex;protein complex	RNA transport		1.6565e-65	6876400000	18	18	3	19.1	125.06	1229	9	A8CG34;A8CG34-2;A6NF01;C9JFL1;Q6PJE2-5;C9JER0;Q6PJE2;C9J370;A8MY32	A8CG34;A8CG34-2	Nuclear envelope pore membrane protein POM 121C	POM121C	111	5442;21853;27835;31145;50688;51027;52242;57118;60155;62666;63892;65564;70821;71322;72553;72554;74055;74753	>sp|A8CG34|P121C_HUMAN Nuclear envelope pore membrane protein POM 121C OS=Homo sapiens GN=POM121C PE=1 SV=2;>sp|A8CG34-2|P121C_HUMAN Isoform 2 of Nuclear envelope pore membrane protein POM 121C OS=Homo sapiens GN=POM121C
-0.160122	-0.0664066	0.0808266	-0.0998496	0.065379	-0.110496	-0.0711819	0.0972962	0.301783	-0.0186653	0.0679139	0.179394	biological adhesion;biological regulation;cell adhesion;cell migration;cell motility;cell surface receptor linked signaling pathway;cell-matrix adhesion;cell-substrate adhesion;cellular component movement;cellular process;cellular response to stimulus;integrin-mediated signaling pathway;intracellular protein kinase cascade;intracellular signal transduction;locomotion;regulation of biological proc…		cell part;cell projection;cytoplasmic part;cytosol;intracellular part;lamellipodium;membrane;ruffle		ICAP-1_inte_bdg	1.9893e-20	7669100000	6	6	6	67.9	8.8646	84	11	C9J6Y2;C9J0J6;C9JZ07;G3V1A3;C9J5T5;C9JBU8;O14713-2;A8MPU2;O14713;C9IZZ8;F8WF20	C9J6Y2;C9J0J6;C9JZ07;G3V1A3;C9J5T5;C9JBU8;O14713-2;A8MPU2;O14713;C9IZZ8	Integrin beta-1-binding protein 1	ITGB1BP1	114	32545;62889;73469;73470;74316;75094	>tr|C9J6Y2|C9J6Y2_HUMAN Integrin beta-1-binding protein 1 (Fragment) OS=Homo sapiens GN=ITGB1BP1 PE=2 SV=1;>tr|C9J0J6|C9J0J6_HUMAN Integrin beta-1-binding protein 1 (Fragment) OS=Homo sapiens GN=ITGB1BP1 PE=2 SV=1;>tr|C9JZ07|C9JZ07_HUMAN Integrin beta-1-bi
0.00265419	-0.0385481	-0.0334621	NaN	NaN	NaN	-0.12313	-0.00810538	-0.039123	NaN	NaN	NaN	adherens junction organization;biological adhesion;biological regulation;cell adhesion;cell communication;cell junction assembly;cell junction organization;cell-cell junction organization;cell-cell signaling;cellular component assembly;cellular component assembly at cellular level;cellular component organization;cellular component organization at cellular level;cellular component organization or …	binding;protein binding;protein C-terminus binding	adherens junction;anchoring junction;apical part of cell;cell junction;cell part;cell-cell adherens junction;cell-cell junction;cytoplasm;cytoplasmic part;cytosol;intracellular membrane-bounded organelle;intracellular organelle;intracellular part;membrane;membrane-bounded organelle;nucleus;organelle;plasma membrane	Adherens junction;Leukocyte transendothelial migration;Tight junction	DIL;FHA;PDZ;RA	3.1795e-157	4522900000	40	40	2	30.4	206.8	1824	15	P55196;A8MQ02;J3KN01;P55196-5;P55196-3;C9JX92;P55196-2;P55196-6;Q5TIG5;H0Y8L4;H0Y8U8;F8W9I4;E9PFY5;H0Y9I0;H0YA98	P55196;A8MQ02;J3KN01;P55196-5;P55196-3;C9JX92;P55196-2;P55196-6;Q5TIG5	Afadin	MLLT4	115	1363;9886;10003;12182;12183;14927;16751;19130;20841;21324;22486;22487;24703;26378;36759;36971;37079;38951;39739;41291;41519;42362;45750;58796;60045;60701;69121;72034;72107;72108;73212;73753;75522;77995;79857;79907;80516;86292;86338;86723	>sp|P55196|AFAD_HUMAN Afadin OS=Homo sapiens GN=MLLT4 PE=1 SV=3;>tr|A8MQ02|A8MQ02_HUMAN Afadin OS=Homo sapiens GN=MLLT4 PE=2 SV=1;>tr|J3KN01|J3KN01_HUMAN Afadin OS=Homo sapiens GN=MLLT4 PE=2 SV=1;>sp|P55196-5|AFAD_HUMAN Isoform 5 of Afadin OS=Homo sapiens
-0.0247815	-0.021257	0.0516326	-0.405632	0.3406	0.803753	-0.0376773	0.511855	0.453266	-0.407217	0.280863	0.57987					DUF2477	4.4678e-10	7057500000	1	1	1	18.1	15.313	144	2	A8MQ03;B8A4K4	A8MQ03;B8A4K4	UPF0574 protein C9orf169	C9orf169	116	28301	>sp|A8MQ03|CI169_HUMAN UPF0574 protein C9orf169 OS=Homo sapiens GN=C9orf169 PE=1 SV=1;>tr|B8A4K4|B8A4K4_HUMAN UPF0574 protein C9orf169 OS=Homo sapiens GN=C9orf169 PE=2 SV=1
-0.416118	-0.325109	0.0166811	-0.0490611	-0.0763438	-0.0213265	0.0431053	0.196867	0.0328828	NaN	NaN	NaN	cell cycle process;cellular process;G2/M transition of mitotic cell cycle		cell part;centrosome;cytoplasmic part;cytoskeletal part;cytosol;intracellular non-membrane-bounded organelle;intracellular organelle;intracellular organelle part;intracellular part;microtubule organizing center;non-membrane-bounded organelle;organelle;organelle part			6.9492e-09	466950000	2	2	2	4.4	76.396	689	5	Q5JTW2;A8MST6;Q5JTW2-5;Q5JTW2-3;Q5JTW2-2	Q5JTW2;A8MST6;Q5JTW2-5;Q5JTW2-3;Q5JTW2-2	Centrosomal protein of 78 kDa	CEP78	119	48508;59989	>sp|Q5JTW2|CEP78_HUMAN Centrosomal protein of 78 kDa OS=Homo sapiens GN=CEP78 PE=1 SV=1;>tr|A8MST6|A8MST6_HUMAN Centrosomal protein of 78 kDa OS=Homo sapiens GN=CEP78 PE=2 SV=2;>sp|Q5JTW2-5|CEP78_HUMAN Isoform 4 of Centrosomal protein of 78 kDa OS=Homo sap
0.501647	0.371247	0.0659274	NaN	NaN	NaN	NaN	NaN	NaN	NaN	NaN	NaN					TPR_2;TPR_8	2.2844e-10	349920000	2	2	2	30	17.344	150	11	E9PP06;C9JPY5;E9PJI9;C9J1D2;E9PKU6;A8MTE9;Q9H892;J3KR69;Q9H892-2;C9JYU1;E9PIS6	E9PP06;C9JPY5;E9PJI9;C9J1D2;E9PKU6;A8MTE9;Q9H892;J3KR69;Q9H892-2;C9JYU1;E9PIS6	Tetratricopeptide repeat protein 12	TTC12	121	28160;55733	>tr|E9PP06|E9PP06_HUMAN Tetratricopeptide repeat protein 12 OS=Homo sapiens GN=TTC12 PE=2 SV=1;>tr|C9JPY5|C9JPY5_HUMAN Tetratricopeptide repeat protein 12 (Fragment) OS=Homo sapiens GN=TTC12 PE=2 SV=1;>tr|E9PJI9|E9PJI9_HUMAN Tetratricopeptide repeat protei
NaN	NaN	NaN	NaN	NaN	NaN	NaN	NaN	NaN	0.542739	0.387011	-0.18853	establishment of localization;establishment of localization in cell;intracellular transport;transport;vacuolar transport		cell part;intracellular membrane-bounded organelle;intracellular organelle;intracellular part;macromolecular complex;membrane part;membrane-bounded organelle;nucleus;organelle;protein complex;retromer complex		Vps26	2.6524e-07	88659000	2	2	2	26.2	19.15	172	6	A8MY26;B7Z606;A8MTY9;B7Z6B1;O14972;E7EWN9	A8MY26;B7Z606;A8MTY9;B7Z6B1;O14972;E7EWN9	Down syndrome critical region protein 3	DSCR3	123	9479;26998	>tr|A8MY26|A8MY26_HUMAN Down syndrome critical region protein 3 OS=Homo sapiens GN=DSCR3 PE=2 SV=1;>tr|B7Z606|B7Z606_HUMAN Down syndrome critical region protein 3 OS=Homo sapiens GN=DSCR3 PE=2 SV=1;>tr|A8MTY9|A8MTY9_HUMAN Down syndrome critical region prot
0.440542	0.167464	-0.241743	0.303063	0.313045	-0.0544076	-0.213045	-0.545192	0.11061	NaN	NaN	NaN			cell part;intracellular membrane-bounded organelle;intracellular organelle;intracellular part;membrane-bounded organelle;nucleus;organelle			6.4227e-09	1843600000	2	2	2	10	37.323	341	3	A8MTZ6;Q96BU1-2;Q96BU1	A8MTZ6;Q96BU1-2;Q96BU1	S100P-binding protein	S100PBP	124	46906;79043	>tr|A8MTZ6|A8MTZ6_HUMAN S100P-binding protein OS=Homo sapiens GN=S100PBP PE=2 SV=1;>sp|Q96BU1-2|S1PBP_HUMAN Isoform 2 of S100P-binding protein OS=Homo sapiens GN=S100PBP;>sp|Q96BU1|S1PBP_HUMAN S100P-binding protein OS=Homo sapiens GN=S100PBP PE=1 SV=1
-0.130519	-0.0815386	0.0972132	-0.142079	-0.338428	-0.32997	NaN	NaN	NaN	NaN	NaN	NaN	biological regulation;cellular localization;cellular macromolecule localization;cellular macromolecule metabolic process;cellular metabolic process;cellular process;cellular protein localization;cellular protein metabolic process;localization;macromolecule localization;macromolecule metabolic process;macromolecule modification;metabolic process;positive regulation of biological process;positive r…	acid-amino acid ligase activity;catalytic activity;ligase activity;ligase activity, forming carbon-nitrogen bonds;small conjugating protein ligase activity;SUMO ligase activity	cell part;chromosomal part;cytoplasm;intracellular membrane-bounded organelle;intracellular non-membrane-bounded organelle;intracellular organelle;intracellular organelle part;intracellular part;kinetochore;macromolecular complex;membrane-bounded organelle;non-membrane-bounded organelle;nuclear body;nuclear part;nucleoplasm part;nucleus;organelle;organelle part;protein complex	RNA transport	Rad60-SLD	1.383e-16	2578900000	5	5	3	40.8	11.637	103	4	P55854;A8MUA9;A8MU27;B4DUW4	P55854;A8MUA9;A8MU27;B4DUW4	Small ubiquitin-related modifier 3	SUMO3	125	8398;17789;66750;76928;81784	>sp|P55854|SUMO3_HUMAN Small ubiquitin-related modifier 3 OS=Homo sapiens GN=SUMO3 PE=1 SV=2;>tr|A8MUA9|A8MUA9_HUMAN SMT3 suppressor of mif two 3 homolog 3 (Yeast), isoform CRA_d OS=Homo sapiens GN=SUMO3 PE=2 SV=1;>tr|A8MU27|A8MU27_HUMAN Small ubiquitin-re
-0.177318	0.106811	0.173533	NaN	NaN	NaN	NaN	NaN	NaN	0.10374	0.161139	-0.00129694					WD40	1.9402e-09	997400000	2	2	2	9.3	43.603	387	6	Q53HC9;A8MUM1;F8WDS8;C9J0U9;C9JVR6;D3YTH5	Q53HC9;A8MUM1;F8WDS8;C9J0U9;C9JVR6;D3YTH5	Protein TSSC1	TSSC1	128	70377;88121	>sp|Q53HC9|TSSC1_HUMAN Protein TSSC1 OS=Homo sapiens GN=TSSC1 PE=1 SV=2;>tr|A8MUM1|A8MUM1_HUMAN Protein TSSC1 OS=Homo sapiens GN=TSSC1 PE=2 SV=2;>tr|F8WDS8|F8WDS8_HUMAN Protein TSSC1 OS=Homo sapiens GN=TSSC1 PE=2 SV=1;>tr|C9J0U9|C9J0U9_HUMAN Protein TSSC1
0.315133	0.00105876	-0.478833	0.394374	0.433483	0.191673	NaN	NaN	NaN	-0.0989	1.0679	1.14262	anatomical structure development;apoptotic cell clearance;biological regulation;biosynthetic process;cardiac cell differentiation;cardiac muscle cell differentiation;cartilage development;cartilage development involved in endochondral bone morphogenesis;cell communication;cell development;cell differentiation;cell fate commitment;cellular biosynthetic process;cellular component organization;cellu…	binding;carboxylic acid binding;cation binding;chromatin binding;chromatin DNA binding;DNA binding;enzyme regulator activity;ion binding;isoprenoid binding;kinase regulator activity;ligand-dependent nuclear receptor activity;lipid binding;metal ion binding;molecular transducer activity;monocarboxylic acid binding;nucleic acid binding;phosphatidylinositol 3-kinase regulator activity;protein bindin…	cell body;cell part;cell projection;cell surface;chromatin;chromosomal part;cytoplasm;dendrite;intracellular membrane-bounded organelle;intracellular organelle;intracellular organelle part;intracellular part;membrane-bounded organelle;neuron projection;neuronal cell body;nuclear chromatin;nuclear chromosome part;nuclear part;nucleoplasm;nucleus;organelle;organelle part	Acute myeloid leukemia;Pathways in cancer	Hormone_recep;zf-C4	1.9212e-11	2121100000	5	5	4	12.9	50.742	457	5	P10276-2;P10276;A8MUP8;P10276-3;J3KSJ4	P10276-2;P10276;A8MUP8;P10276-3	Retinoic acid receptor alpha	RARA	129	10635;11612;37136;73701;89770	>sp|P10276-2|RARA_HUMAN Isoform Alpha-2 of Retinoic acid receptor alpha OS=Homo sapiens GN=RARA;>sp|P10276|RARA_HUMAN Retinoic acid receptor alpha OS=Homo sapiens GN=RARA PE=1 SV=2;>tr|A8MUP8|A8MUP8_HUMAN Retinoic acid receptor alpha OS=Homo sapiens GN=RAR
0.100318	-0.0915506	-0.196042	NaN	NaN	NaN	NaN	NaN	NaN	NaN	NaN	NaN	catabolic process;cellular catabolic process;cellular macromolecule catabolic process;cellular macromolecule metabolic process;cellular metabolic process;cellular process;ER-associated protein catabolic process;macromolecule catabolic process;macromolecule metabolic process;metabolic process;modification-dependent macromolecule catabolic process;modification-dependent protein catabolic process;pr…	binding;catalytic activity;coenzyme binding;cofactor binding;flavin adenine dinucleotide binding;oxidoreductase activity	cell part;cytoplasmic part;endoplasmic reticulum lumen;endoplasmic reticulum part;intracellular organelle lumen;intracellular organelle part;intracellular part;membrane-enclosed lumen;organelle lumen;organelle part			1.7174e-11	1205900000	1	1	1	13.6	27.333	236	3	A8MUR8;Q8IWF2-2;Q8IWF2	A8MUR8;Q8IWF2-2;Q8IWF2	FAD-dependent oxidoreductase domain-containing protein 2	FOXRED2	130	63218	>tr|A8MUR8|A8MUR8_HUMAN FAD-dependent oxidoreductase domain-containing protein 2 OS=Homo sapiens GN=FOXRED2 PE=2 SV=2;>sp|Q8IWF2-2|FXRD2_HUMAN Isoform 2 of FAD-dependent oxidoreductase domain-containing protein 2 OS=Homo sapiens GN=FOXRED2;>sp|Q8IWF2|FXRD2
-0.0197588	-0.137507	-0.0619191	NaN	NaN	NaN	0.434575	0.377848	-0.211023	NaN	NaN	NaN	activation of immune response;activation of innate immune response;activation of MAPK activity;activation of NF-kappaB-inducing kinase activity;activation of protein kinase activity;antigen receptor-mediated signaling pathway;B cell homeostasis;biological regulation;biosynthetic process;cell surface receptor linked signaling pathway;cellular biosynthetic process;cellular macromolecule biosyntheti…	binding;cation binding;ion binding;metal ion binding;molecular transducer activity;signal transducer activity	cell part;cytoplasm;cytoplasmic part;cytosolic part;IkappaB kinase complex;intracellular membrane-bounded organelle;intracellular organelle;intracellular part;macromolecular complex;membrane-bounded organelle;nucleus;organelle;protein complex	Acute myeloid leukemia;Adipocytokine signaling pathway;Apoptosis;B cell receptor signaling pathway;Chagas disease (American trypanosomiasis);Chemokine signaling pathway;Chronic myeloid leukemia;Cytosolic DNA-sensing pathway;Epithelial cell signaling in Helicobacter pylori infection;Hepatitis C;MAPK signaling pathway;NOD-like receptor signaling pathway;Osteoclast differentiation;Pancreatic cancer;…	NEMO	5.4541e-28	1113400000	8	8	5	22.9	47.256	411	17	A8MV29;E7EU78;C9J1R1;Q9Y6K9;Q9Y6K9-2;F8W9A9;C9JZ85;Q9Y6K9-3;C9JH59;C9JN51;REV__Q9Y6K9-3;REV__F8W9A9;REV__A8MV29;REV__E7EU78;REV__C9J1R1;REV__Q9Y6K9;REV__Q9Y6K9-2	A8MV29;E7EU78;C9J1R1;Q9Y6K9;Q9Y6K9-2;F8W9A9;C9JZ85;Q9Y6K9-3	NF-kappa-B essential modulator	IKBKG	131	5649;6188;6189;15439;32750;36943;64563;71399	>tr|A8MV29|A8MV29_HUMAN NF-kappa-B essential modulator OS=Homo sapiens GN=IKBKG PE=2 SV=2;>tr|E7EU78|E7EU78_HUMAN NF-kappa-B essential modulator OS=Homo sapiens GN=IKBKG PE=2 SV=1;>tr|C9J1R1|C9J1R1_HUMAN NF-kappa-B essential modulator OS=Homo sapiens GN=IK
-0.244758	4.95307	5.20402	NaN	NaN	NaN	NaN	NaN	NaN	NaN	NaN	NaN	activation of protein kinase activity;activation of protein kinase C activity by G-protein coupled receptor protein signaling pathway;biological regulation;cell activation;cell cycle checkpoint;cell migration;cell motility;cell surface receptor linked signaling pathway;cellular component movement;cellular process;cellular response to stimulus;cellular response to stress;DNA damage checkpoint;DNA …	adenyl nucleotide binding;adenyl ribonucleotide binding;ATP binding;binding;catalytic activity;cation binding;diacylglycerol kinase activity;enzyme inhibitor activity;enzyme regulator activity;ion binding;kinase activity;lipid kinase activity;metal ion binding;nucleotide binding;phosphotransferase activity, alcohol group as acceptor;protein binding;protein C-terminus binding;purine nucleotide bin…	cell part;cell projection;cytoplasm;intracellular membrane-bounded organelle;intracellular organelle;intracellular part;lamellipodium;membrane;membrane-bounded organelle;nucleus;organelle;plasma membrane	Glycerolipid metabolism;Glycerophospholipid metabolism;Phosphatidylinositol signaling system	Ank;C1_1;DAGK_acc;DAGK_cat	3.6298e-10	217370000	4	4	3	7.3	100.69	895	11	A8MVN1;Q13574-6;Q13574-2;Q13574-4;F6UCU9;Q13574-5;Q13574-3;Q13574;E9PNL8;E9PNZ3;F5H033	A8MVN1;Q13574-6;Q13574-2;Q13574-4;F6UCU9;Q13574-5;Q13574-3;Q13574;E9PNL8	Diacylglycerol kinase zeta	DGKZ	132	45849;49240;67893;76611	>tr|A8MVN1|A8MVN1_HUMAN Diacylglycerol kinase zeta OS=Homo sapiens GN=DGKZ PE=2 SV=3;>sp|Q13574-6|DGKZ_HUMAN Isoform 6 of Diacylglycerol kinase zeta OS=Homo sapiens GN=DGKZ;>sp|Q13574-2|DGKZ_HUMAN Isoform 2 of Diacylglycerol kinase zeta OS=Homo sapiens GN=
-0.330359	0.0210312	0.0698631	NaN	NaN	NaN	-0.159336	0.312825	0.300103	NaN	NaN	NaN	alcohol biosynthetic process;alcohol metabolic process;biosynthetic process;cellular biosynthetic process;cellular lipid metabolic process;cellular metabolic process;cellular process;cholesterol biosynthetic process;cholesterol metabolic process;farnesyl diphosphate biosynthetic process;farnesyl diphosphate metabolic process;geranyl diphosphate biosynthetic process;geranyl diphosphate metabolic p…	binding;catalytic activity;cation binding;dimethylallyltranstransferase activity;farnesyltranstransferase activity;geranyltranstransferase activity;ion binding;metal ion binding;prenyltransferase activity;transferase activity;transferase activity, transferring alkyl or aryl (other than methyl) groups	cell part;cytoplasmic part;cytosol;intracellular part	Terpenoid backbone biosynthesis	polyprenyl_synt	2.5221e-06	99691000	2	2	2	11.4	28.423	246	4	A8MVQ8;O95749;C9J6G3;C9J7M1	A8MVQ8;O95749;C9J6G3;C9J7M1	Geranylgeranyl pyrophosphate synthase	GGPS1	133	12839;88061	>tr|A8MVQ8|A8MVQ8_HUMAN Geranylgeranyl diphosphate synthase 1, isoform CRA_b OS=Homo sapiens GN=GGPS1 PE=2 SV=1;>sp|O95749|GGPPS_HUMAN Geranylgeranyl pyrophosphate synthase OS=Homo sapiens GN=GGPS1 PE=1 SV=1;>tr|C9J6G3|C9J6G3_HUMAN Geranylgeranyl pyrophosp
-0.432677	-0.126663	0.480054	NaN	NaN	NaN	NaN	NaN	NaN	NaN	NaN	NaN	biosynthetic process;cellular biosynthetic process;cellular macromolecule biosynthetic process;cellular macromolecule metabolic process;cellular metabolic process;cellular nitrogen compound metabolic process;cellular process;interaction with host;interspecies interaction between organisms;macromolecule biosynthetic process;macromolecule metabolic process;metabolic process;multi-organism process;n…		cell part;cytoplasm;cytoskeleton;intracellular non-membrane-bounded organelle;intracellular organelle;intracellular organelle part;intracellular part;macromolecular complex;non-membrane-bounded organelle;nuclear part;nucleoplasm part;organelle;organelle part;protein complex;ribonucleoprotein complex;spliceosomal complex;transcription factor complex		BACK;BTB;Kelch_1	7.87e-24	77502000	6	6	6	22.4	46.759	424	2	A8MVR0;Q9Y6Y0	A8MVR0;Q9Y6Y0	Influenza virus NS1A-binding protein	IVNS1ABP	134	43788;48185;55163;59285;69948;69949	>tr|A8MVR0|A8MVR0_HUMAN Influenza virus NS1A-binding protein OS=Homo sapiens GN=IVNS1ABP PE=2 SV=2;>sp|Q9Y6Y0|NS1BP_HUMAN Influenza virus NS1A-binding protein OS=Homo sapiens GN=IVNS1ABP PE=1 SV=3
0.188086	0.128868	-0.0443895	NaN	NaN	NaN	-0.211078	0.285331	0.510855	-0.111782	0.320606	0.404613	cellular macromolecule metabolic process;cellular metabolic process;cellular nitrogen compound metabolic process;cellular process;macromolecule metabolic process;metabolic process;mRNA metabolic process;mRNA processing;nitrogen compound metabolic process;nuclear mRNA splicing, via spliceosome;nucleic acid metabolic process;nucleobase-containing compound metabolic process;primary metabolic process…	molecular transducer activity;protein binding transcription factor activity;signal transducer activity;transcription cofactor activity;transcription corepressor activity;transcription factor binding transcription factor activity	catalytic step 2 spliceosome;cell part;intracellular organelle part;intracellular part;macromolecular complex;nuclear body;nuclear part;nuclear speck;nucleoplasm part;organelle part;ribonucleoprotein complex;spliceosomal complex	Spliceosome	WD40	4.701e-87	30087000000	18	18	18	53.9	57.193	514	7	O43660;A8MW61;O43660-2;D6RA26;B7Z982;H0YA24;H0YAA2	O43660;A8MW61;O43660-2;D6RA26	Pleiotropic regulator 1	PLRG1	136	7218;8894;18403;28653;32078;32600;32906;35930;46203;46661;48054;50139;61820;64894;71970;83519;83901;87428	>sp|O43660|PLRG1_HUMAN Pleiotropic regulator 1 OS=Homo sapiens GN=PLRG1 PE=1 SV=1;>tr|A8MW61|A8MW61_HUMAN Pleiotropic regulator 1 OS=Homo sapiens GN=PLRG1 PE=2 SV=1;>sp|O43660-2|PLRG1_HUMAN Isoform 2 of Pleiotropic regulator 1 OS=Homo sapiens GN=PLRG1;>tr|
1.0036	-3.97023	-5.40396	0.259867	0.338724	0.0111501	0.420827	0.349201	-0.0494438	0.335228	0.233723	-0.0669115		binding;cation binding;ion binding;metal ion binding;transition metal ion binding;zinc ion binding			DUF3776;PHD	3.5141e-20	244590000000	7	7	7	9.1	112.36	992	7	F8W9L8;A8MW92;A8MW92-4;E9PM57;A8MW92-2;A8MUE8;A8MXR8	F8W9L8;A8MW92;A8MW92-4	PHD finger protein 20-like protein 1	PHF20L1	137	39045;41067;51590;53869;59065;69185;86317	>tr|F8W9L8|F8W9L8_HUMAN PHD finger protein 20-like protein 1 OS=Homo sapiens GN=PHF20L1 PE=2 SV=1;>sp|A8MW92|P20L1_HUMAN PHD finger protein 20-like protein 1 OS=Homo sapiens GN=PHF20L1 PE=1 SV=2;>sp|A8MW92-4|P20L1_HUMAN Isoform 4 of PHD finger protein 20-l
-0.138348	-0.0488981	0.113178	NaN	NaN	NaN	NaN	NaN	NaN	NaN	NaN	NaN			cell part;integral to membrane;intrinsic to membrane;membrane part			3.0235e-101	11737000000	5	5	5	14.2	95.749	862	8	A8MWY0-3;H7C2N5;A8MWY0;A8MWY0-2;C9JA41;H7BYL8;C9JFK7;F1LLU5	A8MWY0-3;H7C2N5;A8MWY0;A8MWY0-2;C9JA41	UPF0577 protein KIAA1324-like	KIAA1324L	138	1109;9921;28375;39786;53862	>sp|A8MWY0-3|K132L_HUMAN Isoform 3 of UPF0577 protein KIAA1324-like OS=Homo sapiens GN=KIAA1324L;>tr|H7C2N5|H7C2N5_HUMAN UPF0577 protein KIAA1324-like (Fragment) OS=Homo sapiens GN=KIAA1324L PE=4 SV=1;>sp|A8MWY0|K132L_HUMAN UPF0577 protein KIAA1324-like OS
-0.118428	-0.0318907	0.0572649	-0.42471	-0.411339	0.333638	NaN	NaN	NaN	NaN	NaN	NaN	cellular macromolecule metabolic process;cellular metabolic process;cellular process;cellular protein metabolic process;macromolecule metabolic process;macromolecule modification;metabolic process;post-translational protein modification;primary metabolic process;protein metabolic process;protein modification process	binding;cation binding;ion binding;metal ion binding	cell part;cytoplasmic part;endoplasmic reticulum;endoplasmic reticulum lumen;endoplasmic reticulum part;intracellular membrane-bounded organelle;intracellular organelle;intracellular organelle lumen;intracellular organelle part;intracellular part;membrane-bounded organelle;membrane-enclosed lumen;organelle;organelle lumen;organelle part		FGE-sulfatase	9.2844e-14	3800000000	4	4	4	17.9	33.843	301	17	Q8NBJ7;A8MXB9;J3KQJ1;Q8NBJ7-2;Q8NBJ7-5;E9PBT8;J3QT17;C9JL30;H7C3B2;C9J660;Q8NBJ7-3;F8WA42;F8WEV7;F8WES7;F8WEX5;E9PG02;Q8NBJ7-4	Q8NBJ7;A8MXB9;J3KQJ1;Q8NBJ7-2;Q8NBJ7-5;E9PBT8;J3QT17;C9JL30;H7C3B2;C9J660;Q8NBJ7-3;F8WA42	Sulfatase-modifying factor 2	SUMF2	140	23709;25332;49328;63326	>sp|Q8NBJ7|SUMF2_HUMAN Sulfatase-modifying factor 2 OS=Homo sapiens GN=SUMF2 PE=1 SV=2;>tr|A8MXB9|A8MXB9_HUMAN Sulfatase-modifying factor 2 OS=Homo sapiens GN=SUMF2 PE=2 SV=2;>tr|J3KQJ1|J3KQJ1_HUMAN Sulfatase-modifying factor 2 OS=Homo sapiens GN=SUMF2 PE=
0.0867592	0.656911	0.649131	NaN	NaN	NaN	NaN	NaN	NaN	NaN	NaN	NaN	amine catabolic process;amine metabolic process;branched chain family amino acid catabolic process;branched chain family amino acid metabolic process;carboxylic acid catabolic process;carboxylic acid metabolic process;catabolic process;cellular amine metabolic process;cellular amino acid catabolic process;cellular amino acid metabolic process;cellular catabolic process;cellular ketone metabolic p…	[3-methyl-2-oxobutanoate dehydrogenase (acetyl-transferring)] kinase activity;adenyl nucleotide binding;adenyl ribonucleotide binding;ATP binding;binding;catalytic activity;kinase activity;nucleotide binding;phosphotransferase activity, alcohol group as acceptor;protein kinase activity;protein serine/threonine kinase activity;purine nucleotide binding;purine ribonucleoside triphosphate binding;pu…	cell part;cytoplasmic part;dihydrolipoyl dehydrogenase complex;intracellular organelle part;intracellular part;macromolecular complex;mitochondrial alpha-ketoglutarate dehydrogenase complex;mitochondrial part;mitochondrial tricarboxylic acid cycle enzyme complex;organelle part;protein complex;tricarboxylic acid cycle enzyme complex		BCDHK_Adom3;HATPase_c	6.5209e-17	613190000	4	4	4	30.4	24.295	217	7	H3BTL2;H3BS02;Q96G95;A8MY43;O14874;H3BNP3;H3BQP2	H3BTL2;H3BS02;Q96G95;A8MY43;O14874;H3BNP3	[3-methyl-2-oxobutanoate dehydrogenase [lipoamide]] kinase, mitochondrial	BCKDK	142	13063;47395;74823;81363	>tr|H3BTL2|H3BTL2_HUMAN [3-methyl-2-oxobutanoate dehydrogenase [lipoamide]] kinase, mitochondrial (Fragment) OS=Homo sapiens GN=BCKDK PE=2 SV=1;>tr|H3BS02|H3BS02_HUMAN [3-methyl-2-oxobutanoate dehydrogenase [lipoamide]] kinase, mitochondrial OS=Homo sapien
-0.374926	-0.202299	0.0141915	NaN	NaN	NaN	NaN	NaN	NaN	NaN	NaN	NaN	activation of immune response;activation of innate immune response;autophagic vacuole assembly;biological regulation;cell cycle;cell surface receptor linked signaling pathway;cellular component assembly;cellular component assembly at cellular level;cellular component organization;cellular component organization at cellular level;cellular component organization or biogenesis;cellular component org…	1-phosphatidylinositol-3-kinase activity;adenyl nucleotide binding;adenyl ribonucleotide binding;ATP binding;binding;catalytic activity;inositol or phosphatidylinositol kinase activity;kinase activity;lipid kinase activity;nucleotide binding;phosphatidylinositol 3-kinase activity;phosphatidylinositol kinase activity;phosphotransferase activity, alcohol group as acceptor;protein kinase activity;pu…	cell part;cytoplasmic part;cytosolic part;endosome;intracellular membrane-bounded organelle;intracellular organelle;intracellular part;late endosome;macromolecular complex;membrane-bounded organelle;midbody;organelle;phosphatidylinositol 3-kinase complex;protein complex	Inositol phosphate metabolism;ko05152;Phagosome;Phosphatidylinositol signaling system;Regulation of autophagy	PI3_PI4_kinase;PI3K_C2;PI3Ka	8.2438e-08	1074300000	3	3	2	7.4	94.399	824	8	A8MYT4;Q8NEB9;M0R0G8;M0R386;M0QZG0;K7EIV6;M0R308;K7EKH3	A8MYT4;Q8NEB9;M0R0G8	Phosphatidylinositol 3-kinase catalytic subunit type 3	PIK3C3	143	8120;19503;31397	>tr|A8MYT4|A8MYT4_HUMAN Phosphatidylinositol 3-kinase OS=Homo sapiens GN=PIK3C3 PE=2 SV=2;>sp|Q8NEB9|PK3C3_HUMAN Phosphatidylinositol 3-kinase catalytic subunit type 3 OS=Homo sapiens GN=PIK3C3 PE=1 SV=1;>tr|M0R0G8|M0R0G8_HUMAN Phosphatidylinositol 3-kinas
-0.213517	-0.0915903	0.0800482	NaN	NaN	NaN	0.224582	0.752784	0.485453	0.153084	-0.130118	-0.351117	biological regulation;cellular process;cellular response to stimulus;regulation of biological process;regulation of cellular process;response to stimulus;signal transduction	binding;GTP binding;guanyl nucleotide binding;guanyl ribonucleotide binding;nucleotide binding;purine nucleotide binding;purine ribonucleoside triphosphate binding;purine ribonucleotide binding;ribonucleotide binding	cell part;cytoplasm;cytoplasmic part;intracellular membrane-bounded organelle;intracellular organelle;intracellular part;membrane-bounded organelle;mitochondrion;organelle		MMR_HSR1;TGS	1.3193e-06	387550000	2	2	2	11.9	26.624	244	8	J3QKW7;A8MZF9;P55039;J3QL90;J3KRL5;J3QR71;J3QKV7;J3QRI9	J3QKW7;A8MZF9;P55039;J3QL90;J3KRL5;J3QR71;J3QKV7;J3QRI9	Developmentally-regulated GTP-binding protein 2	DRG2	145	75951;81848	>tr|J3QKW7|J3QKW7_HUMAN Developmentally-regulated GTP-binding protein 2 OS=Homo sapiens GN=DRG2 PE=2 SV=1;>tr|A8MZF9|A8MZF9_HUMAN Developmentally-regulated GTP-binding protein 2 OS=Homo sapiens GN=DRG2 PE=2 SV=1;>sp|P55039|DRG2_HUMAN Developmentally-regula
-0.0719477	0.0451432	0.147717	0.230879	0.588405	0.356931	0.197392	0.330263	0.0143166	0.24805	0.594541	0.470036	cellular macromolecule metabolic process;cellular metabolic process;cellular nitrogen compound metabolic process;cellular process;macromolecule metabolic process;metabolic process;mRNA metabolic process;mRNA processing;ncRNA metabolic process;ncRNA processing;nitrogen compound metabolic process;nucleic acid metabolic process;nucleic acid phosphodiester bond hydrolysis;nucleobase-containing compou…	binding;catalytic activity;endonuclease activity;endonuclease activity, active with either ribo- or deoxyribonucleic acids and producing 3'-phosphomonoesters;endoribonuclease activity;endoribonuclease activity, producing 3'-phosphomonoesters;hydrolase activity;hydrolase activity, acting on ester bonds;nuclease activity;nucleic acid binding;ribonuclease activity;tRNA-intron endonuclease activity;t…	cell part;intracellular non-membrane-bounded organelle;intracellular organelle;intracellular organelle part;intracellular part;macromolecular complex;non-membrane-bounded organelle;nuclear part;nucleolus;organelle;organelle part;protein complex;tRNA-intron endonuclease complex		tRNA_int_endo	1.5509e-53	4853700000	7	7	7	45	26.101	242	4	B0V3J0;A9C4B9;Q9BSV6;E7EQB3	B0V3J0;A9C4B9;Q9BSV6;E7EQB3	tRNA-splicing endonuclease subunit Sen34	TSEN34	146	15950;41976;43700;59372;60445;64159;65609	>tr|B0V3J0|B0V3J0_HUMAN tRNA-splicing endonuclease subunit Sen34 (Fragment) OS=Homo sapiens GN=TSEN34 PE=2 SV=1;>tr|A9C4B9|A9C4B9_HUMAN tRNA-splicing endonuclease subunit Sen34 (Fragment) OS=Homo sapiens GN=TSEN34 PE=2 SV=2;>sp|Q9BSV6|SEN34_HUMAN tRNA-spli
-0.0765409	0.447064	0.367963	NaN	NaN	NaN	NaN	NaN	NaN	NaN	NaN	NaN	biological regulation;biosynthetic process;catabolic process;cellular biosynthetic process;cellular catabolic process;cellular macromolecule biosynthetic process;cellular macromolecule catabolic process;cellular macromolecule metabolic process;cellular metabolic process;cellular nitrogen compound metabolic process;cellular process;exonucleolytic nuclear-transcribed mRNA catabolic process involved…	3'-5' exonuclease activity;3'-5'-exoribonuclease activity;binding;catalytic activity;exonuclease activity;exonuclease activity, active with either ribo- or deoxyribonucleic acids and producing 5'-phosphomonoesters;exoribonuclease activity;exoribonuclease activity, producing 5'-phosphomonoesters;hydrolase activity;hydrolase activity, acting on ester bonds;nuclease activity;nucleic acid binding;nuc…	CCR4-NOT complex;cell part;cytoplasmic part;cytosol;intracellular membrane-bounded organelle;intracellular organelle;intracellular organelle part;intracellular part;macromolecular complex;membrane-bounded organelle;nuclear part;nucleoplasm part;nucleus;organelle;organelle part;protein complex;transcription factor complex	RNA degradation	CAF1	3.7877e-16	479850000	5	5	5	39.8	14.656	128	5	B7Z9U0;B0AZS3;B7Z8R1;Q9UFF9;E5RIL2	B7Z9U0;B0AZS3;B7Z8R1;Q9UFF9;E5RIL2	CCR4-NOT transcription complex subunit 8	CNOT8	149	26643;48161;50452;53124;60010	>tr|B7Z9U0|B7Z9U0_HUMAN CCR4-NOT transcription complex subunit 8 OS=Homo sapiens GN=CNOT8 PE=2 SV=1;>tr|B0AZS3|B0AZS3_HUMAN CCR4-NOT transcription complex subunit 8 OS=Homo sapiens GN=CNOT8 PE=2 SV=1;>tr|B7Z8R1|B7Z8R1_HUMAN CCR4-NOT transcription complex s
-0.436415	-0.131905	0.233116	NaN	NaN	NaN	NaN	NaN	NaN	NaN	NaN	NaN	apoptosis;biological regulation;catabolic process;cell death;cellular catabolic process;cellular macromolecule catabolic process;cellular macromolecule metabolic process;cellular metabolic process;cellular process;cellular protein catabolic process;cellular protein metabolic process;death;defense response;defense response to virus;immune effector process;immune system process;induction of apoptos…	binding;identical protein binding;lamin binding;protein binding;protein dimerization activity;protein heterodimerization activity;protein homodimerization activity	cell part;cytoplasmic part;endoplasmic reticulum;envelope;integral to membrane;intracellular membrane-bounded organelle;intracellular organelle;intracellular organelle part;intracellular part;intrinsic to membrane;membrane;membrane part;membrane-bounded organelle;mitochondrial envelope;mitochondrial membrane;mitochondrial outer membrane;mitochondrial part;nuclear envelope;nuclear part;organelle;o…		BNIP3	4.5678e-43	271670000	9	9	8	51.4	19.558	179	3	B0AZS9;H0YBC7;O60238	B0AZS9;H0YBC7;O60238	BCL2/adenovirus E1B 19 kDa protein-interacting protein 3-like	BNIP3L	150	11142;11143;11144;29893;34971;52139;64808;64809;75443	>tr|B0AZS9|B0AZS9_HUMAN BCL2/adenovirus E1B 19 kDa protein-interacting protein 3-like OS=Homo sapiens GN=BNIP3L PE=2 SV=1;>tr|H0YBC7|H0YBC7_HUMAN BCL2/adenovirus E1B 19 kDa protein-interacting protein 3-like (Fragment) OS=Homo sapiens GN=BNIP3L PE=2 SV=1;>
-0.129985	-0.115636	0.0223692	NaN	NaN	NaN	0.00299692	-0.259273	0.0469372	-0.072139	1.59729	1.62698	cellular process;translational initiation	binding;nucleic acid binding;RNA binding;translation factor activity, nucleic acid binding;translation initiation factor activity	cell part;cytoplasmic part;eukaryotic translation initiation factor 3 complex;fibrillar center;intracellular organelle part;intracellular part;macromolecular complex;nuclear part;nucleolar part;nucleoplasm;organelle part;protein complex		Paf67	1.3408e-58	10246000000	21	21	13	37.9	66.726	564	5	Q9Y262;B0QY89;Q9Y262-2;B0QY90;H0Y7E6	Q9Y262;B0QY89;Q9Y262-2;B0QY90	Eukaryotic translation initiation factor 3 subunit L	EIF3L	154	12392;20010;23790;35849;48287;51946;53440;59537;61787;66724;66725;81268;83096;83097;84286;84287;86088;86298;87363;87366;87367	>sp|Q9Y262|EIF3L_HUMAN Eukaryotic translation initiation factor 3 subunit L OS=Homo sapiens GN=EIF3L PE=1 SV=1;>tr|B0QY89|B0QY89_HUMAN Eukaryotic translation initiation factor 3 subunit L OS=Homo sapiens GN=EIF3L PE=2 SV=1;>sp|Q9Y262-2|EIF3L_HUMAN Isoform
-0.182785	-0.272203	-0.131229	NaN	NaN	NaN	NaN	NaN	NaN	NaN	NaN	NaN	anatomical structure development;brown fat cell differentiation;cell differentiation;cellular developmental process;cellular process;developmental process;enucleate erythrocyte differentiation;erythrocyte differentiation;establishment of localization;fat cell differentiation;gas transport;heart development;multicellular organismal process;muscle contraction;muscle system process;myeloid cell diff…	binding;cation binding;heme binding;ion binding;iron ion binding;metal ion binding;oxygen binding;oxygen transporter activity;substrate-specific transporter activity;tetrapyrrole binding;transition metal ion binding;transporter activity			Globin	3.1643e-18	3490200000	6	6	6	48.3	15.988	143	6	B0QYF8;P02144;F2Z2F1;Q8WVH6;B0QYF7;F2Z337	B0QYF8;P02144;F2Z2F1;Q8WVH6;B0QYF7	Myoglobin	MB	156	26982;27016;31366;32080;56830;82532	>tr|B0QYF8|B0QYF8_HUMAN Myoglobin (Fragment) OS=Homo sapiens GN=MB PE=2 SV=1;>sp|P02144|MYG_HUMAN Myoglobin OS=Homo sapiens GN=MB PE=1 SV=2;>tr|F2Z2F1|F2Z2F1_HUMAN Myoglobin (Fragment) OS=Homo sapiens GN=MB PE=2 SV=1;>tr|Q8WVH6|Q8WVH6_HUMAN Myoglobin OS=Ho
-0.505092	-1.09242	-0.473381	NaN	NaN	NaN	NaN	NaN	NaN	NaN	NaN	NaN	biological regulation;positive regulation of catalytic activity;positive regulation of GTPase activity;positive regulation of hydrolase activity;positive regulation of molecular function;positive regulation of Rab GTPase activity;positive regulation of Ras GTPase activity;regulation of biological process;regulation of catabolic process;regulation of catalytic activity;regulation of cellular catab…	binding;enzyme activator activity;enzyme regulator activity;GTPase activator activity;GTPase regulator activity;identical protein binding;nucleoside-triphosphatase regulator activity;protein binding;protein dimerization activity;protein homodimerization activity;Rab GTPase activator activity;Ras GTPase activator activity;small GTPase regulator activity	cell part;intracellular		RabGAP-TBC	8.246e-29	130160000	6	6	6	29.3	36.514	324	6	Q8WUA7-3;B0QYI3;Q8WUA7;F8WDP1;Q8WUA7-2;B0QYI1	Q8WUA7-3;B0QYI3;Q8WUA7;F8WDP1;Q8WUA7-2;B0QYI1	TBC1 domain family member 22A	TBC1D22A	158	51368;57229;57230;58979;72470;75420	>sp|Q8WUA7-3|TB22A_HUMAN Isoform 3 of TBC1 domain family member 22A OS=Homo sapiens GN=TBC1D22A;>tr|B0QYI3|B0QYI3_HUMAN TBC1 domain family member 22A OS=Homo sapiens GN=TBC1D22A PE=2 SV=1;>sp|Q8WUA7|TB22A_HUMAN TBC1 domain family member 22A OS=Homo sapiens
-0.811535	-1.13652	-0.320182	NaN	NaN	NaN	NaN	NaN	NaN	NaN	NaN	NaN	anatomical structure development;autophagy;biological regulation;biosynthetic process;catabolic process;cellular biosynthetic process;cellular catabolic process;cellular component organization;cellular component organization at cellular level;cellular component organization or biogenesis;cellular component organization or biogenesis at cellular level;cellular macromolecule biosynthetic process;ce…	binding;DNA binding;nucleic acid binding;nucleic acid binding transcription factor activity;regulatory region DNA binding;regulatory region nucleic acid binding;sequence-specific DNA binding transcription factor activity;transcription regulatory region DNA binding	cell part;cytoplasm;intracellular membrane-bounded organelle;intracellular organelle;intracellular organelle part;intracellular part;macromolecular complex;membrane-bounded organelle;nuclear part;nucleoplasm part;nucleus;organelle;organelle part;protein complex;transcription factor complex		DUF3371;HLH	1.8117e-13	194340000	4	4	4	15.8	52.864	476	8	P19484;B0QYS6;B0QYS7;B1AKB2;B1AKB4;B1AKB1;B1AKB5;P19484-2	P19484;B0QYS6;B0QYS7;B1AKB2;B1AKB4;B1AKB1;B1AKB5;P19484-2	Transcription factor EB	TFEB	159	22612;62389;83549;85748	>sp|P19484|TFEB_HUMAN Transcription factor EB OS=Homo sapiens GN=TFEB PE=1 SV=3;>tr|B0QYS6|B0QYS6_HUMAN Transcription factor EB OS=Homo sapiens GN=TFEB PE=2 SV=1;>tr|B0QYS7|B0QYS7_HUMAN Transcription factor EB OS=Homo sapiens GN=TFEB PE=2 SV=1;>tr|B1AKB2|B
-0.605062	-0.620065	-0.168354	NaN	NaN	NaN	-0.378201	0.0300321	0.0746224	0.240894	0.455938	0.316338					Pcc1	1.579e-08	778980000	2	2	2	36.8	10.42	106	2	B0S8I7;Q14657	B0S8I7;Q14657	L antigen family member 3	LAGE3	160	9142;26889	>tr|B0S8I7|B0S8I7_HUMAN EKC/KEOPS complex subunit LAGE3 OS=Homo sapiens GN=LAGE3 PE=2 SV=1;>sp|Q14657|LAGE3_HUMAN EKC/KEOPS complex subunit LAGE3 OS=Homo sapiens GN=LAGE3 PE=1 SV=2
-0.0584734	0.0628462	0.178678	0.0740976	0.404415	0.452773	0.0579718	0.279448	0.0660217	0.00528887	0.370727	0.743051	anatomical structure development;apoptosis;apoptosis in response to endoplasmic reticulum stress;biological regulation;brain development;catabolic process;cell cycle process;cell death;cell differentiation;cellular catabolic process;cellular component assembly;cellular component assembly at cellular level;cellular component organization;cellular component organization at cellular level;cellular c…	binding;polyubiquitin binding;proteasome binding;protein binding;protein complex binding;ribonucleoprotein binding;ribosome binding;small conjugating protein binding;ubiquitin binding	BAT3 complex;cell part;cytoplasmic part;cytosolic part;ER membrane insertion complex;intracellular membrane-bounded organelle;intracellular organelle;intracellular part;macromolecular complex;membrane-bounded organelle;nucleus;organelle;protein complex		DUF3538;ubiquitin	0	118300000000	36	36	36	41.1	118.69	1126	21	P46379-2;B0UX83;P46379;P46379-3;P46379-5;P46379-4;F6S6P2;H0Y710;F6RG75;F6VEM6;F6X9W3;F6U341;H0Y4L1;F6UR09;F6XTU0;F6WML8;F6U1F2;F6TC96;H0Y7K4;H0Y759;H0Y583	P46379-2;B0UX83;P46379;P46379-3;P46379-5;P46379-4	Large proline-rich protein BAG6	BAG6	161	398;3077;5214;5433;6890;6891;11404;11828;17873;19537;26726;28611;38859;43319;44034;45517;45518;45598;45805;46039;47798;49023;51072;56990;63331;63332;65073;65074;67346;78836;83177;83178;84052;87002;89935;89936	>sp|P46379-2|BAG6_HUMAN Isoform 2 of Large proline-rich protein BAG6 OS=Homo sapiens GN=BAG6;>tr|B0UX83|B0UX83_HUMAN HLA-B associated transcript 3, isoform CRA_a OS=Homo sapiens GN=BAG6 PE=4 SV=1;>sp|P46379|BAG6_HUMAN Large proline-rich protein BAG6 OS=Hom
-0.098209	-0.0666816	0.0305537	0.205313	0.22606	0.0200682	NaN	NaN	NaN	NaN	NaN	NaN		catalytic activity;hydrolase activity	cell part;integral to membrane;intrinsic to membrane;membrane part			1.0855e-20	3298100000	7	7	7	20.6	63.243	558	5	O95870;B0UXB6;B3KNX9;O95870-2;F2Z3H2	O95870;B0UXB6;B3KNX9;O95870-2	Abhydrolase domain-containing protein 16A	ABHD16A	162	4336;5223;30049;43689;49821;59095;78069	>sp|O95870|ABHGA_HUMAN Abhydrolase domain-containing protein 16A OS=Homo sapiens GN=ABHD16A PE=1 SV=3;>tr|B0UXB6|B0UXB6_HUMAN Abhydrolase domain-containing protein 16A OS=Homo sapiens GN=ABHD16A PE=4 SV=1;>tr|B3KNX9|B3KNX9_HUMAN Abhydrolase domain-containi
-0.0238298	-0.037067	0.0133924	-0.0413634	-0.164449	-0.0417679	0.0513228	-0.150576	-0.0505109	0.183543	-0.00863115	-0.216913	cellular component organization;cellular component organization at cellular level;cellular component organization or biogenesis;cellular component organization or biogenesis at cellular level;cellular process;COPI coating of Golgi vesicle;establishment of localization;establishment of localization in cell;establishment of protein localization;Golgi transport vesicle coating;Golgi vesicle transpor…		AP-type membrane coat adaptor complex;cell part;clathrin adaptor complex;COPI vesicle coat;cytoplasmic part;cytoplasmic vesicle part;cytosol;Golgi apparatus part;intracellular organelle part;intracellular part;macromolecular complex;membrane coat;membrane part;organelle part;protein complex;vesicle coat		Adap_comp_sub;Clat_adaptor_s	5.6741e-138	20226000000	30	30	30	46.4	61.626	552	4	B0YIW6;P48444;P48444-2;E9PK34	B0YIW6;P48444;P48444-2	Coatomer subunit delta	ARCN1	163	1737;5311;10643;19928;24524;24525;30574;30575;33626;36063;36064;37391;38269;38738;39143;42369;43113;49398;55093;55555;56062;66800;67444;77255;79950;81924;86714;86715;86716;89894	>tr|B0YIW6|B0YIW6_HUMAN Archain 1, isoform CRA_a OS=Homo sapiens GN=ARCN1 PE=2 SV=1;>sp|P48444|COPD_HUMAN Coatomer subunit delta OS=Homo sapiens GN=ARCN1 PE=1 SV=1;>sp|P48444-2|COPD_HUMAN Isoform 2 of Coatomer subunit delta OS=Homo sapiens GN=ARCN1
0.0806457	0.0283192	-0.0900699	-0.133982	-0.138844	-0.0225572	0.00750896	-0.113103	-0.225019	-0.0685783	-0.175579	-0.174495	cellular component biogenesis;cellular component biogenesis at cellular level;cellular component organization or biogenesis;cellular component organization or biogenesis at cellular level;cellular macromolecule metabolic process;cellular metabolic process;cellular nitrogen compound metabolic process;cellular process;macromolecule metabolic process;metabolic process;mRNA metabolic process;mRNA pro…	binding;nucleic acid binding;RNA binding	box C/D snoRNP complex;cell part;intracellular non-membrane-bounded organelle;intracellular organelle;intracellular organelle part;intracellular part;macromolecular complex;non-membrane-bounded organelle;nuclear part;nucleolar part;nucleolus;nucleoplasm;organelle;organelle part;ribonucleoprotein complex;small nucleolar ribonucleoprotein complex;spliceosomal complex	Ribosome biogenesis in eukaryotes;Spliceosome	Ribosomal_L7Ae	3.0393e-138	34031000000	9	9	9	51.6	14.173	128	2	P55769;B1AHD1	P55769;B1AHD1	NHP2-like protein 1	NHP2L1	165	1145;8467;8468;8469;17714;38786;43804;55918;60538	>sp|P55769|NH2L1_HUMAN NHP2-like protein 1 OS=Homo sapiens GN=NHP2L1 PE=1 SV=3;>tr|B1AHD1|B1AHD1_HUMAN NHP2-like protein 1 OS=Homo sapiens GN=NHP2L1 PE=2 SV=1
0.151077	0.0805391	-0.0688181	NaN	NaN	NaN	0.0257506	0.0230387	-0.0420243	NaN	NaN	NaN	acyl-CoA metabolic process;amine catabolic process;amine metabolic process;anatomical structure development;biosynthetic process;branched chain family amino acid catabolic process;branched chain family amino acid metabolic process;carboxylic acid catabolic process;carboxylic acid metabolic process;catabolic process;cellular amine metabolic process;cellular amino acid catabolic process;cellular am…	binding;carbon-carbon lyase activity;carboxylic acid binding;catalytic activity;cation binding;coenzyme binding;cofactor binding;fatty acid binding;fatty-acyl-CoA binding;hydroxymethylglutaryl-CoA lyase activity;identical protein binding;ion binding;lipid binding;lyase activity;magnesium ion binding;manganese ion binding;metal ion binding;monocarboxylic acid binding;oxo-acid-lyase activity;protei…	cell part;cytoplasmic part;intracellular membrane-bounded organelle;intracellular organelle;intracellular organelle lumen;intracellular organelle part;intracellular part;membrane;membrane-bounded organelle;membrane-enclosed lumen;microbody;mitochondrial inner membrane;mitochondrial matrix;mitochondrial membrane;mitochondrial part;organelle;organelle inner membrane;organelle lumen;organelle membra…	Butanoate metabolism;Geraniol degradation;Peroxisome;Synthesis and degradation of ketone bodies;Valine, leucine and isoleucine degradation	HMGL-like	3.5752e-38	9261800000	12	12	10	40.7	31.735	300	7	B1AK13;P35914;P35914-3;P35914-2;H0Y2L7;B7Z4D4;B7Z212	B1AK13;P35914;P35914-3;P35914-2	Hydroxymethylglutaryl-CoA lyase, mitochondrial	HMGCL	169	786;10740;22361;22362;24025;26199;27277;30902;36876;43849;52620;87882	>tr|B1AK13|B1AK13_HUMAN 3-hydroxymethyl-3-methylglutaryl-Coenzyme A lyase (Hydroxymethylglutaricaciduria), isoform CRA_b OS=Homo sapiens GN=HMGCL PE=2 SV=1;>sp|P35914|HMGCL_HUMAN Hydroxymethylglutaryl-CoA lyase, mitochondrial OS=Homo sapiens GN=HMGCL PE=1
-0.0722314	0.114003	0.138289	0.160755	0.699535	0.470693	-0.144745	0.380974	0.545332	-0.186632	0.450494	0.559134	biological regulation;cell migration;cell motility;cell proliferation;cellular component movement;cellular component organization;cellular component organization or biogenesis;cellular process;locomotion;macromolecule metabolic process;metabolic process;neuromuscular junction development;positive regulation of biological process;positive regulation of catabolic process;positive regulation of cell…	binding;catalytic activity;cation binding;endopeptidase activity;epidermal growth factor binding;growth factor binding;hormone binding;hydrolase activity;ion binding;metal ion binding;metalloendopeptidase activity;metallopeptidase activity;peptidase activity;peptidase activity, acting on L-amino acid peptides;protein binding	cell part;cell surface;cytoplasmic part;cytosol;intracellular membrane-bounded organelle;intracellular organelle;intracellular part;membrane-bounded organelle;mitochondrion;organelle		Peptidase_M16;Peptidase_M16_C	4.4326e-51	9843300000	13	13	13	12.2	131.57	1150	6	O43847;O43847-2;B1AKJ5;G3V1R5;H0Y5G9;F5H7V1	O43847;O43847-2;B1AKJ5	Nardilysin	NRD1	173	2522;4361;9289;12607;29643;42419;42420;42421;45777;62773;66329;74457;88678	>sp|O43847|NRDC_HUMAN Nardilysin OS=Homo sapiens GN=NRD1 PE=1 SV=2;>sp|O43847-2|NRDC_HUMAN Isoform 2 of Nardilysin OS=Homo sapiens GN=NRD1;>tr|B1AKJ5|B1AKJ5_HUMAN Nardilysin OS=Homo sapiens GN=NRD1 PE=2 SV=1
-0.332406	-0.0140036	0.111934	NaN	NaN	NaN	NaN	NaN	NaN	NaN	NaN	NaN	establishment of localization;lipid transport;organic substance transport;transport	binding;lipid binding;phospholipid binding			Oxysterol_BP;PH	2.834e-187	932280000	9	8	8	18.5	73.859	655	11	E9PJW9;Q96SU4-7;Q96SU4-2;Q96SU4;B1AKJ6;J3KPA3;Q96SU4-5;Q96SU4-4;Q96SU4-3;Q96SU4-6;H0YE19	E9PJW9;Q96SU4-7;Q96SU4-2;Q96SU4;B1AKJ6;J3KPA3;Q96SU4-5;Q96SU4-4;Q96SU4-3;Q96SU4-6	Oxysterol-binding protein;Oxysterol-binding protein-related protein 9	OSBPL9	174	14801;32670;42737;43180;43181;63280;63783;85873;87059	>tr|E9PJW9|E9PJW9_HUMAN Oxysterol-binding protein OS=Homo sapiens GN=OSBPL9 PE=2 SV=1;>sp|Q96SU4-7|OSBL9_HUMAN Isoform 7 of Oxysterol-binding protein-related protein 9 OS=Homo sapiens GN=OSBPL9;>sp|Q96SU4-2|OSBL9_HUMAN Isoform 2 of Oxysterol-binding protei
-0.192068	-0.203366	0.0888136	NaN	NaN	NaN	0.252695	-0.184809	-0.447787	NaN	NaN	NaN		binding;nucleic acid binding;protein transporter activity;RNA binding;substrate-specific transporter activity;translation factor activity, nucleic acid binding;translation initiation factor activity;transporter activity	cell part;cytoplasm;cytoplasmic part;cytosol;intracellular membrane-bounded organelle;intracellular organelle;intracellular organelle part;intracellular part;membrane-bounded organelle;nuclear body;nuclear part;nuclear speck;nucleoplasm part;nucleus;organelle;organelle part;PML body		EIF4E-T	1.3168e-108	2609300000	31	31	29	39.8	105.55	961	11	B1AKL4;Q9NRA8;Q9NRA8-3;Q9NRA8-2;B4DR76;B1AKL5;B0QYZ7;B1AKL6;H7C0J7;REV__B1AKL5;REV__B0QYZ7	B1AKL4;Q9NRA8;Q9NRA8-3;Q9NRA8-2;B4DR76	Eukaryotic translation initiation factor 4E transporter	EIF4ENIF1	175	820;5527;6547;21336;28338;28339;35670;40714;40715;43528;51552;55342;55343;63585;64485;68127;68138;70289;70883;73192;73824;73825;74030;74106;75260;83963;86613;87567;87606;87607;88137	>tr|B1AKL4|B1AKL4_HUMAN Eukaryotic translation initiation factor 4E transporter OS=Homo sapiens GN=EIF4ENIF1 PE=2 SV=1;>sp|Q9NRA8|4ET_HUMAN Eukaryotic translation initiation factor 4E transporter OS=Homo sapiens GN=EIF4ENIF1 PE=1 SV=2;>sp|Q9NRA8-3|4ET_HUMA
-1.02334	-1.6192	-0.591072	NaN	NaN	NaN	NaN	NaN	NaN	NaN	NaN	NaN	biosynthetic process;cellular biosynthetic process;cellular macromolecule biosynthetic process;cellular macromolecule metabolic process;cellular metabolic process;cellular nitrogen compound metabolic process;cellular process;DNA metabolic process;DNA replication;macromolecule biosynthetic process;macromolecule metabolic process;metabolic process;nitrogen compound metabolic process;nucleic acid me…	binding;DNA binding;nucleic acid binding;nucleic acid binding transcription factor activity;sequence-specific DNA binding transcription factor activity	cell junction;cell part;intracellular membrane-bounded organelle;intracellular organelle;intracellular part;membrane-bounded organelle;nucleus;organelle		CTF_NFI;MH1;NfI_DNAbd_pre-N	2.5723e-11	30258000	2	2	2	11.8	42.304	380	10	B1AKN6;B1AKN7;B1AKN5;Q12857-2;Q12857;S4R308;S4R3K4;Q12857-3;B1AKN8;Q12857-4	B1AKN6;B1AKN7;B1AKN5;Q12857-2;Q12857;S4R308;S4R3K4;Q12857-3;B1AKN8;Q12857-4	Nuclear factor 1 A-type	NFIA	176	50889;71482	>tr|B1AKN6|B1AKN6_HUMAN Nuclear factor 1 OS=Homo sapiens GN=NFIA PE=2 SV=1;>tr|B1AKN7|B1AKN7_HUMAN Nuclear factor 1 OS=Homo sapiens GN=NFIA PE=2 SV=1;>tr|B1AKN5|B1AKN5_HUMAN Nuclear factor 1 OS=Homo sapiens GN=NFIA PE=2 SV=1;>sp|Q12857-2|NFIA_HUMAN Isoform
-0.0517862	-0.338969	-0.204826	NaN	NaN	NaN	NaN	NaN	NaN	NaN	NaN	NaN	apoptosis;biological regulation;carbohydrate transport;cell death;cellular process;death;establishment of localization;negative regulation of apoptosis;negative regulation of biological process;negative regulation of cell death;negative regulation of cellular process;negative regulation of glucose import;negative regulation of glucose transport;negative regulation of programmed cell death;negativ…		cell part;cytoplasm;cytoskeletal part;intracellular organelle part;intracellular part;macromolecular complex;microtubule associated complex;organelle part;protein complex		DED	3.3486e-27	2340900000	9	9	9	53.8	15.04	130	3	Q15121;B1AKZ3;B1AKZ5	Q15121;B1AKZ3;B1AKZ5	Astrocytic phosphoprotein PEA-15	PEA15	179	11289;12638;36200;47439;47440;60342;66747;84438;88775	>sp|Q15121|PEA15_HUMAN Astrocytic phosphoprotein PEA-15 OS=Homo sapiens GN=PEA15 PE=1 SV=2;>tr|B1AKZ3|B1AKZ3_HUMAN Astrocytic phosphoprotein PEA-15 OS=Homo sapiens GN=PEA15 PE=2 SV=1;>tr|B1AKZ5|B1AKZ5_HUMAN Astrocytic phosphoprotein PEA-15 OS=Homo sapiens
NaN	NaN	NaN	NaN	NaN	NaN	-0.243011	0.117825	0.330406	0.420036	-0.151898	-0.644565			cell part;cytoplasm;intracellular part		CDC37_M	1.8205e-06	191450000	2	2	2	10.4	35.58	308	2	B1AL69;Q7L3B6	B1AL69;Q7L3B6	Hsp90 co-chaperone Cdc37-like 1	CDC37L1	180	1802;14233	>tr|B1AL69|B1AL69_HUMAN Hsp90 co-chaperone Cdc37-like 1 OS=Homo sapiens GN=CDC37L1 PE=2 SV=1;>sp|Q7L3B6|CD37L_HUMAN Hsp90 co-chaperone Cdc37-like 1 OS=Homo sapiens GN=CDC37L1 PE=1 SV=1
0.130453	0.00696779	0.0175361	-0.0925304	-0.205319	-0.0897988	0.0469459	0.0864772	-0.0847929	-0.210958	-0.211748	-0.0187994	anatomical structure development;biological regulation;cell projection assembly;cell projection organization;cell surface receptor linked signaling pathway;cellular component assembly;cellular component assembly at cellular level;cellular component organization;cellular component organization at cellular level;cellular component organization or biogenesis;cellular component organization or biogen…	binding;enzyme regulator activity;GTPase regulator activity;guanyl-nucleotide exchange factor activity;lipid binding;nucleoside-triphosphatase regulator activity;phospholipid binding;Ras guanyl-nucleotide exchange factor activity;Rho guanyl-nucleotide exchange factor activity;small GTPase regulator activity	adherens junction;anchoring junction;cell body;cell cortex;cell junction;cell part;cell projection;cell-substrate adherens junction;cell-substrate junction;cytoplasmic part;cytosol;focal adhesion;intracellular;intracellular part;lamellipodium;macromolecular complex;neuron projection;neuronal cell body;protein complex;ruffle	Regulation of actin cytoskeleton	CH;PH;RhoGEF;SH3_2	3.8083e-99	7681500000	24	24	24	38.7	73.139	646	19	Q14155-1;B1ALK7;B7Z6G2;Q14155-5;Q14155-6;Q14155-2;Q14155-3;Q14155;E7EUY6;E9PDQ5;E7EU80;C9JDI6;B1ANY6;Q15052-2;B7Z3C7;Q15052;C9JAD7;B7Z6D9;E7ENL8	Q14155-1;B1ALK7;B7Z6G2;Q14155-5;Q14155-6;Q14155-2;Q14155-3;Q14155;E7EUY6	Rho guanine nucleotide exchange factor 7	ARHGEF7	181	6562;16074;19151;34593;35187;37857;37858;39360;39929;50437;50438;50569;53318;53516;56736;68197;68198;70151;70510;74410;76579;76580;77635;78352	>sp|Q14155-1|ARHG7_HUMAN Isoform 1 of Rho guanine nucleotide exchange factor 7 OS=Homo sapiens GN=ARHGEF7;>tr|B1ALK7|B1ALK7_HUMAN Rho guanine nucleotide exchange factor 7 OS=Homo sapiens GN=ARHGEF7 PE=2 SV=1;>tr|B7Z6G2|B7Z6G2_HUMAN Rho guanine nucleotide e
0.026094	0.134804	0.0832357	NaN	NaN	NaN	NaN	NaN	NaN	NaN	NaN	NaN	establishment of localization;transport		cell part;cytoplasmic part;endosomal part;endosome;endosome membrane;integral to membrane;intracellular membrane-bounded organelle;intracellular organelle;intracellular organelle part;intracellular part;intrinsic to membrane;late endosome;late endosome membrane;lysosomal membrane;lysosome;lytic vacuole;membrane;membrane part;membrane-bounded organelle;organelle;organelle membrane;organelle part;v…		Tmemb_9	5.1851e-20	4611300000	3	3	3	32.8	20.574	183	6	Q9P0T7;B1ALM5;B1ALM7;B1ALM4;F2Z389;B1ALM8	Q9P0T7;B1ALM5;B1ALM7;B1ALM4	Transmembrane protein 9	TMEM9	182	9603;39186;70218	>sp|Q9P0T7|TMEM9_HUMAN Transmembrane protein 9 OS=Homo sapiens GN=TMEM9 PE=1 SV=1;>tr|B1ALM5|B1ALM5_HUMAN Transmembrane protein 9 OS=Homo sapiens GN=TMEM9 PE=2 SV=1;>tr|B1ALM7|B1ALM7_HUMAN Transmembrane protein 9 (Fragment) OS=Homo sapiens GN=TMEM9 PE=2 SV
NaN	NaN	NaN	0.125122	-0.0108242	0.0145756	0.234816	-0.124352	-0.389553	-0.0104227	-0.195499	-0.187837	biological regulation;cell communication;cell-cell signaling;cellular component assembly;cellular component assembly at cellular level;cellular component organization;cellular component organization at cellular level;cellular component organization or biogenesis;cellular component organization or biogenesis at cellular level;cellular macromolecular complex assembly;cellular macromolecular complex…	binding;cation binding;diacylglycerol binding;ion binding;lipid binding;metal ion binding;molecular transducer activity;receptor activity;signal transducer activity	cell junction;cell part;cytoplasmic part;Golgi apparatus;intracellular membrane-bounded organelle;intracellular organelle;intracellular part;membrane;membrane-bounded organelle;neuromuscular junction;organelle;plasma membrane;synapse		C1_1;C2;DUF1041;Membr_traf_MHD	2.0128e-18	1179100000	5	5	5	4	180.68	1591	3	O14795;F8W8M9;B1AM27	O14795;F8W8M9;B1AM27	Protein unc-13 homolog B	UNC13B	184	3612;10807;10808;11047;30161	>sp|O14795|UN13B_HUMAN Protein unc-13 homolog B OS=Homo sapiens GN=UNC13B PE=1 SV=2;>tr|F8W8M9|F8W8M9_HUMAN Protein unc-13 homolog B OS=Homo sapiens GN=UNC13B PE=2 SV=1;>tr|B1AM27|B1AM27_HUMAN Protein unc-13 homolog B OS=Homo sapiens GN=UNC13B PE=2 SV=1
-0.324055	-0.0191363	-0.0603752	NaN	NaN	NaN	NaN	NaN	NaN	-0.506737	-0.496159	-0.0942348	cellular metabolic process;cellular nitrogen compound metabolic process;cellular process;drug metabolic process;heterocycle metabolic process;metabolic process;nitrogen compound metabolic process;nucleobase-containing compound metabolic process;nucleobase-containing small molecule interconversion;nucleobase-containing small molecule metabolic process;nucleoside phosphate metabolic process;nucleot…	adenyl nucleotide binding;adenyl ribonucleotide binding;ATP binding;binding;catalytic activity;guanylate kinase activity;kinase activity;nucleobase-containing compound kinase activity;nucleotide binding;nucleotide kinase activity;phosphotransferase activity, phosphate group as acceptor;purine nucleotide binding;purine ribonucleoside triphosphate binding;purine ribonucleotide binding;ribonucleotid…	cell part;cytoplasmic part;cytosol;intracellular part	Purine metabolism	Guanylate_kin	2.0751e-15	1684900000	5	5	1	53.3	21.725	197	3	Q16774;B1ANH5;B1ANH6	Q16774;B1ANH5;B1ANH6	Guanylate kinase	GUK1	186	7345;11169;40463;67996;82094	>sp|Q16774|KGUA_HUMAN Guanylate kinase OS=Homo sapiens GN=GUK1 PE=1 SV=2;>tr|B1ANH5|B1ANH5_HUMAN Guanylate kinase OS=Homo sapiens GN=GUK1 PE=2 SV=1;>tr|B1ANH6|B1ANH6_HUMAN Guanylate kinase OS=Homo sapiens GN=GUK1 PE=2 SV=1
0.144456	0.393464	0.286742	0.068456	0.310177	0.238835	0.349079	0.490136	0.086387	0.3649	0.503913	0.164063	activation of immune response;biological regulation;calcium ion homeostasis;cation homeostasis;cellular calcium ion homeostasis;cellular cation homeostasis;cellular chemical homeostasis;cellular divalent inorganic cation homeostasis;cellular homeostasis;cellular ion homeostasis;cellular metal ion homeostasis;cellular process;chemical homeostasis;complement activation;complement activation, classi…	enzyme inhibitor activity;enzyme regulator activity	anchored to membrane;apical plasma membrane;cell part;cell surface;extracellular region;integral to membrane;integral to plasma membrane;intrinsic to membrane;intrinsic to plasma membrane;membrane part;membrane raft;plasma membrane part	Complement and coagulation cascades;Hematopoietic cell lineage;Viral myocarditis	Sushi	2.1629e-67	8368900000	11	11	11	40.2	35.695	326	12	H3BLV0;P08174-4;E9PSH2;P08174;P08174-3;P08174-5;P08174-2;B1AP13;P08174-6;P08174-7;B1AP15;H7BY55	H3BLV0;P08174-4;E9PSH2;P08174;P08174-3;P08174-5;P08174-2;B1AP13;P08174-6;P08174-7;B1AP15	Complement decay-accelerating factor	CD55	187	14142;18312;26358;44968;47134;61283;66008;66009;80170;85363;87826	>tr|H3BLV0|H3BLV0_HUMAN Complement decay-accelerating factor (Fragment) OS=Homo sapiens GN=CD55 PE=4 SV=1;>sp|P08174-4|DAF_HUMAN Isoform 4 of Complement decay-accelerating factor OS=Homo sapiens GN=CD55;>tr|E9PSH2|E9PSH2_HUMAN Complement decay-accelerating
-0.126619	0.268052	0.0652997	NaN	NaN	NaN	NaN	NaN	NaN	NaN	NaN	NaN	alcohol metabolic process;biological regulation;cell differentiation;cellular component assembly;cellular component organization;cellular component organization or biogenesis;cellular developmental process;cellular lipid metabolic process;cellular metabolic process;cellular process;chemical homeostasis;cholesterol efflux;cholesterol esterification;cholesterol homeostasis;cholesterol metabolic pro…	binding;carboxylic acid binding;catalytic activity;cholesterol binding;cholesterol O-acyltransferase activity;coenzyme binding;cofactor binding;fatty acid binding;fatty-acyl-CoA binding;lipid binding;monocarboxylic acid binding;O-acyltransferase activity;steroid binding;sterol binding;sterol O-acyltransferase activity;transferase activity;transferase activity, transferring acyl groups;transferase…	cell part;cytoplasmic part;endoplasmic reticulum membrane;endoplasmic reticulum part;integral to membrane;intracellular organelle part;intracellular part;intrinsic to membrane;membrane;membrane part;organelle membrane;organelle part	Steroid biosynthesis	MBOAT	1.6179e-06	1100200000	2	2	2	11.5	29.892	260	2	B1APM4;P35610	B1APM4;P35610	Sterol O-acyltransferase 1	SOAT1	190	47094;72687	>tr|B1APM4|B1APM4_HUMAN Sterol O-acyltransferase 1 (Fragment) OS=Homo sapiens GN=SOAT1 PE=2 SV=1;>sp|P35610|SOAT1_HUMAN Sterol O-acyltransferase 1 OS=Homo sapiens GN=SOAT1 PE=1 SV=3
0.218601	0.211823	0.0117506	0.0776851	-0.103912	-0.178046	-0.488425	-0.0909534	0.367104	NaN	NaN	NaN	anterior/posterior pattern specification;biological regulation;biosynthetic process;cellular biosynthetic process;cellular macromolecule biosynthetic process;cellular macromolecule metabolic process;cellular metabolic process;cellular nitrogen compound metabolic process;cellular process;developmental process;macromolecule biosynthetic process;macromolecule metabolic process;metabolic process;nega…		cell part;intracellular membrane-bounded organelle;intracellular organelle;intracellular part;membrane-bounded organelle;nucleus;organelle		YEATS	6.919e-28	3523400000	4	4	4	33.3	15.419	138	4	B1APT6;B1APT5;B7Z755;P42568	B1APT6;B1APT5;B7Z755;P42568	Protein AF-9	MLLT3	191	11963;78947;78948;78949	>tr|B1APT6|B1APT6_HUMAN Myeloid/lymphoid or mixed-lineage leukemia (Trithorax homolog, Drosophila);translocated to, 3, isoform CRA_a OS=Homo sapiens GN=MLLT3 PE=2 SV=1;>tr|B1APT5|B1APT5_HUMAN Protein AF-9 OS=Homo sapiens GN=MLLT3 PE=2 SV=1;>tr|B7Z755|B7Z7
0.00915828	0.00699029	0.0321488	0.046854	0.0524208	0.0643512	0.379682	0.286932	0.0359145	0.617031	0.784618	0.197849	biological regulation;cell activation;cell differentiation;cellular developmental process;cellular lipid metabolic process;cellular metabolic process;cellular process;cellular process involved in reproduction;cellular response to chemical stimulus;cellular response to organic substance;cellular response to stimulus;developmental growth;developmental process;developmental process involved in repro…	binding;enzyme activator activity;enzyme regulator activity;lipid binding	cell part;cytoplasmic part;extracellular region part;extracellular space;Golgi apparatus;integral to membrane;intracellular membrane-bounded organelle;intracellular organelle;intracellular organelle lumen;intracellular organelle part;intracellular part;intrinsic to membrane;lysosomal lumen;lysosomal membrane;lysosome;lytic vacuole;membrane;membrane part;membrane-bounded organelle;membrane-enclose…	Lysosome	SapA;SapB_1;SapB_2	3.2504e-53	48170000000	19	19	19	37.2	58.112	524	5	P07602;B1AVU8;P07602-2;C9JIZ6;P07602-3	P07602;B1AVU8;P07602-2;C9JIZ6;P07602-3	Proactivator polypeptide;Saposin-A;Saposin-B-Val;Saposin-B;Saposin-C;Saposin-D	PSAP	195	10628;10629;12482;12558;14836;18146;18288;19454;25471;31704;38974;42775;47716;55826;55827;56113;58471;66574;69772	>sp|P07602|SAP_HUMAN Prosaposin OS=Homo sapiens GN=PSAP PE=1 SV=2;>tr|B1AVU8|B1AVU8_HUMAN Saposin-D OS=Homo sapiens GN=PSAP PE=4 SV=1;>sp|P07602-2|SAP_HUMAN Isoform Sap-mu-6 of Prosaposin OS=Homo sapiens GN=PSAP;>tr|C9JIZ6|C9JIZ6_HUMAN Prosaposin OS=Homo s
-0.222354	-0.139056	-0.0131981	NaN	NaN	NaN	-0.0904589	0.204368	0.111906	NaN	NaN	NaN	amine metabolic process;anatomical structure development;anatomical structure formation involved in morphogenesis;benzene-containing compound metabolic process;biological regulation;carboxylic acid metabolic process;catabolic process;cell proliferation;cell redox homeostasis;cellular amine metabolic process;cellular amino acid metabolic process;cellular aromatic compound metabolic process;cellula…	antioxidant activity;binding;catalytic activity;cation binding;coenzyme binding;cofactor binding;disulfide oxidoreductase activity;electron carrier activity;flavin adenine dinucleotide binding;ion binding;mercury ion binding;metal ion binding;NAD(P)H oxidase activity;NADP binding;nucleotide binding;oxidoreductase activity;oxidoreductase activity, acting on a sulfur group of donors;oxidoreductase …	cell body;cell part;cytoplasm;cytoplasmic part;cytosol;intracellular membrane-bounded organelle;intracellular non-membrane-bounded organelle;intracellular organelle;intracellular organelle part;intracellular part;membrane-bounded organelle;mitochondrion;neuronal cell body;non-membrane-bounded organelle;nuclear part;nucleolus;nucleus;organelle;organelle part	Pyrimidine metabolism;Selenocompound metabolism	Glutaredoxin;Pyr_redox;Pyr_redox_2;Pyr_redox_dim	6.4873e-41	2353100000	14	14	13	45.2	53.166	482	20	E9PIR7;B2R5P6;Q16881-5;E2QRB9;Q16881-2;B7Z2S5;Q16881-4;E9PNQ6;E7ESI6;Q16881-3;E7EW10;Q16881-6;Q16881;Q16881-7;E9PKD3;E9PLT3;E9PKI4;E9PIZ5;E9PRI8;E9PQI3	E9PIR7;B2R5P6;Q16881-5;E2QRB9;Q16881-2;B7Z2S5;Q16881-4;E9PNQ6;E7ESI6;Q16881-3;E7EW10;Q16881-6;Q16881;Q16881-7	Thioredoxin reductase 1, cytoplasmic	TXNRD1	196	12531;22445;23199;23676;33992;34064;35710;40339;75672;82777;86873;87586;88896;88897	>tr|E9PIR7|E9PIR7_HUMAN Thioredoxin reductase 1, cytoplasmic OS=Homo sapiens GN=TXNRD1 PE=2 SV=1;>tr|B2R5P6|B2R5P6_HUMAN Thioredoxin reductase 1, cytoplasmic OS=Homo sapiens GN=TXNRD1 PE=2 SV=1;>sp|Q16881-5|TRXR1_HUMAN Isoform 5 of Thioredoxin reductase 1,
-1.74197	-1.56248	-0.766211	NaN	NaN	NaN	NaN	NaN	NaN	NaN	NaN	NaN	actin crosslink formation;actin cytoskeleton organization;actin filament bundle assembly;actin filament organization;actin filament-based movement;actin filament-based process;actin-mediated cell contraction;actin-myosin filament sliding;biological regulation;cell activation;cell communication;cell junction assembly;cell junction organization;cell projection assembly;cell projection organization;…	binding;calcium ion binding;cation binding;cytoskeletal protein binding;FATZ binding;integrin binding;ion binding;ligand-dependent nuclear receptor transcription coactivator activity;metal ion binding;protein binding;protein binding transcription factor activity;protein complex binding;protein dimerization activity;receptor activator activity;receptor binding;receptor regulator activity;structura…	actin filament;adherens junction;anchoring junction;cell junction;cell part;cell projection;cell projection part;cell-substrate adherens junction;cell-substrate junction;contractile fiber part;cytoplasmic membrane-bounded vesicle lumen;cytoplasmic part;cytoplasmic vesicle part;cytoskeletal part;cytosol;dendritic spine;extracellular region;filopodium;focal adhesion;intracellular organelle part;int…	Adherens junction;Amoebiasis;Arrhythmogenic right ventricular cardiomyopathy (ARVC);Focal adhesion;Leukocyte transendothelial migration;Regulation of actin cytoskeleton;Systemic lupus erythematosus;Tight junction	CH;efhand_Ca_insen;Spectrin	3.322e-73	344230000	22	6	5	26.1	103.92	894	3	B2RCS5;P35609;B7Z4P8	B2RCS5;P35609	Alpha-actinin-2	ACTN2	197	2243;3122;6616;8910;12041;14928;17531;22694;30770;31171;32678;38282;40000;41695;41696;41805;43972;47942;48838;61783;77252;77253	>tr|B2RCS5|B2RCS5_HUMAN Actinin, alpha 2, isoform CRA_b OS=Homo sapiens GN=ACTN2 PE=2 SV=1;>sp|P35609|ACTN2_HUMAN Alpha-actinin-2 OS=Homo sapiens GN=ACTN2 PE=1 SV=1
0.219125	-0.0463307	0.128452	NaN	NaN	NaN	NaN	NaN	NaN	NaN	NaN	NaN	cell cycle process;cellular macromolecule metabolic process;cellular metabolic process;cellular nitrogen compound metabolic process;cellular process;cellular response to stimulus;cellular response to stress;chromosome separation;DNA metabolic process;DNA repair;macromolecule metabolic process;maintenance of fidelity involved in DNA-dependent DNA replication;meiotic chromosome separation;metabolic…	adenyl nucleotide binding;adenyl ribonucleotide binding;ATP binding;ATPase activity;ATPase activity, coupled;ATP-dependent helicase activity;binding;catalytic activity;chromatin binding;DNA binding;helicase activity;hydrolase activity;hydrolase activity, acting on acid anhydrides;hydrolase activity, acting on acid anhydrides, in phosphorus-containing anhydrides;hydrolase activity, acting on ester…	cell part;FANCM-MHF complex;Fanconi anaemia nuclear complex;intracellular organelle part;intracellular part;macromolecular complex;nuclear part;nucleoplasm part;organelle part;protein complex		DEAD;Helicase_C	4.2211e-30	265520000	6	6	6	6.5	229.28	2022	5	B2RTQ9;Q8IYD8;H0YJS3;H0YJ14;Q8IYD8-2	B2RTQ9;Q8IYD8;H0YJS3;H0YJ14	Fanconi anemia group M protein	FANCM	199	19739;34462;52628;60422;66035;73503	>tr|B2RTQ9|B2RTQ9_HUMAN FANCM protein OS=Homo sapiens GN=FANCM PE=2 SV=1;>sp|Q8IYD8|FANCM_HUMAN Fanconi anemia group M protein OS=Homo sapiens GN=FANCM PE=1 SV=2;>tr|H0YJS3|H0YJS3_HUMAN Fanconi anemia group M protein (Fragment) OS=Homo sapiens GN=FANCM PE=
0.000532389	-0.0622911	-0.0566508	NaN	NaN	NaN	NaN	NaN	NaN	NaN	NaN	NaN			actin cytoskeleton;cell part;cytoplasmic part;cytoskeleton;intracellular membrane-bounded organelle;intracellular non-membrane-bounded organelle;intracellular organelle;intracellular part;macromolecular complex;membrane-bounded organelle;mitochondrion;non-membrane-bounded organelle;organelle;ribonucleoprotein complex;ribosome		PBP	1.6617e-07	5442000000	2	2	2	16.3	22.972	196	2	B3KN96;Q96DV4	B3KN96;Q96DV4	39S ribosomal protein L38, mitochondrial	MRPL38	203	13787;58285	>tr|B3KN96|B3KN96_HUMAN 39S ribosomal protein L38, mitochondrial OS=Homo sapiens GN=MRPL38 PE=2 SV=1;>sp|Q96DV4|RM38_HUMAN 39S ribosomal protein L38, mitochondrial OS=Homo sapiens GN=MRPL38 PE=1 SV=2
0.329862	0.522375	0.188435	NaN	NaN	NaN	NaN	NaN	NaN	NaN	NaN	NaN	biosynthetic process;cellular biosynthetic process;cellular metabolic process;cellular process;cofactor biosynthetic process;cofactor metabolic process;iron-sulfur cluster assembly;metabolic process;metallo-sulfur cluster assembly;nitrogen compound metabolic process;nitrogen cycle metabolic process;nitrogen fixation;small molecule metabolic process	binding;cation binding;ion binding;iron ion binding;iron-sulfur cluster binding;metal cluster binding;metal ion binding;protein binding;protein complex scaffold;structural molecule activity;transition metal ion binding	cell part;cytoplasmic part;cytosol;intracellular membrane-bounded organelle;intracellular organelle;intracellular organelle lumen;intracellular organelle part;intracellular part;membrane-bounded organelle;membrane-enclosed lumen;mitochondrial matrix;mitochondrial part;nucleus;organelle;organelle lumen;organelle part		NifU_N	2.229e-11	1042300000	5	5	5	39	16.64	154	13	F5H5N2;B4DNC9;B3KQ30;Q9H1K1;B1P7G3;Q9H1K1-2;F5H672;REV__B1P7G3;REV__Q9H1K1-2;REV__F5H5N2;REV__B4DNC9;REV__B3KQ30;REV__Q9H1K1	F5H5N2;B4DNC9;B3KQ30;Q9H1K1;B1P7G3;Q9H1K1-2	Iron-sulfur cluster assembly enzyme ISCU, mitochondrial	ISCU	205	19171;45686;55800;61862;77150	>tr|F5H5N2|F5H5N2_HUMAN Iron-sulfur cluster assembly enzyme ISCU, mitochondrial OS=Homo sapiens GN=ISCU PE=2 SV=1;>tr|B4DNC9|B4DNC9_HUMAN Iron-sulfur cluster assembly enzyme ISCU, mitochondrial OS=Homo sapiens GN=ISCU PE=2 SV=1;>tr|B3KQ30|B3KQ30_HUMAN Iron
0.0182482	-0.071262	-0.0459925	NaN	NaN	NaN	NaN	NaN	NaN	NaN	NaN	NaN	cellular component organization;cellular component organization at cellular level;cellular component organization or biogenesis;cellular component organization or biogenesis at cellular level;cellular localization;cellular membrane fusion;cellular membrane organization;cellular process;establishment of localization;establishment of protein localization;localization;lysosome localization;melanosom…		cell part;cytoplasmic membrane-bounded vesicle;cytoplasmic part;cytoplasmic vesicle;endosomal part;endosome;endosome membrane;intracellular membrane-bounded organelle;intracellular organelle;intracellular organelle part;intracellular part;late endosome;late endosome membrane;lysosomal membrane;lysosome;lytic vacuole;membrane;membrane-bounded organelle;membrane-bounded vesicle;organelle;organelle …		Sec1	5.4466e-10	569900000	3	3	3	8.9	60.031	526	3	B3KQF6;F5H008;Q9H267	B3KQF6;F5H008;Q9H267	Vacuolar protein sorting-associated protein 33B	VPS33B	206	2861;44202;53000	>tr|B3KQF6|B3KQF6_HUMAN Vacuolar protein sorting 33B (Yeast), isoform CRA_b OS=Homo sapiens GN=VPS33B PE=2 SV=1;>tr|F5H008|F5H008_HUMAN Vacuolar protein sorting-associated protein 33B OS=Homo sapiens GN=VPS33B PE=2 SV=1;>sp|Q9H267|VP33B_HUMAN Vacuolar prot
0.176295	-0.294536	-0.446348	NaN	NaN	NaN	NaN	NaN	NaN	NaN	NaN	NaN	cellular component assembly;cellular component assembly at cellular level;cellular component biogenesis;cellular component organization;cellular component organization at cellular level;cellular component organization or biogenesis;cellular component organization or biogenesis at cellular level;cellular macromolecular complex assembly;cellular macromolecular complex subunit organization;cellular …	4 iron, 4 sulfur cluster binding;binding;catalytic activity;cation binding;cofactor binding;ion binding;iron-sulfur cluster binding;metal cluster binding;metal ion binding;NADH dehydrogenase (quinone) activity;NADH dehydrogenase (ubiquinone) activity;NADH dehydrogenase activity;oxidoreductase activity;oxidoreductase activity, acting on NADH or NADPH;oxidoreductase activity, acting on NADH or NADP…	cell body;cell part;cell projection;cytoplasmic part;intracellular organelle part;intracellular part;macromolecular complex;membrane;membrane part;mitochondrial membrane part;mitochondrial part;mitochondrial respiratory chain complex I;NADH dehydrogenase complex;neuron projection;neuronal cell body;organelle part;protein complex;respiratory chain complex I;synapse part;synaptic membrane	Alzheimer's disease;Huntington's disease;Oxidative phosphorylation;Parkinson's disease	Oxidored_q6	3.099e-14	2793100000	4	4	4	18.1	19.77	182	4	F5H5N1;B3KRI2;O75251;F5GXJ1	F5H5N1;B3KRI2;O75251;F5GXJ1	NADH dehydrogenase [ubiquinone] iron-sulfur protein 7, mitochondrial	NDUFS7	211	41286;41287;61013;87350	>tr|F5H5N1|F5H5N1_HUMAN NADH dehydrogenase [ubiquinone] iron-sulfur protein 7, mitochondrial OS=Homo sapiens GN=NDUFS7 PE=2 SV=1;>tr|B3KRI2|B3KRI2_HUMAN NADH dehydrogenase [ubiquinone] iron-sulfur protein 7, mitochondrial OS=Homo sapiens GN=NDUFS7 PE=2 SV=
-0.101583	-0.11987	0.00378412	NaN	NaN	NaN	-0.170378	0.126417	0.285093	NaN	NaN	NaN	biological regulation;cellular process;posttranscriptional regulation of gene expression;regulation of biological process;regulation of biosynthetic process;regulation of cellular biosynthetic process;regulation of cellular macromolecule biosynthetic process;regulation of cellular metabolic process;regulation of cellular process;regulation of cellular protein metabolic process;regulation of gene …	binding;nucleic acid binding;RNA binding;translation factor activity, nucleic acid binding;translation initiation factor activity	cell part;cytoplasm;cytoplasmic part;cytosol;eukaryotic translation initiation factor 3 complex;intracellular part;macromolecular complex;protein complex	Measles;RNA transport	JAB	5.2531e-67	5196300000	16	16	16	60.8	39.93	352	8	O15372;B3KS98;E5RGU4;E5RJT0;E5RFW7;E5RFH0;E5RHC7;E5RH59	O15372;B3KS98;E5RGU4;E5RJT0	Eukaryotic translation initiation factor 3 subunit H	EIF3H	212	4264;4265;10445;10446;17223;17751;18342;26043;31220;32893;41861;42281;48701;54988;61662;65911	>sp|O15372|EIF3H_HUMAN Eukaryotic translation initiation factor 3 subunit H OS=Homo sapiens GN=EIF3H PE=1 SV=1;>tr|B3KS98|B3KS98_HUMAN Eukaryotic translation initiation factor 3 subunit H OS=Homo sapiens GN=EIF3S3 PE=2 SV=1;>tr|E5RGU4|E5RGU4_HUMAN Eukaryot
-0.0843607	-0.06808	0.0775208	NaN	NaN	NaN	-0.0025495	-0.0835417	-0.181656	NaN	NaN	NaN	macromolecule metabolic process;metabolic process;primary metabolic process;protein metabolic process;proteolysis	binding;catalytic activity;cysteine-type peptidase activity;hydrolase activity;nucleic acid binding;peptidase activity;peptidase activity, acting on L-amino acid peptides;RNA binding;translation factor activity, nucleic acid binding;translation initiation factor activity	cell part;cytoplasmic part;cytosol;eukaryotic translation initiation factor 3 complex;intracellular part;macromolecular complex;protein complex	RNA transport	JAB;MitMem_reg	1.0855e-46	11096000000	13	13	13	42.6	37.563	357	4	O00303;B3KSH1;B4DEW9;H0YDT6	O00303;B3KSH1;B4DEW9	Eukaryotic translation initiation factor 3 subunit F	EIF3F	213	8536;15523;23713;32598;34181;35744;76364;76365;78798;83745;83759;83760;85947	>sp|O00303|EIF3F_HUMAN Eukaryotic translation initiation factor 3 subunit F OS=Homo sapiens GN=EIF3F PE=1 SV=1;>tr|B3KSH1|B3KSH1_HUMAN Eukaryotic translation initiation factor 3 subunit F OS=Homo sapiens GN=EIF3F PE=2 SV=1;>tr|B4DEW9|B4DEW9_HUMAN Eukaryoti
0.12597	-0.0915704	-0.24785	NaN	NaN	NaN	NaN	NaN	NaN	NaN	NaN	NaN	anatomical structure formation involved in morphogenesis;axis specification;cell differentiation;cell projection assembly;cell projection organization;cellular component assembly;cellular component assembly at cellular level;cellular component assembly involved in morphogenesis;cellular component organization;cellular component organization at cellular level;cellular component organization or bio…		BBSome;cell part;cell projection;cell projection membrane;cell projection part;centrosome;cilium;cilium membrane;cilium part;cytoplasm;cytoplasmic part;cytoskeletal part;intracellular non-membrane-bounded organelle;intracellular organelle;intracellular organelle part;intracellular part;macromolecular complex;membrane part;microtubule basal body;microtubule organizing center;non-membrane-bounded o…		TPR_1;TPR_2;TPR_8	1.6508e-07	237480000	2	2	2	11.6	28.704	250	7	Q8TAM2-2;B3KSL8;H0YJX0;Q8TAM2-3;Q8TAM2-4;Q8TAM2;H0YJQ3	Q8TAM2-2;B3KSL8;H0YJX0;Q8TAM2-3;Q8TAM2-4;Q8TAM2;H0YJQ3	Tetratricopeptide repeat protein 8	TTC8	215	40822;75870	>sp|Q8TAM2-2|TTC8_HUMAN Isoform 2 of Tetratricopeptide repeat protein 8 OS=Homo sapiens GN=TTC8;>tr|B3KSL8|B3KSL8_HUMAN Tetratricopeptide repeat domain 8, isoform CRA_a OS=Homo sapiens GN=TTC8 PE=2 SV=1;>tr|H0YJX0|H0YJX0_HUMAN Tetratricopeptide repeat prot
-0.0299184	0.0924122	0.112012	-0.280948	-0.278061	0.0527123	-0.203628	-0.346449	-0.0583713	-0.383384	-0.216543	0.00154346	biological regulation;biosynthetic process;cellular biosynthetic process;cellular macromolecule metabolic process;cellular metabolic process;cellular nitrogen compound metabolic process;cellular process;developmental process;macromolecule metabolic process;metabolic process;multicellular organismal development;multicellular organismal process;negative regulation of biological process;negative reg…	binding;chromatin binding;nucleic acid binding;RNA binding;translation elongation factor activity;translation factor activity, nucleic acid binding	cell part;intracellular organelle part;intracellular part;macromolecular complex;NELF complex;nuclear part;nucleoplasm part;organelle part;protein complex;transcription elongation factor complex			8.7619e-61	16299000000	15	15	15	51.1	42.53	393	8	B3KSP0;Q9H3P2;H0Y3X6;H7C2C7;Q9H3P2-7;C9JEM7;C9JHL4;H7C0W2	B3KSP0;Q9H3P2;H0Y3X6;H7C2C7;Q9H3P2-7	Negative elongation factor A	WHSC2;NELFA	216	15643;17000;19761;20444;42844;43796;43797;46450;51056;57934;65884;71822;74515;78230;78231	>tr|B3KSP0|B3KSP0_HUMAN Negative elongation factor A OS=Homo sapiens GN=NELFA PE=2 SV=1;>sp|Q9H3P2|NELFA_HUMAN Negative elongation factor A OS=Homo sapiens GN=NELFA PE=1 SV=3;>tr|H0Y3X6|H0Y3X6_HUMAN Negative elongation factor A (Fragment) OS=Homo sapiens G
-0.0900428	0.168982	0.21626	NaN	NaN	NaN	NaN	NaN	NaN	NaN	NaN	NaN	activation of adenylate cyclase activity;activation of adenylate cyclase activity by G-protein signaling pathway;activation of phospholipase C activity;activation of protein kinase A activity;activation of protein kinase activity;biological regulation;biosynthetic process;cAMP-mediated signaling;cell communication;cell surface receptor linked signaling pathway;cell-cell signaling;cellular biosynt…	adenyl nucleotide binding;adenyl ribonucleotide binding;adenylate cyclase activity;ATP binding;binding;catalytic activity;cation binding;cyclase activity;ion binding;lyase activity;metal ion binding;nucleotide binding;phosphorus-oxygen lyase activity;purine nucleotide binding;purine ribonucleoside triphosphate binding;purine ribonucleotide binding;ribonucleotide binding	cell part;cytoplasm;integral to membrane;integral to plasma membrane;intracellular part;intrinsic to membrane;intrinsic to plasma membrane;membrane part;plasma membrane part	Bile secretion;Calcium signaling pathway;Chemokine signaling pathway;Dilated cardiomyopathy;Gap junction;Gastric acid secretion;GnRH signaling pathway;Melanogenesis;Olfactory transduction;Oocyte meiosis;Pancreatic secretion;Progesterone-mediated oocyte maturation;Purine metabolism;Salivary secretion;Vascular smooth muscle contraction;Vasopressin-regulated water reabsorption;Vibrio cholerae infect…	Guanylate_cyc	1.6968e-06	996000000	1	1	1	4.4	82.288	731	3	B3KT86;U3KQ91;O60266	B3KT86;U3KQ91;O60266	Adenylate cyclase type 3	ADCY3	218	20087	>tr|B3KT86|B3KT86_HUMAN Adenylate cyclase type 3 OS=Homo sapiens GN=ADCY3 PE=2 SV=1;>tr|U3KQ91|U3KQ91_HUMAN Adenylate cyclase type 3 (Fragment) OS=Homo sapiens GN=ADCY3 PE=3 SV=1;>sp|O60266|ADCY3_HUMAN Adenylate cyclase type 3 OS=Homo sapiens GN=ADCY3 PE=1
0.202159	0.432328	0.199809	0.238782	0.468316	0.269325	0.332442	0.439307	0.0894534	0.280781	0.375697	0.133891	biological regulation;biosynthetic process;cellular biosynthetic process;cellular component organization;cellular component organization at cellular level;cellular component organization or biogenesis;cellular component organization or biogenesis at cellular level;cellular macromolecule biosynthetic process;cellular macromolecule metabolic process;cellular metabolic process;cellular nitrogen comp…		cell part;chromatin remodeling complex;chromosomal part;H4/H2A histone acetyltransferase complex;histone acetyltransferase complex;histone deacetylase complex;intracellular membrane-bounded organelle;intracellular organelle;intracellular organelle part;intracellular part;macromolecular complex;membrane-bounded organelle;NuA4 histone acetyltransferase complex;nuclear chromosome part;nuclear part;n…		MRG;Tudor-knot	2.7099e-53	14274000000	13	13	12	38.7	37.23	323	12	Q9UBU8-2;B3KTM8;Q9UBU8;H0YMJ0;Q9UBU8-3;H0YLJ3;H0YM21;H0YMT8;H0YNE0;H0YLV1;H0YNX3;H0YNI8	Q9UBU8-2;B3KTM8;Q9UBU8;H0YMJ0;Q9UBU8-3;H0YLJ3;H0YM21;H0YMT8;H0YNE0	Mortality factor 4-like protein 1	MORF4L1	220	5091;22444;54840;54841;55742;55743;56025;59407;59551;79223;79224;82421;88354	>sp|Q9UBU8-2|MO4L1_HUMAN Isoform 2 of Mortality factor 4-like protein 1 OS=Homo sapiens GN=MORF4L1;>tr|B3KTM8|B3KTM8_HUMAN Mortality factor 4-like protein 1 OS=Homo sapiens GN=MORF4L1 PE=2 SV=1;>sp|Q9UBU8|MO4L1_HUMAN Mortality factor 4-like protein 1 OS=Ho
-0.138805	0.0487976	0.131804	-0.292166	-0.004561	0.284967	-0.485747	-0.0284394	0.469597	-0.404409	0.0639815	0.46932	catabolic process;cellular catabolic process;cellular macromolecule catabolic process;cellular macromolecule metabolic process;cellular metabolic process;cellular process;macromolecule catabolic process;macromolecule metabolic process;metabolic process;modification-dependent macromolecule catabolic process;modification-dependent protein catabolic process;primary metabolic process;protein metaboli…	catalytic activity;cysteine-type peptidase activity;hydrolase activity;hydrolase activity, acting on ester bonds;peptidase activity;peptidase activity, acting on L-amino acid peptides;thiolester hydrolase activity;ubiquitin thiolesterase activity	cell part;cytoplasmic part;integral to membrane;intracellular organelle part;intracellular part;intrinsic to membrane;membrane;membrane part;mitochondrial membrane;mitochondrial outer membrane;mitochondrial part;organelle membrane;organelle outer membrane;organelle part;outer membrane		UCH	2.4377e-17	6830700000	3	3	2	7.8	55.108	486	2	B3KUS5;Q70CQ3	B3KUS5;Q70CQ3	Ubiquitin carboxyl-terminal hydrolase;Ubiquitin carboxyl-terminal hydrolase 30	USP30	221	44845;50229;54153	>tr|B3KUS5|B3KUS5_HUMAN Ubiquitin carboxyl-terminal hydrolase OS=Homo sapiens GN=USP30 PE=2 SV=1;>sp|Q70CQ3|UBP30_HUMAN Ubiquitin carboxyl-terminal hydrolase 30 OS=Homo sapiens GN=USP30 PE=1 SV=1
0.0569478	0.368099	0.325761	NaN	NaN	NaN	NaN	NaN	NaN	NaN	NaN	NaN	alcohol biosynthetic process;alcohol metabolic process;biosynthetic process;carbohydrate biosynthetic process;carbohydrate metabolic process;cellular biosynthetic process;cellular carbohydrate biosynthetic process;cellular carbohydrate metabolic process;cellular metabolic process;cellular nitrogen compound metabolic process;cellular process;D-xylose biosynthetic process;D-xylose metabolic process…	binding;carbon-carbon lyase activity;carboxy-lyase activity;catalytic activity;coenzyme binding;cofactor binding;lyase activity;UDP-glucuronate decarboxylase activity	cell part;cytoplasmic part;Golgi apparatus part;Golgi cisterna membrane;Golgi membrane;integral to membrane;intracellular membrane-bounded organelle;intracellular organelle;intracellular organelle part;intracellular part;intrinsic to membrane;membrane;membrane part;membrane-bounded organelle;mitochondrion;organelle;organelle membrane;organelle part	Amino sugar and nucleotide sugar metabolism;Starch and sucrose metabolism	Epimerase;UXS1_N	3.0738e-07	922250000	2	2	2	13.9	28.275	252	8	Q8NBZ7-3;B3KV61;Q8NBZ7;Q8NBZ7-2;C9J3T9;C9JFU6;C9JCB7;C9JW33	Q8NBZ7-3;B3KV61;Q8NBZ7;Q8NBZ7-2;C9J3T9;C9JFU6;C9JCB7;C9JW33	UDP-glucuronic acid decarboxylase 1	UXS1	222	53414;79021	>sp|Q8NBZ7-3|UXS1_HUMAN Isoform 3 of UDP-glucuronic acid decarboxylase 1 OS=Homo sapiens GN=UXS1;>tr|B3KV61|B3KV61_HUMAN UDP-glucuronate decarboxylase 1, isoform CRA_a OS=Homo sapiens GN=UXS1 PE=2 SV=1;>sp|Q8NBZ7|UXS1_HUMAN UDP-glucuronic acid decarboxylas
0.0741754	0.257361	0.127043	NaN	NaN	NaN	0.104204	-0.00544211	0.0303017	-0.00637236	-0.415681	-0.442121		binding;cation binding;ion binding;metal ion binding;transition metal ion binding;zinc ion binding	cell part;intracellular membrane-bounded organelle;intracellular organelle;intracellular part;membrane-bounded organelle;nucleus;organelle			2.6909e-104	9593000000	28	28	28	39.3	89.355	835	5	B3KVH1;B7ZM82;M0QXA7;O95785;O95785-2	B3KVH1;B7ZM82;M0QXA7;O95785;O95785-2	Protein Wiz	WIZ	223	248;1492;6084;13622;19200;22340;24749;26462;27692;27693;27840;31619;38839;40029;45249;49853;54103;54104;56588;63865;69841;71509;71510;71595;79281;79867;80217;81483	>tr|B3KVH1|B3KVH1_HUMAN Protein Wiz OS=Homo sapiens GN=WIZ PE=2 SV=1;>tr|B7ZM82|B7ZM82_HUMAN Protein Wiz OS=Homo sapiens GN=WIZ PE=2 SV=1;>tr|M0QXA7|M0QXA7_HUMAN Protein Wiz OS=Homo sapiens GN=WIZ PE=2 SV=1;>sp|O95785|WIZ_HUMAN Protein Wiz OS=Homo sapiens
0.169165	0.204682	0.128393	NaN	NaN	NaN	NaN	NaN	NaN	NaN	NaN	NaN	cellular macromolecule metabolic process;cellular metabolic process;cellular nitrogen compound metabolic process;cellular process;macromolecule metabolic process;metabolic process;nitrogen compound metabolic process;nucleic acid metabolic process;nucleobase-containing compound metabolic process;primary metabolic process;response to chemical stimulus;response to endogenous stimulus;response to hor…	binding;nucleic acid binding;RNA binding	cell part;intracellular membrane-bounded organelle;intracellular organelle;intracellular organelle part;intracellular part;macromolecular complex;membrane-bounded organelle;nuclear part;nucleus;organelle;organelle part;ribonucleoprotein complex;small nuclear ribonucleoprotein complex;spliceosomal complex;U1 snRNP;U2 snRNP		LSM	2.8958e-20	604130000	7	1	1	37.9	24.614	240	2	P63162;B3KVR1	P63162;B3KVR1	Small nuclear ribonucleoprotein-associated protein N;Small nuclear ribonucleoprotein-associated protein	SNRPN	225	8734;26027;30459;30460;31930;33863;49746	>sp|P63162|RSMN_HUMAN Small nuclear ribonucleoprotein-associated protein N OS=Homo sapiens GN=SNRPN PE=1 SV=1;>tr|B3KVR1|B3KVR1_HUMAN Small nuclear ribonucleoprotein-associated protein OS=Homo sapiens GN=SNRPN PE=2 SV=1
0.333039	0.301877	-0.152172	0.388453	0.202019	-0.167469	NaN	NaN	NaN	NaN	NaN	NaN	anaphase;ATP-dependent chromatin remodeling;cell cycle phase;cell cycle process;cell division;cellular component assembly;cellular component assembly at cellular level;cellular component organization;cellular component organization at cellular level;cellular component organization or biogenesis;cellular component organization or biogenesis at cellular level;cellular macromolecular complex assembl…	binding;kinetochore binding	cell part;chromosomal part;condensed chromosome kinetochore;cytoplasmic part;cytosol;intracellular membrane-bounded organelle;intracellular non-membrane-bounded organelle;intracellular organelle;intracellular organelle part;intracellular part;kinetochore;macromolecular complex;membrane-bounded organelle;non-membrane-bounded organelle;nuclear part;nucleoplasm;nucleus;organelle;organelle part;prote…		CENP-H	5.7821e-11	429320000	3	3	3	58.2	10.93	98	4	D6RBJ6;B3KVZ3;Q9H3R5;H0Y9E6	D6RBJ6;B3KVZ3;Q9H3R5	Centromere protein H	CENPH	226	2768;48853;70400	>tr|D6RBJ6|D6RBJ6_HUMAN Centromere protein H OS=Homo sapiens GN=CENPH PE=2 SV=1;>tr|B3KVZ3|B3KVZ3_HUMAN Centromere protein H OS=Homo sapiens GN=CENPH PE=2 SV=1;>sp|Q9H3R5|CENPH_HUMAN Centromere protein H OS=Homo sapiens GN=CENPH PE=1 SV=1
-0.0169416	-0.0934936	-0.0990655	-0.14411	-0.132423	0.0167669	-0.164149	-0.117649	0.0632275	-0.154077	-0.110453	0.0762543	antigen processing and presentation;antigen processing and presentation of exogenous antigen;antigen processing and presentation of exogenous peptide antigen;antigen processing and presentation of exogenous peptide antigen via MHC class II;antigen processing and presentation of peptide antigen;antigen processing and presentation of peptide antigen via MHC class II;antigen processing and presentat…	protein transporter activity;substrate-specific transporter activity;transporter activity	AP-type membrane coat adaptor complex;cell part;clathrin adaptor complex;clathrin coated vesicle membrane;coated vesicle membrane;cytoplasmic part;cytoplasmic vesicle membrane;cytoplasmic vesicle part;cytosol;endosome;Golgi apparatus;Golgi apparatus part;Golgi membrane;intracellular membrane-bounded organelle;intracellular organelle;intracellular organelle part;intracellular part;lysosomal membra…	Lysosome	Adaptin_N;Alpha_adaptinC2	5.574e-153	70759000000	26	26	26	40.6	91.35	822	15	O43747;O43747-2;J3KQU9;B3KXW5;H3BNR4;H3BR36;H3BUN9;H3BN71;B4DGE1;B3KNW1;H3BRM7;H3BN75;H3BS13;H3BV30;H3BNN2	O43747;O43747-2;J3KQU9;B3KXW5	AP-1 complex subunit gamma-1	AP1G1	228	547;1238;4780;7918;9680;11725;11818;18996;29345;33606;34922;47848;51342;51432;51433;52421;55796;65607;70967;73373;77218;79619;81256;84126;84751;89784	>sp|O43747|AP1G1_HUMAN AP-1 complex subunit gamma-1 OS=Homo sapiens GN=AP1G1 PE=1 SV=5;>sp|O43747-2|AP1G1_HUMAN Isoform 2 of AP-1 complex subunit gamma-1 OS=Homo sapiens GN=AP1G1;>tr|J3KQU9|J3KQU9_HUMAN AP-1 complex subunit gamma-1 OS=Homo sapiens GN=AP1G1
-0.477142	-0.441623	0.0313368	NaN	NaN	NaN	NaN	NaN	NaN	NaN	NaN	NaN	anatomical structure development;anatomical structure formation involved in morphogenesis;apoptosis;biological regulation;cell death;cell differentiation;cell differentiation involved in embryonic placenta development;cellular developmental process;cellular process;cellular response to stimulus;central nervous system development;death;developmental process;embryonic epithelial tube formation;embr…	adenyl nucleotide binding;adenyl ribonucleotide binding;ATP binding;binding;catalytic activity;cation binding;enzyme activator activity;enzyme regulator activity;ion binding;kinase activator activity;kinase activity;kinase regulator activity;magnesium ion binding;metal ion binding;nucleotide binding;phosphotransferase activity, alcohol group as acceptor;protein binding;protein dimerization activi…	cell part;cytoplasmic part;cytosol;intracellular membrane-bounded organelle;intracellular organelle;intracellular part;membrane-bounded organelle;nucleus;organelle	MAPK signaling pathway	Mst1_SARAH;Pkinase	6.49e-60	210280000	9	9	8	23.2	56.3	491	5	Q13188;B3KYA7;E5RFQ9;E5RIM6;Q8NBU1	Q13188;B3KYA7;E5RFQ9	Serine/threonine-protein kinase 3;Serine/threonine-protein kinase 3 36kDa subunit;Serine/threonine-protein kinase 3 20kDa subunit	STK3	230	18705;38886;38887;42512;51163;51164;61650;68304;80557	>sp|Q13188|STK3_HUMAN Serine/threonine-protein kinase 3 OS=Homo sapiens GN=STK3 PE=1 SV=2;>tr|B3KYA7|B3KYA7_HUMAN Serine/threonine-protein kinase 3 OS=Homo sapiens GN=STK3 PE=2 SV=1;>tr|E5RFQ9|E5RFQ9_HUMAN Serine/threonine-protein kinase 3 (Fragment) OS=Ho
-0.360007	-0.0364352	0.28284	-0.436833	0.150163	0.44656	-0.37804	-0.486595	-0.12685	-0.244461	-0.772279	-0.340031	actin cytoskeleton organization;actin filament-based process;actomyosin structure organization;anatomical structure development;biological regulation;cellular component organization;cellular component organization at cellular level;cellular component organization or biogenesis;cellular component organization or biogenesis at cellular level;cellular process;cellular response to abiotic stimulus;ce…	actin binding;binding;cytoskeletal protein binding;protein binding	actin filament bundle;actomyosin;cell junction;cell part;cell-cell junction;cytoskeletal part;intracellular organelle part;intracellular part;organelle part;stress fiber		Calponin;CH	1.9634e-23	1436400000	8	8	8	50	32.616	298	8	B4DDF4;Q99439;B4DUT8;Q99439-2;H3BVI6;K7ES69;H3BQH0;U3KPS3	B4DDF4;Q99439;B4DUT8;Q99439-2;H3BVI6	Calponin-2	CNN2	233	2988;8606;10931;27904;42890;52429;70348;88052	>tr|B4DDF4|B4DDF4_HUMAN Calponin-2 OS=Homo sapiens GN=CNN2 PE=2 SV=1;>sp|Q99439|CNN2_HUMAN Calponin-2 OS=Homo sapiens GN=CNN2 PE=1 SV=4;>tr|B4DUT8|B4DUT8_HUMAN Calponin-2 OS=Homo sapiens GN=CNN2 PE=2 SV=1;>sp|Q99439-2|CNN2_HUMAN Isoform 2 of Calponin-2 OS=
-0.27091	-0.162336	0.0237047	NaN	NaN	NaN	NaN	NaN	NaN	NaN	NaN	NaN	3'-phosphoadenosine 5'-phosphosulfate transport;biological regulation;cellular process;establishment of localization;nitrogen compound transport;nucleobase-containing compound transport;nucleoside transport;positive regulation of biological process;positive regulation of cell communication;positive regulation of cellular process;positive regulation of I-kappaB kinase/NF-kappaB cascade;positive re…	3'-phosphoadenosine 5'-phosphosulfate transmembrane transporter activity;molecular transducer activity;nucleobase-containing compound transmembrane transporter activity;nucleoside transmembrane transporter activity;purine nucleoside transmembrane transporter activity;signal transducer activity;substrate-specific transmembrane transporter activity;substrate-specific transporter activity;transmembr…	cell part;cytoplasmic part;Golgi apparatus part;Golgi membrane;integral to membrane;intracellular organelle part;intracellular part;intrinsic to membrane;membrane;membrane part;organelle membrane;organelle part		UAA	2.3406e-15	1442200000	6	6	6	14.7	32.663	299	5	B4DDM2;F5H7Y9;Q8TB61-3;Q8TB61-2;Q8TB61	B4DDM2;F5H7Y9;Q8TB61-3;Q8TB61-2;Q8TB61	Adenosine 3-phospho 5-phosphosulfate transporter 1	SLC35B2	234	8118;8119;24829;37493;75703;83859	>tr|B4DDM2|B4DDM2_HUMAN Adenosine 3-phospho 5-phosphosulfate transporter 1 OS=Homo sapiens GN=SLC35B2 PE=2 SV=1;>tr|F5H7Y9|F5H7Y9_HUMAN Adenosine 3-phospho 5-phosphosulfate transporter 1 OS=Homo sapiens GN=SLC35B2 PE=2 SV=1;>sp|Q8TB61-3|S35B2_HUMAN Iso
NaN	NaN	NaN	NaN	NaN	NaN	-0.388301	0.526493	0.91639	NaN	NaN	NaN	defense response;defense response to virus;immune effector process;immune response;immune system process;innate immune response;multi-organism process;response to biotic stimulus;response to other organism;response to stimulus;response to stress;response to virus	binding;nucleic acid binding;RNA binding;single-stranded RNA binding;tRNA binding	actin cytoskeleton;apical part of cell;cell part;cell projection membrane;cell projection part;cytoskeleton;intracellular non-membrane-bounded organelle;intracellular organelle;intracellular part;leading edge membrane;membrane part;non-membrane-bounded organelle;organelle;plasma membrane part;ruffle membrane		TPR_1;TPR_2	1.621e-07	197450000	2	2	2	5.5	50.519	434	2	B4DDV1;Q13325	B4DDV1;Q13325	Interferon-induced protein with tetratricopeptide repeats 5	IFIT5	235	9316;9317	>tr|B4DDV1|B4DDV1_HUMAN Interferon-induced protein with tetratricopeptide repeats 5 OS=Homo sapiens GN=IFIT5 PE=2 SV=1;>sp|Q13325|IFIT5_HUMAN Interferon-induced protein with tetratricopeptide repeats 5 OS=Homo sapiens GN=IFIT5 PE=1 SV=1
-0.357123	-0.542951	-0.148048	NaN	NaN	NaN	NaN	NaN	NaN	NaN	NaN	NaN	anatomical structure development;biological regulation;cell differentiation;cell surface receptor linked signaling pathway;cellular developmental process;cellular process;cellular response to stimulus;developmental process;negative regulation of biological process;negative regulation of cell communication;negative regulation of cell proliferation;negative regulation of cellular process;negative r…		cell part;cell projection part;centrosome;cytoplasm;cytoplasmic part;cytoskeletal part;cytosol;Golgi apparatus;growth cone;intracellular membrane-bounded organelle;intracellular non-membrane-bounded organelle;intracellular organelle;intracellular organelle part;intracellular part;membrane-bounded organelle;microtubule organizing center;non-membrane-bounded organelle;nucleus;organelle;organelle pa…		Ndr	1.1002e-37	347710000	6	6	6	22.2	31.093	284	10	G3V578;H0YJT9;Q9UN36-4;Q9UN36-2;Q9UN36-3;B4DE86;Q9UN36;Q9UN36-5;G3V4S9;G3V5L7	G3V578;H0YJT9;Q9UN36-4;Q9UN36-2;Q9UN36-3;B4DE86;Q9UN36;Q9UN36-5	Protein NDRG2	NDRG2	237	48339;48340;73060;73069;76216;78652	>tr|G3V578|G3V578_HUMAN Protein NDRG2 OS=Homo sapiens GN=NDRG2 PE=2 SV=1;>tr|H0YJT9|H0YJT9_HUMAN Protein NDRG2 (Fragment) OS=Homo sapiens GN=NDRG2 PE=4 SV=1;>sp|Q9UN36-4|NDRG2_HUMAN Isoform 4 of Protein NDRG2 OS=Homo sapiens GN=NDRG2;>sp|Q9UN36-2|NDRG2_HUM
-0.120396	-0.245014	-0.123893	-0.408342	-0.382589	-0.0663272	-0.184847	-0.239324	-0.169304	0.051627	0.00677685	-0.277569	amine metabolic process;amino acid activation;biological regulation;carboxylic acid metabolic process;cellular amine metabolic process;cellular amino acid metabolic process;cellular ketone metabolic process;cellular macromolecule metabolic process;cellular metabolic process;cellular nitrogen compound metabolic process;cellular process;leucyl-tRNA aminoacylation;macromolecule metabolic process;met…	adenyl nucleotide binding;adenyl ribonucleotide binding;aminoacyl-tRNA editing activity;aminoacyl-tRNA ligase activity;ATP binding;binding;carboxylic ester hydrolase activity;catalytic activity;hydrolase activity;hydrolase activity, acting on ester bonds;leucine-tRNA ligase activity;ligase activity;ligase activity, forming aminoacyl-tRNA and related compounds;ligase activity, forming carbon-oxyge…	cell part;cytoplasm;cytoplasmic part;cytosol;intracellular part	Aminoacyl-tRNA biosynthesis;Valine, leucine and isoleucine biosynthesis	Anticodon_1;tRNA-synt_1	3.9626e-133	33004000000	43	43	43	43.7	131.47	1149	4	B4DER1;Q9P2J5;B4DJ10;F5H698	B4DER1;Q9P2J5;B4DJ10;F5H698	Leucine--tRNA ligase, cytoplasmic	LARS	241	8037;10825;10826;12584;18056;19501;22387;22863;30172;30173;31291;33703;35948;39010;43036;44684;49443;51908;53035;53548;58816;61352;61459;62378;67381;67954;67955;69514;73205;74568;74569;77373;79265;82340;82964;82999;83665;83666;83941;84907;88497;88704;89378	>tr|B4DER1|B4DER1_HUMAN Leucine--tRNA ligase, cytoplasmic OS=Homo sapiens GN=LARS PE=2 SV=1;>sp|Q9P2J5|SYLC_HUMAN Leucine--tRNA ligase, cytoplasmic OS=Homo sapiens GN=LARS PE=1 SV=2;>tr|B4DJ10|B4DJ10_HUMAN Leucine--tRNA ligase, cytoplasmic OS=Homo sapiens
0.260731	-0.59405	-0.827504	NaN	NaN	NaN	NaN	NaN	NaN	NaN	NaN	NaN	biological regulation;biosynthetic process;cellular biosynthetic process;cellular macromolecule biosynthetic process;cellular macromolecule metabolic process;cellular metabolic process;cellular nitrogen compound metabolic process;cellular process;macromolecule biosynthetic process;macromolecule metabolic process;metabolic process;negative regulation of biological process;negative regulation of bi…	binding;cation binding;ion binding;metal ion binding;protein binding transcription factor activity;transcription cofactor activity;transcription corepressor activity;transcription factor binding transcription factor activity;transition metal ion binding;zinc ion binding	cell part;cytoplasm;extracellular region part;extracellular space;intracellular membrane-bounded organelle;intracellular organelle;intracellular part;membrane-bounded organelle;nucleus;organelle		LIM;PET	1.8065e-07	3160600000	1	1	1	11.8	22.897	204	5	H7C3D2;F5GX84;B4DEY6;Q9NZU5-2;Q9NZU5	H7C3D2;F5GX84;B4DEY6;Q9NZU5-2;Q9NZU5	LIM and cysteine-rich domains protein 1	LMCD1	242	60456	>tr|H7C3D2|H7C3D2_HUMAN LIM and cysteine-rich domains protein 1 (Fragment) OS=Homo sapiens GN=LMCD1 PE=2 SV=1;>tr|F5GX84|F5GX84_HUMAN LIM and cysteine-rich domains protein 1 OS=Homo sapiens GN=LMCD1 PE=2 SV=1;>tr|B4DEY6|B4DEY6_HUMAN LIM and cysteine-rich d
0.141067	0.241989	0.124958	0.388843	0.282151	-0.109662	0.330833	0.299276	0.0908145	0.153465	0.44826	0.246376	anatomical structure development;androgen receptor signaling pathway;biological regulation;biosynthetic process;cellular biosynthetic process;cellular macromolecule biosynthetic process;cellular macromolecule metabolic process;cellular metabolic process;cellular nitrogen compound metabolic process;cellular process;cellular response to stimulus;developmental process;developmental process involved …	androgen receptor binding;binding;hormone receptor binding;nuclear hormone receptor binding;protein binding;protein binding transcription factor activity;receptor binding;steroid hormone receptor binding;transcription coactivator activity;transcription cofactor activity;transcription factor binding transcription factor activity	cell part;intracellular membrane-bounded organelle;intracellular organelle;intracellular part;membrane-bounded organelle;nucleus;organelle	Pathways in cancer;Thyroid cancer	ARA70	2.004e-16	3854300000	3	3	3	8.5	50.712	448	6	B4DZ85;B4DF87;Q96E88;Q13772;Q13772-3;Q13772-4	B4DZ85;B4DF87;Q96E88;Q13772;Q13772-3;Q13772-4	Nuclear receptor coactivator 4	NCOA4	243	4965;76627;82648	>tr|B4DZ85|B4DZ85_HUMAN Nuclear receptor coactivator 4 OS=Homo sapiens GN=NCOA4 PE=2 SV=1;>tr|B4DF87|B4DF87_HUMAN Nuclear receptor coactivator 4 OS=Homo sapiens GN=NCOA4 PE=2 SV=1;>tr|Q96E88|Q96E88_HUMAN NCOA4 protein OS=Homo sapiens GN=NCOA4 PE=2 SV=1;>sp
-0.206441	-0.188323	-0.0450323	NaN	NaN	NaN	-0.305717	0.205214	0.124954	NaN	NaN	NaN	apoptosis;biological regulation;cell death;cellular macromolecule metabolic process;cellular metabolic process;cellular nitrogen compound metabolic process;cellular process;death;macromolecule metabolic process;metabolic process;mRNA metabolic process;mRNA processing;negative regulation of apoptosis;negative regulation of biological process;negative regulation of cell death;negative regulation of…	binding;nucleic acid binding;RNA binding	cell part;cytoplasm;cytoplasmic part;cytosol;intracellular;intracellular membrane-bounded organelle;intracellular non-membrane-bounded organelle;intracellular organelle;intracellular organelle part;intracellular part;membrane-bounded organelle;mitochondrion;non-membrane-bounded organelle;nuclear part;nucleolus;organelle;organelle part;sarcoplasm		CARD	6.0426e-24	2158400000	7	7	7	74.7	18.738	174	8	H3BUP2;H3BUN4;O60936-2;B4DFL0;H3BM67;O60936;H3BQJ5;J3QLT7	H3BUP2;H3BUN4;O60936-2;B4DFL0;H3BM67;O60936	Nucleolar protein 3	NOL3	247	6513;25820;30520;30521;47664;75665;76006	>tr|H3BUP2|H3BUP2_HUMAN Nucleolar protein 3 (Fragment) OS=Homo sapiens GN=NOL3 PE=2 SV=1;>tr|H3BUN4|H3BUN4_HUMAN Nucleolar protein 3 (Fragment) OS=Homo sapiens GN=NOL3 PE=2 SV=1;>sp|O60936-2|NOL3_HUMAN Isoform 2 of Nucleolar protein 3 OS=Homo sapiens GN=NO
0.287214	-0.147318	-0.342654	NaN	NaN	NaN	NaN	NaN	NaN	NaN	NaN	NaN	carboxylic acid metabolic process;cellular ketone metabolic process;cellular lipid metabolic process;cellular metabolic process;cellular process;fatty acid metabolic process;lipid metabolic process;metabolic process;monocarboxylic acid metabolic process;organic acid metabolic process;oxoacid metabolic process;primary metabolic process;small molecule metabolic process	adenyl nucleotide binding;adenyl ribonucleotide binding;ATP binding;binding;catalytic activity;ligase activity;nucleotide binding;purine nucleotide binding;purine ribonucleoside triphosphate binding;purine ribonucleotide binding;ribonucleotide binding	cell part;cytoplasmic part;intracellular membrane-bounded organelle;intracellular organelle;intracellular part;membrane-bounded organelle;mitochondrion;organelle		AMP-binding;DUF4009	1.9946e-28	1230000000	7	7	7	22.4	63.652	572	6	E9PF16;B4DHT5;Q96CM8;B4DFQ6;B4DUF5;D6RF87	E9PF16;B4DHT5;Q96CM8;B4DFQ6;B4DUF5	Acyl-CoA synthetase family member 2, mitochondrial	ACSF2	248	25344;26474;45100;46125;59088;79842;81078	>tr|E9PF16|E9PF16_HUMAN Acyl-CoA synthetase family member 2, mitochondrial OS=Homo sapiens GN=ACSF2 PE=2 SV=1;>tr|B4DHT5|B4DHT5_HUMAN Acyl-CoA synthetase family member 2, mitochondrial OS=Homo sapiens GN=ACSF2 PE=2 SV=1;>sp|Q96CM8|ACSF2_HUMAN Acyl-CoA synt
0.124979	0.147899	-0.00299802	NaN	NaN	NaN	NaN	NaN	NaN	NaN	NaN	NaN						6.552e-10	914360000	3	3	3	4.7	92.87	845	8	B4DFV2;B4E0Y6;Q14159;E5RIU7;E5RGV8;E7EVI9;B4DMX9;H0YBC9	B4DFV2;B4E0Y6;Q14159	Uncharacterized protein KIAA0146	KIAA0146	249	15894;29030;78651	>tr|B4DFV2|B4DFV2_HUMAN DNA repair-scaffolding protein OS=Homo sapiens GN=SPIDR PE=2 SV=1;>tr|B4E0Y6|B4E0Y6_HUMAN DNA repair-scaffolding protein OS=Homo sapiens GN=SPIDR PE=2 SV=1;>sp|Q14159|SPIDR_HUMAN DNA repair-scaffolding protein OS=Homo sapiens GN=SPI
-0.0213718	0.0417548	-0.0296257	NaN	NaN	NaN	NaN	NaN	NaN	NaN	NaN	NaN			cell part;integral to membrane;intrinsic to membrane;membrane part			6.716e-26	341530000	7	7	7	9.4	57.547	531	12	B4DGG1;Q9H0X4-2;Q9H0X4;C9J1M4;C9J8V3;C9JJN3;C9JR71;C9JTF7;C9JP72;C9J3Y6;C9IYB9;C9K0C5	B4DGG1;Q9H0X4-2;Q9H0X4;C9J1M4;C9J8V3;C9JJN3;C9JR71;C9JTF7;C9JP72;C9J3Y6;C9IYB9;C9K0C5	Protein ITFG3	ITFG3	253	11824;17027;39861;39862;51668;72135;72136	>tr|B4DGG1|B4DGG1_HUMAN Protein ITFG3 OS=Homo sapiens GN=ITFG3 PE=2 SV=1;>sp|Q9H0X4-2|ITFG3_HUMAN Isoform 2 of Protein ITFG3 OS=Homo sapiens GN=ITFG3;>sp|Q9H0X4|ITFG3_HUMAN Protein ITFG3 OS=Homo sapiens GN=ITFG3 PE=1 SV=1;>tr|C9J1M4|C9J1M4_HUMAN Protein IT
-0.0868801	0.00139293	0.0776633	NaN	NaN	NaN	NaN	NaN	NaN	NaN	NaN	NaN	biosynthetic process;cellular biosynthetic process;cellular lipid metabolic process;cellular macromolecule metabolic process;cellular metabolic process;cellular process;cellular protein metabolic process;glycerolipid biosynthetic process;glycerolipid metabolic process;glycerophospholipid biosynthetic process;glycerophospholipid metabolic process;GPI anchor biosynthetic process;GPI anchor metaboli…	catalytic activity;hydrolase activity;hydrolase activity, acting on ester bonds	cell part;cytoplasmic part;endoplasmic reticulum part;Golgi apparatus part;Golgi membrane;integral to membrane;intracellular organelle part;intracellular part;intrinsic to endoplasmic reticulum membrane;intrinsic to membrane;intrinsic to organelle membrane;membrane;membrane part;organelle membrane;organelle part		Per1	8.885e-05	548900000	1	1	1	13.5	16.454	148	5	J3QKU0;J3KTJ2;Q96FM1-2;B4DGK7;Q96FM1	J3QKU0;J3KTJ2;Q96FM1-2;B4DGK7;Q96FM1	Post-GPI attachment to proteins factor 3	PGAP3	254	9654	>tr|J3QKU0|J3QKU0_HUMAN Post-GPI attachment to proteins factor 3 OS=Homo sapiens GN=PGAP3 PE=2 SV=1;>tr|J3KTJ2|J3KTJ2_HUMAN Post-GPI attachment to proteins factor 3 (Fragment) OS=Homo sapiens GN=PGAP3 PE=4 SV=1;>sp|Q96FM1-2|PGAP3_HUMAN Isoform 2 of Post-GP
-0.0829026	-0.0355517	0.0422619	-0.131405	-0.34399	-0.230629	0.32831	-0.137977	-0.390669	0.187922	-0.0829565	-0.333966	aging;antigen processing and presentation;antigen processing and presentation of exogenous antigen;antigen processing and presentation of exogenous peptide antigen;antigen processing and presentation of exogenous peptide antigen via MHC class II;antigen processing and presentation of peptide antigen;antigen processing and presentation of peptide antigen via MHC class I;antigen processing and pres…	binding;calcium ion binding;cation binding;ion binding;metal ion binding;protein binding;unfolded protein binding	axon;cell body;cell part;cell projection;cell projection cytoplasm;cell projection part;cytoplasmic membrane-bounded vesicle;cytoplasmic part;cytoplasmic vesicle;dendrite cytoplasm;dendritic spine;endoplasmic reticulum;endoplasmic reticulum lumen;endoplasmic reticulum part;integral to endoplasmic reticulum membrane;integral to lumenal side of endoplasmic reticulum membrane;integral to membrane;in…	Antigen processing and presentation;Phagosome;Protein processing in endoplasmic reticulum	Calreticulin	0	291740000000	52	52	52	63	67.567	592	22	P27824;B4DGP8;B4E2T8;H0Y9Q7;D6RDP7;D6RGY2;D6RB85;D6RAU8;D6RFL1;H0Y9H1;D6RAQ8;REV__P27824;REV__B4DGP8;REV__D6RAU8;REV__D6RB85;REV__D6RDP7;REV__H0Y9Q7;REV__B4E2T8;D6RHJ3;D6RD16;REV__D6RFL1;REV__D6RGY2	P27824;B4DGP8;B4E2T8	Calnexin	CANX	255	1786;1787;3760;3766;5624;5625;8658;9932;9933;11570;11571;16437;21157;25549;28011;30210;31526;35530;35536;36820;36821;37555;38446;39203;39964;39965;44423;44424;44846;56891;57594;59395;59396;61453;63774;66136;66137;66138;76458;76459;76460;77417;77694;79158;79159;79612;86844;87561;87648;87649;88103;88104	>sp|P27824|CALX_HUMAN Calnexin OS=Homo sapiens GN=CANX PE=1 SV=2;>tr|B4DGP8|B4DGP8_HUMAN Calnexin OS=Homo sapiens GN=CANX PE=2 SV=1;>tr|B4E2T8|B4E2T8_HUMAN Calnexin OS=Homo sapiens GN=CANX PE=2 SV=1
-0.204368	-0.131423	-0.0204751	-0.066185	0.0430931	-0.0195673	0.0230791	-0.0831109	0.0128088	-0.195464	0.058933	0.275071	anatomical structure development;anatomical structure morphogenesis;biological regulation;biosynthetic process;blood vessel morphogenesis;cardiac muscle tissue development;cell differentiation;cellular biosynthetic process;cellular developmental process;cellular macromolecule biosynthetic process;cellular macromolecule metabolic process;cellular metabolic process;cellular nitrogen compound metabo…	binding;nucleic acid binding;nucleic acid binding transcription factor activity;protein binding transcription factor activity;sequence-specific DNA binding transcription factor activity;transcription coactivator activity;transcription cofactor activity;transcription factor binding transcription factor activity	cell part;cytoplasm;intracellular membrane-bounded organelle;intracellular organelle;intracellular part;membrane-bounded organelle;nucleus;organelle		RPEL;SAP	6.5701e-136	9527600000	22	22	22	29.6	114.12	1049	7	Q9ULH7-4;Q9ULH7;B4DGT8;I3L2S3;Q9ULH7-2;Q9ULH7-3;I3L2A0	Q9ULH7-4;Q9ULH7;B4DGT8	MKL/myocardin-like protein 2	MKL2	256	2005;6850;9982;9983;20435;29038;31480;50632;50633;50634;51078;51079;55109;59132;60186;60278;61443;62713;67687;70826;74778;86055	>sp|Q9ULH7-4|MKL2_HUMAN Isoform 4 of MKL/myocardin-like protein 2 OS=Homo sapiens GN=MKL2;>sp|Q9ULH7|MKL2_HUMAN MKL/myocardin-like protein 2 OS=Homo sapiens GN=MKL2 PE=1 SV=3;>tr|B4DGT8|B4DGT8_HUMAN MKL/myocardin-like 2, isoform CRA_a OS=Homo sapiens GN=MK
0.0708839	0.320623	0.243051	NaN	NaN	NaN	0.0330717	0.484567	0.410363	0.14496	0.148754	-0.0421697	biological regulation;biosynthetic process;cellular biosynthetic process;cellular macromolecule biosynthetic process;cellular macromolecule metabolic process;cellular metabolic process;cellular nitrogen compound metabolic process;cellular process;macromolecule biosynthetic process;macromolecule metabolic process;metabolic process;negative regulation of biological process;negative regulation of bi…	binding;cation binding;DNA binding;ion binding;metal ion binding;methyl-CpG binding;nucleic acid binding;nucleic acid binding transcription factor activity;nucleotide binding;protein binding transcription factor activity;sequence-specific DNA binding;sequence-specific DNA binding transcription factor activity;transcription cofactor activity;transcription corepressor activity;transcription factor …	cell part;chromatin;chromosomal part;cytoplasm;heterochromatin;intracellular membrane-bounded organelle;intracellular organelle;intracellular organelle part;intracellular part;membrane-bounded organelle;nuclear body;nuclear matrix;nuclear part;nuclear speck;nucleoplasm part;nucleus;organelle;organelle part		MBD;zf-CXXC	1.5919e-44	2431300000	9	9	2	20.7	60.848	550	6	Q9UIS9-6;Q9UIS9-5;Q9UIS9;Q9UIS9-9;K7ESN0;B4DI41	Q9UIS9-6;Q9UIS9-5;Q9UIS9;Q9UIS9-9;K7ESN0;B4DI41	Methyl-CpG-binding domain protein 1	MBD1	262	1582;3929;3930;10249;15527;63807;64303;66549;76167	>sp|Q9UIS9-6|MBD1_HUMAN Isoform 6 of Methyl-CpG-binding domain protein 1 OS=Homo sapiens GN=MBD1;>sp|Q9UIS9-5|MBD1_HUMAN Isoform 5 of Methyl-CpG-binding domain protein 1 OS=Homo sapiens GN=MBD1;>sp|Q9UIS9|MBD1_HUMAN Methyl-CpG-binding domain protein 1 OS=H
0.21526	0.475359	0.299584	NaN	NaN	NaN	NaN	NaN	NaN	-0.0959522	0.410652	0.471094	carbohydrate metabolic process;cellular carbohydrate metabolic process;cellular component organization;cellular component organization at cellular level;cellular component organization or biogenesis;cellular component organization or biogenesis at cellular level;cellular macromolecule metabolic process;cellular metabolic process;cellular process;cellular protein metabolic process;developmental pr…	binding;catalytic activity;cation binding;dolichyl-phosphate-mannose-protein mannosyltransferase activity;ion binding;mannosyltransferase activity;metal ion binding;transferase activity;transferase activity, transferring glycosyl groups;transferase activity, transferring hexosyl groups	acrosomal vesicle;cell part;cytoplasmic membrane-bounded vesicle;cytoplasmic part;cytoplasmic vesicle;endoplasmic reticulum;endoplasmic reticulum membrane;endoplasmic reticulum part;integral to membrane;intracellular membrane-bounded organelle;intracellular organelle;intracellular organelle part;intracellular part;intrinsic to membrane;membrane;membrane part;membrane-bounded organelle;membrane-bo…	Other types of O-glycan biosynthesis	MIR;PMT	4.5745e-11	2935600000	2	2	2	12.1	33.301	297	9	Q5JT03;B4DI80;F5H3Z3;Q9Y6A1-4;Q9Y6A1-3;B4DTW4;Q9Y6A1-2;Q9Y6A1;Q5JT04	Q5JT03;B4DI80;F5H3Z3;Q9Y6A1-4;Q9Y6A1-3;B4DTW4;Q9Y6A1-2;Q9Y6A1;Q5JT04	Protein O-mannosyl-transferase 1	POMT1	263	29894;67972	>tr|Q5JT03|Q5JT03_HUMAN Protein O-mannosyl-transferase 1 (Fragment) OS=Homo sapiens GN=POMT1 PE=2 SV=1;>tr|B4DI80|B4DI80_HUMAN Protein O-mannosyl-transferase 1 OS=Homo sapiens GN=POMT1 PE=2 SV=1;>tr|F5H3Z3|F5H3Z3_HUMAN Protein O-mannosyl-transferase 1 OS=H
0.0953103	-0.0223204	-0.142888	-0.112389	-0.324151	0.0871936	-0.105523	-0.525257	-0.460899	0.108269	-0.315986	-0.436039	biological regulation;biosynthetic process;cell differentiation;cell proliferation;cellular biosynthetic process;cellular developmental process;cellular macromolecule biosynthetic process;cellular macromolecule metabolic process;cellular metabolic process;cellular nitrogen compound metabolic process;cellular process;cellular protein metabolic process;cullin deneddylation;developmental process;mac…	molecular transducer activity;protein binding transcription factor activity;signal transducer activity;transcription cofactor activity;transcription corepressor activity;transcription factor binding transcription factor activity	cell part;cytoplasm;intracellular organelle part;intracellular part;macromolecular complex;nuclear part;organelle part;protein complex;signalosome		PCI	6.4553e-158	24317000000	21	21	21	58	44.228	379	6	B4DIH5;P61201;P61201-2;H0YM03;H0YKU5;H0YMC2	B4DIH5;P61201;P61201-2	COP9 signalosome complex subunit 2	COPS2	264	3323;3324;19011;33427;34244;49412;50408;51477;56064;56065;57702;59576;59577;59647;65565;66332;67844;67845;68727;87849;89683	>tr|B4DIH5|B4DIH5_HUMAN COP9 signalosome complex subunit 2 OS=Homo sapiens GN=COPS2 PE=2 SV=1;>sp|P61201|CSN2_HUMAN COP9 signalosome complex subunit 2 OS=Homo sapiens GN=COPS2 PE=1 SV=1;>sp|P61201-2|CSN2_HUMAN Isoform 2 of COP9 signalosome complex subunit
-4.54898	-4.88375	-0.329991	NaN	NaN	NaN	NaN	NaN	NaN	NaN	NaN	NaN	cellular component assembly;cellular component organization;cellular component organization or biogenesis;macromolecular complex assembly;macromolecular complex subunit organization;protein complex assembly;protein complex subunit organization;protein homooligomerization;protein oligomerization				K_tetra	2.7703e-06	186150000	2	2	2	24.3	20.09	173	4	B4DIP9;Q7Z5Y7-2;F5H3T3;Q7Z5Y7	B4DIP9;Q7Z5Y7-2;F5H3T3;Q7Z5Y7	BTB/POZ domain-containing protein KCTD20	KCTD20	265	56515;69088	>tr|B4DIP9|B4DIP9_HUMAN BTB/POZ domain-containing protein KCTD20 OS=Homo sapiens GN=KCTD20 PE=2 SV=1;>sp|Q7Z5Y7-2|KCD20_HUMAN Isoform 2 of BTB/POZ domain-containing protein KCTD20 OS=Homo sapiens GN=KCTD20;>tr|F5H3T3|F5H3T3_HUMAN BTB/POZ domain-containing
-0.619626	-0.564499	0.0612506	NaN	NaN	NaN	-0.118083	-0.164744	-0.059978	-0.0387721	-0.255344	-0.17592	anatomical structure morphogenesis;biological regulation;biosynthetic process;cellular biosynthetic process;cellular component organization;cellular component organization at cellular level;cellular component organization or biogenesis;cellular component organization or biogenesis at cellular level;cellular macromolecule biosynthetic process;cellular macromolecule metabolic process;cellular metab…	binding;catalytic activity;cation binding;chromatin binding;hydrolase activity;hydrolase activity, acting on ester bonds;ion binding;metal ion binding;phosphatase activity;phosphoprotein phosphatase activity;phosphoric ester hydrolase activity;protein tyrosine phosphatase activity;protein tyrosine/serine/threonine phosphatase activity	cell part;cytoplasm;intracellular membrane-bounded organelle;intracellular organelle;intracellular organelle part;intracellular part;macromolecular complex;membrane-bounded organelle;nuclear part;nucleoplasm part;nucleus;organelle;organelle part;protein complex;transcription factor complex			3.439e-26	1040700000	6	6	6	15.2	48.652	447	6	Q99504-2;B4DNZ7;B4DIR7;Q8IVX7;Q99504;B1APR7	Q99504-2;B4DNZ7;B4DIR7;Q8IVX7;Q99504;B1APR7	Eyes absent homolog 3	EYA3	267	46890;46891;46892;57474;70795;86851	>sp|Q99504-2|EYA3_HUMAN Isoform 2 of Eyes absent homolog 3 OS=Homo sapiens GN=EYA3;>tr|B4DNZ7|B4DNZ7_HUMAN Eyes absent homolog 3 OS=Homo sapiens GN=EYA3 PE=2 SV=1;>tr|B4DIR7|B4DIR7_HUMAN Eyes absent homolog 3 OS=Homo sapiens GN=EYA3 PE=2 SV=1;>tr|Q8IVX7|Q8
-0.329071	0.115747	0.240284	NaN	NaN	NaN	NaN	NaN	NaN	NaN	NaN	NaN	biological regulation;cell cycle;cellular process;cytokinesis;regulation of biological process;regulation of cellular localization;regulation of cellular process;regulation of exocytosis;regulation of localization;regulation of secretion;regulation of transport;regulation of vesicle-mediated transport;synaptic vesicle targeting;vesicle targeting	binding;catalytic activity;GTP binding;GTPase activity;guanyl nucleotide binding;guanyl ribonucleotide binding;hydrolase activity;hydrolase activity, acting on acid anhydrides;hydrolase activity, acting on acid anhydrides, in phosphorus-containing anhydrides;nucleoside-triphosphatase activity;nucleotide binding;purine nucleotide binding;purine ribonucleoside triphosphate binding;purine ribonucleo…	axon part;cell cortex part;cell part;cell projection part;clathrin-coated vesicle;coated vesicle;cytoplasmic membrane-bounded vesicle;cytoplasmic part;cytoplasmic vesicle;cytoskeletal part;intracellular membrane-bounded organelle;intracellular organelle;intracellular organelle part;intracellular part;macromolecular complex;membrane;membrane-bounded organelle;membrane-bounded vesicle;organelle;org…	Parkinson's disease	Septin	1.3313e-09	192590000	4	4	4	16.6	34.672	301	10	C9JM82;E7EPG2;B4DJ62;E7EX32;Q99719-2;Q99719;G3XAH0;E7EQM7;H7C299;F8W9E5	C9JM82;E7EPG2;B4DJ62;E7EX32;Q99719-2;Q99719;G3XAH0;E7EQM7;H7C299	Septin-5	2005-09-01	268	20956;23239;23240;85060	>tr|C9JM82|C9JM82_HUMAN Septin-5 OS=Homo sapiens GN=SEPT5 PE=2 SV=1;>tr|E7EPG2|E7EPG2_HUMAN Septin-5 (Fragment) OS=Homo sapiens GN=SEPT5 PE=2 SV=1;>tr|B4DJ62|B4DJ62_HUMAN HCG2002594, isoform CRA_a OS=Homo sapiens GN=SEPT5 PE=2 SV=1;>tr|E7EX32|E7EX32_HUMAN
-0.00203763	0.033324	0.0867538	0.17123	0.31209	0.324855	NaN	NaN	NaN	NaN	NaN	NaN	biological regulation;cell differentiation;cellular developmental process;cellular process;developmental process;muscle cell differentiation;negative regulation of biological process;negative regulation of cell activation;negative regulation of cell proliferation;negative regulation of cellular process;negative regulation of immune system process;negative regulation of leukocyte activation;negati…	binding;enzyme binding;enzyme inhibitor activity;enzyme regulator activity;ligase inhibitor activity;ligase regulator activity;protein binding;ubiquitin protein ligase binding;ubiquitin-protein ligase inhibitor activity;ubiquitin-protein ligase regulator activity	cell part;Cul2-RING ubiquitin ligase complex;Cul3-RING ubiquitin ligase complex;CUL4 RING ubiquitin ligase complex;Cul4A-RING ubiquitin ligase complex;cullin-RING ubiquitin ligase complex;intracellular part;macromolecular complex;protein complex;ubiquitin ligase complex		Kinetochor_Ybp2	1.655e-05	984690000	1	1	1	3.6	48.166	417	3	Q92990-2;B4DJ85;Q92990	Q92990-2;B4DJ85;Q92990	Glomulin	GLMN	269	20356	>sp|Q92990-2|GLMN_HUMAN Isoform 2 of Glomulin OS=Homo sapiens GN=GLMN;>tr|B4DJ85|B4DJ85_HUMAN Glomulin OS=Homo sapiens GN=GLMN PE=2 SV=1;>sp|Q92990|GLMN_HUMAN Glomulin OS=Homo sapiens GN=GLMN PE=1 SV=2
-0.123748	0.0509478	0.163558	-0.0362193	0.0977595	0.060709	0.0819148	0.183754	-0.0202931	-0.0236118	0.131491	0.0889426	anatomical structure development;biological regulation;blood coagulation;cell differentiation;cellular component organization;cellular component organization or biogenesis;cellular developmental process;cellular macromolecule metabolic process;cellular membrane organization;cellular metabolic process;cellular process;cellular response to stimulus;coagulation;developmental process;endocytosis;esta…	binding;catalytic activity;GDP binding;GTP binding;GTPase activity;guanyl nucleotide binding;guanyl ribonucleotide binding;hydrolase activity;hydrolase activity, acting on acid anhydrides;hydrolase activity, acting on acid anhydrides, in phosphorus-containing anhydrides;nucleoside-triphosphatase activity;nucleotide binding;purine nucleotide binding;purine ribonucleoside triphosphate binding;purin…	actin cytoskeleton;cell part;cell projection;cytoplasmic membrane-bounded vesicle;cytoplasmic part;cytoplasmic vesicle;cytoskeleton;early endosome;early endosome membrane;endocytic vesicle;endosomal part;endosome;endosome membrane;intracellular membrane-bounded organelle;intracellular non-membrane-bounded organelle;intracellular organelle;intracellular organelle part;intracellular part;melanosome…	Amoebiasis;Amyotrophic lateral sclerosis (ALS);Endocytosis;ko05152;Phagosome;Vasopressin-regulated water reabsorption	Ras	4.2039e-49	52846000000	14	11	11	75.1	22.178	201	4	B4DJA5;P20339;F8WCY6;F8WD79	B4DJA5;P20339	Ras-related protein Rab-5A	RAB5A	270	7828;19138;23037;25277;25348;30403;47779;51799;58025;58026;58027;62104;80285;88652	>tr|B4DJA5|B4DJA5_HUMAN Ras-related protein Rab-5A OS=Homo sapiens GN=RAB5A PE=2 SV=1;>sp|P20339|RAB5A_HUMAN Ras-related protein Rab-5A OS=Homo sapiens GN=RAB5A PE=1 SV=2
0.228293	0.356587	0.181774	NaN	NaN	NaN	NaN	NaN	NaN	NaN	NaN	NaN		catalytic activity;oxidoreductase activity	extracellular region		adh_short	3.1057e-10	253870000	3	3	3	19.3	32.249	296	3	B4DJC5;Q6UX07-2;Q6UX07	B4DJC5;Q6UX07-2;Q6UX07	Dehydrogenase/reductase SDR family member 13	DHRS13	271	18579;26411;40843	>tr|B4DJC5|B4DJC5_HUMAN Dehydrogenase/reductase SDR family member 13 OS=Homo sapiens GN=DHRS13 PE=2 SV=1;>sp|Q6UX07-2|DHR13_HUMAN Isoform 2 of Dehydrogenase/reductase SDR family member 13 OS=Homo sapiens GN=DHRS13;>sp|Q6UX07|DHR13_HUMAN Dehydrogenase/reduc
0.725273	0.292442	-0.414972	0.170595	0.273832	0.170568	NaN	NaN	NaN	NaN	NaN	NaN	alcohol metabolic process;biosynthetic process;cellular biosynthetic process;cellular lipid metabolic process;cellular metabolic process;cellular process;cholesterol biosynthetic process;cholesterol metabolic process;farnesyl diphosphate metabolic process;isoprenoid biosynthetic process;isoprenoid metabolic process;lipid biosynthetic process;lipid metabolic process;metabolic process;organophospha…	catalytic activity;farnesyl-diphosphate farnesyltransferase activity;farnesyltranstransferase activity;oxidoreductase activity;prenyltransferase activity;squalene synthase activity;transferase activity;transferase activity, transferring alkyl or aryl (other than methyl) groups	cell part;cytoplasmic part;endoplasmic reticulum;endoplasmic reticulum membrane;endoplasmic reticulum part;integral to membrane;intracellular membrane-bounded organelle;intracellular organelle;intracellular organelle part;intracellular part;intrinsic to membrane;membrane;membrane part;membrane-bounded organelle;organelle;organelle membrane;organelle part	Steroid biosynthesis	SQS_PSY	1.6671e-06	399630000	2	2	2	6.1	43.06	374	7	B4DJE5;P37268;E9PJG4;B3KQ95;B4DT56;B7Z1J3;E9PNM1	B4DJE5;P37268;E9PJG4;B3KQ95;B4DT56;B7Z1J3;E9PNM1	Squalene synthase	FDFT1	272	48672;79802	>tr|B4DJE5|B4DJE5_HUMAN Squalene synthase OS=Homo sapiens GN=FDFT1 PE=2 SV=1;>sp|P37268|FDFT_HUMAN Squalene synthase OS=Homo sapiens GN=FDFT1 PE=1 SV=1;>tr|E9PJG4|E9PJG4_HUMAN Squalene synthase (Fragment) OS=Homo sapiens GN=FDFT1 PE=2 SV=1;>tr|B3KQ95|B3KQ9
0.0736714	-0.218088	-0.272265	NaN	NaN	NaN	NaN	NaN	NaN	NaN	NaN	NaN	biosynthetic process;cellular biosynthetic process;cellular metabolic process;cellular process;cofactor biosynthetic process;cofactor metabolic process;iron-sulfur cluster assembly;metabolic process;metallo-sulfur cluster assembly	binding;cation binding;ion binding;iron-sulfur cluster binding;metal cluster binding;metal ion binding;structural molecule activity	cell part;cytoplasmic part;intracellular membrane-bounded organelle;intracellular organelle;intracellular part;membrane-bounded organelle;mitochondrion;organelle		Fe-S_biosyn	9.5195e-08	710080000	3	3	3	30.2	14.179	129	3	Q9BUE6;B4DJI5;Q5TBE2	Q9BUE6;B4DJI5;Q5TBE2	Iron-sulfur cluster assembly 1 homolog, mitochondrial	ISCA1;HBLD2	273	30067;46880;78104	>sp|Q9BUE6|ISCA1_HUMAN Iron-sulfur cluster assembly 1 homolog, mitochondrial OS=Homo sapiens GN=ISCA1 PE=2 SV=1;>tr|B4DJI5|B4DJI5_HUMAN HESB like domain containing 2, isoform CRA_b OS=Homo sapiens GN=ISCA1 PE=2 SV=1;>tr|Q5TBE2|Q5TBE2_HUMAN Iron-sulfur clus
0.0397892	0.172284	0.184764	-0.220758	-0.231534	0.201593	NaN	NaN	NaN	NaN	NaN	NaN					Cir_N;CWC25	3.4756e-20	1261500000	9	9	9	18.8	42.123	362	3	B4DJK2;Q9NXE8;B4DZL1	B4DJK2;Q9NXE8	Pre-mRNA-splicing factor CWC25 homolog	CWC25	274	10281;21640;21641;38992;48417;48418;54463;54877;72940	>tr|B4DJK2|B4DJK2_HUMAN Pre-mRNA-splicing factor CWC25 homolog OS=Homo sapiens GN=CWC25 PE=2 SV=1;>sp|Q9NXE8|CWC25_HUMAN Pre-mRNA-splicing factor CWC25 homolog OS=Homo sapiens GN=CWC25 PE=1 SV=1
-0.00160671	0.0638829	0.0335489	NaN	NaN	NaN	-0.183175	-0.120846	0.0179487	-0.33446	-0.209083	0.13537			cell part;cytoplasm;intracellular part			4.9222e-46	9405600000	8	8	8	22	57.47	518	15	Q96SY0;B4DJL6;Q96SY0-4;Q96SY0-3;B4DVT3;H3BRY6;H3BP17;H3BMK7;H3BN95;REV__Q96SY0-4;REV__Q96SY0-3;REV__H3BRY6;REV__B4DVT3;REV__Q96SY0;REV__B4DJL6	Q96SY0;B4DJL6;Q96SY0-4;Q96SY0-3;B4DVT3;H3BRY6	von Willebrand factor A domain-containing protein 9	VWA9	275	14985;17302;31902;32403;41027;41028;43172;71079	>sp|Q96SY0|VWA9_HUMAN von Willebrand factor A domain-containing protein 9 OS=Homo sapiens GN=VWA9 PE=1 SV=2;>tr|B4DJL6|B4DJL6_HUMAN cDNA FLJ55475 OS=Homo sapiens GN=VWA9 PE=2 SV=1;>sp|Q96SY0-4|VWA9_HUMAN Isoform 4 of von Willebrand factor A domain-containi
-0.0295481	0.0950264	0.150529	0.046953	0.0686358	0.0679043	0.101041	0.266256	0.167115	0.110422	0.308183	0.225243	biosynthetic process;cellular biosynthetic process;cellular component assembly;cellular component assembly at cellular level;cellular component organization;cellular component organization at cellular level;cellular component organization or biogenesis;cellular component organization or biogenesis at cellular level;cellular macromolecular complex assembly;cellular macromolecular complex subunit o…	binding;histone pre-mRNA DCP binding;nucleic acid binding;RNA binding	catalytic step 2 spliceosome;cell part;cytoplasmic part;cytosol;intracellular organelle part;intracellular part;macromolecular complex;nuclear part;nucleoplasm;organelle part;ribonucleoprotein complex;small nuclear ribonucleoprotein complex;spliceosomal complex;U12-type spliceosomal complex;U7 snRNP	Spliceosome;Systemic lupus erythematosus	LSM	6.0235e-69	115060000000	9	9	9	64.2	13.291	120	3	B4DJP7;P62318;H3BT13	B4DJP7;P62318;H3BT13	Small nuclear ribonucleoprotein Sm D3	SNRPD3	279	23681;27436;36042;43185;43186;68646;81963;81964;84391	>tr|B4DJP7|B4DJP7_HUMAN Small nuclear ribonucleoprotein Sm D3 OS=Homo sapiens GN=SNRPD3 PE=2 SV=1;>sp|P62318|SMD3_HUMAN Small nuclear ribonucleoprotein Sm D3 OS=Homo sapiens GN=SNRPD3 PE=1 SV=1;>tr|H3BT13|H3BT13_HUMAN Small nuclear ribonucleoprotein Sm D3
-0.108947	0.723356	0.804399	NaN	NaN	NaN	NaN	NaN	NaN	NaN	NaN	NaN		binding;cation binding;ion binding;metal ion binding;transition metal ion binding;zinc ion binding	cell part;integral to membrane;intrinsic to membrane;membrane part		zf-RING_2	1.7083e-14	369810000	3	3	3	49.6	14.66	135	6	B4DJR4;E9PI44;Q5M7Z0-2;Q5M7Z0-3;Q5M7Z0;K7EJ18	B4DJR4;E9PI44;Q5M7Z0-2;Q5M7Z0-3;Q5M7Z0;K7EJ18	RING finger and transmembrane domain-containing protein 1	RNFT1	280	47139;47229;72277	>tr|B4DJR4|B4DJR4_HUMAN RING finger and transmembrane domain-containing protein 1 OS=Homo sapiens GN=RNFT1 PE=2 SV=1;>tr|E9PI44|E9PI44_HUMAN RING finger and transmembrane domain-containing protein 1 OS=Homo sapiens GN=RNFT1 PE=2 SV=1;>sp|Q5M7Z0-2|RNFT1_HUM
-0.093101	-0.240567	-0.127492	NaN	NaN	NaN	NaN	NaN	NaN	NaN	NaN	NaN	alcohol metabolic process;biosynthetic process;carboxylic acid biosynthetic process;carboxylic acid metabolic process;cellular biosynthetic process;cellular ketone metabolic process;cellular lipid metabolic process;cellular metabolic process;cellular process;fatty acid biosynthetic process;fatty acid metabolic process;lipid biosynthetic process;lipid metabolic process;metabolic process;monocarbox…	catalytic activity;oxidoreductase activity;oxidoreductase activity, acting on the CH-CH group of donors;oxidoreductase activity, acting on the CH-CH group of donors, NAD or NADP as acceptor;trans-2-enoyl-CoA reductase (NADPH) activity	cell part;cytoplasmic part;intracellular membrane-bounded organelle;intracellular organelle;intracellular organelle part;intracellular part;membrane;membrane-bounded organelle;microbody;microbody membrane;microbody part;mitochondrion;organelle;organelle membrane;organelle part;peroxisomal membrane;peroxisomal part	Biosynthesis of unsaturated fatty acids;Peroxisome	adh_short	1.1411e-08	589660000	2	2	2	30.6	16.876	157	2	B4DJS2;Q9BY49	B4DJS2;Q9BY49	Peroxisomal trans-2-enoyl-CoA reductase	PECR	281	29315;35365	>tr|B4DJS2|B4DJS2_HUMAN Peroxisomal trans-2-enoyl-CoA reductase OS=Homo sapiens GN=PECR PE=2 SV=1;>sp|Q9BY49|PECR_HUMAN Peroxisomal trans-2-enoyl-CoA reductase OS=Homo sapiens GN=PECR PE=1 SV=2
-0.229531	-0.19532	0.0106522	-0.193974	-0.148397	0.0516642	-0.322891	-0.335859	0.0672618	-0.262907	0.112203	0.25307	acetyl-CoA catabolic process;acetyl-CoA metabolic process;carbohydrate metabolic process;catabolic process;cellular carbohydrate metabolic process;cellular catabolic process;cellular metabolic process;cellular process;coenzyme catabolic process;coenzyme metabolic process;cofactor catabolic process;cofactor metabolic process;metabolic process;primary metabolic process;small molecule metabolic proc…	catalytic activity;citrate (Si)-synthase activity;transferase activity;transferase activity, transferring acyl groups;transferase activity, transferring acyl groups, acyl groups converted into alkyl on transfer	cell part;cytoplasmic part;intracellular membrane-bounded organelle;intracellular organelle;intracellular organelle lumen;intracellular organelle part;intracellular part;membrane-bounded organelle;membrane-enclosed lumen;mitochondrial matrix;mitochondrial part;mitochondrion;organelle;organelle lumen;organelle part	Citrate cycle (TCA cycle);Glyoxylate and dicarboxylate metabolism	Citrate_synt	2.0106e-114	66898000000	23	23	21	56.5	50.431	453	18	B4DJV2;O75390;H0YIC4;F8VPA1;H0YH82;F8VR34;F8VTT8;F8W4S1;F8VRI6;F8VPF9;F8W1S4;F8VRP1;F8VX68;F8W642;F8VZK9;F8VX07;F8VWQ5;F8VU34	B4DJV2;O75390	Citrate synthase;Citrate synthase, mitochondrial	CS	282	607;4164;8390;11307;14767;17686;22064;26331;28035;28036;31817;36960;37175;46094;47578;70384;77226;78181;81373;87119;87120;89690;89899	>tr|B4DJV2|B4DJV2_HUMAN Citrate synthase OS=Homo sapiens GN=CS PE=2 SV=1;>sp|O75390|CISY_HUMAN Citrate synthase, mitochondrial OS=Homo sapiens GN=CS PE=1 SV=2
0.180694	0.215867	0.058213	NaN	NaN	NaN	NaN	NaN	NaN	NaN	NaN	NaN	anatomical structure development;anatomical structure morphogenesis;biological regulation;bradykinin catabolic process;calcitonin catabolic process;catabolic process;cellular catabolic process;cellular hormone metabolic process;cellular metabolic process;cellular process;developmental process;ear development;embryonic digit morphogenesis;embryonic morphogenesis;endocrine process;endothelin matura…	binding;catalytic activity;cation binding;endopeptidase activity;hormone binding;hydrolase activity;ion binding;metal ion binding;metalloendopeptidase activity;metallopeptidase activity;peptidase activity;peptidase activity, acting on L-amino acid peptides;peptide binding;peptide hormone binding	cell part;clathrin-coated vesicle;coated vesicle;cytoplasmic membrane-bounded vesicle;cytoplasmic part;cytoplasmic vesicle;early endosome;endosomal part;endosome;external side of plasma membrane;integral to membrane;intracellular membrane-bounded organelle;intracellular organelle;intracellular organelle part;intracellular part;intrinsic to endosome membrane;intrinsic to membrane;intrinsic to orga…		Peptidase_M13;Peptidase_M13_N	9.3838e-52	2705200000	11	11	11	20.7	83.573	738	7	B4DKB2;P42892-3;P42892-4;P42892;P42892-2;E9PN99;E9PHZ1	B4DKB2;P42892-3;P42892-4;P42892;P42892-2	Endothelin-converting enzyme 1	ECE1	284	2376;3795;4353;7490;12545;44011;55112;62087;79188;80437;80438	>tr|B4DKB2|B4DKB2_HUMAN Endothelin-converting enzyme 1 OS=Homo sapiens GN=ECE1 PE=2 SV=1;>sp|P42892-3|ECE1_HUMAN Isoform C of Endothelin-converting enzyme 1 OS=Homo sapiens GN=ECE1;>sp|P42892-4|ECE1_HUMAN Isoform D of Endothelin-converting enzyme 1 OS=Homo
0.191253	0.229882	0.081057	NaN	NaN	NaN	0.373404	0.32092	0.0449519	0.186712	-0.225883	-0.077891	anatomical structure development;biological regulation;developmental process;embryo development;liver development;organ development;regulation of biological process;regulation of lipid metabolic process;regulation of metabolic process;regulation of primary metabolic process		cell part;chylomicron;extracellular region part;integral to membrane;intrinsic to membrane;low-density lipoprotein particle;macromolecular complex;membrane;membrane part;plasma lipoprotein particle;plasma membrane;protein-lipid complex;triglyceride-rich lipoprotein particle;very-low-density lipoprotein particle		LSR	1.9446e-131	6528600000	27	27	27	56.4	54.498	493	9	B4DKL4;S4R3V8;Q86X29-5;Q86X29-4;Q86X29;Q86X29-3;Q86X29-2;M0R1W9;M0QZL9	B4DKL4;S4R3V8;Q86X29-5;Q86X29-4;Q86X29;Q86X29-3;Q86X29-2	Lipolysis-stimulated lipoprotein receptor	LSR	286	981;4881;6383;6384;10071;12582;14227;14228;18578;28401;28402;32958;35738;39070;39071;52928;58913;67650;67651;72641;72642;72975;73919;75063;75064;79359;84831	>tr|B4DKL4|B4DKL4_HUMAN Lipolysis-stimulated lipoprotein receptor OS=Homo sapiens GN=LSR PE=2 SV=1;>tr|S4R3V8|S4R3V8_HUMAN Lipolysis-stimulated lipoprotein receptor (Fragment) OS=Homo sapiens GN=LSR PE=4 SV=1;>sp|Q86X29-5|LSR_HUMAN Isoform 5 of Lipolysis-s
0.369524	0.498356	0.303251	NaN	NaN	NaN	0.0265288	0.53269	0.494527	-0.444534	0.421931	0.772731	alcohol metabolic process;anatomical structure morphogenesis;behavior;biological regulation;cAMP-mediated signaling;carbohydrate metabolic process;cell surface receptor linked signaling pathway;cellular carbohydrate metabolic process;cellular metabolic process;cellular process;cellular response to stimulus;cyclic-nucleotide-mediated signaling;developmental process;feeding behavior;glucose metabol…	binding;G-protein coupled receptor activity;molecular transducer activity;neuropeptide binding;neuropeptide receptor activity;neuropeptide Y receptor activity;neurotransmitter binding;neurotransmitter receptor activity;pancreatic polypeptide receptor activity;peptide binding;peptide receptor activity;peptide receptor activity, G-protein coupled;peptide YY receptor activity;receptor activity;signa…	cell part;integral to membrane;integral to plasma membrane;intrinsic to membrane;intrinsic to plasma membrane;membrane part;plasma membrane part	Neuroactive ligand-receptor interaction	7tm_1	5.5529e-15	6657300000	5	5	5	26.2	16.567	141	2	B4DKL9;P25929	B4DKL9;P25929	Neuropeptide Y receptor type 1	NPY1R	288	9728;35426;35427;58030;58031	>tr|B4DKL9|B4DKL9_HUMAN Neuropeptide Y receptor type 1 OS=Homo sapiens GN=NPY1R PE=2 SV=1;>sp|P25929|NPY1R_HUMAN Neuropeptide Y receptor type 1 OS=Homo sapiens GN=NPY1R PE=1 SV=1
0.0637571	0.239192	0.177089	NaN	NaN	NaN	NaN	NaN	NaN	NaN	NaN	NaN			cell part;integral to membrane;intrinsic to membrane;membrane part		Tmp39	7.3226e-32	3182200000	2	2	2	26	21.526	192	4	Q5VVU5;F8WB89;B4DKN8;Q9GZU3	Q5VVU5;F8WB89;B4DKN8;Q9GZU3	Transmembrane protein 39B	TMEM39B	289	54176;73995	>tr|Q5VVU5|Q5VVU5_HUMAN Transmembrane protein 39B (Fragment) OS=Homo sapiens GN=TMEM39B PE=2 SV=1;>tr|F8WB89|F8WB89_HUMAN Transmembrane protein 39B OS=Homo sapiens GN=TMEM39B PE=2 SV=1;>tr|B4DKN8|B4DKN8_HUMAN Transmembrane protein 39B OS=Homo sapiens GN=TM
0.510514	0.360547	-0.186862	NaN	NaN	NaN	NaN	NaN	NaN	NaN	NaN	NaN	biological regulation;cellular component assembly;cellular component assembly at cellular level;cellular component organization;cellular component organization at cellular level;cellular component organization or biogenesis;cellular component organization or biogenesis at cellular level;cellular macromolecular complex assembly;cellular macromolecular complex subunit organization;cellular process;…		cell part;cytoplasm;cytoplasmic part;cytosol;intracellular membrane-bounded organelle;intracellular organelle;intracellular organelle part;intracellular part;membrane-bounded organelle;nuclear part;nucleoplasm;nucleus;organelle;organelle part		SHQ1	1.8007e-09	2208400000	4	4	4	5.1	61.547	549	3	B4DL05;Q6PI26;C9J6N3	B4DL05;Q6PI26	Protein SHQ1 homolog	SHQ1	290	10542;30308;40481;70539	>tr|B4DL05|B4DL05_HUMAN Protein SHQ1 homolog OS=Homo sapiens GN=SHQ1 PE=2 SV=1;>sp|Q6PI26|SHQ1_HUMAN Protein SHQ1 homolog OS=Homo sapiens GN=SHQ1 PE=1 SV=2
0.168565	0.19218	0.0930538	0.127837	0.3988	0.289197	0.423729	0.359459	-0.0839538	0.49594	0.34188	-0.153305	cell cycle phase;cell cycle process;cellular component movement;cellular component organization;cellular component organization at cellular level;cellular component organization or biogenesis;cellular component organization or biogenesis at cellular level;cellular process;cytokinesis;cytoskeleton organization;establishment of localization;establishment of protein localization;M phase;M phase of m…	adenyl nucleotide binding;adenyl ribonucleotide binding;ATP binding;binding;catalytic activity;hydrolase activity;hydrolase activity, acting on acid anhydrides;hydrolase activity, acting on acid anhydrides, in phosphorus-containing anhydrides;microtubule motor activity;motor activity;nucleoside-triphosphatase activity;nucleotide binding;purine nucleotide binding;purine ribonucleoside triphosphate…	cell part;cytoplasmic part;cytoskeletal part;Golgi apparatus;intracellular membrane-bounded organelle;intracellular non-membrane-bounded organelle;intracellular organelle;intracellular organelle part;intracellular part;macromolecular complex;membrane-bounded organelle;microtubule;microtubule associated complex;non-membrane-bounded organelle;nuclear part;nucleoplasm;organelle;organelle part;protei…		Kinesin	1.214e-112	42265000000	19	19	19	30.3	98.099	872	7	B4DL79;O95235;D6R9E4;D6RBN1;H0YAC9;REV__B4DL79;REV__O95235	B4DL79;O95235	Kinesin-like protein KIF20A	KIF20A	292	1585;10105;13697;16721;17942;20633;21211;33570;34179;40529;42897;45640;45641;53178;53179;54601;60811;63272;79533	>tr|B4DL79|B4DL79_HUMAN Kinesin-like protein KIF20A OS=Homo sapiens GN=KIF20A PE=2 SV=1;>sp|O95235|KI20A_HUMAN Kinesin-like protein KIF20A OS=Homo sapiens GN=KIF20A PE=1 SV=1
0.0233513	0.130624	0.0923313	NaN	NaN	NaN	-0.781749	0.606646	1.40694	-0.488975	0.589484	1.00864	biological regulation;biosynthetic process;cell surface receptor linked signaling pathway;cellular biosynthetic process;cellular macromolecule biosynthetic process;cellular macromolecule metabolic process;cellular metabolic process;cellular nitrogen compound metabolic process;cellular process;cellular response to chemical stimulus;cellular response to cytokine stimulus;cellular response to organi…	binding;calcium ion binding;cation binding;DNA binding;ion binding;metal ion binding;molecular transducer activity;nucleic acid binding;nucleic acid binding transcription factor activity;sequence-specific DNA binding transcription factor activity;signal transducer activity	cell part;cytoplasm;cytoplasmic part;cytosol;intracellular membrane-bounded organelle;intracellular organelle;intracellular organelle part;intracellular part;membrane;membrane-bounded organelle;nuclear part;nucleoplasm;nucleus;organelle;organelle part;plasma membrane	Chemokine signaling pathway;Hepatitis C;Jak-STAT signaling pathway;ko05152;Measles;Osteoclast differentiation	SH2;STAT_alpha;STAT_bind;STAT_int;STAT2_C	3.3001e-08	2007100000	2	2	2	12.2	52.998	460	4	B4DLC8;P52630-4;P52630;G3V319	B4DLC8;P52630-4;P52630;G3V319	Signal transducer and activator of transcription 2	STAT2	293	5894;48446	>tr|B4DLC8|B4DLC8_HUMAN Signal transducer and activator of transcription 2 OS=Homo sapiens GN=STAT2 PE=2 SV=1;>sp|P52630-4|STAT2_HUMAN Isoform 2 of Signal transducer and activator of transcription 2 OS=Homo sapiens GN=STAT2;>sp|P52630|STAT2_HUMAN Signal tr
-0.126115	-0.175378	-0.0915249	-0.275247	-0.238149	0.0112618	-0.240735	-0.287419	0.00431603	-0.233954	-0.209298	-0.108236			cell part;cytoplasm;intracellular membrane-bounded organelle;intracellular organelle;intracellular part;membrane;membrane-bounded organelle;nucleus;organelle;plasma membrane			1.5796e-63	14111000000	19	19	4	84.2	20.063	190	8	Q9H910;B4DLH4;A6NGP5;H3BMV3;H3BTV5;H3BMM8;B4E1P3;H3BS08	Q9H910;B4DLH4;A6NGP5;H3BMV3;H3BTV5	Hematological and neurological expressed 1-like protein	HN1L	295	811;4822;4823;11163;11164;20282;29514;29515;40739;48457;49218;49219;59096;68730;68731;68732;78963;80097;80098	>sp|Q9H910|HN1L_HUMAN Hematological and neurological expressed 1-like protein OS=Homo sapiens GN=HN1L PE=1 SV=1;>tr|B4DLH4|B4DLH4_HUMAN Hematological and neurological-expressed 1-like protein OS=Homo sapiens GN=HN1L PE=2 SV=1;>tr|A6NGP5|A6NGP5_HUMAN Hemato
-0.16744	0.0380738	0.198909	-0.547742	-0.551287	-0.0568619	-0.891275	-0.392202	0.151707	NaN	NaN	NaN	biosynthetic process;cellular biosynthetic process;cellular macromolecule biosynthetic process;cellular macromolecule metabolic process;cellular metabolic process;cellular process;cellular protein metabolic process;establishment of localization;establishment of localization in cell;intracellular transport;macromolecule biosynthetic process;macromolecule metabolic process;metabolic process;mitocho…	structural constituent of ribosome;structural molecule activity	cell part;cytoplasmic part;integral to membrane;intracellular membrane-bounded organelle;intracellular non-membrane-bounded organelle;intracellular organelle;intracellular organelle part;intracellular part;intrinsic to membrane;macromolecular complex;membrane;membrane part;membrane-bounded organelle;mitochondrial membrane;mitochondrial part;mitochondrion;non-membrane-bounded organelle;nucleus;org…		Mito_carr;Ribosomal_L12	1.5372e-52	29156000000	16	16	0	48.6	48.099	442	3	B4DLN1;B4E1E9;I3L1E8	B4DLN1;B4E1E9		SLC25A10	296	20908;25221;26156;28018;29810;35760;35920;38973;42346;42779;47165;47660;50255;56060;56110;84464	>tr|B4DLN1|B4DLN1_HUMAN Mitochondrial dicarboxylate carrier OS=Homo sapiens GN=SLC25A10 PE=2 SV=1;>tr|B4E1E9|B4E1E9_HUMAN Mitochondrial dicarboxylate carrier OS=Homo sapiens GN=SLC25A10 PE=2 SV=1
-0.0298461	-0.0962175	-0.093609	-0.132189	-0.357305	-0.175329	-0.107921	-0.100564	0.0482723	NaN	NaN	NaN	aging;biological regulation;biosynthetic process;cell communication;cell-cell signaling;cellular biosynthetic process;cellular metabolic process;cellular nitrogen compound biosynthetic process;cellular nitrogen compound metabolic process;cellular process;developmental process;metabolic process;negative regulation of catalytic activity;negative regulation of molecular function;nitric oxide biosynt…	antioxidant activity;catalytic activity;cytochrome-b5 reductase activity;NAD(P)H dehydrogenase (quinone) activity;oxidoreductase activity;oxidoreductase activity, acting on NADH or NADPH;oxidoreductase activity, acting on NADH or NADPH, heme protein as acceptor;oxidoreductase activity, acting on NADH or NADPH, quinone or similar compound as acceptor;oxidoreductase activity, acting on superoxide r…	cell body;cell part;cytoplasmic part;cytosol;intracellular part;neuronal cell body		Flavodoxin_2	3.6968e-37	9346300000	11	11	11	49.5	22.793	202	6	B4DLR8;P15559-3;P15559-2;P15559;H3BNV2;H3BRK3	B4DLR8;P15559-3;P15559-2;P15559;H3BNV2;H3BRK3	NAD(P)H dehydrogenase [quinone] 1	NQO1	297	4237;12856;17445;23262;35830;37954;38275;43490;43491;68755;80169	>tr|B4DLR8|B4DLR8_HUMAN NAD(P)H dehydrogenase [quinone] 1 OS=Homo sapiens GN=NQO1 PE=2 SV=1;>sp|P15559-3|NQO1_HUMAN Isoform 3 of NAD(P)H dehydrogenase [quinone] 1 OS=Homo sapiens GN=NQO1;>sp|P15559-2|NQO1_HUMAN Isoform 2 of NAD(P)H dehydrogenase [quinone]
-0.0747679	0.012734	0.0491256	-0.050013	-0.114006	-0.0892206	0.136695	0.404387	-0.227607	0.0628305	-0.446906	-0.462882	aging;anatomical structure development;apoptosis;behavior;biological regulation;cell cycle process;cell death;cell development;cell migration;cell motility;cell surface receptor linked signaling pathway;cellular component movement;cellular developmental process;cellular process;cellular process involved in reproduction;cellular response to chemical stimulus;cellular response to endogenous stimulu…	adenyl nucleotide binding;adenyl ribonucleotide binding;ATP binding;binding;catalytic activity;kinase activity;nucleotide binding;peptide binding;phosphotransferase activity, alcohol group as acceptor;protein kinase activity;protein serine/threonine kinase activity;purine nucleotide binding;purine ribonucleoside triphosphate binding;purine ribonucleotide binding;ribonucleotide binding;ribosomal p…	cell junction;cell part;cell projection;cell surface;cytoplasm;cytoplasmic part;cytosol;intracellular membrane-bounded organelle;intracellular non-membrane-bounded organelle;intracellular organelle;intracellular organelle part;intracellular part;macromolecular complex;membrane;membrane-bounded organelle;mitochondrial membrane;mitochondrial outer membrane;mitochondrial part;mitochondrion;neuron pr…	Acute myeloid leukemia;ErbB signaling pathway;Fc gamma R-mediated phagocytosis;Insulin signaling pathway;mTOR signaling pathway;TGF-beta signaling pathway	Pkinase;Pkinase_C	3.176e-110	15660000000	20	20	19	45.3	52.996	472	8	B4DLT4;P23443-2;F6UYM1;P23443;Q7Z721;K7EIM2;K7ERJ3;K7ER06	B4DLT4;P23443-2;F6UYM1;P23443;Q7Z721	Ribosomal protein S6 kinase beta-1	RPS6KB1	298	11999;18400;21142;23035;23036;23451;24468;25303;40162;42431;44870;47147;48605;56903;60305;62514;62515;79602;79603;82830	>tr|B4DLT4|B4DLT4_HUMAN Ribosomal protein S6 kinase OS=Homo sapiens GN=RPS6KB1 PE=2 SV=1;>sp|P23443-2|KS6B1_HUMAN Isoform Alpha II of Ribosomal protein S6 kinase beta-1 OS=Homo sapiens GN=RPS6KB1;>tr|F6UYM1|F6UYM1_HUMAN Ribosomal protein S6 kinase OS=Homo
-0.0573349	-0.0649506	0.0835484	NaN	NaN	NaN	0.247174	0.413695	-0.219007	NaN	NaN	NaN	cellular macromolecule metabolic process;cellular metabolic process;cellular process;cellular protein metabolic process;macromolecule metabolic process;macromolecule modification;metabolic process;primary metabolic process;protein autoubiquitination;protein metabolic process;protein modification by small protein conjugation;protein modification by small protein conjugation or removal;protein modi…	acid-amino acid ligase activity;binding;catalytic activity;cation binding;ion binding;ligase activity;ligase activity, forming carbon-nitrogen bonds;metal ion binding;small conjugating protein ligase activity;transition metal ion binding;ubiquitin-protein ligase activity;zinc ion binding	cell part;cytoplasm;intracellular part			1.6553e-14	1555800000	4	4	4	27.4	29.304	259	5	Q5TDE7;Q5TDE8;B4DLZ9;Q5VTB9;H0Y7B1	Q5TDE7;Q5TDE8;B4DLZ9;Q5VTB9;H0Y7B1	E3 ubiquitin-protein ligase RNF220	RNF220	299	17674;17675;19764;19765	>tr|Q5TDE7|Q5TDE7_HUMAN E3 ubiquitin-protein ligase RNF220 (Fragment) OS=Homo sapiens GN=RNF220 PE=2 SV=1;>tr|Q5TDE8|Q5TDE8_HUMAN E3 ubiquitin-protein ligase RNF220 (Fragment) OS=Homo sapiens GN=RNF220 PE=2 SV=1;>tr|B4DLZ9|B4DLZ9_HUMAN E3 ubiquitin-protein
0.301087	0.00384119	-0.288878	NaN	NaN	NaN	NaN	NaN	NaN	NaN	NaN	NaN	anaphase;biological regulation;carbohydrate metabolic process;carbohydrate transport;cell chemotaxis;cell cycle phase;cell cycle process;cell migration;cell motility;cell projection assembly;cell projection organization;cell surface receptor linked signaling pathway;cellular component assembly;cellular component assembly at cellular level;cellular component movement;cellular component organizatio…		cell part;chromosomal part;condensed chromosome kinetochore;cytoplasmic part;cytoskeletal part;cytosol;intracellular non-membrane-bounded organelle;intracellular organelle;intracellular organelle part;intracellular part;kinetochore;macromolecular complex;membrane;membrane part;non-membrane-bounded organelle;nuclear membrane;nuclear part;Nup107-160 complex;organelle;organelle membrane;organelle pa…	RNA transport	Nucleopor_Nup85	9.709e-18	849370000	6	6	6	14.9	62.101	544	10	J3QL54;B4DMQ3;Q9BW27;J3KT10;J3KS87;J3QLV0;F5H0W7;J3QLD4;B4DPW1;J3QLH0	J3QL54;B4DMQ3;Q9BW27;J3KT10;J3KS87;J3QLV0;F5H0W7;J3QLD4;B4DPW1	Nuclear pore complex protein Nup85	NUP85	303	3485;15143;35256;64023;64024;88971	>tr|J3QL54|J3QL54_HUMAN Nuclear pore complex protein Nup85 OS=Homo sapiens GN=NUP85 PE=2 SV=1;>tr|B4DMQ3|B4DMQ3_HUMAN Nuclear pore complex protein Nup85 OS=Homo sapiens GN=NUP85 PE=2 SV=1;>sp|Q9BW27|NUP85_HUMAN Nuclear pore complex protein Nup85 OS=Homo sa
0.117281	-0.162606	-0.115965	-0.330076	-0.551808	-0.224683	NaN	NaN	NaN	NaN	NaN	NaN			cell part;cytoplasmic part;intracellular non-membrane-bounded organelle;intracellular organelle;intracellular organelle part;intracellular part;macromolecular complex;mitochondrial part;mitochondrial ribosome;non-membrane-bounded organelle;organellar ribosome;organelle;organelle part;ribonucleoprotein complex;ribosome		Ribosomal_S10	8.6962e-11	1921000000	3	3	3	31.9	12.77	113	4	F5H702;B4DN34;Q96GC5;F5H8D0	F5H702;B4DN34;Q96GC5	39S ribosomal protein L48, mitochondrial	MRPL48	305	6319;49695;77861	>tr|F5H702|F5H702_HUMAN 39S ribosomal protein L48, mitochondrial OS=Homo sapiens GN=MRPL48 PE=2 SV=1;>tr|B4DN34|B4DN34_HUMAN 39S ribosomal protein L48, mitochondrial OS=Homo sapiens GN=MRPL48 PE=2 SV=1;>sp|Q96GC5|RM48_HUMAN 39S ribosomal protein L48, mitoc
-0.632709	-0.509673	0.11891	NaN	NaN	NaN	-0.16491	-0.227241	-0.140073	NaN	NaN	NaN		adenyl nucleotide binding;adenyl ribonucleotide binding;ATP binding;binding;nucleotide binding;purine nucleotide binding;purine ribonucleoside triphosphate binding;purine ribonucleotide binding;ribonucleotide binding			cobW;CobW_C	5.9438e-13	285660000	4	4	4	23.6	38.726	347	33	Q5RIA9-3;C9JGY1;B4DNG9;Q9BRT8-3;Q5RIB0;C9J3G2;Q9BRT8;Q8IUF1;Q5RIA9;Q5JTY5;Q9BRT8-2;Q5RIB3;F8WEG4;F5H3X4;Q4V339;S4R432;Q9BRT8-4;Q5RIB5;Q5JTY2;Q6NVZ8;F8WEU0;E7EUZ7;H0Y5V3;Q4V340;A6NM15;F2Z2T4;Q4V338;Q4V342;Q5JTY0;Q5RIA9-2;H0Y601;F2Z3H7;H0Y857	Q5RIA9-3;C9JGY1;B4DNG9;Q9BRT8-3;Q5RIB0;C9J3G2;Q9BRT8;Q8IUF1;Q5RIA9;Q5JTY5;Q9BRT8-2;Q5RIB3;F8WEG4;F5H3X4;Q4V339;S4R432;Q9BRT8-4;Q5RIB5;Q5JTY2;Q6NVZ8;F8WEU0;E7EUZ7;H0Y5V3;Q4V340;A6NM15;F2Z2T4;Q4V338	COBW domain-containing protein 1;COBW domain-containing protein 2;COBW domain-containing protein 5;COBW domain-containing protein 3;COBW domain-containing protein 6;Putative COBW domain-containing protein 7	CBWD1;CBWD5;CBWD2;CBWD3;CBWD6;CBWD7	307	35711;68711;69240;72412	>sp|Q5RIA9-3|CBWD5_HUMAN Isoform 3 of COBW domain-containing protein 5 OS=Homo sapiens GN=CBWD5;>tr|C9JGY1|C9JGY1_HUMAN COBW domain-containing protein 1 OS=Homo sapiens GN=CBWD1 PE=2 SV=1;>tr|B4DNG9|B4DNG9_HUMAN COBW domain-containing protein 3 OS=Homo sap
-0.23537	-0.180401	0.0877797	-0.380271	-0.230611	0.0494243	-0.413276	-0.301821	0.100557	-0.521174	-0.493629	-0.0406385	biological regulation;cell surface receptor linked signaling pathway;cellular macromolecule metabolic process;cellular metabolic process;cellular nitrogen compound metabolic process;cellular process;cellular response to stimulus;enzyme linked receptor protein signaling pathway;macromolecule metabolic process;metabolic process;mRNA metabolic process;mRNA processing;negative regulation of biologica…	catalytic activity;kinase activity;transferase activity;transferase activity, transferring phosphorus-containing groups	cell junction;cell part;cytoplasmic part;cytosol;intracellular membrane-bounded organelle;intracellular organelle;intracellular organelle part;intracellular part;macromolecular complex;membrane;membrane-bounded organelle;mitochondrion;nuclear part;nucleus;organelle;organelle part;plasma membrane;ribonucleoprotein complex;spliceosomal complex	RNA transport	WD40	2.3599e-38	12118000000	12	12	12	52.6	38.438	350	4	Q9Y3F4;B4DNJ6;B0AZV0;H0YH33	Q9Y3F4;B4DNJ6;B0AZV0	Serine-threonine kinase receptor-associated protein	STRAP	309	938;9063;17165;34007;37097;48048;58817;67309;68532;80986;87298;88156	>sp|Q9Y3F4|STRAP_HUMAN Serine-threonine kinase receptor-associated protein OS=Homo sapiens GN=STRAP PE=1 SV=1;>tr|B4DNJ6|B4DNJ6_HUMAN Serine-threonine kinase receptor-associated protein OS=Homo sapiens GN=STRAP PE=2 SV=1;>tr|B0AZV0|B0AZV0_HUMAN Serine-thre
-0.12373	-0.107497	-0.129484	NaN	NaN	NaN	NaN	NaN	NaN	NaN	NaN	NaN	anatomical structure formation involved in morphogenesis;anatomical structure morphogenesis;biosynthetic process;carboxylic acid biosynthetic process;carboxylic acid metabolic process;cell junction assembly;cell junction organization;cell-cell junction assembly;cell-cell junction organization;cellular biosynthetic process;cellular component assembly;cellular component assembly at cellular level;c…	acetyltransferase activity;acyl-CoA thioesterase activity;catalytic activity;CoA hydrolase activity;glycerol-3-phosphate O-acyltransferase activity;glycerone-phosphate O-acyltransferase activity;hydrolase activity;hydrolase activity, acting on ester bonds;O-acetyltransferase activity;O-acyltransferase activity;palmitoyl-CoA hydrolase activity;thiolester hydrolase activity;transferase activity;tra…	cell part;cytoplasmic part;intracellular membrane-bounded organelle;intracellular organelle;intracellular organelle lumen;intracellular organelle part;intracellular part;membrane;membrane-bounded organelle;membrane-enclosed lumen;microbody;microbody lumen;microbody membrane;microbody part;mitochondrion;organelle;organelle lumen;organelle membrane;organelle part;peroxisomal matrix;peroxisomal memb…	Glycerophospholipid metabolism;Peroxisome	Acyltransferase	1.779e-08	5856700000	2	2	2	6.3	69.906	619	2	B4DNM9;O15228	B4DNM9;O15228	Dihydroxyacetone phosphate acyltransferase	GNPAT	311	24672;35425	>tr|B4DNM9|B4DNM9_HUMAN Dihydroxyacetone phosphate acyltransferase OS=Homo sapiens GN=GNPAT PE=2 SV=1;>sp|O15228|GNPAT_HUMAN Dihydroxyacetone phosphate acyltransferase OS=Homo sapiens GN=GNPAT PE=1 SV=1
-1.12077	-1.13433	0.162745	NaN	NaN	NaN	NaN	NaN	NaN	NaN	NaN	NaN	actin cytoskeleton organization;actin filament-based process;biological regulation;blood coagulation;catabolic process;cellular catabolic process;cellular component organization;cellular component organization at cellular level;cellular component organization or biogenesis;cellular component organization or biogenesis at cellular level;cellular membrane organization;cellular metabolic process;cel…	adenyl nucleotide binding;adenyl ribonucleotide binding;ATP binding;binding;calcium ion binding;catalytic activity;cation binding;GTP binding;GTPase activity;guanyl nucleotide binding;guanyl ribonucleotide binding;hydrolase activity;hydrolase activity, acting on acid anhydrides;hydrolase activity, acting on acid anhydrides, in phosphorus-containing anhydrides;ion binding;metal ion binding;nucleic…	cell part;cytoplasmic part;endosomal part;endosome membrane;intracellular membrane-bounded organelle;intracellular organelle;intracellular organelle part;intracellular part;membrane;membrane-bounded organelle;nucleus;organelle;organelle membrane;organelle part;perinuclear region of cytoplasm;plasma membrane;recycling endosome membrane	Endocytosis	Dynamin_N	8.2492e-05	186630000	1	1	1	4.2	46.059	407	2	B4DNU6;Q9NZN4	B4DNU6;Q9NZN4	EH domain-containing protein 2	EHD2	312	35842	>tr|B4DNU6|B4DNU6_HUMAN EH domain-containing protein 2 OS=Homo sapiens GN=EHD2 PE=2 SV=1;>sp|Q9NZN4|EHD2_HUMAN EH domain-containing protein 2 OS=Homo sapiens GN=EHD2 PE=1 SV=2
0.0960885	0.262561	0.235006	NaN	NaN	NaN	NaN	NaN	NaN	NaN	NaN	NaN	amine metabolic process;carboxylic acid metabolic process;cellular amine metabolic process;cellular amino acid metabolic process;cellular ketone metabolic process;cellular metabolic process;cellular nitrogen compound metabolic process;cellular process;macromolecule metabolic process;metabolic process;nitrogen compound metabolic process;organic acid metabolic process;oxoacid metabolic process;prim…	aminoacylase activity;binding;catalytic activity;cation binding;hydrolase activity;hydrolase activity, acting on carbon-nitrogen (but not peptide) bonds;hydrolase activity, acting on carbon-nitrogen (but not peptide) bonds, in linear amides;ion binding;metal ion binding;metallopeptidase activity;peptidase activity;peptidase activity, acting on L-amino acid peptides	cell part;cytoplasm;cytoplasmic part;cytosol;intracellular part	Arginine and proline metabolism	M20_dimer;Peptidase_M20	2.0433e-07	141400000	2	2	2	6.2	37.596	336	6	Q03154-2;Q03154-3;Q03154-4;Q03154;B4DNW0;C9JMV9	Q03154-2;Q03154-3;Q03154-4;Q03154;B4DNW0;C9JMV9	Aminoacylase-1	ACY1;ABHD14A-ACY1	313	12421;12422	>sp|Q03154-2|ACY1_HUMAN Isoform 2 of Aminoacylase-1 OS=Homo sapiens GN=ACY1;>sp|Q03154-3|ACY1_HUMAN Isoform 3 of Aminoacylase-1 OS=Homo sapiens GN=ACY1;>sp|Q03154-4|ACY1_HUMAN Isoform 4 of Aminoacylase-1 OS=Homo sapiens GN=ACY1;>sp|Q03154|ACY1_HUMAN Aminoa
0.237709	0.311534	0.179042	NaN	NaN	NaN	-0.133648	-0.104842	-0.0796798	NaN	NaN	NaN	biological regulation;biosynthetic process;catabolic process;cellular biosynthetic process;cellular catabolic process;cellular macromolecule catabolic process;cellular macromolecule metabolic process;cellular metabolic process;cellular nitrogen compound metabolic process;cellular process;cellular protein metabolic process;cellular response to stimulus;cellular response to stress;DNA catabolic pro…	binding;cation binding;damaged DNA binding;DNA binding;ion binding;metal ion binding;nucleic acid binding;nucleic acid binding transcription factor activity;RNA binding;sequence-specific DNA binding transcription factor activity;translation factor activity, nucleic acid binding	carboxy-terminal domain protein kinase complex;cell part;core TFIIH complex;holo TFIIH complex;intracellular organelle part;intracellular part;macromolecular complex;nuclear part;nucleoplasm part;organelle part;protein complex;transcription factor complex	Basal transcription factors;Nucleotide excision repair	Tfb4	3.9956e-08	391650000	2	2	2	29.7	16.368	148	8	F5H6X0;F5GXG6;F5GX35;F5H4K7;F5GWD3;B4DNZ6;Q13889;H0YFF7	F5H6X0;F5GXG6;F5GX35;F5H4K7;F5GWD3;B4DNZ6;Q13889;H0YFF7	General transcription factor IIH subunit 3	GTF2H3	315	10707;42476	>tr|F5H6X0|F5H6X0_HUMAN General transcription factor IIH subunit 3 (Fragment) OS=Homo sapiens GN=GTF2H3 PE=2 SV=1;>tr|F5GXG6|F5GXG6_HUMAN General transcription factor IIH subunit 3 (Fragment) OS=Homo sapiens GN=GTF2H3 PE=2 SV=1;>tr|F5GX35|F5GX35_HUMAN Gene
0.081234	-0.0119685	-0.0581651	0.0538774	0.0636275	-0.0108544	0.070482	-0.151402	-0.174941	0.0189622	-0.159661	-0.153816			cell part;cytoplasm;intracellular membrane-bounded organelle;intracellular organelle;intracellular part;membrane-bounded organelle;nucleus;organelle		CS	5.3943e-61	28411000000	15	15	2	88.5	16.476	139	3	B4DP11;B4DP21;REV__B4DP21	B4DP11;B4DP21		PTGES3	316	3779;14705;14855;15038;15039;24345;24346;26088;31808;38094;45056;47221;50264;68671;69024	>tr|B4DP11|B4DP11_HUMAN Prostaglandin E synthase 3 OS=Homo sapiens GN=PTGES3 PE=2 SV=1;>tr|B4DP21|B4DP21_HUMAN Prostaglandin E synthase 3 OS=Homo sapiens GN=PTGES3 PE=2 SV=1
NaN	NaN	NaN	NaN	NaN	NaN	0.0486982	0.411618	0.325119	0.233342	0.659793	0.456563	cellular macromolecule metabolic process;cellular metabolic process;cellular process;cellular protein metabolic process;macromolecule metabolic process;macromolecule modification;metabolic process;primary metabolic process;protein metabolic process;protein modification by small protein conjugation;protein modification by small protein conjugation or removal;protein modification process;protein ub…	binding;catalytic activity;cation binding;ion binding;ligase activity;metal ion binding;nucleic acid binding;transition metal ion binding;zinc ion binding	cell part;intracellular		zf-CCCH;zf-RING_2	2.1608e-11	1236300000	4	4	4	18	41.984	373	3	B4DPR4;C9J494;Q9H000	B4DPR4;C9J494;Q9H000	Probable E3 ubiquitin-protein ligase makorin-2	MKRN2	318	53332;67870;79821;79822	>tr|B4DPR4|B4DPR4_HUMAN Makorin, ring finger protein, 2, isoform CRA_b OS=Homo sapiens GN=MKRN2 PE=2 SV=1;>tr|C9J494|C9J494_HUMAN Probable E3 ubiquitin-protein ligase makorin-2 OS=Homo sapiens GN=MKRN2 PE=2 SV=1;>sp|Q9H000|MKRN2_HUMAN Probable E3 ubiquitin
0.0148109	0.132263	0.107732	NaN	NaN	NaN	NaN	NaN	NaN	NaN	NaN	NaN	biological regulation;biosynthetic process;cellular biosynthetic process;cellular macromolecule metabolic process;cellular metabolic process;cellular nitrogen compound metabolic process;cellular process;DNA conformation change;DNA geometric change;DNA metabolic process;macromolecule metabolic process;metabolic process;mitochondrial RNA metabolic process;nitrogen compound metabolic process;nucleic…	binding;DNA binding;double-stranded DNA binding;nucleic acid binding;structure-specific DNA binding	cell part;cytoplasmic part;intracellular non-membrane-bounded organelle;intracellular organelle;intracellular organelle part;intracellular part;mitochondrial nucleoid;mitochondrial part;non-membrane-bounded organelle;nucleoid;organelle;organelle part		mTERF	2.5519e-05	6505400000	1	1	1	3.2	43.641	379	2	B4DPR9;Q99551	B4DPR9;Q99551	Transcription termination factor, mitochondrial	MTERF	319	70602	>tr|B4DPR9|B4DPR9_HUMAN Transcription termination factor, mitochondrial OS=Homo sapiens GN=MTERF PE=2 SV=1;>sp|Q99551|MTERF_HUMAN Transcription termination factor, mitochondrial OS=Homo sapiens GN=MTERF PE=1 SV=1
-0.112726	-0.0486962	-0.0769475	NaN	NaN	NaN	NaN	NaN	NaN	NaN	NaN	NaN	cellular process;ER to Golgi vesicle-mediated transport;establishment of localization;establishment of localization in cell;establishment of protein localization;Golgi vesicle transport;intracellular transport;protein transport;transport;vesicle-mediated transport		cell part;cis-Golgi network;cytoplasmic part;Golgi apparatus part;Golgi membrane;integral to membrane;intracellular organelle part;intracellular part;intrinsic to membrane;membrane;membrane part;organelle membrane;organelle part	SNARE interactions in vesicular transport		3.0297e-21	2108900000	7	7	3	42	20.045	174	9	B4DQA8;E9PCW1;F6RU00;O95249-2;REV__B4DQA8;REV__O95249-2;REV__E9PCW1;REV__O95249;REV__G5E9T8	B4DQA8;E9PCW1	Golgi SNAP receptor complex member 1	GOSR1	322	471;10850;14027;48367;59512;62279;68086	>tr|B4DQA8|B4DQA8_HUMAN Golgi SNAP receptor complex member 1 OS=Homo sapiens GN=GOSR1 PE=2 SV=1;>tr|E9PCW1|E9PCW1_HUMAN Golgi SNAP receptor complex member 1 OS=Homo sapiens GN=GOSR1 PE=2 SV=1
0.0251559	-0.123191	-0.100589	-0.117147	-0.158295	-0.0206692	-0.11919	0.0493818	0.034865	-0.0564055	0.158227	0.151453	alcohol biosynthetic process;alcohol catabolic process;alcohol metabolic process;aldonic acid metabolic process;biosynthetic process;carbohydrate biosynthetic process;carbohydrate catabolic process;carbohydrate metabolic process;carboxylic acid metabolic process;catabolic process;cellular biosynthetic process;cellular carbohydrate biosynthetic process;cellular carbohydrate catabolic process;cellu…	binding;catalytic activity;coenzyme binding;cofactor binding;NADP binding;nucleotide binding;oxidoreductase activity;oxidoreductase activity, acting on CH-OH group of donors;oxidoreductase activity, acting on the CH-OH group of donors, NAD or NADP as acceptor;phosphogluconate dehydrogenase (decarboxylating) activity	cell part;cytoplasmic part;cytosol;intracellular part	Glutathione metabolism;Pentose phosphate pathway	6PGD;NAD_binding_2	2.7743e-95	33248000000	25	25	25	56	51.872	470	7	B4DQJ8;P52209;F5H7U0;K7EPF6;K7EM49;K7EMN2;K7ELN9	B4DQJ8;P52209;F5H7U0;K7EPF6;K7EM49;K7EMN2	6-phosphogluconate dehydrogenase, decarboxylating	PGD	324	2987;3755;10217;14658;14937;24091;27220;27221;36017;47839;47840;47841;50724;56652;57244;65920;65921;67386;76882;77868;81285;82242;83475;86965;88556	>tr|B4DQJ8|B4DQJ8_HUMAN 6-phosphogluconate dehydrogenase, decarboxylating OS=Homo sapiens GN=PGD PE=2 SV=1;>sp|P52209|6PGD_HUMAN 6-phosphogluconate dehydrogenase, decarboxylating OS=Homo sapiens GN=PGD PE=1 SV=3;>tr|F5H7U0|F5H7U0_HUMAN 6-phosphogluconate d
0.11622	0.198673	0.138656	NaN	NaN	NaN	NaN	NaN	NaN	NaN	NaN	NaN		binding;catalytic activity;GTP binding;guanyl nucleotide binding;guanyl ribonucleotide binding;hydrolase activity;hydrolase activity, acting on acid anhydrides;hydrolase activity, acting on acid anhydrides, in phosphorus-containing anhydrides;nucleoside-triphosphatase activity;nucleotide binding;purine nucleotide binding;purine ribonucleoside triphosphate binding;purine ribonucleotide binding;pyr…	cell part;cytoplasm;intracellular membrane-bounded organelle;intracellular organelle;intracellular part;membrane-bounded organelle;organelle		ATP_bind_1	1.9772e-15	1428600000	4	4	4	18.6	31.832	279	5	Q9HCN4-3;Q9HCN4-2;Q9HCN4-4;Q9HCN4;B4DQM4	Q9HCN4-3;Q9HCN4-2;Q9HCN4-4;Q9HCN4;B4DQM4	GPN-loop GTPase 1	GPN1	325	13878;30196;69214;69215	>sp|Q9HCN4-3|GPN1_HUMAN Isoform 3 of GPN-loop GTPase 1 OS=Homo sapiens GN=GPN1;>sp|Q9HCN4-2|GPN1_HUMAN Isoform 2 of GPN-loop GTPase 1 OS=Homo sapiens GN=GPN1;>sp|Q9HCN4-4|GPN1_HUMAN Isoform 4 of GPN-loop GTPase 1 OS=Homo sapiens GN=GPN1;>sp|Q9HCN4|GPN1_HUM
0.125913	-0.0482014	-0.110277	-0.29442	-0.631993	-0.276822	-0.0437327	-0.136457	-0.0829003	0.0552012	-0.0117361	-0.148899	alcohol metabolic process;biological regulation;chemical homeostasis;cholesterol efflux;cholesterol homeostasis;cholesterol metabolic process;cholesterol transport;establishment of localization;establishment of localization in cell;glycolipid transport;homeostatic process;intracellular cholesterol transport;intracellular lipid transport;intracellular sterol transport;intracellular transport;lipid…	binding;cholesterol binding;lipid binding;steroid binding;sterol binding	cell part;cytoplasmic part;endoplasmic reticulum;extracellular region;intracellular membrane-bounded organelle;intracellular organelle;intracellular part;lysosome;lytic vacuole;membrane-bounded organelle;organelle;vacuole	Lysosome	E1_DerP2_DerF2	3.4236e-22	10405000000	4	4	4	28.7	13.078	122	8	G3V2V8;B4DQV7;J3KMY5;P61916;G3V3E8;E7EMS2;G3V3D1;H0YIZ1	G3V2V8;B4DQV7;J3KMY5;P61916;G3V3E8;E7EMS2;G3V3D1;H0YIZ1	Epididymal secretory protein E1	NPC2	326	9585;9586;22197;67843	>tr|G3V2V8|G3V2V8_HUMAN Epididymal secretory protein E1 (Fragment) OS=Homo sapiens GN=NPC2 PE=2 SV=1;>tr|B4DQV7|B4DQV7_HUMAN Epididymal secretory protein E1 OS=Homo sapiens GN=NPC2 PE=2 SV=1;>tr|J3KMY5|J3KMY5_HUMAN Epididymal secretory protein E1 OS=Homo s
0.025655	0.04612	-0.0287741	NaN	NaN	NaN	NaN	NaN	NaN	NaN	NaN	NaN	antigen processing and presentation;antigen processing and presentation of exogenous antigen;antigen processing and presentation of exogenous peptide antigen;antigen processing and presentation of exogenous peptide antigen via MHC class I;antigen processing and presentation of exogenous peptide antigen via MHC class I, TAP-dependent;antigen processing and presentation of peptide antigen;antigen p…	binding;ribonucleoprotein binding;ribosome binding	cell part;cytoplasmic part;endoplasmic reticulum;endoplasmic reticulum part;integral to endoplasmic reticulum membrane;integral to membrane;integral to organelle membrane;intracellular membrane-bounded organelle;intracellular organelle;intracellular organelle part;intracellular part;intrinsic to endoplasmic reticulum membrane;intrinsic to membrane;intrinsic to organelle membrane;membrane part;mem…	Phagosome;Protein export;Protein processing in endoplasmic reticulum;Vibrio cholerae infection	Plug_translocon;SecY	2.0227e-16	2492200000	6	6	5	11.1	52.264	476	15	P61619;B4DR61;P61619-3;F8W776;Q8TC24;Q9H9S3-2;Q9H9S3-3;Q9H9S3;H7C1Q9;H7C069;A6NK38;F2Z2C7;A6NIF9;C9JJV4;H7C1S8	P61619;B4DR61;P61619-3	Protein transport protein Sec61 subunit alpha isoform 1	SEC61A1	330	2493;20516;20548;21806;27031;34406	>sp|P61619|S61A1_HUMAN Protein transport protein Sec61 subunit alpha isoform 1 OS=Homo sapiens GN=SEC61A1 PE=1 SV=2;>tr|B4DR61|B4DR61_HUMAN Protein transport protein Sec61 subunit alpha isoform 1 OS=Homo sapiens GN=SEC61A1 PE=2 SV=1;>sp|P61619-3|S61A1_HUMA
0.222136	0.0721996	-0.0864996	NaN	NaN	NaN	NaN	NaN	NaN	NaN	NaN	NaN	biological regulation;cellular component disassembly;cellular component disassembly at cellular level;cellular component disassembly involved in apoptosis;cellular component organization;cellular component organization at cellular level;cellular component organization or biogenesis;cellular component organization or biogenesis at cellular level;cellular macromolecule metabolic process;cellular me…	adenyl nucleotide binding;adenyl ribonucleotide binding;ATP binding;binding;catalytic activity;cation binding;ion binding;kinase activity;metal ion binding;nucleotide binding;phosphotransferase activity, alcohol group as acceptor;protein kinase activity;protein serine/threonine kinase activity;purine nucleotide binding;purine ribonucleoside triphosphate binding;purine ribonucleotide binding;ribon…	cell part;cytoplasmic part;cytosol;intracellular organelle part;intracellular part;membrane;nuclear part;nucleoplasm;organelle part		Pkinase	1.3416e-41	6464300000	13	8	6	33.7	45.835	412	23	B4DR80;Q9Y6E0-2;Q9Y6E0;H0Y630;Q5JV98;Q5JV99;REV__C9JDH9;REV__C9J6L2;REV__C9JCC0;REV__C9J232;REV__Q5JV98;REV__H7C279;REV__B7Z9K1;REV__Q9P289-2;REV__A8K6Z3;REV__H0Y630;REV__Q8NBY1;REV__B4DR80;REV__Q9P289;REV__O00506;REV__Q9Y6E0-2;REV__B4E0Y9;REV__Q9Y6E0	B4DR80;Q9Y6E0-2;Q9Y6E0;H0Y630	Serine/threonine-protein kinase 24;Serine/threonine-protein kinase 24 36 kDa subunit;Serine/threonine-protein kinase 24 12 kDa subunit	STK24	331	3313;3314;27614;40567;40568;53014;53856;55504;63710;71988;80588;84323;89544	>tr|B4DR80|B4DR80_HUMAN Serine/threonine-protein kinase 24 12 kDa subunit OS=Homo sapiens GN=STK24 PE=2 SV=1;>sp|Q9Y6E0-2|STK24_HUMAN Isoform A of Serine/threonine-protein kinase 24 OS=Homo sapiens GN=STK24;>sp|Q9Y6E0|STK24_HUMAN Serine/threonine-protein k
0.273588	0.0753727	-0.252546	NaN	NaN	NaN	-0.0347751	-0.0675525	-0.137236	-0.0878205	-0.138186	-0.140873	amine biosynthetic process;amine metabolic process;anatomical structure development;aspartate family amino acid biosynthetic process;aspartate family amino acid metabolic process;biosynthetic process;carboxylic acid biosynthetic process;carboxylic acid metabolic process;cellular amine metabolic process;cellular amino acid biosynthetic process;cellular amino acid metabolic process;cellular biosynt…	binding;carboxylic acid binding;catalytic activity;cation binding;dioxygenase activity;identical protein binding;ion binding;iron ion binding;L-ascorbic acid binding;metal ion binding;oxidoreductase activity;oxidoreductase activity, acting on paired donors, with incorporation or reduction of molecular oxygen;oxidoreductase activity, acting on paired donors, with incorporation or reduction of mole…	cell part;collagen;cytoplasmic part;endoplasmic reticulum;endoplasmic reticulum membrane;endoplasmic reticulum part;extracellular matrix part;extracellular region part;intracellular membrane-bounded organelle;intracellular organelle;intracellular organelle part;intracellular part;membrane;membrane part;membrane-bounded organelle;organelle;organelle membrane;organelle part;rough endoplasmic reticu…	Lysine degradation	2OG-FeII_Oxy	9.7351e-11	2952600000	3	3	3	6.9	83.549	727	5	Q02809;B4DR87;Q5JXB7;Q5JXB9;Q5JXB8	Q02809;B4DR87;Q5JXB7	Procollagen-lysine,2-oxoglutarate 5-dioxygenase 1	PLOD1	332	6164;24869;72609	>sp|Q02809|PLOD1_HUMAN Procollagen-lysine,2-oxoglutarate 5-dioxygenase 1 OS=Homo sapiens GN=PLOD1 PE=1 SV=2;>tr|B4DR87|B4DR87_HUMAN Procollagen-lysine,2-oxoglutarate 5-dioxygenase 1 OS=Homo sapiens GN=PLOD1 PE=2 SV=1;>tr|Q5JXB7|Q5JXB7_HUMAN Procollagen-lys
0.427697	0.488685	0.077436	NaN	NaN	NaN	NaN	NaN	NaN	NaN	NaN	NaN	activation of immune response;activation of innate immune response;biological regulation;biosynthetic process;cell surface receptor linked signaling pathway;cellular biosynthetic process;cellular macromolecule biosynthetic process;cellular macromolecule metabolic process;cellular metabolic process;cellular nitrogen compound metabolic process;cellular process;cellular response to stimulus;cellular…	binding;DNA binding;nucleic acid binding;nucleic acid binding transcription factor activity;sequence-specific DNA binding;sequence-specific DNA binding transcription factor activity	cell part;intracellular organelle part;intracellular part;macromolecular complex;nuclear part;nucleoplasm;nucleoplasm part;organelle part;protein complex;transcription factor complex		bZIP_1;pKID	1.3696e-08	1287200000	3	1	1	30.9	15.295	136	2	B4DRF9;P18846	B4DRF9;P18846	Cyclic AMP-dependent transcription factor ATF-1	ATF1	333	78377;80778;82085	>tr|B4DRF9|B4DRF9_HUMAN Cyclic AMP-dependent transcription factor ATF-1 OS=Homo sapiens GN=ATF1 PE=2 SV=1;>sp|P18846|ATF1_HUMAN Cyclic AMP-dependent transcription factor ATF-1 OS=Homo sapiens GN=ATF1 PE=1 SV=2
-0.149135	0.104111	0.221866	NaN	NaN	NaN	NaN	NaN	NaN	NaN	NaN	NaN	biological regulation;cellular process;cellular response to stimulus;determination of bilateral symmetry;determination of left/right symmetry;developmental process;dorsal/ventral pattern formation;intracellular signal transduction;pattern specification process;regionalization;regulation of biological process;regulation of cellular process;response to stimulus;signal transduction;small GTPase medi…	binding;GTP binding;guanyl nucleotide binding;guanyl ribonucleotide binding;nucleotide binding;purine nucleotide binding;purine ribonucleoside triphosphate binding;purine ribonucleotide binding;ribonucleotide binding	cell part;cell projection;cilium		Arf	2.9597e-06	540120000	2	2	2	19.5	16.913	149	4	B4DRI8;Q3SXY8-2;Q3SXY8-3;Q3SXY8	B4DRI8;Q3SXY8-2;Q3SXY8-3;Q3SXY8	ADP-ribosylation factor-like protein 13B	ARL13B	334	48917;53647	>tr|B4DRI8|B4DRI8_HUMAN ADP-ribosylation factor-like protein 13B OS=Homo sapiens GN=ARL13B PE=2 SV=1;>sp|Q3SXY8-2|AR13B_HUMAN Isoform 2 of ADP-ribosylation factor-like protein 13B OS=Homo sapiens GN=ARL13B;>sp|Q3SXY8-3|AR13B_HUMAN Isoform 3 of ADP-ribosyla
0.0981054	0.0368208	-0.0781594	0.11147	0.22403	0.0105359	-0.020925	-0.256997	-0.34019	-0.00413886	0.0312518	0.0364729	anatomical structure development;biological regulation;blood vessel development;cellular macromolecule metabolic process;cellular metabolic process;cellular process;cellular protein metabolic process;developmental process;establishment of localization;establishment of localization in cell;establishment of protein localization;intracellular protein transport;intracellular transport;macromolecule m…	catalytic activity;enzyme activator activity;enzyme regulator activity;GTPase activator activity;GTPase regulator activity;nucleoside-triphosphatase regulator activity;prenyltransferase activity;protein geranylgeranyltransferase activity;protein prenyltransferase activity;Rab geranylgeranyltransferase activity;transferase activity;transferase activity, transferring alkyl or aryl (other than methy…	cell part;cytoplasmic part;intracellular part;macromolecular complex;protein complex;Rab-protein geranylgeranyltransferase complex		GDI	9.7715e-20	5232200000	4	4	4	13.3	57.264	505	2	B4DRL9;P24386	B4DRL9;P24386	Rab proteins geranylgeranyltransferase component A 1	CHM	335	21425;66127;76439;76440	>tr|B4DRL9|B4DRL9_HUMAN Rab proteins geranylgeranyltransferase component A 1 OS=Homo sapiens GN=CHM PE=2 SV=1;>sp|P24386|RAE1_HUMAN Rab proteins geranylgeranyltransferase component A 1 OS=Homo sapiens GN=CHM PE=1 SV=3
0.268496	0.183563	-0.280053	NaN	NaN	NaN	NaN	NaN	NaN	NaN	NaN	NaN		binding;protein binding;small conjugating protein binding;SUMO binding;SUMO polymer binding				0.00014011	1227900000	1	1	1	6.1	34.867	326	3	Q8NDZ2-2;B4DRM7;Q8NDZ2	Q8NDZ2-2;B4DRM7;Q8NDZ2	SUMO-interacting motif-containing protein 1	SIMC1	336	11371	>sp|Q8NDZ2-2|SIMC1_HUMAN Isoform 2 of SUMO-interacting motif-containing protein 1 OS=Homo sapiens GN=SIMC1;>tr|B4DRM7|B4DRM7_HUMAN SUMO-interacting motif-containing protein 1 OS=Homo sapiens GN=SIMC1 PE=2 SV=1;>sp|Q8NDZ2|SIMC1_HUMAN SUMO-interacting motif-
-0.0176094	0.0284695	0.00427292	-0.296427	-0.216806	0.15203	-0.379762	-0.219079	0.168452	-0.131675	-0.117373	0.00883693			cell part;cytoplasmic part;intracellular membrane-bounded organelle;intracellular non-membrane-bounded organelle;intracellular organelle;intracellular part;macromolecular complex;membrane-bounded organelle;mitochondrion;non-membrane-bounded organelle;organelle;ribonucleoprotein complex;ribosome		MRP-S27	1.5304e-137	76595000000	7	7	7	25.4	41.329	358	6	G5EA06;Q92552;B4DRT2;D6RH20;D6RJC7;E5RJ73	G5EA06;Q92552;B4DRT2;D6RH20	28S ribosomal protein S27, mitochondrial	MRPS27	337	4642;4732;15394;33736;38848;47656;82758	>tr|G5EA06|G5EA06_HUMAN 28S ribosomal protein S27, mitochondrial OS=Homo sapiens GN=MRPS27 PE=2 SV=1;>sp|Q92552|RT27_HUMAN 28S ribosomal protein S27, mitochondrial OS=Homo sapiens GN=MRPS27 PE=1 SV=3;>tr|B4DRT2|B4DRT2_HUMAN 28S ribosomal protein S27, mitoc
0.187981	0.263335	0.00165864	NaN	NaN	NaN	-0.299016	-0.0459684	0.229804	NaN	NaN	NaN	biological regulation;developmental process;multicellular organismal development;multicellular organismal process;regulation of biological process;regulation of biosynthetic process;regulation of cellular biosynthetic process;regulation of cellular macromolecule biosynthetic process;regulation of cellular metabolic process;regulation of cellular process;regulation of gene expression;regulation of…	binding;DNA binding;nucleic acid binding	cell part;intracellular membrane-bounded organelle;intracellular organelle;intracellular part;membrane-bounded organelle;nucleus;organelle		BrkDBD;DDE_1;HTH_Tnp_Tc5;KRAB	4.9808e-11	1136500000	3	3	3	11	55.76	491	3	G3V1P0;B4DS22;Q9P215	G3V1P0;B4DS22;Q9P215	Pogo transposable element with KRAB domain	POGK	339	3214;4069;44723	>tr|G3V1P0|G3V1P0_HUMAN Pogo transposable element with KRAB domain OS=Homo sapiens GN=POGK PE=2 SV=1;>tr|B4DS22|B4DS22_HUMAN Pogo transposable element with KRAB domain OS=Homo sapiens GN=POGK PE=2 SV=1;>sp|Q9P215|POGK_HUMAN Pogo transposable element with K
-1.00892	-1.02008	-0.0385466	NaN	NaN	NaN	NaN	NaN	NaN	NaN	NaN	NaN	biological regulation;cell redox homeostasis;cellular homeostasis;cellular process;homeostatic process;regulation of biological process;regulation of biological quality;regulation of cellular process		cell part;integral to membrane;intrinsic to membrane;membrane part		Thioredoxin	5.9179e-07	529570000	2	2	2	9.8	37.249	337	6	B4DS52;Q96J42-2;H0Y997;Q96J42;D6RBD9;D6RB48	B4DS52;Q96J42-2;H0Y997;Q96J42;D6RBD9;D6RB48	Thioredoxin domain-containing protein 15	TXNDC15	340	24310;86299	>tr|B4DS52|B4DS52_HUMAN Thioredoxin domain-containing protein 15 OS=Homo sapiens GN=TXNDC15 PE=2 SV=1;>sp|Q96J42-2|TXD15_HUMAN Isoform 2 of Thioredoxin domain-containing protein 15 OS=Homo sapiens GN=TXNDC15;>tr|H0Y997|H0Y997_HUMAN Thioredoxin domain-conta
-0.0243948	0.0556009	-0.0143751	NaN	NaN	NaN	NaN	NaN	NaN	NaN	NaN	NaN					DUF2450;DUF2451	2.3206e-152	3415300000	11	11	11	24.7	47.569	413	6	Q75N11;H0Y7Q2;Q5JPD9;B4DS55;Q96JG6-3;Q96JG6	Q75N11;H0Y7Q2;Q5JPD9;B4DS55;Q96JG6-3;Q96JG6	Coiled-coil domain-containing protein 132	FLJ20097;CCDC132;DKFZp313I2429	341	10066;15036;23858;23859;31111;31112;65965;65966;65967;71810;71811	>tr|Q75N11|Q75N11_HUMAN Coiled-coil domain-containing protein 132 OS=Homo sapiens GN=FLJ20097 PE=2 SV=1;>tr|H0Y7Q2|H0Y7Q2_HUMAN Coiled-coil domain-containing protein 132 (Fragment) OS=Homo sapiens GN=CCDC132 PE=4 SV=1;>tr|Q5JPD9|Q5JPD9_HUMAN Coiled-coil do
0.0748905	0.0359465	-0.0601732	-0.154651	-0.0564785	0.209332	-0.156053	0.201259	0.23972	-0.345055	-0.141938	0.350227	biological regulation;cellular component organization;cellular component organization at cellular level;cellular component organization or biogenesis;cellular component organization or biogenesis at cellular level;cellular macromolecule metabolic process;cellular metabolic process;cellular nitrogen compound metabolic process;cellular process;cellular process involved in reproduction;cellular resp…	adenyl nucleotide binding;adenyl ribonucleotide binding;ATP binding;binding;catalytic activity;cation binding;ion binding;kinase activity;magnesium ion binding;metal ion binding;nucleotide binding;phosphotransferase activity, alcohol group as acceptor;protein kinase activity;protein serine/threonine kinase activity;purine nucleotide binding;purine ribonucleoside triphosphate binding;purine ribonu…	cell part;cytoplasm;cytoplasmic part;endoplasmic reticulum;intracellular membrane-bounded organelle;intracellular organelle;intracellular organelle part;intracellular part;membrane-bounded organelle;nuclear matrix;nuclear part;nucleus;organelle;organelle part		Pkinase	1.5109e-99	11454000000	15	15	14	32.2	72.383	639	8	B4DS61;Q96SB4;H3BLV9;Q96SB4-3;Q5R363;D6RBF8;D6RBM8;H0Y932	B4DS61;Q96SB4;H3BLV9;Q96SB4-3;Q5R363	SRSF protein kinase 1	SRPK1	342	1942;14239;29347;31341;41788;50191;54874;54875;58433;58434;63539;67188;67597;67598;74420	>tr|B4DS61|B4DS61_HUMAN SFRS protein kinase 1, isoform CRA_f OS=Homo sapiens GN=SRPK1 PE=2 SV=1;>sp|Q96SB4|SRPK1_HUMAN SRSF protein kinase 1 OS=Homo sapiens GN=SRPK1 PE=1 SV=2;>tr|H3BLV9|H3BLV9_HUMAN SRSF protein kinase 1 (Fragment) OS=Homo sapiens GN=SRPK
0.20053	0.194467	-0.0461204	NaN	NaN	NaN	NaN	NaN	NaN	NaN	NaN	NaN	cellular macromolecule metabolic process;cellular metabolic process;cellular process;cellular protein metabolic process;ER to Golgi vesicle-mediated transport;establishment of localization;establishment of localization in cell;establishment of protein localization;Golgi vesicle transport;intracellular transport;macromolecule metabolic process;metabolic process;primary metabolic process;protein fo…	binding;carbohydrate binding;cation binding;ion binding;mannose binding;metal ion binding;monosaccharide binding;sugar binding	cell part;coated vesicle;cytoplasmic membrane-bounded vesicle;cytoplasmic part;cytoplasmic vesicle;endoplasmic reticulum membrane;endoplasmic reticulum part;ER to Golgi transport vesicle;Golgi apparatus;Golgi apparatus part;Golgi membrane;integral to membrane;intracellular membrane-bounded organelle;intracellular organelle;intracellular organelle part;intracellular part;intrinsic to membrane;memb…		Lectin_leg-like	1.7886e-10	913890000	3	3	3	25.6	23.44	203	5	B4DVH1;F5GWW9;B4DSH3;Q9H0V9;Q9H0V9-2	B4DVH1;F5GWW9;B4DSH3;Q9H0V9;Q9H0V9-2	VIP36-like protein	LMAN2L	344	10849;30907;42207	>tr|B4DVH1|B4DVH1_HUMAN VIP36-like protein OS=Homo sapiens GN=LMAN2L PE=2 SV=1;>tr|F5GWW9|F5GWW9_HUMAN VIP36-like protein OS=Homo sapiens GN=LMAN2L PE=2 SV=1;>tr|B4DSH3|B4DSH3_HUMAN VIP36-like protein OS=Homo sapiens GN=LMAN2L PE=2 SV=1;>sp|Q9H0V9|LMA2L_HU
0.137109	-0.027261	-0.129993	0.0066275	0.118676	0.0209748	NaN	NaN	NaN	NaN	NaN	NaN	biosynthetic process;cellular biosynthetic process;cellular macromolecule biosynthetic process;cellular macromolecule metabolic process;cellular metabolic process;cellular nitrogen compound metabolic process;cellular process;cellular protein metabolic process;dephosphorylation;interaction with host;interspecies interaction between organisms;macromolecule biosynthetic process;macromolecule metabol…	binding;catalytic activity;GTP binding;guanyl nucleotide binding;guanyl ribonucleotide binding;guanylyltransferase activity;hydrolase activity;hydrolase activity, acting on ester bonds;mRNA guanylyltransferase activity;nucleotide binding;nucleotide phosphatase activity;nucleotidyltransferase activity;phosphatase activity;phosphoprotein phosphatase activity;phosphoric ester hydrolase activity;poly…	cell part;intracellular membrane-bounded organelle;intracellular organelle;intracellular organelle part;intracellular part;membrane-bounded organelle;nuclear part;nucleoplasm;nucleus;organelle;organelle part	mRNA surveillance pathway	DSPc;mRNA_cap_C;mRNA_cap_enzyme	6.5167e-11	500930000	4	4	4	12.5	52.533	457	6	O60942-3;B4DSJ8;Q5TCW7;O60942-4;O60942-2;O60942	O60942-3;B4DSJ8;Q5TCW7;O60942-4;O60942-2;O60942	mRNA-capping enzyme;Polynucleotide 5-triphosphatase;mRNA guanylyltransferase	RNGTT	345	23980;26975;52852;54218	>sp|O60942-3|MCE1_HUMAN Isoform 3 of mRNA-capping enzyme OS=Homo sapiens GN=RNGTT;>tr|B4DSJ8|B4DSJ8_HUMAN cDNA FLJ50195, highly similar to mRNA capping enzyme OS=Homo sapiens GN=RNGTT PE=2 SV=1;>tr|Q5TCW7|Q5TCW7_HUMAN mRNA-capping enzyme OS=Homo sapiens GN
-0.148876	0.00544052	0.118059	-0.431172	-0.305021	0.22567	0.0871466	-0.0328983	-0.20823	-0.370449	-0.395643	-0.16077	biological regulation;cellular component assembly;cellular component assembly at cellular level;cellular component organization;cellular component organization at cellular level;cellular component organization or biogenesis;cellular component organization or biogenesis at cellular level;cellular macromolecular complex assembly;cellular macromolecular complex subunit organization;cellular macromol…	binding;mRNA binding;nucleic acid binding;nucleotide binding;RNA binding	cell part;intracellular membrane-bounded organelle;intracellular organelle;intracellular organelle part;intracellular part;macromolecular complex;membrane-bounded organelle;nuclear part;nucleus;organelle;organelle part;ribonucleoprotein complex;spliceosomal complex			2.3204e-25	10831000000	6	6	6	22.8	57.49	531	8	Q9UKA9;Q9UKA9-2;Q9UKA9-4;Q9UKA9-3;B4DSS8;B4DI28;Q9UKA9-5;Q9UKA9-6	Q9UKA9;Q9UKA9-2;Q9UKA9-4;Q9UKA9-3;B4DSS8;B4DI28;Q9UKA9-5;Q9UKA9-6	Polypyrimidine tract-binding protein 2	PTBP2	348	5692;13556;15029;53868;54560;72657	>sp|Q9UKA9|PTBP2_HUMAN Polypyrimidine tract-binding protein 2 OS=Homo sapiens GN=PTBP2 PE=1 SV=1;>sp|Q9UKA9-2|PTBP2_HUMAN Isoform 2 of Polypyrimidine tract-binding protein 2 OS=Homo sapiens GN=PTBP2;>sp|Q9UKA9-4|PTBP2_HUMAN Isoform 4 of Polypyrimidine trac
NaN	NaN	NaN	NaN	NaN	NaN	NaN	NaN	NaN	0.466716	0.493001	-0.00645071	biological regulation;biosynthetic process;cell cycle;cell differentiation;cellular biosynthetic process;cellular developmental process;cellular macromolecule biosynthetic process;cellular macromolecule metabolic process;cellular metabolic process;cellular nitrogen compound metabolic process;cellular process;chromatin silencing;chromatin silencing at rDNA;developmental process;gene silencing;inte…	binding;catalytic activity;cation binding;chromatin binding;histone methyltransferase activity;histone methyltransferase activity (H3-K9 specific);histone-lysine N-methyltransferase activity;ion binding;lysine N-methyltransferase activity;metal ion binding;methyltransferase activity;N-methyltransferase activity;protein methyltransferase activity;protein-lysine N-methyltransferase activity;S-adeno…	cell part;chromatin;chromatin remodeling complex;chromatin silencing complex;chromosomal part;chromosome;chromosome, centromeric region;condensed chromosome;condensed nuclear chromosome;heterochromatin;intracellular membrane-bounded organelle;intracellular non-membrane-bounded organelle;intracellular organelle;intracellular organelle part;intracellular part;macromolecular complex;membrane-bounded…	Lysine degradation	Chromo;Pre-SET;SET	4.6892e-10	79098000	3	3	3	12.4	47.907	412	2	O43463;B4DST0	O43463;B4DST0	Histone-lysine N-methyltransferase SUV39H1	SUV39H1	349	48702;48703;83223	>sp|O43463|SUV91_HUMAN Histone-lysine N-methyltransferase SUV39H1 OS=Homo sapiens GN=SUV39H1 PE=1 SV=1;>tr|B4DST0|B4DST0_HUMAN Histone-lysine N-methyltransferase SUV39H1 OS=Homo sapiens GN=SUV39H1 PE=2 SV=1
0.116588	0.00102155	-0.08623	NaN	NaN	NaN	NaN	NaN	NaN	NaN	NaN	NaN	biological regulation;carbohydrate metabolic process;carbohydrate transport;cell surface receptor linked signaling pathway;cellular process;cellular response to chemical stimulus;cellular response to cytokine stimulus;cellular response to organic substance;cellular response to stimulus;cytokine-mediated signaling pathway;establishment of localization;establishment of localization in cell;establis…	nucleocytoplasmic transporter activity;transporter activity	cell part;cytoplasm;intracellular organelle part;intracellular part;macromolecular complex;membrane;membrane part;nuclear membrane;nuclear part;nuclear pore;nucleoplasm;organelle membrane;organelle part;pore complex;protein complex	RNA transport	Nup54	3.6006e-29	2261800000	11	11	11	26.8	50.775	459	4	B4DT35;Q7Z3B4;E7EUM5;Q7Z3B4-2	B4DT35;Q7Z3B4;E7EUM5;Q7Z3B4-2	Nucleoporin p54	NUP54	352	30786;43342;47640;54639;60678;72401;72402;76908;78579;79779;84344	>tr|B4DT35|B4DT35_HUMAN Nucleoporin p54 OS=Homo sapiens GN=NUP54 PE=2 SV=1;>sp|Q7Z3B4|NUP54_HUMAN Nucleoporin p54 OS=Homo sapiens GN=NUP54 PE=1 SV=2;>tr|E7EUM5|E7EUM5_HUMAN Nucleoporin p54 OS=Homo sapiens GN=NUP54 PE=2 SV=2;>sp|Q7Z3B4-2|NUP54_HUMAN Isoform
-0.0763025	-0.0314866	-0.0128424	0.190344	0.199567	0.0372363	0.212615	0.212531	-0.0672949	0.305087	0.23985	-0.0436096	behavior;behavioral interaction between organisms;biological regulation;calcium ion homeostasis;cation homeostasis;cell proliferation;cell volume homeostasis;cellular calcium ion homeostasis;cellular cation homeostasis;cellular chemical homeostasis;cellular divalent inorganic cation homeostasis;cellular homeostasis;cellular ion homeostasis;cellular metal ion homeostasis;cellular process;cellular …	binding;calcium ion binding;calcium-dependent phospholipid binding;cation binding;ion binding;lipid binding;metal ion binding;phospholipid binding	cell part;cytoplasmic part;cytosol;endoplasmic reticulum membrane;endoplasmic reticulum part;envelope;intracellular membrane-bounded organelle;intracellular organelle;intracellular organelle part;intracellular part;membrane;membrane part;membrane-bounded organelle;nuclear envelope;nuclear part;nucleus;organelle;organelle envelope;organelle membrane;organelle part;plasma membrane;vesicle		Annexin	2.0618e-209	331480000000	25	25	25	67.3	37.805	336	3	B4DT77;P20073-2;P20073	B4DT77;P20073-2;P20073	Annexin;Annexin A7	ANXA7	353	4871;7523;9090;9188;10164;11417;17209;25149;26262;26263;26264;42889;44123;44546;44547;48224;48416;56201;59921;66539;66854;66855;78356;78970;84411	>tr|B4DT77|B4DT77_HUMAN Annexin OS=Homo sapiens GN=ANXA7 PE=2 SV=1;>sp|P20073-2|ANXA7_HUMAN Isoform 2 of Annexin A7 OS=Homo sapiens GN=ANXA7;>sp|P20073|ANXA7_HUMAN Annexin A7 OS=Homo sapiens GN=ANXA7 PE=1 SV=3
-0.177243	-0.119653	0.0498596	0.130173	0.169811	0.0143481	0.159377	0.381224	0.124675	0.134572	0.215955	0.060927	biological regulation;carbohydrate metabolic process;carbohydrate transport;cell surface receptor linked signaling pathway;cellular process;cellular response to chemical stimulus;cellular response to cytokine stimulus;cellular response to organic substance;cellular response to stimulus;cytokine-mediated signaling pathway;establishment of localization;establishment of RNA localization;glucose tran…	binding;cation binding;ion binding;metal ion binding;nuclear export signal receptor activity;nucleic acid binding;protein binding;transition metal ion binding;zinc ion binding	cell part;cytoplasmic part;cytosol;intracellular membrane-bounded organelle;intracellular organelle;intracellular organelle part;intracellular part;macromolecular complex;membrane;membrane part;membrane-bounded organelle;nuclear membrane;nuclear part;nuclear pore;nucleus;organelle;organelle membrane;organelle part;pore complex;protein complex	RNA transport		3.2668e-06	8262300000	1	1	1	7.7	17.388	155	4	B4DT96;O15504-2;O15504;C9JYA1	B4DT96;O15504-2;O15504;C9JYA1	Nucleoporin-like protein 2	NUPL2	354	60649	>tr|B4DT96|B4DT96_HUMAN Nucleoporin-like protein 2 OS=Homo sapiens GN=NUPL2 PE=2 SV=1;>sp|O15504-2|NUPL2_HUMAN Isoform 2 of Nucleoporin-like protein 2 OS=Homo sapiens GN=NUPL2;>sp|O15504|NUPL2_HUMAN Nucleoporin-like protein 2 OS=Homo sapiens GN=NUPL2 PE=1
-0.196611	-0.137637	-0.256869	NaN	NaN	NaN	NaN	NaN	NaN	NaN	NaN	NaN	amine metabolic process;aminoglycan catabolic process;aminoglycan metabolic process;biological regulation;carbohydrate catabolic process;carbohydrate metabolic process;cardiac cell differentiation;cardiac muscle cell differentiation;catabolic process;cation homeostasis;cation transport;cell death;cell differentiation;cell growth;cellular cation homeostasis;cellular chemical homeostasis;cellular c…	active transmembrane transporter activity;antiporter activity;binding;calcium-dependent protein binding;cation transmembrane transporter activity;cation:cation antiporter activity;hydrogen ion transmembrane transporter activity;inorganic cation transmembrane transporter activity;ion transmembrane transporter activity;metal ion transmembrane transporter activity;monovalent cation:hydrogen antiport…	basolateral plasma membrane;cell part;cytoplasmic part;endoplasmic reticulum;endoplasmic reticulum membrane;endoplasmic reticulum part;integral to membrane;intracellular membrane-bounded organelle;intracellular organelle;intracellular organelle part;intracellular part;intrinsic to membrane;membrane;membrane part;membrane raft;membrane-bounded organelle;mitochondrion;organelle;organelle membrane;o…	Bile secretion;Cardiac muscle contraction;Gastric acid secretion;Pancreatic secretion;Regulation of actin cytoskeleton;Salivary secretion	Na_H_Exchanger	7.0929e-82	667540000	16	16	16	35.7	53.819	476	2	B4DTZ6;P19634	B4DTZ6;P19634	Sodium/hydrogen exchanger;Sodium/hydrogen exchanger 1	SLC9A1	357	6282;6283;8781;21818;21819;34132;34133;35053;35433;35660;41536;41537;57863;68964;81689;84353	>tr|B4DTZ6|B4DTZ6_HUMAN Sodium/hydrogen exchanger OS=Homo sapiens GN=SLC9A1 PE=2 SV=1;>sp|P19634|SL9A1_HUMAN Sodium/hydrogen exchanger 1 OS=Homo sapiens GN=SLC9A1 PE=1 SV=2
-0.135512	-0.301985	-0.0340337	-0.133534	0.112927	0.236194	0.08138	-1.24267	0.981969	-0.107665	0.141539	0.23512	biosynthetic process;cellular biosynthetic process;cellular lipid metabolic process;cellular metabolic process;cellular process;ceramide biosynthetic process;ceramide metabolic process;lipid biosynthetic process;lipid metabolic process;membrane lipid biosynthetic process;membrane lipid metabolic process;metabolic process;primary metabolic process;small molecule metabolic process;sphingoid biosynt…	binding;catalytic activity;DNA binding;N-acyltransferase activity;nucleic acid binding;nucleic acid binding transcription factor activity;sequence-specific DNA binding;sequence-specific DNA binding transcription factor activity;sphingosine N-acyltransferase activity;transferase activity;transferase activity, transferring acyl groups;transferase activity, transferring acyl groups other than amino-…	cell part;cytoplasmic part;endoplasmic reticulum membrane;endoplasmic reticulum part;integral to membrane;intracellular membrane-bounded organelle;intracellular organelle;intracellular organelle part;intracellular part;intrinsic to membrane;membrane;membrane part;membrane-bounded organelle;nuclear membrane;nuclear part;nucleus;organelle;organelle membrane;organelle part		Homeobox;TRAM_LAG1_CLN8	2.1251e-15	10352000000	3	3	3	10.8	39.258	334	2	B4DV54;Q8N5B7	B4DV54;Q8N5B7	Ceramide synthase 5	LASS5;CERS5	362	9888;70921;86146	>tr|B4DV54|B4DV54_HUMAN Ceramide synthase 5 OS=Homo sapiens GN=LASS5 PE=2 SV=1;>sp|Q8N5B7|CERS5_HUMAN Ceramide synthase 5 OS=Homo sapiens GN=CERS5 PE=2 SV=1
NaN	NaN	NaN	NaN	NaN	NaN	NaN	NaN	NaN	0.346348	-0.00572	-0.384806	alcohol catabolic process;alcohol metabolic process;carbohydrate catabolic process;carbohydrate metabolic process;catabolic process;cellular carbohydrate catabolic process;cellular carbohydrate metabolic process;cellular catabolic process;cellular metabolic process;cellular process;D-ribose catabolic process;D-ribose metabolic process;heterocycle catabolic process;heterocycle metabolic process;me…	adenyl nucleotide binding;adenyl ribonucleotide binding;ATP binding;binding;carbohydrate kinase activity;catalytic activity;kinase activity;nucleotide binding;phosphotransferase activity, alcohol group as acceptor;purine nucleotide binding;purine ribonucleoside triphosphate binding;purine ribonucleotide binding;ribokinase activity;ribonucleotide binding;transferase activity;transferase activity, …		Pentose phosphate pathway	PfkB	7.0081e-31	611050000	4	4	4	11.5	30.36	286	3	B4DV96;Q9H477;H7C091	B4DV96;Q9H477	Ribokinase	RBKS	363	13704;13705;60003;66596	>tr|B4DV96|B4DV96_HUMAN Ribokinase OS=Homo sapiens GN=RBKS PE=2 SV=1;>sp|Q9H477|RBSK_HUMAN Ribokinase OS=Homo sapiens GN=RBKS PE=1 SV=1
-0.214082	-0.00711145	0.162748	NaN	NaN	NaN	-0.0264492	-0.0937448	-0.267526	-0.322352	-1.10376	-0.477215	cell cycle;cellular component organization;cellular component organization or biogenesis;cellular membrane organization;cellular process;cytokinesis, completion of separation;cytokinetic process;endocytosis;establishment of localization;membrane invagination;membrane organization;phagocytosis;response to calcium ion;response to chemical stimulus;response to inorganic substance;response to metal i…	binding;calcium ion binding;calcium-dependent phospholipid binding;cation binding;ion binding;lipid binding;metal ion binding;phosphatidylethanolamine binding;phospholipid binding	azurophil granule;cell part;cytoplasm;cytoplasmic membrane-bounded vesicle;cytoplasmic part;cytoplasmic vesicle;cytoskeletal part;endocytic vesicle;envelope;intracellular membrane-bounded organelle;intracellular non-membrane-bounded organelle;intracellular organelle;intracellular organelle part;intracellular part;lysosome;lytic vacuole;melanosome;membrane-bounded organelle;membrane-bounded vesicl…		Annexin	1.2991e-69	15566000000	23	23	23	46	51.242	472	7	B4DVE7;P50995;H0Y6E1;E5RIN3;Q5T0G9;P27216;P27216-2	B4DVE7;P50995	Annexin;Annexin A11	ANXA11	364	9406;9407;10235;19485;23901;26260;26261;30191;30192;30480;44103;55593;55594;60941;66540;66920;67169;68548;70205;70206;70475;77909;78285	>tr|B4DVE7|B4DVE7_HUMAN Annexin OS=Homo sapiens GN=ANXA11 PE=2 SV=1;>sp|P50995|ANX11_HUMAN Annexin A11 OS=Homo sapiens GN=ANXA11 PE=1 SV=1
-0.10899	0.277381	0.370399	-0.0603124	0.510577	0.611706	0.0314111	0.631108	0.56151	0.012976	0.608052	0.588126	biological regulation;cellular component organization;cellular component organization at cellular level;cellular component organization or biogenesis;cellular component organization or biogenesis at cellular level;cellular macromolecule metabolic process;cellular metabolic process;cellular process;cellular protein metabolic process;extracellular matrix organization;extracellular structure organiz…	binding;calcium ion binding;catalytic activity;cation binding;epidermal growth factor receptor binding;epidermal growth factor-activated receptor activity;growth factor receptor binding;ion binding;kinase activity;metal ion binding;molecular transducer activity;phosphotransferase activity, alcohol group as acceptor;protein binding;protein kinase activity;protein tyrosine kinase activity;receptor …	extracellular matrix;extracellular region part;extracellular space;proteinaceous extracellular matrix		cEGF;EGF_CA	6.2243e-15	6631100000	1	1	1	8.2	39.195	355	5	B4DW75;Q12805-2;Q12805-4;Q12805-3;Q12805	B4DW75;Q12805-2;Q12805-4;Q12805-3;Q12805	EGF-containing fibulin-like extracellular matrix protein 1	EFEMP1	365	35741	>tr|B4DW75|B4DW75_HUMAN EGF-containing fibulin-like extracellular matrix protein 1 OS=Homo sapiens GN=EFEMP1 PE=2 SV=1;>sp|Q12805-2|FBLN3_HUMAN Isoform 2 of EGF-containing fibulin-like extracellular matrix protein 1 OS=Homo sapiens GN=EFEMP1;>sp|Q12805-4|F
-0.0157984	-0.0176293	0.102718	NaN	NaN	NaN	NaN	NaN	NaN	NaN	NaN	NaN	biosynthetic process;cellular component assembly;cellular component assembly at cellular level;cellular component biogenesis;cellular component organization;cellular component organization at cellular level;cellular component organization or biogenesis;cellular component organization or biogenesis at cellular level;cellular macromolecular complex assembly;cellular macromolecular complex subunit o…	catalytic activity;transferase activity	cell part;cytoplasm;cytoplasmic part;intracellular membrane-bounded organelle;intracellular organelle;intracellular organelle part;intracellular part;membrane;membrane-bounded organelle;mitochondrial inner membrane;mitochondrial membrane;mitochondrial part;mitochondrion;nucleus;organelle;organelle inner membrane;organelle membrane;organelle part		SQS_PSY	4.9974e-07	159340000	2	2	2	35.9	12.128	103	6	E5RGD6;E5RFN5;B4DW83;Q330K2-2;Q330K2;E5RHX9	E5RGD6;E5RFN5;B4DW83;Q330K2-2;Q330K2;E5RHX9	NADH dehydrogenase (ubiquinone) complex I, assembly factor 6	NDUFAF6	366	11949;18754	>tr|E5RGD6|E5RGD6_HUMAN NADH dehydrogenase (ubiquinone) complex I, assembly factor 6 (Fragment) OS=Homo sapiens GN=NDUFAF6 PE=2 SV=1;>tr|E5RFN5|E5RFN5_HUMAN NADH dehydrogenase (ubiquinone) complex I, assembly factor 6 (Fragment) OS=Homo sapiens GN=NDUFAF6
-0.283645	-0.108969	0.201359	NaN	NaN	NaN	-0.283638	0.319226	0.572469	NaN	NaN	NaN	biological adhesion;biosynthetic process;cell adhesion;cellular biosynthetic process;cellular macromolecule metabolic process;cellular metabolic process;cellular nitrogen compound metabolic process;cellular process;macromolecule metabolic process;metabolic process;nitrogen compound metabolic process;nucleic acid metabolic process;nucleobase-containing compound metabolic process;primary metabolic …		cell part;intracellular organelle part;intracellular part;nuclear part;nucleoplasm;organelle part		F5_F8_type_C	8.7759e-28	1668100000	6	6	6	67.6	15.876	139	4	Q86WQ0;B4DW92;U3KQ53;F5H0B6	Q86WQ0;B4DW92;U3KQ53	Nuclear receptor 2C2-associated protein	NR2C2AP	367	25445;31754;36823;36824;77733;86535	>sp|Q86WQ0|NR2CA_HUMAN Nuclear receptor 2C2-associated protein OS=Homo sapiens GN=NR2C2AP PE=1 SV=1;>tr|B4DW92|B4DW92_HUMAN Nuclear receptor 2C2-associated protein OS=Homo sapiens GN=NR2C2AP PE=2 SV=1;>tr|U3KQ53|U3KQ53_HUMAN Nuclear receptor 2C2-associated
0.330292	0.296241	-0.318007	NaN	NaN	NaN	NaN	NaN	NaN	-0.579204	-0.880637	-0.198042	anatomical structure morphogenesis;cell part morphogenesis;cellular component assembly;cellular component assembly at cellular level;cellular component biogenesis;cellular component morphogenesis;cellular component organization;cellular component organization at cellular level;cellular component organization or biogenesis;cellular component organization or biogenesis at cellular level;cellular de…	4 iron, 4 sulfur cluster binding;adenyl nucleotide binding;adenyl ribonucleotide binding;ATP binding;binding;cation binding;ion binding;iron-sulfur cluster binding;metal cluster binding;metal ion binding;nucleotide binding;purine nucleotide binding;purine ribonucleoside triphosphate binding;purine ribonucleotide binding;ribonucleotide binding	cell part;cytoplasmic part;intracellular membrane-bounded organelle;intracellular organelle;intracellular part;membrane-bounded organelle;mitochondrion;organelle		AAA_31;CbiA;ParA	5.2977e-06	713780000	2	2	2	13.5	24.415	223	5	B4DWB0;Q8TB37;F8W061;F8W0A2;Q8TB37-2	B4DWB0;Q8TB37;F8W061;F8W0A2;Q8TB37-2	Iron-sulfur protein NUBPL	NUBPL	368	15608;27822	>tr|B4DWB0|B4DWB0_HUMAN Iron-sulfur protein NUBPL OS=Homo sapiens GN=NUBPL PE=2 SV=1;>sp|Q8TB37|NUBPL_HUMAN Iron-sulfur protein NUBPL OS=Homo sapiens GN=NUBPL PE=1 SV=3;>tr|F8W061|F8W061_HUMAN Iron-sulfur protein NUBPL (Fragment) OS=Homo sapiens GN=NUBPL P
0.0858458	0.333986	0.272187	0.234097	0.333908	-0.0417679	0.55505	0.351323	-0.15114	0.114743	0.494324	0.416907	carboxylic acid catabolic process;carboxylic acid metabolic process;catabolic process;cellular catabolic process;cellular component assembly;cellular component organization;cellular component organization or biogenesis;cellular ketone metabolic process;cellular lipid catabolic process;cellular lipid metabolic process;cellular metabolic process;cellular process;fatty acid alpha-oxidation;fatty aci…	binding;carbon-carbon lyase activity;catalytic activity;cation binding;coenzyme binding;cofactor binding;ion binding;lyase activity;magnesium ion binding;metal ion binding;thiamine pyrophosphate binding;vitamin binding	cell part;cytoplasmic part;intracellular organelle lumen;intracellular organelle part;intracellular part;membrane-enclosed lumen;microbody lumen;microbody part;organelle lumen;organelle part;peroxisomal matrix;peroxisomal part	Peroxisome	TPP_enzyme_C;TPP_enzyme_M;TPP_enzyme_N	2.3522e-23	2826400000	9	9	9	20.7	61.064	551	9	B4DWI1;Q9UJ83;B4DXI5;E9PEN4;C9J306;B3KPX4;C9JJM7;Q7Z773;F8WCH9	B4DWI1;Q9UJ83;B4DXI5;E9PEN4;C9J306	2-hydroxyacyl-CoA lyase 1	HACL1	369	9576;23498;24306;25002;45142;54435;56462;56463;61089	>tr|B4DWI1|B4DWI1_HUMAN 2-hydroxyacyl-CoA lyase 1 OS=Homo sapiens GN=HACL1 PE=2 SV=1;>sp|Q9UJ83|HACL1_HUMAN 2-hydroxyacyl-CoA lyase 1 OS=Homo sapiens GN=HACL1 PE=1 SV=2;>tr|B4DXI5|B4DXI5_HUMAN 2-hydroxyacyl-CoA lyase 1 OS=Homo sapiens GN=HACL1 PE=2 SV=1;>t
-0.173081	-0.164893	0.0180374	NaN	NaN	NaN	-0.0647737	0.255398	0.25762	0.040645	0.183895	0.140185	amine metabolic process;amino acid activation;carboxylic acid metabolic process;cellular amine metabolic process;cellular amino acid metabolic process;cellular ketone metabolic process;cellular macromolecule metabolic process;cellular metabolic process;cellular nitrogen compound metabolic process;cellular process;glutaminyl-tRNA aminoacylation;macromolecule metabolic process;metabolic process;ncR…	adenyl nucleotide binding;adenyl ribonucleotide binding;aminoacyl-tRNA ligase activity;ATP binding;binding;catalytic activity;glutamine-tRNA ligase activity;ligase activity;ligase activity, forming aminoacyl-tRNA and related compounds;ligase activity, forming carbon-oxygen bonds;nucleotide binding;purine nucleotide binding;purine ribonucleoside triphosphate binding;purine ribonucleotide binding;r…	cell part;cytoplasm;cytoplasmic part;cytosol;intracellular organelle lumen;intracellular organelle part;intracellular part;membrane-enclosed lumen;mitochondrial matrix;mitochondrial part;organelle lumen;organelle part	Aminoacyl-tRNA biosynthesis	tRNA_synt_1c_R1;tRNA_synt_1c_R2;tRNA-synt_1c;tRNA-synt_1c_C	1.9889e-68	12922000000	18	18	18	28.8	86.578	764	7	B4DWJ2;P47897;C9J165;B7Z840;C9JSG9;H7C0R3;F2Z2V6	B4DWJ2;P47897;C9J165	Glutamine--tRNA ligase	QARS	370	553;5049;5050;6295;15120;15796;28685;32300;32657;41123;42949;51859;54823;54824;68391;69288;79245;83781	>tr|B4DWJ2|B4DWJ2_HUMAN Glutamine--tRNA ligase OS=Homo sapiens GN=QARS PE=2 SV=1;>sp|P47897|SYQ_HUMAN Glutamine--tRNA ligase OS=Homo sapiens GN=QARS PE=1 SV=1;>tr|C9J165|C9J165_HUMAN Glutamine--tRNA ligase (Fragment) OS=Homo sapiens GN=QARS PE=2 SV=1
-0.0299487	-0.297699	-0.266095	NaN	NaN	NaN	0.476106	0.291988	-0.17892	-0.00903577	NaN	NaN	activation of phospholipase D activity;biological regulation;cellular component organization;cellular component organization at cellular level;cellular component organization or biogenesis;cellular component organization or biogenesis at cellular level;cellular localization;cellular macromolecule localization;cellular metabolic process;cellular process;cellular protein localization;cellular respo…	binding;catalytic activity;cation binding;enzyme activator activity;enzyme regulator activity;GTP binding;GTPase activity;guanyl nucleotide binding;guanyl ribonucleotide binding;hydrolase activity;hydrolase activity, acting on acid anhydrides;hydrolase activity, acting on acid anhydrides, in phosphorus-containing anhydrides;ion binding;metal ion binding;nucleoside-triphosphatase activity;nucleoti…	cell part;cytoplasm;cytoplasmic part;Golgi apparatus;Golgi apparatus part;Golgi membrane;intracellular;intracellular membrane-bounded organelle;intracellular organelle;intracellular organelle part;intracellular part;membrane;membrane-bounded organelle;organelle;organelle membrane;organelle part;trans-Golgi network		Arf	9.5202e-17	4289700000	5	5	5	54.9	18.565	164	6	B4DWW1;P40616;F8VYN9;B4DZG7;F8VP99;F8VP63	B4DWW1;P40616;F8VYN9;B4DZG7	ADP-ribosylation factor-like protein 1	ARL1	372	9093;34949;46022;58257;66932	>tr|B4DWW1|B4DWW1_HUMAN ADP-ribosylation factor-like protein 1 OS=Homo sapiens GN=ARL1 PE=2 SV=1;>sp|P40616|ARL1_HUMAN ADP-ribosylation factor-like protein 1 OS=Homo sapiens GN=ARL1 PE=1 SV=1;>tr|F8VYN9|F8VYN9_HUMAN ADP-ribosylation factor-like protein 1 O
0.108405	0.00972012	-0.090427	NaN	NaN	NaN	-0.354226	-0.213618	0.197747	NaN	NaN	NaN	cell cycle phase;cell cycle process;cellular component organization;cellular component organization at cellular level;cellular component organization or biogenesis;cellular component organization or biogenesis at cellular level;cellular process;mitosis;nuclear division;organelle fission;organelle organization	adenyl nucleotide binding;adenyl ribonucleotide binding;ATP binding;binding;catalytic activity;kinase activity;nucleotide binding;phosphotransferase activity, alcohol group as acceptor;protein kinase activity;protein serine/threonine kinase activity;purine nucleotide binding;purine ribonucleoside triphosphate binding;purine ribonucleotide binding;ribonucleotide binding;transferase activity;transf…			Pkinase	1.0817e-34	469160000	9	9	9	37.9	36.085	322	4	Q96KB5;B4DX68;E5RIE1;E5RFX4	Q96KB5;B4DX68	Lymphokine-activated killer T-cell-originated protein kinase	PBK	373	2512;27938;27939;48900;48901;69731;75244;77121;83710	>sp|Q96KB5|TOPK_HUMAN Lymphokine-activated killer T-cell-originated protein kinase OS=Homo sapiens GN=PBK PE=1 SV=3;>tr|B4DX68|B4DX68_HUMAN Lymphokine-activated killer T-cell-originated protein kinase OS=Homo sapiens GN=PBK PE=2 SV=1
0.123686	0.168522	0.0985274	NaN	NaN	NaN	NaN	NaN	NaN	NaN	NaN	NaN			cell part;integral to membrane;intrinsic to membrane;membrane part			1.9376e-07	888330000	1	1	1	13.7	19.716	175	2	B4DY02;Q9NWS6	B4DY02;Q9NWS6	Protein FAM118A	FAM118A	378	60798	>tr|B4DY02|B4DY02_HUMAN Protein FAM118A OS=Homo sapiens GN=FAM118A PE=2 SV=1;>sp|Q9NWS6|F118A_HUMAN Protein FAM118A OS=Homo sapiens GN=FAM118A PE=1 SV=2
0.241917	0.482597	0.276496	NaN	NaN	NaN	NaN	NaN	NaN	NaN	NaN	NaN	activation of MAPKK activity;activation of protein kinase activity;anatomical structure development;anatomical structure formation involved in morphogenesis;anatomical structure morphogenesis;angiogenesis;anterior/posterior pattern specification;apoptosis;artery morphogenesis;biological regulation;blastocyst development;blood vessel morphogenesis;cell cycle arrest;cell cycle process;cell death;ce…	adenyl nucleotide binding;adenyl ribonucleotide binding;ATP binding;binding;catalytic activity;cation binding;cytokine binding;cytokine receptor binding;growth factor binding;ion binding;kinase activity;metal ion binding;molecular transducer activity;nucleotide binding;phosphotransferase activity, alcohol group as acceptor;protein binding;protein kinase activity;protein serine/threonine kinase ac…	cell junction;cell part;cell-cell junction;macromolecular complex;membrane;membrane part;occluding junction;plasma membrane part;protein complex;receptor complex;tight junction;transforming growth factor beta receptor complex	Adherens junction;Chagas disease (American trypanosomiasis);Chronic myeloid leukemia;Colorectal cancer;Cytokine-cytokine receptor interaction;Endocytosis;MAPK signaling pathway;Osteoclast differentiation;Pancreatic cancer;Pathways in cancer;TGF-beta signaling pathway	Activin_recp;Pkinase;TGF_beta_GS	0.00011323	1338100000	1	1	1	14.9	13.113	114	10	F8VXZ5;F8VRH6;F8VVC4;F8W0K6;H0YHS4;F8W1R9;P36897-3;B4DY26;P36897;P36897-2	F8VXZ5;F8VRH6;F8VVC4;F8W0K6;H0YHS4;F8W1R9;P36897-3;B4DY26;P36897;P36897-2	TGF-beta receptor type-1	TGFBR1	380	77587	>tr|F8VXZ5|F8VXZ5_HUMAN TGF-beta receptor type-1 (Fragment) OS=Homo sapiens GN=TGFBR1 PE=2 SV=1;>tr|F8VRH6|F8VRH6_HUMAN TGF-beta receptor type-1 (Fragment) OS=Homo sapiens GN=TGFBR1 PE=2 SV=1;>tr|F8VVC4|F8VVC4_HUMAN TGF-beta receptor type-1 (Fragment) OS=H
0.0259307	-0.0223497	-0.0133579	0.107506	0.146576	0.0198322	0.018407	0.112978	0.0670761	0.172772	0.247434	0.0679337	cellular component organization;cellular component organization at cellular level;cellular component organization or biogenesis;cellular component organization or biogenesis at cellular level;cellular process;COPI coating of Golgi vesicle;establishment of localization;establishment of localization in cell;establishment of protein localization;Golgi transport vesicle coating;Golgi vesicle transpor…	structural molecule activity	actin cytoskeleton;cell part;COPI vesicle coat;cytoplasmic part;cytoplasmic vesicle part;cytoskeleton;cytosol;Golgi apparatus;Golgi apparatus part;intracellular membrane-bounded organelle;intracellular non-membrane-bounded organelle;intracellular organelle;intracellular organelle part;intracellular part;macromolecular complex;membrane coat;membrane part;membrane-bounded organelle;non-membrane-bou…		Coatomer_WDAD;WD40	0	250650000000	58	58	58	65.1	99.045	877	9	B4DZI8;P35606;H0YAC7;D6R997;D6RBZ7;D6RCL6;D6RBG7;D6RBT6;H0Y938	B4DZI8;P35606	Coatomer subunit beta	COPB2	388	349;10418;10419;10597;12384;12680;12681;12736;15286;15287;19719;21652;29680;30528;30529;30530;32372;33202;37058;37063;39142;40617;42080;42081;42821;45068;45108;45184;48079;54004;55870;56048;56370;56371;59430;60398;61823;61824;67362;67363;74438;74439;75298;75299;76441;77143;77442;77518;77908;78860;81489;81800;83074;83581;84108;84568;87297;87322	>tr|B4DZI8|B4DZI8_HUMAN Coatomer protein complex, subunit beta 2 (Beta prime), isoform CRA_b OS=Homo sapiens GN=COPB2 PE=2 SV=1;>sp|P35606|COPB2_HUMAN Coatomer subunit beta OS=Homo sapiens GN=COPB2 PE=1 SV=2
0.162556	0.138217	-0.0243302	NaN	NaN	NaN	0.357322	0.460777	-0.0364359	NaN	NaN	NaN	cellular component organization;cellular component organization or biogenesis;cellular membrane organization;cellular process;endocytosis;establishment of localization;establishment of protein localization;membrane invagination;membrane organization;protein transport;transport;vesicle-mediated transport	binding;cation binding;DNA binding;enzyme regulator activity;GTPase regulator activity;guanyl-nucleotide exchange factor activity;ion binding;metal ion binding;nucleic acid binding;nucleoside-triphosphatase regulator activity;Rab guanyl-nucleotide exchange factor activity;Ras guanyl-nucleotide exchange factor activity;small GTPase regulator activity;transition metal ion binding;zinc ion binding	cell part;cytoplasmic part;early endosome;endosome;intracellular membrane-bounded organelle;intracellular organelle;intracellular part;membrane-bounded organelle;organelle;recycling endosome		VPS9;zf-A20	4.1779e-70	1875300000	14	14	14	28.5	56.89	491	13	Q9UJ41-2;E9PFK9;B4DZM7;Q9UJ41-3;Q9UJ41;E7ERJ8;V9GYI8;REV__Q9UJ41-2;REV__E9PFK9;REV__B4DZM7;REV__Q9UJ41-3;REV__E7ERJ8;REV__Q9UJ41	Q9UJ41-2;E9PFK9;B4DZM7;Q9UJ41-3;Q9UJ41;E7ERJ8	Rab5 GDP/GTP exchange factor	RABGEF1;KCTD7	389	5536;5537;12208;16419;39466;41264;41265;45913;52970;61454;61455;89086;89087;89220	>sp|Q9UJ41-2|RABX5_HUMAN Isoform 2 of Rab5 GDP/GTP exchange factor OS=Homo sapiens GN=RABGEF1;>tr|E9PFK9|E9PFK9_HUMAN Rab5 GDP/GTP exchange factor OS=Homo sapiens GN=RABGEF1 PE=2 SV=1;>tr|B4DZM7|B4DZM7_HUMAN Rab5 GDP/GTP exchange factor OS=Homo sapiens GN=
0.657329	0.46977	-0.226378	0.299247	0.101635	-0.188677	1.01884	0.300201	-0.719545	NaN	NaN	NaN	biological regulation;cellular process;cellular response to stimulus;intracellular signal transduction;positive regulation of catalytic activity;positive regulation of GTPase activity;positive regulation of hydrolase activity;positive regulation of molecular function;regulation of biological process;regulation of catabolic process;regulation of catalytic activity;regulation of cellular catabolic …	enzyme activator activity;enzyme regulator activity;GTPase activator activity;GTPase regulator activity;nucleoside-triphosphatase regulator activity	cell part;cytoplasmic part;cytosol;intracellular;intracellular part		RhoGAP	5.1043e-28	2621900000	10	10	10	17.6	92.696	834	4	B4DZN9;Q6P4F7;H3BR51;H3BQ41	B4DZN9;Q6P4F7	Rho GTPase-activating protein 11A	ARHGAP11A	390	2626;10450;32019;33124;35110;41004;64224;70913;78526;85316	>tr|B4DZN9|B4DZN9_HUMAN Rho GTPase-activating protein 11A OS=Homo sapiens GN=ARHGAP11A PE=2 SV=1;>sp|Q6P4F7|RHGBA_HUMAN Rho GTPase-activating protein 11A OS=Homo sapiens GN=ARHGAP11A PE=1 SV=2
-0.0554315	-0.103187	0.0110261	-0.478514	-0.891827	-0.4006	0.129986	-0.244882	-0.35496	0.562822	0.127015	-0.468611	apoptosis;biological regulation;cell cycle;cell death;cell surface receptor linked signaling pathway;cellular process;cellular response to stimulus;cytokinesis;death;enzyme linked receptor protein signaling pathway;intracellular signal transduction;nerve growth factor receptor signaling pathway;programmed cell death;Ras protein signal transduction;regulation of biological process;regulation of ce…	binding;catalytic activity;GTP binding;GTPase activity;guanyl nucleotide binding;guanyl ribonucleotide binding;hydrolase activity;hydrolase activity, acting on acid anhydrides;hydrolase activity, acting on acid anhydrides, in phosphorus-containing anhydrides;nucleoside-triphosphatase activity;nucleotide binding;purine nucleotide binding;purine ribonucleoside triphosphate binding;purine ribonucleo…	cell part;membrane;midbody;plasma membrane	Pancreatic cancer;Pathways in cancer	Ras	5.0016e-43	12688000000	13	13	8	60.7	23.408	206	7	P11234;B4E040;C9J6B1;Q6ZS74;C9JQB3;C9JYR1;F8WEQ6	P11234;B4E040;C9J6B1;Q6ZS74;C9JQB3	Ras-related protein Ral-B	RALB	392	1788;1850;29074;35601;40330;64244;65632;65633;66306;68915;83002;83815;83944	>sp|P11234|RALB_HUMAN Ras-related protein Ral-B OS=Homo sapiens GN=RALB PE=1 SV=1;>tr|B4E040|B4E040_HUMAN Ras-related protein Ral-B OS=Homo sapiens GN=RALB PE=2 SV=1;>tr|C9J6B1|C9J6B1_HUMAN Ras-related protein Ral-B (Fragment) OS=Homo sapiens GN=RALB PE=2
NaN	NaN	NaN	NaN	NaN	NaN	0.336403	0.0564052	-0.263891	0.313127	-0.0794619	-0.415387	biosynthetic process;cellular biosynthetic process;cellular macromolecule biosynthetic process;cellular macromolecule metabolic process;cellular metabolic process;cellular process;cellular protein metabolic process;cotranslational protein targeting to membrane;establishment of localization;establishment of localization in cell;establishment of protein localization;establishment of protein localiz…	receptor activity	cell part;cytoplasmic part;endoplasmic reticulum;endoplasmic reticulum membrane;endoplasmic reticulum part;integral to membrane;intracellular membrane-bounded organelle;intracellular organelle;intracellular organelle part;intracellular part;intrinsic to membrane;membrane;membrane part;membrane-bounded organelle;organelle;organelle membrane;organelle part	Protein processing in endoplasmic reticulum	TRAM_LAG1_CLN8;TRAM1	1.3921e-43	953700000	5	5	5	14.6	33.435	288	3	G3XAN4;B4E0K2;Q15629	G3XAN4;B4E0K2;Q15629	Translocating chain-associated membrane protein 1	TRAM1	393	2062;30118;30119;30120;38252	>tr|G3XAN4|G3XAN4_HUMAN Translocating chain-associated membrane protein 1 OS=Homo sapiens GN=TRAM1 PE=4 SV=1;>tr|B4E0K2|B4E0K2_HUMAN Translocating chain-associated membrane protein 1 OS=Homo sapiens GN=TRAM1 PE=2 SV=1;>sp|Q15629|TRAM1_HUMAN Translocating c
-0.0359567	-0.241215	-0.142317	NaN	NaN	NaN	NaN	NaN	NaN	NaN	NaN	NaN	biological regulation;cellular component disassembly;cellular component disassembly at cellular level;cellular component disassembly involved in apoptosis;cellular component organization;cellular component organization at cellular level;cellular component organization or biogenesis;cellular component organization or biogenesis at cellular level;cellular process;regulation of apoptosis;regulation …	adenyl nucleotide binding;adenyl ribonucleotide binding;ATP binding;binding;catalytic activity;cation binding;ion binding;kinase activity;magnesium ion binding;metal ion binding;nucleotide binding;phosphotransferase activity, alcohol group as acceptor;protein kinase activity;protein serine/threonine kinase activity;purine nucleotide binding;purine ribonucleoside triphosphate binding;purine ribonu…	cell part;cytoplasmic part;cytosol;Golgi apparatus part;Golgi membrane;intracellular organelle part;intracellular part;membrane;organelle membrane;organelle part		Pkinase	2.169e-84	19724000000	22	22	2	53.1	46.528	416	4	Q9P289;B4E0Y9;Q9P289-3;Q9P289-2	Q9P289;B4E0Y9;Q9P289-3;Q9P289-2	Serine/threonine-protein kinase MST4	MST4	394	669;1405;1892;3310;3311;3312;19754;19755;27125;27614;40567;40568;53857;54346;55505;60419;60420;63711;68542;80588;84323;87637	>sp|Q9P289|MST4_HUMAN Serine/threonine-protein kinase MST4 OS=Homo sapiens GN=MST4 PE=1 SV=2;>tr|B4E0Y9|B4E0Y9_HUMAN Serine/threonine-protein kinase MST4 OS=Homo sapiens GN=MST4 PE=2 SV=1;>sp|Q9P289-3|MST4_HUMAN Isoform 3 of Serine/threonine-protein kinase
0.0205442	-0.0390985	-0.0521625	NaN	NaN	NaN	-0.419077	-0.268039	0.0711883	NaN	NaN	NaN	biosynthetic process;carbohydrate metabolic process;catabolic process;cellular biosynthetic process;cellular carbohydrate metabolic process;cellular lipid metabolic process;cellular metabolic process;cellular process;dephosphorylation;glycerolipid biosynthetic process;glycerolipid metabolic process;glycerophospholipid biosynthetic process;glycerophospholipid metabolic process;inositol phosphate c…	catalytic activity;hydrolase activity;hydrolase activity, acting on ester bonds;phosphatase activity;phosphoprotein phosphatase activity;phosphoric ester hydrolase activity;protein tyrosine phosphatase activity	cell part;cytoplasmic part;cytosol;intracellular part;membrane	Fructose and mannose metabolism	Myotub-related	1.6049e-06	846460000	1	1	1	9.2	28.767	251	2	B4E1E5;Q9Y216	B4E1E5;Q9Y216	Myotubularin-related protein 7	MTMR7	395	32377	>tr|B4E1E5|B4E1E5_HUMAN Myotubularin-related protein 7 OS=Homo sapiens GN=MTMR7 PE=2 SV=1;>sp|Q9Y216|MTMR7_HUMAN Myotubularin-related protein 7 OS=Homo sapiens GN=MTMR7 PE=1 SV=3
-0.0457357	0.036348	0.0410118	NaN	NaN	NaN	NaN	NaN	NaN	NaN	NaN	NaN	biological regulation;catabolic process;cellular catabolic process;cellular macromolecule catabolic process;cellular macromolecule metabolic process;cellular metabolic process;cellular process;cellular response to chemical stimulus;cellular response to organic substance;cellular response to stimulus;cellular response to stress;cellular response to topologically incorrect protein;cellular response…	binding;MHC class I protein binding;MHC protein binding;protein binding;receptor activity;receptor binding	cell part;cytoplasmic part;early endosome;endoplasmic reticulum;endoplasmic reticulum part;endosome;integral to endoplasmic reticulum membrane;integral to membrane;integral to organelle membrane;intracellular membrane-bounded organelle;intracellular organelle;intracellular organelle part;intracellular part;intrinsic to endoplasmic reticulum membrane;intrinsic to membrane;intrinsic to organelle me…	Amyotrophic lateral sclerosis (ALS);Protein processing in endoplasmic reticulum	DER1	7.3195e-11	825120000	4	4	4	28.5	17.033	151	4	B4E1G1;Q9BUN8-2;Q9BUN8;E5RGY0	B4E1G1;Q9BUN8-2;Q9BUN8;E5RGY0	Derlin-1	DERL1	396	268;26906;51954;66278	>tr|B4E1G1|B4E1G1_HUMAN Derlin-1 OS=Homo sapiens GN=DERL1 PE=2 SV=1;>sp|Q9BUN8-2|DERL1_HUMAN Isoform 2 of Derlin-1 OS=Homo sapiens GN=DERL1;>sp|Q9BUN8|DERL1_HUMAN Derlin-1 OS=Homo sapiens GN=DERL1 PE=1 SV=1;>tr|E5RGY0|E5RGY0_HUMAN Derlin-1 OS=Homo sapiens
-0.075195	-0.173516	-0.200719	NaN	NaN	NaN	0.014923	-0.0351295	-0.17008	NaN	NaN	NaN	behavior;biological regulation;cognition;learning;learning or memory;memory;multicellular organismal process;negative regulation of biological process;negative regulation of cell communication;negative regulation of cellular process;negative regulation of multicellular organismal process;negative regulation of neurological system process;negative regulation of signaling;negative regulation of syn…	adenyl nucleotide binding;adenyl ribonucleotide binding;ATP binding;ATPase activity;binding;catalytic activity;hydrolase activity;hydrolase activity, acting on acid anhydrides;hydrolase activity, acting on acid anhydrides, in phosphorus-containing anhydrides;nucleoside-triphosphatase activity;nucleotide binding;purine nucleotide binding;purine ribonucleoside triphosphate binding;purine ribonucleo…	cell junction;cell part;cytoplasmic part;intracellular membrane-bounded organelle;intracellular organelle;intracellular organelle part;intracellular part;membrane;membrane-bounded organelle;microbody;microbody membrane;microbody part;mitochondrion;organelle;organelle membrane;organelle part;peroxisomal membrane;peroxisomal part;plasma membrane;postsynaptic membrane;synapse part;synaptic membrane		AAA	2.5538e-27	1087500000	7	7	7	33.7	30.634	273	3	B4E2J1;Q8NBU5;Q8NBU5-2	B4E2J1;Q8NBU5	ATPase family AAA domain-containing protein 1	ATAD1	400	14460;22593;23475;32728;32729;51790;68923	>tr|B4E2J1|B4E2J1_HUMAN ATPase family AAA domain-containing protein 1 OS=Homo sapiens GN=ATAD1 PE=2 SV=1;>sp|Q8NBU5|ATAD1_HUMAN ATPase family AAA domain-containing protein 1 OS=Homo sapiens GN=ATAD1 PE=1 SV=1
0.1298	0.18528	0.0286956	NaN	NaN	NaN	NaN	NaN	NaN	NaN	NaN	NaN			cell part;cytoskeleton;intracellular non-membrane-bounded organelle;intracellular organelle;intracellular part;non-membrane-bounded organelle;organelle		FERM_M	4.0385e-18	226220000	6	6	6	16.2	45.133	408	8	Q9BZ67-2;B4E2P1;Q9BZ67;Q8N4M4;E9PRA3;E9PRP1;E9PS62;Q9BZ68	Q9BZ67-2;B4E2P1;Q9BZ67;Q8N4M4;E9PRA3;E9PRP1;E9PS62	FERM domain-containing protein 8	FRMD8	401	48603;59790;64105;65005;68408;74379	>sp|Q9BZ67-2|FRMD8_HUMAN Isoform 2 of FERM domain-containing protein 8 OS=Homo sapiens GN=FRMD8;>tr|B4E2P1|B4E2P1_HUMAN FERM domain-containing protein 8 OS=Homo sapiens GN=FRMD8 PE=2 SV=1;>sp|Q9BZ67|FRMD8_HUMAN FERM domain-containing protein 8 OS=Homo sapi
-0.0323464	-0.0116384	0.010722	0.529791	0.65633	0.0406942	0.304582	0.524007	0.0733887	0.193956	0.10321	0.0123572	cell activation;cellular process;establishment of localization;establishment of localization in cell;exocytosis;platelet activation;platelet degranulation;secretion;secretion by cell;transport;vesicle-mediated transport		cell part;cytoplasmic part;cytoplasmic vesicle membrane;cytoplasmic vesicle part;endocytic vesicle membrane;endosomal part;endosome membrane;integral to membrane;intracellular organelle part;intracellular part;intrinsic to membrane;late endosome membrane;lysosomal membrane;membrane;membrane part;organelle membrane;organelle part;phagocytic vesicle membrane;plasma membrane;platelet dense granule m…	ko05152;Lysosome;Phagosome	Lamp	4.384e-25	9561600000	9	9	9	24.2	39.811	363	14	B4E2S7;P13473-2;P13473;P13473-3;B7Z2R9;H0YCG2;REV__F5GX16;REV__B4DKI1;REV__Q5VTM3;REV__Q5VT79-2;REV__Q5T2P7;REV__Q5VT79;REV__Q5T2P8;REV__P13928	B4E2S7;P13473-2;P13473;P13473-3;B7Z2R9;H0YCG2	Lysosome-associated membrane glycoprotein 2	LAMP2	403	8833;20605;27245;35603;45017;51783;68498;85671;88855	>tr|B4E2S7|B4E2S7_HUMAN Lysosome-associated membrane glycoprotein 2 OS=Homo sapiens GN=LAMP2 PE=2 SV=1;>sp|P13473-2|LAMP2_HUMAN Isoform LAMP-2B of Lysosome-associated membrane glycoprotein 2 OS=Homo sapiens GN=LAMP2;>sp|P13473|LAMP2_HUMAN Lysosome-associat
-0.0252103	-0.159639	-0.0995814	-0.210789	-0.329155	-0.139116	-0.148346	-0.122622	-0.0462982	-0.218459	-0.0694021	-0.0872487	biosynthetic process;carboxylic acid catabolic process;carboxylic acid metabolic process;cardiolipin acyl-chain remodeling;cardiolipin metabolic process;catabolic process;cellular biosynthetic process;cellular catabolic process;cellular ketone metabolic process;cellular lipid catabolic process;cellular lipid metabolic process;cellular metabolic process;cellular process;fatty acid beta-oxidation;f…	3-hydroxyacyl-CoA dehydrogenase activity;acetyl-CoA C-acyltransferase activity;binding;C-acyltransferase activity;carbon-oxygen lyase activity;carboxylic acid binding;catalytic activity;coenzyme binding;cofactor binding;enoyl-CoA hydratase activity;fatty acid binding;fatty-acyl-CoA binding;hydro-lyase activity;lipid binding;long-chain-3-hydroxyacyl-CoA dehydrogenase activity;long-chain-enoyl-CoA …	cell part;cytoplasmic part;endoplasmic reticulum;fatty acid beta-oxidation multienzyme complex;intracellular membrane-bounded organelle;intracellular non-membrane-bounded organelle;intracellular organelle;intracellular organelle part;intracellular part;macromolecular complex;membrane;membrane-bounded organelle;mitochondrial inner membrane;mitochondrial membrane;mitochondrial nucleoid;mitochondria…	Benzoate degradation;Fatty acid elongation in mitochondria;Fatty acid metabolism;Valine, leucine and isoleucine degradation	Thiolase_C;Thiolase_N	2.363e-99	105970000000	30	30	29	62.2	48.879	452	11	B4E2W0;P55084;F5GZQ3;B5MD38;C9JEY0;C9JE81;C9K0M0;REV__C9K0M0;REV__C9JEY0;REV__C9JE81;REV__B5MD38	B4E2W0;P55084;F5GZQ3;B5MD38	Trifunctional enzyme subunit beta, mitochondrial;3-ketoacyl-CoA thiolase	HADHB	404	630;3917;4759;4760;5711;5712;5713;10387;12078;12571;13201;15087;17425;22348;23924;23955;37409;37410;37776;41978;41979;44646;47797;56013;56014;78203;79205;80308;80571;83317	>tr|B4E2W0|B4E2W0_HUMAN 3-ketoacyl-CoA thiolase OS=Homo sapiens GN=HADHB PE=2 SV=1;>sp|P55084|ECHB_HUMAN Trifunctional enzyme subunit beta, mitochondrial OS=Homo sapiens GN=HADHB PE=1 SV=3;>tr|F5GZQ3|F5GZQ3_HUMAN 3-ketoacyl-CoA thiolase OS=Homo sapiens GN=
-0.158499	0.0747459	0.103213	-0.0371628	1.10784	1.14208	-0.0400032	0.185042	0.248749	0.392691	0.261633	-0.184887	cellular metabolic process;cellular process;metabolic process;methylation;one-carbon metabolic process;small molecule metabolic process	catalytic activity;methyltransferase activity;transferase activity;transferase activity, transferring one-carbon groups			Methyltransf_11	7.6526e-38	3538300000	9	9	9	29.1	61.127	543	6	Q8N6R0-1;B4E2X3;Q8N6R0;Q8N6R0-4;Q8N6R0-3;Q8N6R0-2	Q8N6R0-1;B4E2X3;Q8N6R0;Q8N6R0-4;Q8N6R0-3	Methyltransferase-like protein 13	METTL13	405	11484;13028;29043;41075;60925;81235;81236;84785;84861	>sp|Q8N6R0-1|MET13_HUMAN Isoform 4 of Methyltransferase-like protein 13 OS=Homo sapiens GN=METTL13;>tr|B4E2X3|B4E2X3_HUMAN Methyltransferase-like protein 13 OS=Homo sapiens GN=METTL13 PE=2 SV=1;>sp|Q8N6R0|MET13_HUMAN Methyltransferase-like protein 13 OS=Ho
-0.112395	0.0944457	0.297353	NaN	NaN	NaN	NaN	NaN	NaN	NaN	NaN	NaN	2-oxoglutarate metabolic process;carboxylic acid metabolic process;cellular ketone metabolic process;cellular macromolecule metabolic process;cellular metabolic process;cellular process;cellular protein metabolic process;dicarboxylic acid metabolic process;macromolecule metabolic process;metabolic process;organic acid metabolic process;oxoacid metabolic process;primary metabolic process;protein m…	(R)-2-hydroxyglutarate dehydrogenase activity;binding;catalytic activity;coenzyme binding;cofactor binding;flavin adenine dinucleotide binding;oxidoreductase activity;oxidoreductase activity, acting on CH-OH group of donors;oxidoreductase activity, acting on the CH-OH group of donors, NAD or NADP as acceptor;UDP-N-acetylmuramate dehydrogenase activity	cell part;cytoplasmic part;intracellular organelle lumen;intracellular organelle part;intracellular part;membrane-enclosed lumen;mitochondrial matrix;mitochondrial part;organelle lumen;organelle part		FAD_binding_4;FAD-oxidase_C	2.0035e-18	8848700000	3	3	3	18.6	32.933	307	9	Q8N465-2;B4E3L6;G5E9E8;F6XUM0;Q8N465;F8WCF9;H7C3L2;H7C021;B5MCV2	Q8N465-2;B4E3L6;G5E9E8;F6XUM0;Q8N465;F8WCF9	D-2-hydroxyglutarate dehydrogenase, mitochondrial	D2HGDH	408	29369;52943;80128	>sp|Q8N465-2|D2HDH_HUMAN Isoform 2 of D-2-hydroxyglutarate dehydrogenase, mitochondrial OS=Homo sapiens GN=D2HGDH;>tr|B4E3L6|B4E3L6_HUMAN D-2-hydroxyglutarate dehydrogenase, mitochondrial OS=Homo sapiens GN=D2HGDH PE=2 SV=1;>tr|G5E9E8|G5E9E8_HUMAN D-2-hydr
NaN	NaN	NaN	NaN	NaN	NaN	0.581846	0.807425	0.287256	0.68373	0.704138	-0.194967	biological adhesion;cell adhesion;cell-cell adhesion;cellular process;homophilic cell adhesion	binding;calcium ion binding;cation binding;ion binding;metal ion binding	cell junction;cell part;cell projection;cytoplasmic part;endoplasmic reticulum membrane;endoplasmic reticulum part;extracellular region;Golgi apparatus part;Golgi membrane;integral to membrane;intracellular membrane-bounded organelle;intracellular organelle;intracellular organelle part;intracellular part;intrinsic to membrane;membrane;membrane part;membrane-bounded organelle;nucleus;organelle;org…		Cadherin	5.1001e-07	337150000	2	2	2	4.5	107.81	962	4	B4E3Q1;O94985-2;O94985;Q5SR54	B4E3Q1;O94985-2;O94985;Q5SR54	Calsyntenin-1;Soluble Alc-alpha;CTF1-alpha	CLSTN1	409	7697;30572	>tr|B4E3Q1|B4E3Q1_HUMAN Calsyntenin-1 OS=Homo sapiens GN=CLSTN1 PE=2 SV=1;>sp|O94985-2|CSTN1_HUMAN Isoform 2 of Calsyntenin-1 OS=Homo sapiens GN=CLSTN1;>sp|O94985|CSTN1_HUMAN Calsyntenin-1 OS=Homo sapiens GN=CLSTN1 PE=1 SV=1;>tr|Q5SR54|Q5SR54_HUMAN Calsynt
0.187334	0.252019	0.0260441	NaN	NaN	NaN	NaN	NaN	NaN	0.680296	0.701536	-0.0115547	biological regulation;biosynthetic process;cell proliferation;cellular biosynthetic process;cellular component biogenesis;cellular component biogenesis at cellular level;cellular component organization;cellular component organization at cellular level;cellular component organization or biogenesis;cellular component organization or biogenesis at cellular level;cellular macromolecule metabolic proc…	binding;nucleic acid binding;RNA binding;translation factor activity, nucleic acid binding;translation initiation factor activity	cell part;intracellular non-membrane-bounded organelle;intracellular organelle;intracellular organelle part;intracellular part;non-membrane-bounded organelle;nuclear part;nucleolus;nucleoplasm;organelle;organelle part		RRN3	9.9302e-18	775340000	6	6	6	17.3	70.875	618	7	B4E3T2;F5H148;H3BMT1;Q9NYV6;Q3MHU9;B4E0J7;A6NIE6	B4E3T2;F5H148;H3BMT1;Q9NYV6;Q3MHU9;B4E0J7	RNA polymerase I-specific transcription initiation factor RRN3	RRN3	410	4096;4097;4466;11477;17322;74419	>tr|B4E3T2|B4E3T2_HUMAN RNA polymerase I-specific transcription initiation factor RRN3 OS=Homo sapiens GN=RRN3 PE=2 SV=1;>tr|F5H148|F5H148_HUMAN RNA polymerase I-specific transcription initiation factor RRN3 OS=Homo sapiens GN=RRN3 PE=2 SV=1;>tr|H3BMT1|H3B
0.240657	-0.166457	-0.315013	NaN	NaN	NaN	NaN	NaN	NaN	-0.0346413	-0.164582	-0.0304027	activation of immune response;antigen receptor-mediated signaling pathway;B cell receptor signaling pathway;biological regulation;biosynthetic process;cell migration;cell motility;cell surface receptor linked signaling pathway;cellular biosynthetic process;cellular component movement;cellular macromolecule biosynthetic process;cellular macromolecule metabolic process;cellular metabolic process;ce…	binding;DNA binding;nucleic acid binding;nucleic acid binding transcription factor activity;regulatory region DNA binding;regulatory region nucleic acid binding;sequence-specific DNA binding;sequence-specific DNA binding transcription factor activity;transcription regulatory region DNA binding	actin cytoskeleton;cell part;cytoplasmic part;cytoskeleton;cytosol;intracellular membrane-bounded organelle;intracellular non-membrane-bounded organelle;intracellular organelle;intracellular organelle part;intracellular part;macromolecular complex;membrane;membrane-bounded organelle;non-membrane-bounded organelle;nuclear part;nucleoplasm part;nucleus;organelle;organelle part;plasma membrane;prote…	Axon guidance;B cell receptor signaling pathway;Natural killer cell mediated cytotoxicity;T cell receptor signaling pathway;VEGF signaling pathway;Wnt signaling pathway	RHD;TIG	1.0001e-99	1232800000	22	22	22	31.2	98.053	905	5	B5B2P2;Q13469;Q13469-3;Q13469-2;B5B2P0	B5B2P2;Q13469;Q13469-3;Q13469-2;B5B2P0	Nuclear factor of activated T-cells, cytoplasmic 2	NFATC2	412	9242;23772;32335;32336;46739;50332;52238;56240;58320;58586;62869;64285;69087;70022;75279;77438;80238;80239;80325;80336;80623;89357	>tr|B5B2P2|B5B2P2_HUMAN Nuclear factor of activated T-cells c2 isoform IA-IIL-deltaXa OS=Homo sapiens GN=NFATC2 PE=2 SV=1;>sp|Q13469|NFAC2_HUMAN Nuclear factor of activated T-cells, cytoplasmic 2 OS=Homo sapiens GN=NFATC2 PE=1 SV=2;>sp|Q13469-3|NFAC2_HUMAN
-0.0658541	-0.031444	0.0721942	NaN	NaN	NaN	NaN	NaN	NaN	NaN	NaN	NaN	cell cycle phase;cell cycle process;cellular component organization;cellular component organization at cellular level;cellular component organization or biogenesis;cellular component organization or biogenesis at cellular level;cellular process;microtubule-based process;mitosis;nuclear division;organelle fission;organelle organization		cell part;cytoplasm;cytoskeletal part;intracellular organelle part;intracellular part;macromolecular complex;microtubule;organelle part;protein complex		HELP;WD40	2.2031e-95	4320800000	29	29	27	33.5	108.91	981	5	Q9HC35;B5MBZ0;Q9HC35-2;F2Z2B5;REV__Q9HC35-2	Q9HC35;B5MBZ0;Q9HC35-2	Echinoderm microtubule-associated protein-like 4	EML4	414	538;539;1507;5631;6958;6959;7503;7993;7994;12441;16939;16940;18079;32887;35678;37761;39375;40753;46334;46642;48593;63167;63168;63966;80742;83669;85698;88720;89455	>sp|Q9HC35|EMAL4_HUMAN Echinoderm microtubule-associated protein-like 4 OS=Homo sapiens GN=EML4 PE=1 SV=3;>tr|B5MBZ0|B5MBZ0_HUMAN Echinoderm microtubule-associated protein-like 4 OS=Homo sapiens GN=EML4 PE=2 SV=3;>sp|Q9HC35-2|EMAL4_HUMAN Isoform 2 of Echin
0.10977	0.159703	0.0426842	0.0487324	0.0382044	-0.0114978	0.228453	0.168164	-0.0327153	-0.017914	0.0962864	0.0813771	anatomical structure development;biological regulation;developmental process;positive regulation of biological process;positive regulation of cell proliferation;positive regulation of cellular process;regulation of biological process;regulation of cell proliferation;regulation of cellular process;tube development;ureteric bud development		apical plasma membrane;basolateral plasma membrane;cell junction;cell part;cell surface;cell-cell junction;integral to membrane;intrinsic to membrane;lateral plasma membrane;membrane part;occluding junction;plasma membrane part;tight junction		Thyroglobulin_1	1.2871e-165	468210000000	15	15	15	44.3	34.932	314	3	P16422;B5MCA4;C9JKY3	P16422;B5MCA4	Epithelial cell adhesion molecule	EPCAM	416	3792;14241;14640;19409;26093;38997;41110;41111;48639;56478;58127;61929;64855;69911;79798	>sp|P16422|EPCAM_HUMAN Epithelial cell adhesion molecule OS=Homo sapiens GN=EPCAM PE=1 SV=2;>tr|B5MCA4|B5MCA4_HUMAN Epithelial cell adhesion molecule OS=Homo sapiens GN=EPCAM PE=2 SV=1
0.1615	-0.272486	-0.479494	NaN	NaN	NaN	-0.100984	0.199986	0.360607	NaN	NaN	NaN	biological regulation;cell cycle phase;cell cycle process;cell proliferation;cellular component organization;cellular component organization at cellular level;cellular component organization or biogenesis;cellular component organization or biogenesis at cellular level;cellular localization;cellular macromolecule localization;cellular macromolecule metabolic process;cellular metabolic process;cell…		cell part;chromosome;condensed chromosome;intracellular non-membrane-bounded organelle;intracellular organelle;intracellular organelle part;intracellular part;macromolecular complex;non-membrane-bounded organelle;nuclear part;nucleolar part;nucleolus;nucleoplasm;organelle;organelle part;PeBoW complex;preribosome;preribosome, large subunit precursor;protein complex;ribonucleoprotein complex		BRCT;Pescadillo_N	9.9288e-42	3536000000	11	11	11	22.8	66.077	571	5	B5MCF9;O00541;B3KXD6;O00541-2;H7C267	B5MCF9;O00541;B3KXD6;O00541-2	Pescadillo homolog	PES1	417	3207;16400;29358;36643;40501;40512;60914;67354;69247;87252;87253	>tr|B5MCF9|B5MCF9_HUMAN Pescadillo homolog OS=Homo sapiens GN=PES1 PE=2 SV=1;>sp|O00541|PESC_HUMAN Pescadillo homolog OS=Homo sapiens GN=PES1 PE=1 SV=1;>tr|B3KXD6|B3KXD6_HUMAN Pescadillo homolog OS=Homo sapiens GN=PES1 PE=2 SV=1;>sp|O00541-2|PESC_HUMAN Iso
NaN	NaN	NaN	NaN	NaN	NaN	NaN	NaN	NaN	0.599653	2.73388	2.06112	androgen receptor signaling pathway;biological regulation;carbon catabolite activation of transcription;carbon catabolite activation of transcription from RNA polymerase II promoter;carbon catabolite regulation of transcription;carbon catabolite regulation of transcription from RNA polymerase II promoter;cell communication;cellular component organization;cellular component organization at cellula…	acetyltransferase activity;androgen receptor binding;binding;catalytic activity;chromatin binding;DNA binding;histone acetyltransferase activity;hormone receptor binding;ligand-dependent nuclear receptor transcription coactivator activity;lysine N-acetyltransferase activity;molecular transducer activity;N-acetyltransferase activity;N-acyltransferase activity;nuclear hormone receptor binding;nucle…	cell part;chromatin;chromosomal part;intracellular membrane-bounded organelle;intracellular organelle;intracellular organelle part;intracellular part;membrane-bounded organelle;nuclear chromatin;nuclear chromosome part;nuclear part;nucleoplasm;nucleus;organelle;organelle part		DUF1518;Nuc_rec_co-act;PAS;SRC-1	3.3358e-11	313370000	5	5	5	9.4	135.62	1248	4	B5MCN7;Q15788-2;Q15788-3;Q15788	B5MCN7;Q15788-2;Q15788-3;Q15788	Nuclear receptor coactivator 1	NCOA1	418	14672;17997;59973;66697;85136	>tr|B5MCN7|B5MCN7_HUMAN Nuclear receptor coactivator 1 OS=Homo sapiens GN=NCOA1 PE=2 SV=1;>sp|Q15788-2|NCOA1_HUMAN Isoform 2 of Nuclear receptor coactivator 1 OS=Homo sapiens GN=NCOA1;>sp|Q15788-3|NCOA1_HUMAN Isoform 3 of Nuclear receptor coactivator 1 OS=
-0.119279	-0.118402	-0.058987	0.0281342	0.0940121	-0.120958	0.110929	0.183898	-0.103378	0.219301	-0.0383661	-0.37814	activation of signaling protein activity involved in unfolded protein response;biological regulation;cell redox homeostasis;cellular homeostasis;cellular process;glycerol ether metabolic process;homeostatic process;metabolic process;organic ether metabolic process;positive regulation of catalytic activity;positive regulation of hydrolase activity;positive regulation of kinase activity;positive re…	catalytic activity;disulfide oxidoreductase activity;electron carrier activity;intramolecular oxidoreductase activity;intramolecular oxidoreductase activity, interconverting keto- and enol-groups;intramolecular oxidoreductase activity, transposing S-S bonds;isomerase activity;oxidoreductase activity;oxidoreductase activity, acting on a sulfur group of donors;protein disulfide isomerase activity;p…	cell part;cytoplasmic membrane-bounded vesicle;cytoplasmic part;cytoplasmic vesicle;endoplasmic reticulum lumen;endoplasmic reticulum membrane;endoplasmic reticulum part;endoplasmic reticulum-Golgi intermediate compartment;intracellular membrane-bounded organelle;intracellular organelle;intracellular organelle lumen;intracellular organelle part;intracellular part;melanosome;membrane;membrane part…	Protein processing in endoplasmic reticulum	Thioredoxin	6.6553e-124	104780000000	34	34	34	68	47.837	437	5	B7Z254;Q15084;F8WA83;B5MCQ5;Q15084-2	B7Z254;Q15084;F8WA83;B5MCQ5;Q15084-2	Protein disulfide-isomerase A6	PDIA6	419	3992;3993;10582;10583;14632;20186;22103;26100;26101;26102;26312;29472;29952;29953;31560;33888;37671;40542;47364;53017;53018;54751;54752;55405;64846;66501;67825;76354;77336;77337;79990;83163;84020;88498	>tr|B7Z254|B7Z254_HUMAN Protein disulfide-isomerase A6 OS=Homo sapiens GN=PDIA6 PE=2 SV=1;>sp|Q15084|PDIA6_HUMAN Protein disulfide-isomerase A6 OS=Homo sapiens GN=PDIA6 PE=1 SV=1;>tr|F8WA83|F8WA83_HUMAN Protein disulfide-isomerase A6 OS=Homo sapiens GN=PDI
-0.170004	-0.102333	-0.304044	NaN	NaN	NaN	NaN	NaN	NaN	NaN	NaN	NaN	cellular macromolecule metabolic process;cellular metabolic process;cellular process;cellular protein metabolic process;endosome transport;establishment of localization;establishment of localization in cell;Golgi to endosome transport;Golgi vesicle transport;intracellular transport;macromolecule metabolic process;metabolic process;post-Golgi vesicle-mediated transport;primary metabolic process;pr…	cation transmembrane transporter activity;divalent inorganic cation transmembrane transporter activity;inorganic cation transmembrane transporter activity;ion transmembrane transporter activity;metal ion transmembrane transporter activity;substrate-specific transmembrane transporter activity;substrate-specific transporter activity;transition metal ion transmembrane transporter activity;transmembr…	cell part;cytoplasmic part;Golgi apparatus part;Golgi membrane;integral to membrane;intracellular membrane-bounded organelle;intracellular organelle;intracellular organelle part;intracellular part;intrinsic to membrane;membrane;membrane part;membrane-bounded organelle;mitochondrion;organelle;organelle membrane;organelle part		Cation_efflux	1.165e-25	982250000	3	3	3	14	42.509	387	7	B5MCR8;Q6NXT4-4;Q6NXT4-3;Q6NXT4;Q6NXT4-2;B3KU87;C9JZR9	B5MCR8;Q6NXT4-4;Q6NXT4-3;Q6NXT4;Q6NXT4-2;B3KU87	Zinc transporter 6	SLC30A6	420	30069;52851;57427	>tr|B5MCR8|B5MCR8_HUMAN Solute carrier family 30 (Zinc transporter), member 6, isoform CRA_b OS=Homo sapiens GN=SLC30A6 PE=2 SV=1;>sp|Q6NXT4-4|ZNT6_HUMAN Isoform 4 of Zinc transporter 6 OS=Homo sapiens GN=SLC30A6;>sp|Q6NXT4-3|ZNT6_HUMAN Isoform 3 of Zinc t
-0.0336772	0.228428	0.52773	NaN	NaN	NaN	NaN	NaN	NaN	NaN	NaN	NaN	biological regulation;cellular macromolecule metabolic process;cellular metabolic process;cellular process;cellular protein metabolic process;cellular response to chemical stimulus;cellular response to drug;cellular response to stimulus;dephosphorylation;macromolecule metabolic process;macromolecule modification;metabolic process;negative regulation of biological process;negative regulation of bi…	binding;calcium-dependent protein serine/threonine phosphatase activity;calmodulin-dependent protein phosphatase activity;catalytic activity;cation binding;hydrolase activity;hydrolase activity, acting on ester bonds;ion binding;kinase activity;metal ion binding;phosphatase activity;phosphoprotein phosphatase activity;phosphoric ester hydrolase activity;protein serine/threonine phosphatase activi…	cell part;cytoplasmic part;cytosol;intracellular part;macromolecular complex;perinuclear region of cytoplasm;protein complex		PP2C	9.21e-05	637010000	1	1	1	7.3	31.263	286	3	B5MCT7;B7Z2C3;P49593	B5MCT7;B7Z2C3;P49593	Protein phosphatase 1F	PPM1F	421	12977	>tr|B5MCT7|B5MCT7_HUMAN Protein phosphatase 1F OS=Homo sapiens GN=PPM1F PE=2 SV=1;>tr|B7Z2C3|B7Z2C3_HUMAN Protein phosphatase 1F OS=Homo sapiens GN=PPM1F PE=2 SV=1;>sp|P49593|PPM1F_HUMAN Protein phosphatase 1F OS=Homo sapiens GN=PPM1F PE=1 SV=3
-0.0442173	-0.101532	-0.210163	NaN	NaN	NaN	NaN	NaN	NaN	NaN	NaN	NaN	biological regulation;carbohydrate transport;cell surface receptor linked signaling pathway;cellular process;cellular response to chemical stimulus;cellular response to endogenous stimulus;cellular response to hormone stimulus;cellular response to insulin stimulus;cellular response to organic substance;cellular response to peptide hormone stimulus;cellular response to stimulus;enzyme linked recep…	binding;calcium ion binding;cation binding;ion binding;metal ion binding	cell part;cytoplasm;cytoskeleton;intermediate filament cytoskeleton;intracellular membrane-bounded organelle;intracellular non-membrane-bounded organelle;intracellular organelle;intracellular part;membrane-bounded organelle;non-membrane-bounded organelle;nucleus;organelle		PDZ;WW	0.00040945	1054700000	1	1	1	4.9	26.974	245	4	Q6ZWJ1-2;B5MCT9;E7EPP7;Q6ZWJ1	Q6ZWJ1-2;B5MCT9;E7EPP7;Q6ZWJ1	Syntaxin-binding protein 4	STXBP4	422	78942	>sp|Q6ZWJ1-2|STXB4_HUMAN Isoform 2 of Syntaxin-binding protein 4 OS=Homo sapiens GN=STXBP4;>tr|B5MCT9|B5MCT9_HUMAN Syntaxin-binding protein 4 OS=Homo sapiens GN=STXBP4 PE=2 SV=1;>tr|E7EPP7|E7EPP7_HUMAN Syntaxin-binding protein 4 OS=Homo sapiens GN=STXBP4 P
0.0372223	0.158913	0.197195	0.129426	0.314239	0.14547	0.434407	0.670878	0.188018	0.292769	0.536745	0.142658		binding;nucleic acid binding	cell part;intracellular membrane-bounded organelle;intracellular organelle;intracellular part;membrane-bounded organelle;nucleus;organelle		R3H;SUZ	1.1031e-33	1548700000	11	9	9	15.1	108.86	990	9	B5MCU0;Q9Y2K5;B5MCG9;H7C0E9;B7ZL65;Q9Y2K5-2;H0YIX9;F8WA40;H0YIF2	B5MCU0;Q9Y2K5;B5MCG9;H7C0E9;B7ZL65;Q9Y2K5-2	R3H domain-containing protein 2	R3HDM2	423	7072;7073;9412;9673;14073;14074;65846;68598;79454;84314;89979	>tr|B5MCU0|B5MCU0_HUMAN R3H domain-containing protein 2 OS=Homo sapiens GN=R3HDM2 PE=2 SV=1;>sp|Q9Y2K5|R3HD2_HUMAN R3H domain-containing protein 2 OS=Homo sapiens GN=R3HDM2 PE=1 SV=3;>tr|B5MCG9|B5MCG9_HUMAN R3H domain-containing protein 2 OS=Homo sapiens G
0.35482	0.404581	-0.000222668	0.562614	0.532587	-0.0874655	NaN	NaN	NaN	0.226202	0.549996	0.141228	aging;alcohol metabolic process;anatomical structure development;biological regulation;biosynthetic process;cell communication;cell surface receptor linked signaling pathway;cellular biosynthetic process;cellular lipid metabolic process;cellular macromolecule biosynthetic process;cellular macromolecule metabolic process;cellular metabolic process;cellular nitrogen compound metabolic process;cellu…	binding;chromatin binding;DNA binding;nucleic acid binding;nucleic acid binding transcription factor activity;regulatory region DNA binding;regulatory region nucleic acid binding;sequence-specific DNA binding;sequence-specific DNA binding transcription factor activity;sterol response element binding;transcription regulatory region DNA binding	cell part;coated vesicle membrane;cytoplasmic part;cytoplasmic vesicle membrane;cytoplasmic vesicle part;cytosol;endoplasmic reticulum;endoplasmic reticulum membrane;endoplasmic reticulum part;envelope;ER to Golgi transport vesicle membrane;Golgi apparatus part;Golgi membrane;integral to membrane;intracellular membrane-bounded organelle;intracellular organelle;intracellular organelle part;intrace…	Insulin signaling pathway	HLH	1.1259e-21	4368300000	6	6	6	9.5	95.892	893	11	B5MD58;P36956-3;P36956-2;P36956;P36956-4;K7EMT8;S4R3B4;K7EMD1;K7EIW8;P36956-6;P36956-5	B5MD58;P36956-3;P36956-2;P36956;P36956-4	Sterol regulatory element-binding protein 1;Processed sterol regulatory element-binding protein 1	SREBF1	425	2759;4346;29538;58526;60705;60706	>tr|B5MD58|B5MD58_HUMAN Sterol regulatory element-binding protein 1 OS=Homo sapiens GN=SREBF1 PE=2 SV=1;>sp|P36956-3|SRBP1_HUMAN Isoform SREBP-1C of Sterol regulatory element-binding protein 1 OS=Homo sapiens GN=SREBF1;>sp|P36956-2|SRBP1_HUMAN Isoform SREB
-0.166489	-0.185349	-0.0161411	-0.0833709	-0.158893	-0.0574664	-0.280909	-0.246483	0.0168084	-0.239022	-0.246008	-0.0326542	androgen receptor signaling pathway;biological regulation;cell cycle phase;cell cycle process;cell division;cellular component organization;cellular component organization at cellular level;cellular component organization or biogenesis;cellular component organization or biogenesis at cellular level;cellular macromolecule metabolic process;cellular metabolic process;cellular nitrogen compound meta…	androgen receptor binding;binding;catalytic activity;chromatin binding;GTP binding;GTPase activity;guanyl nucleotide binding;guanyl ribonucleotide binding;hormone receptor binding;hydrolase activity;hydrolase activity, acting on acid anhydrides;hydrolase activity, acting on acid anhydrides, in phosphorus-containing anhydrides;nuclear hormone receptor binding;nucleoside-triphosphatase activity;nuc…	cell part;cytoplasmic membrane-bounded vesicle;cytoplasmic part;cytoplasmic vesicle;cytosol;intracellular membrane-bounded organelle;intracellular organelle;intracellular organelle part;intracellular part;macromolecular complex;melanosome;membrane part;membrane-bounded organelle;membrane-bounded vesicle;nuclear part;nuclear pore;nucleoplasm;organelle;organelle part;pigment granule;pore complex;pr…	Ribosome biogenesis in eukaryotes;RNA transport	Ras	8.6101e-54	72874000000	18	18	17	51.4	24.423	216	7	P62826;B5MDF5;J3KQE5;F5H018;B4DV51;H0YFC6;REV__B4DV51	P62826;B5MDF5;J3KQE5;F5H018;B4DV51	GTP-binding nuclear protein Ran	RAN	426	758;3830;24001;28534;31882;39073;47794;53306;55903;55904;56524;56525;62849;62850;70814;82145;82146;82147	>sp|P62826|RAN_HUMAN GTP-binding nuclear protein Ran OS=Homo sapiens GN=RAN PE=1 SV=3;>tr|B5MDF5|B5MDF5_HUMAN GTP-binding nuclear protein Ran OS=Homo sapiens GN=RAN PE=2 SV=1;>tr|J3KQE5|J3KQE5_HUMAN GTP-binding nuclear protein Ran (Fragment) OS=Homo sapien
-0.0526961	0.0613983	0.163617	NaN	NaN	NaN	NaN	NaN	NaN	NaN	NaN	NaN	anaphase;cell cycle phase;cell cycle process;cell division;cellular process;M phase;M phase of mitotic cell cycle;mitotic anaphase;mitotic prometaphase	adenyl nucleotide binding;adenyl ribonucleotide binding;ATP binding;binding;catalytic activity;DNA binding;helicase activity;hydrolase activity;hydrolase activity, acting on acid anhydrides;hydrolase activity, acting on acid anhydrides, in phosphorus-containing anhydrides;nucleic acid binding;nucleoside-triphosphatase activity;nucleotide binding;purine nucleotide binding;purine ribonucleoside tri…	cell part;chromosomal part;condensed chromosome kinetochore;cytoplasmic part;cytosol;intracellular non-membrane-bounded organelle;intracellular organelle;intracellular organelle part;intracellular part;kinetochore;macromolecular complex;non-membrane-bounded organelle;organelle;organelle part;protein complex		Helicase_C;SNF2_N	2.4709e-46	829320000	15	15	15	15.5	126.98	1127	2	B5MDQ0;Q2NKX8	B5MDQ0;Q2NKX8	DNA excision repair protein ERCC-6-like	ERCC6L	427	2714;6351;19857;26259;28439;28440;28864;30168;36995;44847;51409;51410;57168;60037;89698	>tr|B5MDQ0|B5MDQ0_HUMAN DNA excision repair protein ERCC-6-like OS=Homo sapiens GN=ERCC6L PE=2 SV=1;>sp|Q2NKX8|ERC6L_HUMAN DNA excision repair protein ERCC-6-like OS=Homo sapiens GN=ERCC6L PE=1 SV=1
-0.114844	-0.313345	0.126363	NaN	NaN	NaN	NaN	NaN	NaN	NaN	NaN	NaN	cellular component organization;cellular component organization at cellular level;cellular component organization or biogenesis;cellular component organization or biogenesis at cellular level;cellular macromolecule metabolic process;cellular metabolic process;cellular nitrogen compound metabolic process;cellular process;cellular response to stimulus;cellular response to stress;chromatin modificat…	adenyl nucleotide binding;adenyl ribonucleotide binding;ATP binding;ATPase activity;ATPase activity, coupled;ATP-dependent DNA helicase activity;ATP-dependent helicase activity;binding;catalytic activity;DNA binding;DNA helicase activity;DNA-dependent ATPase activity;helicase activity;hydrolase activity;hydrolase activity, acting on acid anhydrides;hydrolase activity, acting on acid anhydrides, i…	cell part;cytoplasm;intracellular membrane-bounded organelle;intracellular organelle;intracellular part;membrane;membrane-bounded organelle;nucleus;organelle;plasma membrane		Helicase_C;SNF2_N	1.2565e-16	729450000	5	5	5	14.8	69.138	616	5	B5MDZ7;Q86WJ1-3;Q86WJ1-4;Q86WJ1-2;Q86WJ1	B5MDZ7;Q86WJ1-3;Q86WJ1-4;Q86WJ1-2;Q86WJ1	Chromodomain-helicase-DNA-binding protein 1-like	CHD1L	428	10840;11775;29999;65104;89872	>tr|B5MDZ7|B5MDZ7_HUMAN Chromodomain-helicase-DNA-binding protein 1-like OS=Homo sapiens GN=CHD1L PE=2 SV=2;>sp|Q86WJ1-3|CHD1L_HUMAN Isoform 3 of Chromodomain-helicase-DNA-binding protein 1-like OS=Homo sapiens GN=CHD1L;>sp|Q86WJ1-4|CHD1L_HUMAN Isoform 4 o
-0.0533856	0.00439722	0.060252	0.166594	0.189326	0.0542829	0.0657808	0.0947704	0.0100102	0.102359	0.108986	-0.0046854	cellular process;translational initiation	binding;nucleic acid binding;RNA binding;translation factor activity, nucleic acid binding;translation initiation factor activity	cell part;cytoplasmic part;cytosol;eukaryotic translation initiation factor 3 complex;intracellular part;macromolecular complex;protein complex	RNA transport	eIF-3c_N;PCI	1.0444e-163	62279000000	34	34	34	38.6	105.34	913	6	Q99613;B5ME19;H3BRV0;H3BPE3;H3BPE4;H3BTY8	Q99613;B5ME19;H3BRV0	Eukaryotic translation initiation factor 3 subunit C	EIF3C;EIF3CL	429	3285;3736;9278;10328;12077;18950;23158;23159;25438;30114;34725;35286;42849;42850;51645;58711;59037;60100;60101;60102;60284;60285;60286;60762;61305;62498;67026;67027;68882;76379;76960;76961;87302;89175	>sp|Q99613|EIF3C_HUMAN Eukaryotic translation initiation factor 3 subunit C OS=Homo sapiens GN=EIF3C PE=1 SV=1;>sp|B5ME19|EIFCL_HUMAN Eukaryotic translation initiation factor 3 subunit C-like protein OS=Homo sapiens GN=EIF3CL PE=3 SV=1;>tr|H3BRV0|H3BRV0_HU
-0.154532	0.420655	0.543016	NaN	NaN	NaN	NaN	NaN	NaN	NaN	NaN	NaN	cell cycle;cell division;cellular process	binding;GTP binding;guanyl nucleotide binding;guanyl ribonucleotide binding;nucleotide binding;purine nucleotide binding;purine ribonucleoside triphosphate binding;purine ribonucleotide binding;ribonucleotide binding	cell cortex part;cell part;cytoplasmic part;cytoskeletal part;intracellular organelle part;intracellular part;macromolecular complex;organelle part;protein complex;septin complex		Septin	5.5394e-35	3303800000	10	9	8	28.7	52.145	450	13	E7EW69;Q9P0V9;E7EX04;Q9P0V9-2;B5ME97;Q9P0V9-3;B7Z371;C9JEW2;C9JNR7;B7Z277;F5H1F2;F5GYV2;REV__B7Z371	E7EW69;Q9P0V9;E7EX04;Q9P0V9-2;B5ME97;Q9P0V9-3;B7Z371	Septin-10	2010-09-01	430	6155;7609;32865;47280;70117;78250;80612;80613;84962;85050	>tr|E7EW69|E7EW69_HUMAN Septin-10 OS=Homo sapiens GN=SEPT10 PE=2 SV=1;>sp|Q9P0V9|SEP10_HUMAN Septin-10 OS=Homo sapiens GN=SEPT10 PE=1 SV=2;>tr|E7EX04|E7EX04_HUMAN Septin-10 OS=Homo sapiens GN=SEPT10 PE=2 SV=1;>sp|Q9P0V9-2|SEP10_HUMAN Isoform 2 of Septin-10
0.0837664	-0.251033	-0.262386	NaN	NaN	NaN	NaN	NaN	NaN	NaN	NaN	NaN			cell part;integral to membrane;intrinsic to membrane;membrane part			1.5555e-07	846320000	2	2	2	30.2	7.3436	63	8	M0R0R3;M0R2G5;Q9BQ49;B7WNH4;E9PP42;E9PNA8;E9PLH2;M0QYU9	M0R0R3;M0R2G5;Q9BQ49;B7WNH4;E9PP42;E9PNA8;E9PLH2;M0QYU9	Small integral membrane protein 7	SMIM7	431	14376;14377	>tr|M0R0R3|M0R0R3_HUMAN Small integral membrane protein 7 OS=Homo sapiens GN=SMIM7 PE=2 SV=1;>tr|M0R2G5|M0R2G5_HUMAN Uncharacterized protein (Fragment) OS=Homo sapiens PE=2 SV=1;>sp|Q9BQ49|SMIM7_HUMAN Small integral membrane protein 7 OS=Homo sapiens GN=SM
0.264592	0.200672	-0.0608582	0.385562	0.10743	-0.0644686	0.225744	-0.0760477	-0.181564	0.322903	-0.132957	-0.330673	biological regulation;cellular macromolecule metabolic process;cellular metabolic process;cellular nitrogen compound metabolic process;cellular process;macromolecule metabolic process;metabolic process;mRNA metabolic process;mRNA processing;nitrogen compound metabolic process;nuclear mRNA splicing, via spliceosome;nucleic acid metabolic process;nucleobase-containing compound metabolic process;pri…	binding;DNA binding;nucleic acid binding;RNA binding	catalytic step 2 spliceosome;cell part;cytoplasm;intracellular membrane-bounded organelle;intracellular organelle;intracellular organelle part;intracellular part;macromolecular complex;membrane-bounded organelle;nuclear part;nucleus;organelle;organelle part;ribonucleoprotein complex;spliceosomal complex		MA3;MIF4G	6.4628e-111	7634400000	20	20	19	15.1	105.47	908	3	Q9HCG8;B7WP27;B7WP74	Q9HCG8;B7WP27;B7WP74	Pre-mRNA-splicing factor CWC22 homolog	CWC22	432	13250;19709;29313;49878;54130;54131;54592;55256;55257;55258;62719;63635;63657;66192;71705;71706;72753;75668;88209;89763	>sp|Q9HCG8|CWC22_HUMAN Pre-mRNA-splicing factor CWC22 homolog OS=Homo sapiens GN=CWC22 PE=1 SV=3;>tr|B7WP27|B7WP27_HUMAN Pre-mRNA-splicing factor CWC22 homolog OS=Homo sapiens GN=CWC22 PE=2 SV=1;>tr|B7WP74|B7WP74_HUMAN Pre-mRNA-splicing factor CWC22 homolo
-0.128478	-0.160414	-0.0131308	-0.164239	0.210504	0.400946	-0.346447	0.0341516	0.302063	NaN	NaN	NaN			cell part;cytoplasm;cytoskeletal part;intracellular organelle part;intracellular part;macromolecular complex;microtubule;organelle part;protein complex		HELP;WD40	1.4132e-58	1883000000	16	16	16	19.4	95.196	896	14	Q32P44;B7WPE2;G3V1D0;H0Y3M3;Q32P44-2;G3V195;H7C355;REV__Q32P44;REV__B7WPE2;REV__H7C355;REV__G3V195;REV__G3V1D0;REV__H0Y3M3;REV__Q32P44-2	Q32P44;B7WPE2;G3V1D0;H0Y3M3;Q32P44-2;G3V195	Echinoderm microtubule-associated protein-like 3	EML3	433	3613;3614;9450;10952;12935;14022;18306;25631;26625;37356;55296;63689;70815;74682;79462;84334	>sp|Q32P44|EMAL3_HUMAN Echinoderm microtubule-associated protein-like 3 OS=Homo sapiens GN=EML3 PE=1 SV=1;>tr|B7WPE2|B7WPE2_HUMAN Echinoderm microtubule associated protein like 3, isoform CRA_e OS=Homo sapiens GN=EML3 PE=2 SV=1;>tr|G3V1D0|G3V1D0_HUMAN Echi
NaN	NaN	NaN	NaN	NaN	NaN	-0.197773	0.288797	0.328533	-0.0863572	0.407335	0.526781					Mon1	1.9987e-21	1118900000	6	6	6	96.4	11.327	110	8	H3BPL8;B7WPE4;H3BR21;H3BUX9;Q7L1V2;H3BU99;H3BQ73;E7EW32	H3BPL8;B7WPE4;H3BR21;H3BUX9;Q7L1V2;H3BU99	Vacuolar fusion protein MON1 homolog B	MON1B	434	11531;13266;17413;17414;48082;49148	>tr|H3BPL8|H3BPL8_HUMAN Vacuolar fusion protein MON1 homolog B (Fragment) OS=Homo sapiens GN=MON1B PE=2 SV=1;>tr|B7WPE4|B7WPE4_HUMAN Vacuolar fusion protein MON1 homolog B OS=Homo sapiens GN=MON1B PE=2 SV=2;>tr|H3BR21|H3BR21_HUMAN Vacuolar fusion protein M
-0.294364	-0.107755	0.167126	-0.0115945	0.0344002	0.0556107	-0.427335	-0.281022	-0.0573151	NaN	NaN	NaN	biological regulation;cellular macromolecule metabolic process;cellular metabolic process;cellular nitrogen compound metabolic process;cellular process;macromolecule metabolic process;metabolic process;mRNA metabolic process;mRNA processing;nitrogen compound metabolic process;nucleic acid metabolic process;nucleobase-containing compound metabolic process;positive regulation of biological process;…	binding;mRNA binding;nucleic acid binding;nucleotide binding;RNA binding	cell part;intracellular membrane-bounded organelle;intracellular organelle;intracellular part;macromolecular complex;membrane-bounded organelle;nucleus;organelle;ribonucleoprotein complex			3.1369e-86	24267000000	26	25	25	56.7	56.466	508	11	Q5JB52;B7WPG3;Q8WVV9;D6W592;Q8WVV9-4;Q8WVV9-2;C9IYN3;Q8WVV9-3;H7BXH8;H7C464;C9JJZ7	Q5JB52;B7WPG3;Q8WVV9;D6W592;Q8WVV9-4;Q8WVV9-2;C9IYN3;Q8WVV9-3	Heterogeneous nuclear ribonucleoprotein L-like	HNRPLL	435	8261;14352;36732;41168;41184;43653;43654;45039;45046;49375;51455;51456;52580;53899;56625;57912;59123;63033;67500;74187;76464;76790;76791;76792;77941;86401	>tr|Q5JB52|Q5JB52_HUMAN Heterogeneous nuclear ribonucleoprotein L-like OS=Homo sapiens GN=HNRNPLL PE=2 SV=1;>tr|B7WPG3|B7WPG3_HUMAN Heterogeneous nuclear ribonucleoprotein L-like OS=Homo sapiens GN=HNRPLL PE=2 SV=1;>sp|Q8WVV9|HNRLL_HUMAN Heterogeneous nucl
0.33963	-0.282084	-0.640682	NaN	NaN	NaN	NaN	NaN	NaN	NaN	NaN	NaN	alcohol metabolic process;carbohydrate metabolic process;cellular carbohydrate metabolic process;cellular metabolic process;cellular process;inositol metabolic process;inositol phosphate metabolic process;metabolic process;organophosphate metabolic process;polyol metabolic process;primary metabolic process;small molecule metabolic process	acid phosphatase activity;adenyl nucleotide binding;adenyl ribonucleotide binding;ATP binding;binding;catalytic activity;diphosphoinositol-pentakisphosphate kinase activity;hydrolase activity;hydrolase activity, acting on ester bonds;inositol 1,3,4,5,6-pentakisphosphate kinase activity;inositol hexakisphosphate 1-kinase activity;inositol hexakisphosphate 3-kinase activity;inositol hexakisphosphat…	cell part;cytoplasm;cytoplasmic part;cytosol;intracellular membrane-bounded organelle;intracellular organelle;intracellular part;membrane;membrane-bounded organelle;nucleus;organelle;plasma membrane		His_Phos_2	1.639e-22	260600000	8	7	7	8.9	156.32	1406	11	Q6PFW1-7;Q6PFW1-4;Q6PFW1-3;F8W9A8;B7WPL9;Q6PFW1-2;Q6PFW1;H7C398;Q6PFW1-5;H0Y3Y5;Q6PFW1-6	Q6PFW1-7;Q6PFW1-4;Q6PFW1-3;F8W9A8;B7WPL9;Q6PFW1-2;Q6PFW1;H7C398;Q6PFW1-5	Inositol hexakisphosphate and diphosphoinositol-pentakisphosphate kinase 1	PPIP5K1	437	3048;4503;30415;61690;75251;77589;78373;78975	>sp|Q6PFW1-7|VIP1_HUMAN Isoform 7 of Inositol hexakisphosphate and diphosphoinositol-pentakisphosphate kinase 1 OS=Homo sapiens GN=PPIP5K1;>sp|Q6PFW1-4|VIP1_HUMAN Isoform 4 of Inositol hexakisphosphate and diphosphoinositol-pentakisphosphate kinase 1 OS=Ho
-0.14807	0.0247045	0.0614253	NaN	NaN	NaN	NaN	NaN	NaN	NaN	NaN	NaN	biological regulation;biosynthetic process;catabolic process;cell surface receptor linked signaling pathway;cellular biosynthetic process;cellular catabolic process;cellular macromolecule biosynthetic process;cellular macromolecule catabolic process;cellular macromolecule metabolic process;cellular metabolic process;cellular nitrogen compound metabolic process;cellular process;cellular response t…		CCR4-NOT complex;cell part;cytoplasmic mRNA processing body;cytoplasmic part;cytosol;intracellular membrane-bounded organelle;intracellular non-membrane-bounded organelle;intracellular organelle;intracellular organelle part;intracellular part;macromolecular complex;membrane-bounded organelle;non-membrane-bounded organelle;nuclear part;nucleoplasm part;nucleus;organelle;organelle part;protein comp…	RNA degradation	Rcd1	3.4043e-07	1607500000	2	2	2	10.7	33.631	299	4	Q92600;B7Z1E5;F8WBZ6;B5MDQ4	Q92600;B7Z1E5;F8WBZ6;B5MDQ4	Cell differentiation protein RCD1 homolog	RQCD1	438	49429;53275	>sp|Q92600|RCD1_HUMAN Cell differentiation protein RCD1 homolog OS=Homo sapiens GN=RQCD1 PE=1 SV=1;>tr|B7Z1E5|B7Z1E5_HUMAN Cell differentiation protein RCD1 homolog OS=Homo sapiens GN=RQCD1 PE=2 SV=1;>tr|F8WBZ6|F8WBZ6_HUMAN Cell differentiation protein RCD
0.14504	0.244872	-0.0810046	0.466188	0.564832	0.0957845	NaN	NaN	NaN	-0.763849	-0.702502	0.0285822						9.3557e-17	1386000000	3	3	3	20.5	25.488	229	7	B7Z1T6;Q6NTE8-2;Q6NTE8;E7EMV9;E5RJC6;Q6NTE8-3;E5RI52	B7Z1T6;Q6NTE8-2;Q6NTE8;E7EMV9;E5RJC6;Q6NTE8-3	UPF0544 protein C5orf45	C5orf45	440	59012;59013;69381	>tr|B7Z1T6|B7Z1T6_HUMAN UPF0544 protein C5orf45 OS=Homo sapiens GN=C5orf45 PE=2 SV=1;>sp|Q6NTE8-2|CE045_HUMAN Isoform 2 of UPF0544 protein C5orf45 OS=Homo sapiens GN=C5orf45;>sp|Q6NTE8|CE045_HUMAN UPF0544 protein C5orf45 OS=Homo sapiens GN=C5orf45 PE=2 SV=
-0.0581029	-0.0596501	0.00748601	NaN	NaN	NaN	NaN	NaN	NaN	NaN	NaN	NaN		binding;calcium ion binding;cation binding;ion binding;metal ion binding;transition metal ion binding;zinc ion binding	cell part;cytoplasm;intracellular part;synapse		efhand_1;efhand_2;ZZ	6.2317e-73	7119800000	5	3	3	19	46.941	416	10	B7Z202;E9PEY4;O60941-6;O60941;O60941-5;O60941-7;O60941-3;O60941-2;O60941-4;E7EVB6	B7Z202;E9PEY4;O60941-6;O60941;O60941-5;O60941-7	Dystrobrevin beta	DTNB	441	5689;18878;41848;46181;74821	>tr|B7Z202|B7Z202_HUMAN Dystrobrevin beta OS=Homo sapiens GN=DTNB PE=2 SV=1;>tr|E9PEY4|E9PEY4_HUMAN Dystrobrevin OS=Homo sapiens GN=DTNB PE=2 SV=1;>sp|O60941-6|DTNB_HUMAN Isoform 6 of Dystrobrevin beta OS=Homo sapiens GN=DTNB;>sp|O60941|DTNB_HUMAN Dystrobr
0.246772	-0.158132	-0.450873	0.106543	-0.37863	-0.479521	0.256302	-0.100895	-0.118785	-0.331524	-0.5728	-0.295442	biological regulation;cellular metabolic process;cellular process;metabolic process;negative regulation of amine transport;negative regulation of biological process;negative regulation of cellular process;negative regulation of secretion;negative regulation of serotonin secretion;negative regulation of transport;positive regulation of biological process;positive regulation of catecholamine metabo…	binding;catalytic activity;coenzyme binding;cofactor binding;electron carrier activity;flavin adenine dinucleotide binding;oxidoreductase activity;oxidoreductase activity, acting on the CH-NH2 group of donors;oxidoreductase activity, acting on the CH-NH2 group of donors, oxygen as acceptor;primary amine oxidase activity	cell part;cytoplasmic part;integral to membrane;intracellular organelle part;intracellular part;intrinsic to membrane;membrane;membrane part;mitochondrial inner membrane;mitochondrial membrane;mitochondrial outer membrane;mitochondrial part;organelle inner membrane;organelle membrane;organelle outer membrane;organelle part;outer membrane	Arginine and proline metabolism;Drug metabolism - cytochrome P450;Glycine, serine and threonine metabolism;Histidine metabolism;Isoquinoline alkaloid biosynthesis;Phenylalanine metabolism;Tryptophan metabolism;Tyrosine metabolism	Amino_oxidase	9.3867e-54	10643000000	16	16	14	34.5	57.258	504	6	B7Z242;P27338;B7Z5H3;REV__B7Z5H3;REV__B7Z242;REV__P27338	B7Z242;P27338;B7Z5H3	Amine oxidase [flavin-containing] B	MAOB	443	18841;19926;24746;34228;34558;34559;35213;37111;38015;44071;54538;84369;84628;85324;89800;89826	>tr|B7Z242|B7Z242_HUMAN Amine oxidase [flavin-containing] B OS=Homo sapiens GN=MAOB PE=2 SV=1;>sp|P27338|AOFB_HUMAN Amine oxidase [flavin-containing] B OS=Homo sapiens GN=MAOB PE=1 SV=3;>tr|B7Z5H3|B7Z5H3_HUMAN Amine oxidase [flavin-containing] B OS=Homo sa
0.0179117	0.116949	0.155091	NaN	NaN	NaN	NaN	NaN	NaN	NaN	NaN	NaN	axon guidance;biological regulation;cell surface receptor linked signaling pathway;cellular macromolecule metabolic process;cellular metabolic process;cellular process;cellular protein metabolic process;cellular response to chemical stimulus;cellular response to endogenous stimulus;cellular response to hormone stimulus;cellular response to insulin stimulus;cellular response to organic substance;c…	catalytic activity;hydrolase activity;hydrolase activity, acting on ester bonds;molecular transducer activity;phosphatase activity;phosphoprotein phosphatase activity;phosphoric ester hydrolase activity;protein tyrosine phosphatase activity;receptor activity;signal transducer activity;signaling receptor activity;transmembrane receptor protein phosphatase activity;transmembrane receptor protein ty…	cell part;integral to membrane;integral to plasma membrane;intrinsic to membrane;intrinsic to plasma membrane;membrane part;plasma membrane part		Y_phosphatase	1.1362e-14	4201800000	4	4	4	10	75.886	658	7	J3KP22;P18433-4;P18433-2;P18433-3;P18433;B7Z2A4;Q5JWG0	J3KP22;P18433-4;P18433-2;P18433-3;P18433;B7Z2A4	Receptor-type tyrosine-protein phosphatase alpha	PTPRA	444	1164;57844;60755;87141	>tr|J3KP22|J3KP22_HUMAN Receptor-type tyrosine-protein phosphatase OS=Homo sapiens GN=PTPRA PE=2 SV=1;>sp|P18433-4|PTPRA_HUMAN Isoform 4 of Receptor-type tyrosine-protein phosphatase alpha OS=Homo sapiens GN=PTPRA;>sp|P18433-2|PTPRA_HUMAN Isoform 2 of Rece
-0.00870864	0.0426135	0.0488153	-0.192105	0.110319	0.46855	-0.0403525	-0.387514	-0.251059	-0.189288	0.00194679	-0.218959	apoptosis;cell death;cellular process;death;programmed cell death	binding;cation binding;double-stranded RNA binding;ion binding;metal ion binding;nucleic acid binding;RNA binding;transition metal ion binding;zinc ion binding	cell part;cytoplasm;intracellular membrane-bounded organelle;intracellular non-membrane-bounded organelle;intracellular organelle;intracellular organelle part;intracellular part;membrane-bounded organelle;non-membrane-bounded organelle;nuclear part;nucleolus;nucleus;organelle;organelle part			7.0947e-43	11065000000	8	8	8	53.4	29.267	262	8	B7Z367;Q9UL40;Q9UL40-2;D6RJ07;B7Z4J8;B7Z4N4;B7Z6B6;B7Z6Q2	B7Z367;Q9UL40;Q9UL40-2;D6RJ07;B7Z4J8	Zinc finger protein 346	ZNF346	445	36936;40581;49171;54361;54364;80969;82130;82543	>tr|B7Z367|B7Z367_HUMAN Zinc finger protein 346 OS=Homo sapiens GN=ZNF346 PE=2 SV=1;>sp|Q9UL40|ZN346_HUMAN Zinc finger protein 346 OS=Homo sapiens GN=ZNF346 PE=1 SV=1;>sp|Q9UL40-2|ZN346_HUMAN Isoform 2 of Zinc finger protein 346 OS=Homo sapiens GN=ZNF346;>
-0.110218	-0.138761	0.00876629	-0.0459982	-0.187659	-0.0486465	-0.200372	-0.00250669	0.103601	-0.159748	-0.0313724	0.0549499	activation of JUN kinase activity;activation of MAPK activity;anatomical structure development;biological regulation;cell proliferation;cell surface receptor linked signaling pathway;cellular macromolecule metabolic process;cellular metabolic process;cellular process;cellular protein metabolic process;cellular response to chemical stimulus;cellular response to cytokine stimulus;cellular response …	binding;binding, bridging;lipid binding;molecular transducer activity;phospholipid binding;protein binding;protein binding, bridging;SH3/SH2 adaptor activity;signal transducer activity;signaling adaptor activity	cell part;cytoplasmic part;cytosol;intracellular part	Bacterial invasion of epithelial cells;ErbB signaling pathway;Neurotrophin signaling pathway;Renal cell carcinoma	PH	1.5351e-26	6677800000	8	8	8	19.3	64.473	591	3	B7Z3B9;Q13480;Q13480-2	B7Z3B9;Q13480;Q13480-2	GRB2-associated-binding protein 1	GAB1	446	56724;56923;71905;73479;74019;74891;75807;76184	>tr|B7Z3B9|B7Z3B9_HUMAN GRB2-associated-binding protein 1 OS=Homo sapiens GN=GAB1 PE=2 SV=1;>sp|Q13480|GAB1_HUMAN GRB2-associated-binding protein 1 OS=Homo sapiens GN=GAB1 PE=1 SV=2;>sp|Q13480-2|GAB1_HUMAN Isoform 2 of GRB2-associated-binding protein 1 OS=
-0.305828	-0.229219	0.178387	NaN	NaN	NaN	NaN	NaN	NaN	NaN	NaN	NaN	biosynthetic process;cellular aromatic compound metabolic process;cellular biosynthetic process;cellular component assembly;cellular component organization;cellular component organization or biogenesis;cellular metabolic process;cellular nitrogen compound biosynthetic process;cellular nitrogen compound metabolic process;cellular process;cofactor biosynthetic process;cofactor metabolic process;hem…	binding;carbon-oxygen lyase activity;catalytic activity;cation binding;hydro-lyase activity;ion binding;lead ion binding;lyase activity;metal ion binding;porphobilinogen synthase activity;transition metal ion binding;zinc ion binding	cell part;cytoplasmic part;cytosol;intracellular part	Porphyrin and chlorophyll metabolism	ALAD	1.7521e-14	248230000	6	6	6	16.3	34.52	313	3	B7Z3I9;P13716;P13716-2	B7Z3I9;P13716;P13716-2	Delta-aminolevulinic acid dehydratase	ALAD	448	1039;9115;40674;50272;73693;73694	>tr|B7Z3I9|B7Z3I9_HUMAN Delta-aminolevulinic acid dehydratase OS=Homo sapiens GN=ALAD PE=2 SV=1;>sp|P13716|HEM2_HUMAN Delta-aminolevulinic acid dehydratase OS=Homo sapiens GN=ALAD PE=1 SV=1;>sp|P13716-2|HEM2_HUMAN Isoform 2 of Delta-aminolevulinic acid deh
-0.0447501	-0.140013	-0.0543589	0.254544	0.520539	0.295732	0.00604415	0.506026	0.493086	0.018636	0.69799	0.56158	alcohol biosynthetic process;alcohol metabolic process;biosynthetic process;carbohydrate biosynthetic process;carbohydrate metabolic process;cellular biosynthetic process;cellular carbohydrate biosynthetic process;cellular carbohydrate metabolic process;cellular lipid metabolic process;cellular metabolic process;cellular process;inositol biosynthetic process;inositol metabolic process;inositol ph…	catalytic activity;inositol-3-phosphate synthase activity;intramolecular lyase activity;isomerase activity	cell part;cytoplasmic part;cytosol;intracellular part	Inositol phosphate metabolism;Streptomycin biosynthesis	Inos-1-P_synth;NAD_binding_5	2.2099e-105	25715000000	5	5	5	23.3	38.821	356	6	B7Z3K3;G3V1R9;Q9NPH2-2;Q9NPH2-3;Q9NPH2;J3QS51	B7Z3K3;G3V1R9;Q9NPH2-2;Q9NPH2-3;Q9NPH2;J3QS51	Inositol-3-phosphate synthase 1	ISYNA1	449	28786;38177;70808;78843;78844	>tr|B7Z3K3|B7Z3K3_HUMAN Inositol-3-phosphate synthase 1 OS=Homo sapiens GN=ISYNA1 PE=2 SV=1;>tr|G3V1R9|G3V1R9_HUMAN Inositol-3-phosphate synthase 1 OS=Homo sapiens GN=ISYNA1 PE=2 SV=1;>sp|Q9NPH2-2|INO1_HUMAN Isoform 2 of Inositol-3-phosphate synthase 1 OS=
0.26053	0.241693	0.0618689	0.375907	0.364992	-0.0405422	0.405297	0.354634	0.0250463	0.380857	-0.0382095	-0.112934		calcium channel activity;calcium-release channel activity;cation channel activity;cation transmembrane transporter activity;channel activity;gated channel activity;intracellular ligand-gated calcium channel activity;intracellular ligand-gated ion channel activity;ion channel activity;ion transmembrane transporter activity;ligand-gated channel activity;ligand-gated ion channel activity;NAADP-sensi…	cell part;cytoplasmic part;endosomal part;endosome membrane;integral to membrane;intracellular organelle part;intracellular part;intrinsic to membrane;lysosomal membrane;membrane;membrane part;organelle membrane;organelle part;vacuolar membrane;vacuolar part		Ion_trans	8.447e-13	2191600000	4	4	1	7.4	87.317	748	7	B7Z3R2;Q9ULQ1;F8VV93;F8W1L6;F8VR74;H0YIK4;Q9ULQ1-2	B7Z3R2;Q9ULQ1	Two pore calcium channel protein 1	TPCN1	450	4367;56151;59819;78148	>tr|B7Z3R2|B7Z3R2_HUMAN Two pore calcium channel protein 1 OS=Homo sapiens GN=TPCN1 PE=2 SV=1;>sp|Q9ULQ1|TPC1_HUMAN Two pore calcium channel protein 1 OS=Homo sapiens GN=TPCN1 PE=1 SV=3
-0.135734	-0.227067	-0.0851846	NaN	NaN	NaN	-0.196475	0.253353	0.280472	-0.00520194	-0.123773	-0.163722	acyl-CoA biosynthetic process;acyl-CoA metabolic process;acylglycerol biosynthetic process;acylglycerol metabolic process;adiponectin-mediated signaling pathway;biological regulation;biosynthetic process;carboxylic acid metabolic process;catabolic process;cell surface receptor linked signaling pathway;cellular biosynthetic process;cellular catabolic process;cellular ketone metabolic process;cellu…	adenyl nucleotide binding;adenyl ribonucleotide binding;ATP binding;binding;catalytic activity;fatty acid ligase activity;ligase activity;ligase activity, forming carbon-sulfur bonds;long-chain fatty acid-CoA ligase activity;nucleotide binding;purine nucleotide binding;purine ribonucleoside triphosphate binding;purine ribonucleotide binding;ribonucleotide binding	cell part;cytoplasmic part;endoplasmic reticulum membrane;endoplasmic reticulum part;integral to membrane;intracellular membrane-bounded organelle;intracellular organelle;intracellular organelle part;intracellular part;intrinsic to membrane;membrane;membrane part;membrane-bounded organelle;microbody;microbody membrane;microbody part;mitochondrial membrane;mitochondrial outer membrane;mitochondria…	Adipocytokine signaling pathway;Fatty acid metabolism;Peroxisome;PPAR signaling pathway	AMP-binding	9.9987e-11	8301300000	3	3	3	6	76.87	688	7	P33121-2;P33121;B7Z452;D6RER0;E7EPM6;H0Y9U7;B7Z3Z9	P33121-2;P33121;B7Z452;D6RER0;E7EPM6	Long-chain-fatty-acid--CoA ligase 1	ACSL1	451	10999;27284;61495	>sp|P33121-2|ACSL1_HUMAN Isoform 2 of Long-chain-fatty-acid--CoA ligase 1 OS=Homo sapiens GN=ACSL1;>sp|P33121|ACSL1_HUMAN Long-chain-fatty-acid--CoA ligase 1 OS=Homo sapiens GN=ACSL1 PE=1 SV=1;>tr|B7Z452|B7Z452_HUMAN Long-chain-fatty-acid--CoA ligase 1 OS=
-0.109783	0.0402197	0.375494	0.108724	0.20858	0.00269341	NaN	NaN	NaN	NaN	NaN	NaN	anatomical structure homeostasis;anatomical structure morphogenesis;biological regulation;biosynthetic process;cell part morphogenesis;cellular biosynthetic process;cellular component morphogenesis;cellular component organization;cellular component organization at cellular level;cellular component organization or biogenesis;cellular component organization or biogenesis at cellular level;cellular …	binding;catalytic activity;hydrolase activity;hydrolase activity, acting on ester bonds;inositol or phosphatidylinositol phosphatase activity;intermediate filament binding;lipid binding;lipid phosphatase activity;phosphatase activity;phosphatidylinositol binding;phosphatidylinositol bisphosphate phosphatase activity;phosphatidylinositol monophosphate phosphatase activity;phosphatidylinositol-3,5-…	cell part;cell projection;contractile fiber part;cytoplasmic part;cytosol;endosome;filopodium;I band;intracellular membrane-bounded organelle;intracellular organelle;intracellular part;late endosome;membrane;membrane-bounded organelle;organelle;organelle part;plasma membrane;ruffle		GRAM;Myotub-related	3.6713e-22	676260000	4	4	4	8	66.053	566	4	B7Z491;Q13496;C9J2A2;B7Z499	B7Z491;Q13496;C9J2A2;B7Z499	Myotubularin	MTM1	453	46402;60704;89180;89181	>tr|B7Z491|B7Z491_HUMAN Myotubularin OS=Homo sapiens GN=MTM1 PE=2 SV=1;>sp|Q13496|MTM1_HUMAN Myotubularin OS=Homo sapiens GN=MTM1 PE=1 SV=2;>tr|C9J2A2|C9J2A2_HUMAN Myotubularin (Fragment) OS=Homo sapiens GN=MTM1 PE=2 SV=1;>tr|B7Z499|B7Z499_HUMAN Myotubular
0.0997075	0.117019	0.042163	NaN	NaN	NaN	0.245838	-0.303125	-0.553598	NaN	NaN	NaN	apoptosis;catabolic process;cell death;cell differentiation;cellular catabolic process;cellular developmental process;cellular macromolecule catabolic process;cellular macromolecule metabolic process;cellular metabolic process;cellular nitrogen compound metabolic process;cellular process;death;developmental process;DNA catabolic process;DNA metabolic process;erythrocyte differentiation;macromolec…	binding;catalytic activity;deoxyribonuclease activity;deoxyribonuclease II activity;DNA binding;endodeoxyribonuclease activity;endodeoxyribonuclease activity, producing 3'-phosphomonoesters;endonuclease activity;endonuclease activity, active with either ribo- or deoxyribonucleic acids and producing 3'-phosphomonoesters;hydrolase activity;hydrolase activity, acting on ester bonds;nuclease activity…	cell part;cytoplasmic part;intracellular membrane-bounded organelle;intracellular organelle;intracellular part;lysosome;lytic vacuole;membrane-bounded organelle;organelle;vacuole	Lysosome	DNase_II	3.7578e-17	1465600000	8	8	8	18.7	33.615	305	3	B7Z4K6;O00115;K7ENE5	B7Z4K6;O00115;K7ENE5	Deoxyribonuclease-2-alpha	DNASE2	454	2472;4227;28805;54449;69873;88850;88851;88852	>tr|B7Z4K6|B7Z4K6_HUMAN Deoxyribonuclease-2-alpha OS=Homo sapiens GN=DNASE2 PE=2 SV=1;>sp|O00115|DNS2A_HUMAN Deoxyribonuclease-2-alpha OS=Homo sapiens GN=DNASE2 PE=1 SV=2;>tr|K7ENE5|K7ENE5_HUMAN Deoxyribonuclease-2-alpha (Fragment) OS=Homo sapiens GN=DNASE
0.280821	0.0839208	0.301705	NaN	NaN	NaN	0.324157	-0.181559	-0.494853	NaN	NaN	NaN	cellular macromolecule metabolic process;cellular metabolic process;cellular nitrogen compound metabolic process;cellular process;macromolecule metabolic process;metabolic process;mRNA metabolic process;mRNA processing;nitrogen compound metabolic process;nuclear mRNA cis splicing, via spliceosome;nuclear mRNA splicing, via spliceosome;nucleic acid metabolic process;nucleobase-containing compound …	binding;cation binding;ion binding;metal ion binding;nucleic acid binding;transition metal ion binding;zinc ion binding	cell part;intracellular organelle part;intracellular part;macromolecular complex;membrane;nuclear body;nuclear part;nuclear speck;nucleoplasm part;organelle part;plasma membrane;ribonucleoprotein complex;spliceosomal complex		WW;zf-U1	1.3261e-19	891820000	7	7	7	31.5	40.03	355	2	B7Z4M2;O75554	B7Z4M2;O75554	WW domain-binding protein 4	WBP4	455	17057;54866;60151;73237;73238;81365;87868	>tr|B7Z4M2|B7Z4M2_HUMAN WW domain-binding protein 4 OS=Homo sapiens GN=WBP4 PE=2 SV=1;>sp|O75554|WBP4_HUMAN WW domain-binding protein 4 OS=Homo sapiens GN=WBP4 PE=1 SV=1
0.34201	-0.321426	-0.66761	NaN	NaN	NaN	NaN	NaN	NaN	NaN	NaN	NaN	actin cytoskeleton organization;actin filament-based process;biological regulation;biosynthetic process;carbohydrate homeostasis;carbohydrate metabolic process;catabolic process;cellular biosynthetic process;cellular carbohydrate metabolic process;cellular component organization;cellular component organization at cellular level;cellular component organization or biogenesis;cellular component orga…	binding;catalytic activity;G-protein coupled receptor activity;hydrolase activity;hydrolase activity, acting on ester bonds;inositol 1,3,4,5-tetrakisphosphate 5-phosphatase activity;inositol bisphosphate phosphatase activity;inositol or phosphatidylinositol phosphatase activity;inositol phosphate phosphatase activity;inositol tetrakisphosphate phosphatase activity;inositol trisphosphate phosphata…	cell part;cell projection;cell projection membrane;cell projection part;cytoplasm;cytoplasmic part;cytosol;endoplasmic reticulum;Golgi apparatus part;intracellular membrane-bounded organelle;intracellular organelle;intracellular organelle part;intracellular part;leading edge membrane;membrane part;membrane-bounded organelle;neuron projection;nucleus;organelle;organelle part;perinuclear region of …	Inositol phosphate metabolism;Phosphatidylinositol signaling system	Exo_endo_phos	3.4273e-10	308190000	4	4	4	11.1	39.737	352	6	F5GXZ0;B7Z4V9;Q9BT40-2;Q9BT40;C9JZB0;I3L4A5	F5GXZ0;B7Z4V9;Q9BT40-2;Q9BT40;C9JZB0	Inositol polyphosphate 5-phosphatase K	INPP5K	456	14692;16108;22927;55087	>tr|F5GXZ0|F5GXZ0_HUMAN Inositol polyphosphate 5-phosphatase K OS=Homo sapiens GN=INPP5K PE=2 SV=1;>tr|B7Z4V9|B7Z4V9_HUMAN Inositol polyphosphate 5-phosphatase K OS=Homo sapiens GN=INPP5K PE=2 SV=1;>sp|Q9BT40-2|INP5K_HUMAN Isoform 2 of Inositol polyphospha
0.22394	0.258694	-0.0430323	NaN	NaN	NaN	NaN	NaN	NaN	NaN	NaN	NaN	biological regulation;cell projection organization;cellular component organization;cellular component organization at cellular level;cellular component organization or biogenesis;cellular component organization or biogenesis at cellular level;cellular process;cytoplasmic microtubule organization;cytoskeleton organization;microtubule cytoskeleton organization;microtubule-based process;negative reg…	binding;protein binding;protein domain specific binding	axon;cell part;cell projection;cell projection part;cytoplasm;cytoplasmic part;Golgi apparatus;growth cone;intracellular membrane-bounded organelle;intracellular organelle;intracellular part;membrane-bounded organelle;neuron projection;organelle;site of polarized growth		Stathmin	2.378e-14	5311700000	4	4	4	26	19.806	169	2	B7Z5G4;Q9NZ72	B7Z5G4;Q9NZ72	Stathmin;Stathmin-3	STMN3	458	4053;4054;62029;71597	>tr|B7Z5G4|B7Z5G4_HUMAN Stathmin OS=Homo sapiens GN=STMN3 PE=2 SV=1;>sp|Q9NZ72|STMN3_HUMAN Stathmin-3 OS=Homo sapiens GN=STMN3 PE=1 SV=3
-0.0697727	-0.163277	-0.148079	NaN	NaN	NaN	NaN	NaN	NaN	NaN	NaN	NaN	autophagy;biological regulation;catabolic process;cell communication;cellular catabolic process;cellular component assembly;cellular component organization;cellular component organization or biogenesis;cellular metabolic process;cellular process;cellular response to external stimulus;cellular response to extracellular stimulus;cellular response to nutrient levels;cellular response to starvation;c…	binding;cation binding;enzyme binding;ion binding;kinase binding;metal ion binding;mitogen-activated protein kinase binding;protein binding;protein kinase binding;small conjugating protein binding;transition metal ion binding;ubiquitin binding;zinc ion binding	autophagic vacuole;cell part;contractile fiber part;cytoplasmic part;cytoplasmic vesicle;cytosol;endosome;intracellular membrane-bounded organelle;intracellular organelle;intracellular part;late endosome;lysosome;lytic vacuole;M band;membrane-bounded organelle;organelle;organelle part;pre-autophagosomal structure;vacuole;vesicle		PB1;ZZ	8.8202e-16	1051800000	3	3	3	7.4	92.948	837	4	B7Z5R6;Q14596-2;Q14596;J3KPL5	B7Z5R6;Q14596-2;Q14596;J3KPL5	Next to BRCA1 gene 1 protein	NBR1	460	16902;70114;85300	>tr|B7Z5R6|B7Z5R6_HUMAN Next to BRCA1 gene 1 protein OS=Homo sapiens GN=NBR1 PE=2 SV=1;>sp|Q14596-2|NBR1_HUMAN Isoform 2 of Next to BRCA1 gene 1 protein OS=Homo sapiens GN=NBR1;>sp|Q14596|NBR1_HUMAN Next to BRCA1 gene 1 protein OS=Homo sapiens GN=NBR1 PE=1
0.209031	0.364582	0.133572	NaN	NaN	NaN	NaN	NaN	NaN	NaN	NaN	NaN	amine metabolic process;amino acid activation;carboxylic acid metabolic process;cell differentiation;cellular amine metabolic process;cellular amino acid metabolic process;cellular developmental process;cellular ketone metabolic process;cellular macromolecule metabolic process;cellular metabolic process;cellular nitrogen compound metabolic process;cellular process;developmental process;macromolec…	adenyl nucleotide binding;adenyl ribonucleotide binding;aminoacyl-tRNA ligase activity;ATP binding;binding;catalytic activity;ligase activity;ligase activity, forming aminoacyl-tRNA and related compounds;ligase activity, forming carbon-oxygen bonds;nucleotide binding;purine nucleotide binding;purine ribonucleoside triphosphate binding;purine ribonucleotide binding;ribonucleotide binding;tryptopha…	cell part;cytoplasmic part;intracellular membrane-bounded organelle;intracellular organelle;intracellular organelle lumen;intracellular organelle part;intracellular part;membrane-bounded organelle;membrane-enclosed lumen;mitochondrial matrix;mitochondrial part;mitochondrion;organelle;organelle lumen;organelle part	Aminoacyl-tRNA biosynthesis;Tryptophan metabolism	tRNA-synt_1b	2.6905e-28	3438600000	5	5	5	32.3	29.594	266	3	B7Z5X7;Q9UGM6;Q9UGM6-2	B7Z5X7;Q9UGM6	Tryptophan--tRNA ligase, mitochondrial	WARS2	461	3162;8229;36590;41094;74605	>tr|B7Z5X7|B7Z5X7_HUMAN Tryptophan--tRNA ligase, mitochondrial OS=Homo sapiens GN=WARS2 PE=2 SV=1;>sp|Q9UGM6|SYWM_HUMAN Tryptophan--tRNA ligase, mitochondrial OS=Homo sapiens GN=WARS2 PE=1 SV=1
0.0378684	-0.179783	-0.252802	NaN	NaN	NaN	NaN	NaN	NaN	NaN	NaN	NaN	biological regulation;cellular process;cellular response to stimulus;intracellular signal transduction;positive regulation of biological process;positive regulation of cell migration;positive regulation of cell motility;positive regulation of cellular component movement;positive regulation of cellular process;positive regulation of locomotion;Ras protein signal transduction;regulation of biologic…	binding;catalytic activity;GTP binding;GTPase activity;guanyl nucleotide binding;guanyl ribonucleotide binding;hydrolase activity;hydrolase activity, acting on acid anhydrides;hydrolase activity, acting on acid anhydrides, in phosphorus-containing anhydrides;nucleoside-triphosphatase activity;nucleotide binding;purine nucleotide binding;purine ribonucleoside triphosphate binding;purine ribonucleo…	cell part;cytoplasmic part;endoplasmic reticulum;intracellular membrane-bounded organelle;intracellular organelle;intracellular part;membrane;membrane-bounded organelle;organelle;plasma membrane	MAPK signaling pathway;Regulation of actin cytoskeleton;Tight junction	Ras	9.7199e-32	1246800000	6	6	5	25.5	23.399	204	7	P62070;B7Z5Z2;P62070-2;P62070-3;E9PQK5;E9PQC5;E9PK85	P62070;B7Z5Z2;P62070-2;P62070-3	Ras-related protein R-Ras2	RRAS2	462	124;24104;24105;37984;48034;61714	>sp|P62070|RRAS2_HUMAN Ras-related protein R-Ras2 OS=Homo sapiens GN=RRAS2 PE=1 SV=1;>tr|B7Z5Z2|B7Z5Z2_HUMAN Ras-related protein R-Ras2 OS=Homo sapiens GN=RRAS2 PE=2 SV=1;>sp|P62070-2|RRAS2_HUMAN Isoform 2 of Ras-related protein R-Ras2 OS=Homo sapiens GN=R
-1.31684	-1.39267	-0.030597	NaN	NaN	NaN	NaN	NaN	NaN	NaN	NaN	NaN	anatomical structure development;cardiac cell differentiation;cell differentiation;cellular component organization;cellular component organization at cellular level;cellular component organization or biogenesis;cellular component organization or biogenesis at cellular level;cellular developmental process;cellular process;cytoskeleton organization;developmental process;muscle organ development;mus…		cell part;cytoplasm;cytoskeleton;integral to membrane;integral to plasma membrane;intracellular non-membrane-bounded organelle;intracellular organelle;intracellular part;intrinsic to membrane;intrinsic to plasma membrane;macromolecular complex;membrane;membrane part;non-membrane-bounded organelle;organelle;plasma membrane;plasma membrane part;protein complex;sarcoglycan complex;sarcolemma	Arrhythmogenic right ventricular cardiomyopathy (ARVC);Dilated cardiomyopathy;Hypertrophic cardiomyopathy (HCM);Viral myocarditis	Sarcoglycan_1	5.871e-82	813660000	4	4	4	19.8	26.923	248	2	B7Z635;Q16585	B7Z635;Q16585	Beta-sarcoglycan	SGCB	463	51778;63594;74981;85779	>tr|B7Z635|B7Z635_HUMAN Beta-sarcoglycan OS=Homo sapiens GN=SGCB PE=2 SV=1;>sp|Q16585|SGCB_HUMAN Beta-sarcoglycan OS=Homo sapiens GN=SGCB PE=1 SV=1
0.135265	-0.0833175	-0.212633	0.15048	0.252823	-0.0615869	-0.0458347	0.0637371	-0.0401243	0.0946385	-0.00495496	-0.111789	adiponectin-mediated signaling pathway;alcohol metabolic process;amine biosynthetic process;amine metabolic process;biological regulation;biosynthetic process;carboxylic acid biosynthetic process;carboxylic acid metabolic process;carboxylic acid transport;cardiolipin biosynthetic process;cardiolipin metabolic process;cell surface receptor linked signaling pathway;cellular amine metabolic process;…	binding;catalytic activity;fatty acid ligase activity;fatty acid transporter activity;ligase activity;ligase activity, forming carbon-sulfur bonds;lipid transporter activity;nucleotide binding;substrate-specific transporter activity;transporter activity;very long-chain fatty acid-CoA ligase activity	cell part;cytoplasmic part;endomembrane system;endoplasmic reticulum;integral to membrane;intracellular membrane-bounded organelle;intracellular organelle;intracellular part;intrinsic to membrane;membrane;membrane part;membrane-bounded organelle;organelle;plasma membrane	PPAR signaling pathway	AMP-binding	7.6838e-09	1884600000	3	3	3	11.1	51.78	467	3	B7Z662;Q6PCB7;M0QZC9	B7Z662;Q6PCB7;M0QZC9	Long-chain fatty acid transport protein 1	SLC27A1	464	9410;9411;22837	>tr|B7Z662|B7Z662_HUMAN Long-chain fatty acid transport protein 1 OS=Homo sapiens GN=SLC27A1 PE=2 SV=1;>sp|Q6PCB7|S27A1_HUMAN Long-chain fatty acid transport protein 1 OS=Homo sapiens GN=SLC27A1 PE=2 SV=1;>tr|M0QZC9|M0QZC9_HUMAN Long-chain fatty acid trans
-0.0494832	-0.0874195	-0.075537	0.104358	-0.394512	-0.268038	-0.252009	-0.212331	0.00511694	-0.234929	-0.200618	0.00928259	carboxylic acid catabolic process;carboxylic acid metabolic process;catabolic process;cellular catabolic process;cellular component assembly;cellular component organization;cellular component organization or biogenesis;cellular ketone metabolic process;cellular lipid catabolic process;cellular lipid metabolic process;cellular metabolic process;cellular process;fatty acid beta-oxidation;fatty acid…	2,4-dienoyl-CoA reductase (NADPH) activity;binding;catalytic activity;coenzyme binding;cofactor binding;NADP binding;NADPH binding;nucleotide binding;oxidoreductase activity;oxidoreductase activity, acting on NADH or NADPH;oxidoreductase activity, acting on the CH-CH group of donors;oxidoreductase activity, acting on the CH-CH group of donors, NAD or NADP as acceptor	cell part;cytoplasmic part;intracellular membrane-bounded organelle;intracellular organelle;intracellular organelle lumen;intracellular organelle part;intracellular part;membrane-bounded organelle;membrane-enclosed lumen;mitochondrial matrix;mitochondrial part;mitochondrion;nucleus;organelle;organelle lumen;organelle part		adh_short	1.5795e-71	126130000000	22	22	22	63.5	34.994	326	7	B7Z6B8;Q16698;E5RJG7;E5RFV2;E5RJD2;E5RID6;H0YAW3	B7Z6B8;Q16698;E5RJG7;E5RFV2	2,4-dienoyl-CoA reductase, mitochondrial	DECR1	465	3133;4838;7282;12874;19426;20635;22883;23150;23993;25097;28126;28127;39000;41480;46751;69171;81740;81766;81767;83525;86607;88526	>tr|B7Z6B8|B7Z6B8_HUMAN 2,4-dienoyl-CoA reductase, mitochondrial OS=Homo sapiens GN=DECR1 PE=2 SV=1;>sp|Q16698|DECR_HUMAN 2,4-dienoyl-CoA reductase, mitochondrial OS=Homo sapiens GN=DECR1 PE=1 SV=1;>tr|E5RJG7|E5RJG7_HUMAN 2,4-dienoyl-CoA reductase, mitocho
0.192757	-0.114517	-0.1791	NaN	NaN	NaN	NaN	NaN	NaN	NaN	NaN	NaN			cell part;cytoplasmic membrane-bounded vesicle;cytoplasmic part;cytoplasmic vesicle;integral to membrane;intracellular membrane-bounded organelle;intracellular organelle;intracellular part;intrinsic to membrane;membrane;membrane part;membrane-bounded organelle;membrane-bounded vesicle;organelle;transport vesicle;vesicle		Yip1	3.9538e-16	1621500000	3	3	3	15.2	24.531	217	3	C9JFB2;Q9Y548;B7Z6F5	C9JFB2;Q9Y548;B7Z6F5	Protein YIPF1	YIPF1	466	29530;29531;32219	>tr|C9JFB2|C9JFB2_HUMAN Protein YIPF1 (Fragment) OS=Homo sapiens GN=YIPF1 PE=2 SV=1;>sp|Q9Y548|YIPF1_HUMAN Protein YIPF1 OS=Homo sapiens GN=YIPF1 PE=2 SV=1;>tr|B7Z6F5|B7Z6F5_HUMAN Protein YIPF1 OS=Homo sapiens GN=YIPF1 PE=2 SV=1
0.0334289	0.101268	-0.00801121	NaN	NaN	NaN	NaN	NaN	NaN	NaN	NaN	NaN	cellular macromolecule metabolic process;cellular metabolic process;cellular process;cellular protein metabolic process;macromolecule metabolic process;metabolic process;primary metabolic process;protein folding;protein metabolic process	binding;calcium ion binding;catalytic activity;cation binding;cis-trans isomerase activity;drug binding;FK506 binding;ion binding;isomerase activity;macrolide binding;metal ion binding;peptidyl-prolyl cis-trans isomerase activity	cell part;cytoplasmic part;endoplasmic reticulum;intracellular membrane-bounded organelle;intracellular organelle;intracellular part;membrane;membrane-bounded organelle;organelle		EF_hand_3;FKBP_C	6.3997e-18	1213200000	7	7	7	14.4	63.083	570	11	O95302;B7Z6H3;B7Z230;B7Z1G9;Q75LS8;C9J4P8;REV__C9J4P8;REV__B7Z1G9;REV__B7Z230;REV__O95302;REV__B7Z6H3	O95302;B7Z6H3;B7Z230;B7Z1G9	Peptidyl-prolyl cis-trans isomerase FKBP9	FKBP9	467	11370;13814;28969;40853;53485;53486;77977	>sp|O95302|FKBP9_HUMAN Peptidyl-prolyl cis-trans isomerase FKBP9 OS=Homo sapiens GN=FKBP9 PE=1 SV=2;>tr|B7Z6H3|B7Z6H3_HUMAN Peptidyl-prolyl cis-trans isomerase FKBP9 OS=Homo sapiens GN=FKBP9 PE=2 SV=1;>tr|B7Z230|B7Z230_HUMAN Peptidyl-prolyl cis-trans isome
NaN	NaN	NaN	NaN	NaN	NaN	-0.341705	0.339804	0.799066	0.0495806	0.00296141	-0.135217	biological regulation;cellular macromolecule metabolic process;cellular metabolic process;cellular process;cellular protein metabolic process;macromolecule metabolic process;macromolecule modification;metabolic process;negative regulation of biological process;negative regulation of biosynthetic process;negative regulation of carbohydrate metabolic process;negative regulation of cellular biosynth…	adenyl nucleotide binding;adenyl ribonucleotide binding;ATP binding;binding;catalytic activity;kinase activity;lipid binding;molecular transducer activity;nucleotide binding;phosphatidylinositol binding;phospholipid binding;phosphotransferase activity, alcohol group as acceptor;protein kinase activity;protein serine/threonine kinase activity;purine nucleotide binding;purine ribonucleoside triphos…	cell part;cytoplasmic part;Golgi apparatus;intracellular membrane-bounded organelle;intracellular organelle;intracellular part;membrane-bounded organelle;nucleus;organelle		Pkinase	2.0119e-11	1001800000	4	4	4	9.4	119.83	1107	5	B7Z7V7;F5GYW7;Q96RG2;Q96RG2-2;Q96RG2-4	B7Z7V7;F5GYW7;Q96RG2;Q96RG2-2;Q96RG2-4	PAS domain-containing serine/threonine-protein kinase	PASK	474	21762;24980;67015;69932	>tr|B7Z7V7|B7Z7V7_HUMAN PAS domain-containing serine/threonine-protein kinase OS=Homo sapiens GN=PASK PE=2 SV=1;>tr|F5GYW7|F5GYW7_HUMAN PAS domain-containing serine/threonine-protein kinase OS=Homo sapiens GN=PASK PE=2 SV=1;>sp|Q96RG2|PASK_HUMAN PAS domain
0.186159	0.0934194	-0.139716	NaN	NaN	NaN	NaN	NaN	NaN	NaN	NaN	NaN	alcohol metabolic process;amyloid precursor protein catabolic process;amyloid precursor protein metabolic process;anatomical structure development;biological regulation;biosynthetic process;catabolic process;cell cycle arrest;cell cycle process;cellular component organization;cellular component organization or biogenesis;cellular macromolecule metabolic process;cellular membrane organization;cell…	antigen binding;binding;catalytic activity;coenzyme binding;cofactor binding;delta24-sterol reductase activity;flavin adenine dinucleotide binding;oxidoreductase activity;oxidoreductase activity, acting on CH-OH group of donors;oxidoreductase activity, acting on the CH-CH group of donors;oxidoreductase activity, acting on the CH-CH group of donors, NAD or NADP as acceptor;oxidoreductase activity,…	cell part;cytoplasmic part;cytoskeleton;cytosol;endoplasmic reticulum membrane;endoplasmic reticulum part;Golgi apparatus part;Golgi membrane;integral to membrane;intracellular membrane-bounded organelle;intracellular non-membrane-bounded organelle;intracellular organelle;intracellular organelle part;intracellular part;intrinsic to membrane;membrane;membrane part;membrane-bounded organelle;non-me…	Steroid biosynthesis	FAD_binding_4	6.9859e-17	4283700000	6	6	6	15.4	54.75	475	4	B7Z817;Q15392;H7C4B7;F5H0H1	B7Z817;Q15392;H7C4B7;F5H0H1	Delta(24)-sterol reductase	DHCR24	476	16548;32743;42467;44990;47416;48141	>tr|B7Z817|B7Z817_HUMAN Delta(24)-sterol reductase OS=Homo sapiens GN=DHCR24 PE=2 SV=1;>sp|Q15392|DHC24_HUMAN Delta(24)-sterol reductase OS=Homo sapiens GN=DHCR24 PE=1 SV=2;>tr|H7C4B7|H7C4B7_HUMAN Delta(24)-sterol reductase (Fragment) OS=Homo sapiens GN=DH
0.0590946	0.0690585	0.0509071	-0.0927484	-0.202859	-0.124986	0.0240815	-0.218303	-0.201821	NaN	NaN	NaN	cellular macromolecule metabolic process;cellular metabolic process;cellular nitrogen compound metabolic process;cellular process;macromolecule metabolic process;metabolic process;mRNA metabolic process;mRNA processing;nitrogen compound metabolic process;nucleic acid metabolic process;nucleobase-containing compound metabolic process;primary metabolic process;RNA metabolic process;RNA processing;R…	binding;nucleic acid binding;nucleotide binding;RNA binding	cell part;intracellular membrane-bounded organelle;intracellular organelle;intracellular organelle part;intracellular part;macromolecular complex;membrane-bounded organelle;nuclear matrix;nuclear part;nucleus;organelle;organelle part;ribonucleoprotein complex;spliceosomal complex		CTD_bind;RRM_1	3.7813e-141	9845300000	20	18	18	19.7	147.34	1337	2	B7Z888;Q9UPN6	B7Z888;Q9UPN6	Protein SCAF8	SCAF8	477	11044;21857;22880;24453;25673;25674;33198;35598;38060;44609;50153;60562;66351;66547;73316;75836;82987;84087;84523;85299	>tr|B7Z888|B7Z888_HUMAN Protein SCAF8 OS=Homo sapiens GN=SCAF8 PE=2 SV=1;>sp|Q9UPN6|SCAF8_HUMAN Protein SCAF8 OS=Homo sapiens GN=SCAF8 PE=1 SV=1
-0.113235	-0.207034	-0.124179	0.152228	0.0340235	-0.160281	0.185495	0.152666	-0.0629427	NaN	NaN	NaN			cell part;membrane		BRO1	5.1796e-120	4476500000	7	7	7	27.7	42.871	379	4	B7Z9G5;Q5VW32;Q5VW33;F5GXQ0	B7Z9G5;Q5VW32;Q5VW33;F5GXQ0	BRO1 domain-containing protein BROX	C1orf58;BROX	481	7300;9930;19630;32926;35684;43188;50908	>tr|B7Z9G5|B7Z9G5_HUMAN BRO1 domain-containing protein BROX OS=Homo sapiens GN=BROX PE=2 SV=1;>sp|Q5VW32|BROX_HUMAN BRO1 domain-containing protein BROX OS=Homo sapiens GN=BROX PE=1 SV=1;>tr|Q5VW33|Q5VW33_HUMAN BRO1 domain-containing protein BROX (Fragment)
-0.183318	0.0144394	0.0785055	NaN	NaN	NaN	-0.111586	-0.043955	0.248134	NaN	NaN	NaN	amine biosynthetic process;amine metabolic process;anatomical structure development;betaine biosynthetic process;betaine metabolic process;biological regulation;biosynthetic process;carbohydrate biosynthetic process;carbohydrate metabolic process;carboxylic acid biosynthetic process;carboxylic acid catabolic process;carboxylic acid metabolic process;cardiac cell differentiation;cardiac muscle cel…	acyl-CoA dehydrogenase activity;binding;catalytic activity;coenzyme binding;cofactor binding;flavin adenine dinucleotide binding;identical protein binding;medium-chain-acyl-CoA dehydrogenase activity;oxidoreductase activity;oxidoreductase activity, acting on the CH-CH group of donors;protein binding	axon;cell part;cell projection;cytoplasmic part;intracellular membrane-bounded organelle;intracellular organelle;intracellular organelle lumen;intracellular organelle part;intracellular part;membrane-bounded organelle;membrane-enclosed lumen;mitochondrial matrix;mitochondrial part;mitochondrion;neuron projection;organelle;organelle lumen;organelle part	beta-Alanine metabolism;Fatty acid metabolism;PPAR signaling pathway;Propanoate metabolism;Valine, leucine and isoleucine degradation	Acyl-CoA_dh_1;Acyl-CoA_dh_M;Acyl-CoA_dh_N	3.0607e-37	4040800000	8	8	8	34	42.426	385	8	B7Z9I1;P11310;P11310-2;Q5T4U5;B4DJE7;E9PJM9;H0YDT5;E9PRX4	B7Z9I1;P11310;P11310-2;Q5T4U5;B4DJE7	Medium-chain specific acyl-CoA dehydrogenase, mitochondrial	ACADM	482	1086;2348;19925;22746;37167;50581;77372;79978	>tr|B7Z9I1|B7Z9I1_HUMAN Medium-chain-specific acyl-CoA dehydrogenase, mitochondrial OS=Homo sapiens GN=ACADM PE=2 SV=1;>sp|P11310|ACADM_HUMAN Medium-chain specific acyl-CoA dehydrogenase, mitochondrial OS=Homo sapiens GN=ACADM PE=1 SV=1;>sp|P11310-2|ACADM_
0.429674	0.520862	-0.083531	NaN	NaN	NaN	0.383504	0.176983	-0.193383	NaN	NaN	NaN	cell cycle process;cellular macromolecule metabolic process;cellular metabolic process;cellular nitrogen compound metabolic process;cellular process;cellular response to stimulus;cellular response to stress;DNA metabolic process;DNA recombination;DNA repair;macromolecule metabolic process;metabolic process;mismatch repair;nitrogen compound metabolic process;nucleic acid metabolic process;nucleoba…	adenyl nucleotide binding;adenyl ribonucleotide binding;ATP binding;ATPase activity;binding;catalytic activity;DNA binding;double-stranded DNA binding;hydrolase activity;hydrolase activity, acting on acid anhydrides;hydrolase activity, acting on acid anhydrides, in phosphorus-containing anhydrides;mismatch repair complex binding;mismatched DNA binding;MutSalpha complex binding;nucleic acid bindin…	cell part;intracellular organelle part;intracellular part;macromolecular complex;mismatch repair complex;MutLalpha complex;nuclear part;organelle part;protein complex		DNA_mis_repair;HATPase_c;HMG_box	1.5495e-20	1039400000	4	4	4	13.3	62.918	555	7	P54277-4;Q3BDU3;E9PC65;B7ZAA0;P54277-2;P54277-3;P54277	P54277-4;Q3BDU3;E9PC65;B7ZAA0;P54277-2;P54277-3;P54277	PMS1 protein homolog 1	PMS1	483	55443;56163;86196;86197	>sp|P54277-4|PMS1_HUMAN Isoform 4 of PMS1 protein homolog 1 OS=Homo sapiens GN=PMS1;>tr|Q3BDU3|Q3BDU3_HUMAN PMS1 protein homolog 1 OS=Homo sapiens GN=PMS1 PE=2 SV=1;>tr|E9PC65|E9PC65_HUMAN PMS1 protein homolog 1 (Fragment) OS=Homo sapiens GN=PMS1 PE=2 SV=1
0.543468	0.443348	0.0417099	NaN	NaN	NaN	NaN	NaN	NaN	NaN	NaN	NaN	anatomical structure morphogenesis;biological regulation;branching morphogenesis of a tube;carbohydrate homeostasis;cell communication;cell differentiation;cell fate specification;cell maturation;cell-cell signaling;cellular component organization;cellular component organization at cellular level;cellular component organization or biogenesis;cellular component organization or biogenesis at cellul…	binding;DNA bending activity;DNA binding;double-stranded DNA binding;nucleic acid binding;nucleic acid binding transcription factor activity;protein binding;protein domain specific binding;regulatory region DNA binding;regulatory region nucleic acid binding;RNA polymerase II core promoter proximal region sequence-specific DNA binding transcription factor activity;RNA polymerase II core promoter p…	cell part;intracellular membrane-bounded organelle;intracellular organelle;intracellular organelle part;intracellular part;macromolecular complex;membrane-bounded organelle;nuclear part;nucleoplasm part;nucleus;organelle;organelle part;protein complex;transcription factor complex		Fork_head;Fork_head_N;HNF_C	5.4679e-66	9679700000	13	13	13	48.1	45.467	439	3	B7ZAP5;P55317;P55318	B7ZAP5;P55317	Hepatocyte nuclear factor 3-alpha	FOXA1	484	12994;12995;25689;26698;30043;32425;37616;60247;71223;71224;77501;79101;81987	>tr|B7ZAP5|B7ZAP5_HUMAN Hepatocyte nuclear factor 3-alpha OS=Homo sapiens GN=FOXA1 PE=2 SV=1;>sp|P55317|FOXA1_HUMAN Hepatocyte nuclear factor 3-alpha OS=Homo sapiens GN=FOXA1 PE=1 SV=2
-0.271801	-0.233413	0.210205	NaN	NaN	NaN	0.410076	0.53774	0.155775	NaN	NaN	NaN	alcohol metabolic process;carbohydrate metabolic process;cellular carbohydrate metabolic process;cellular metabolic process;cellular process;galactose metabolic process;hexose metabolic process;metabolic process;monosaccharide metabolic process;primary metabolic process;small molecule metabolic process	adenyl nucleotide binding;adenyl ribonucleotide binding;ATP binding;binding;carbohydrate kinase activity;catalytic activity;galactokinase activity;kinase activity;N-acetylgalactosamine kinase activity;nucleotide binding;phosphotransferase activity, alcohol group as acceptor;purine nucleotide binding;purine ribonucleoside triphosphate binding;purine ribonucleotide binding;ribonucleotide binding;tr…	cell part;cytoplasm;intracellular part	Amino sugar and nucleotide sugar metabolism;Galactose metabolism	GalKase_gal_bdg;GHMP_kinases_C;GHMP_kinases_N	4.1483e-38	2815700000	5	5	5	25.6	47.635	434	10	B7ZAX5;Q01415-2;Q01415;H0YLL3;H0YLL8;H0YNR7;H0YK30;H0YND3;B3KUV8;H0YK10	B7ZAX5;Q01415-2;Q01415;H0YLL3;H0YLL8	N-acetylgalactosamine kinase	GALK2	485	12460;33228;67063;79749;81433	>tr|B7ZAX5|B7ZAX5_HUMAN N-acetylgalactosamine kinase OS=Homo sapiens GN=GALK2 PE=2 SV=1;>sp|Q01415-2|GALK2_HUMAN Isoform 2 of N-acetylgalactosamine kinase OS=Homo sapiens GN=GALK2;>sp|Q01415|GALK2_HUMAN N-acetylgalactosamine kinase OS=Homo sapiens GN=GALK2
-0.0637611	0.00805053	0.0779912	-0.106546	0.126579	0.254283	0.137912	0.250379	-0.0199113	NaN	NaN	NaN	biological regulation;biosynthetic process;cellular biosynthetic process;cellular macromolecule biosynthetic process;cellular macromolecule metabolic process;cellular metabolic process;cellular nitrogen compound metabolic process;cellular process;macromolecule biosynthetic process;macromolecule metabolic process;metabolic process;nitrogen compound metabolic process;nucleic acid metabolic process;…	binding;cation binding;DNA binding;ion binding;metal ion binding;nucleic acid binding;RNA binding;transition metal ion binding;zinc ion binding	cell part;intracellular organelle part;intracellular part;nuclear part;nucleoplasm;organelle part		zf-C2H2	2.9915e-07	2012200000	2	2	2	15.2	20.218	178	3	B7ZBK4;Q92664;Q92664-2	B7ZBK4;Q92664;Q92664-2	Transcription factor IIIA	GTF3A	486	31281;58958	>tr|B7ZBK4|B7ZBK4_HUMAN Transcription factor IIIA (Fragment) OS=Homo sapiens GN=GTF3A PE=2 SV=1;>sp|Q92664|TF3A_HUMAN Transcription factor IIIA OS=Homo sapiens GN=GTF3A PE=1 SV=3;>sp|Q92664-2|TF3A_HUMAN Isoform 2 of Transcription factor IIIA OS=Homo sapien
0.221176	0.381198	0.121612	-0.0229715	0.49224	0.512312	NaN	NaN	NaN	0.252416	0.502837	0.272815	anatomical structure development;anatomical structure morphogenesis;biological regulation;developmental process;embryonic foregut morphogenesis;embryonic morphogenesis;heart development;organ development;pattern specification process;regulation of biological process;regulation of biosynthetic process;regulation of cellular biosynthetic process;regulation of cellular macromolecule biosynthetic pro…	binding;cation binding;chromatin binding;DNA bending activity;DNA binding;double-stranded DNA binding;identical protein binding;ion binding;metal ion binding;nucleic acid binding;nucleic acid binding transcription factor activity;protein binding;protein dimerization activity;protein heterodimerization activity;protein homodimerization activity;sequence-specific distal enhancer binding RNA polymer…	cell part;cytoplasm;intracellular organelle part;intracellular part;macromolecular complex;nuclear part;nucleoplasm part;organelle part;protein complex;transcription factor complex		Fork_head	1.6169e-72	6119400000	14	14	14	36.3	72.215	667	5	Q8IVH2-3;B7ZBM3;Q8IVH2-2;Q8IVH2;A2A312	Q8IVH2-3;B7ZBM3;Q8IVH2-2;Q8IVH2	Forkhead box protein P4	FOXP4	487	14086;16805;16806;22333;25928;50609;50707;58459;58724;60467;60468;62281;65700;86240	>sp|Q8IVH2-3|FOXP4_HUMAN Isoform 3 of Forkhead box protein P4 OS=Homo sapiens GN=FOXP4;>tr|B7ZBM3|B7ZBM3_HUMAN Forkhead box protein P4 OS=Homo sapiens GN=FOXP4 PE=2 SV=1;>sp|Q8IVH2-2|FOXP4_HUMAN Isoform 2 of Forkhead box protein P4 OS=Homo sapiens GN=FOXP4
-0.121405	-0.29008	-0.162756	0.217054	-0.113877	-0.240174	0.275696	0.228305	-0.0777725	NaN	NaN	NaN			cell part;cytoplasm;intracellular membrane-bounded organelle;intracellular organelle;intracellular part;membrane-bounded organelle;nucleus;organelle	Endocytosis	BAR;SH3_2	1.9947e-43	12914000000	15	15	15	41.3	43.973	395	6	Q9NR46;B7ZC38;Q9NR46-2;B7ZC39;F8WFB9;G5E9J1	Q9NR46;B7ZC38;Q9NR46-2;B7ZC39	Endophilin-B2	SH3GLB2	489	7679;23286;27518;31923;40968;40969;44141;51952;56109;61344;61345;72569;76881;81978;85466	>sp|Q9NR46|SHLB2_HUMAN Endophilin-B2 OS=Homo sapiens GN=SH3GLB2 PE=1 SV=1;>tr|B7ZC38|B7ZC38_HUMAN Endophilin-B2 OS=Homo sapiens GN=SH3GLB2 PE=2 SV=1;>sp|Q9NR46-2|SHLB2_HUMAN Isoform 2 of Endophilin-B2 OS=Homo sapiens GN=SH3GLB2;>tr|B7ZC39|B7ZC39_HUMAN Endo
0.00567129	0.368243	-0.118842	NaN	NaN	NaN	0.112395	0.344038	0.207341	NaN	NaN	NaN	biological regulation;cellular process;cellular response to stimulus;regulation of biological process;regulation of cellular process;response to stimulus;signal transduction	enzyme regulator activity;phosphatase regulator activity;protein phosphatase regulator activity;protein phosphatase type 2A regulator activity	cell part;cytoplasm;intracellular membrane-bounded organelle;intracellular organelle;intracellular part;macromolecular complex;membrane-bounded organelle;organelle;protein complex;protein phosphatase type 2A complex;protein serine/threonine phosphatase complex	Meiosis - yeast;mRNA surveillance pathway;Oocyte meiosis;Wnt signaling pathway	B56	2.761e-23	847900000	8	8	7	17.5	54.042	462	3	B7ZKK9;Q16537;J3KQN6	B7ZKK9;Q16537	Serine/threonine-protein phosphatase 2A 56 kDa regulatory subunit epsilon isoform	PPP2R5E	490	35787;45830;64622;72197;72515;73154;73155;74642	>tr|B7ZKK9|B7ZKK9_HUMAN PPP2R5E protein OS=Homo sapiens GN=PPP2R5E PE=2 SV=1;>sp|Q16537|2A5E_HUMAN Serine/threonine-protein phosphatase 2A 56 kDa regulatory subunit epsilon isoform OS=Homo sapiens GN=PPP2R5E PE=1 SV=1
-0.19343	-0.145414	0.020162	0.173588	0.197628	-0.0557102	0.206447	0.0564991	-0.109955	-0.00626591	0.0737363	-0.127168			cell part;cytoplasm;intracellular part;membrane;plasma membrane		PTB;SH3_1	1.133e-70	18648000000	20	20	20	31.9	80.62	715	11	Q9H6S3;B7ZKL3;Q9H6S3-2;H0YD62;H0YF37;E9PM34;E9PN68;E9PLN2;E9PNT0;E9PLH1;E9PNY4	Q9H6S3;B7ZKL3;Q9H6S3-2	Epidermal growth factor receptor kinase substrate 8-like protein 2	EPS8L2	491	26453;32477;35192;37384;40749;55196;60787;60788;61079;61080;62462;64277;68007;72373;72452;72453;72571;83382;87437;89900	>sp|Q9H6S3|ES8L2_HUMAN Epidermal growth factor receptor kinase substrate 8-like protein 2 OS=Homo sapiens GN=EPS8L2 PE=1 SV=2;>tr|B7ZKL3|B7ZKL3_HUMAN EPS8L2 protein OS=Homo sapiens GN=EPS8L2 PE=2 SV=1;>sp|Q9H6S3-2|ES8L2_HUMAN Isoform 2 of Epidermal growth
-0.149998	-0.177605	-0.0646297	0.118924	0.165321	0.187128	NaN	NaN	NaN	NaN	NaN	NaN	antigen processing and presentation;antigen processing and presentation of exogenous antigen;antigen processing and presentation of exogenous peptide antigen;antigen processing and presentation of exogenous peptide antigen via MHC class II;antigen processing and presentation of peptide antigen;antigen processing and presentation of peptide antigen via MHC class I;antigen processing and presentati…	binding;cation binding;ion binding;metal ion binding;transition metal ion binding;transporter activity;zinc ion binding	cell part;coated vesicle membrane;COPII vesicle coat;cytoplasmic part;cytoplasmic vesicle membrane;cytoplasmic vesicle part;cytosol;endoplasmic reticulum membrane;endoplasmic reticulum part;ER to Golgi transport vesicle membrane;Golgi apparatus part;Golgi membrane;intracellular organelle part;intracellular part;macromolecular complex;membrane;membrane coat;membrane part;organelle membrane;organel…	Protein processing in endoplasmic reticulum	Gelsolin;Sec23_BS;Sec23_helical;Sec23_trunk;zf-Sec23_Sec24	7.9605e-37	1128800000	6	6	6	9.8	133.63	1233	3	O95487-2;O95487;B7ZKM8	O95487-2;O95487;B7ZKM8	Protein transport protein Sec24B	SEC24B	493	25422;49473;52474;65667;73840;79378	>sp|O95487-2|SC24B_HUMAN Isoform 2 of Protein transport protein Sec24B OS=Homo sapiens GN=SEC24B;>sp|O95487|SC24B_HUMAN Protein transport protein Sec24B OS=Homo sapiens GN=SEC24B PE=1 SV=2;>tr|B7ZKM8|B7ZKM8_HUMAN Protein transport protein Sec24B OS=Homo sa
[truncated: 5,717 more rows]

## Sheet: Description
Supplementary Data 2	Description
	log 2 SILAC ratios according to experiments 1-4.
TNF-α/basal
SC-514/basal
TNF-α/SC-514
TNF-α/basal
TNF-α+SC-514 /basal
TNF-α/TNF-α+SC-514
TNF-α/IKKb
IKKb+TNF-α / IKKb
TNF-α+IKKb / TNF-α
TNF-α/IKKb (K44M)
IKKb (K44M)+TNF-α/IKKb (K44M)
IKKb (K44M)+TNF-α / TNF-α
[truncated: 11 more rows]
