# Supplementary material for: Quantitative analysis of the TNF-α-induced phosphoproteome reveals AEG-1/MTDH/LYRIC as an IKKβ substrate
Source: Nat Commun. 2015 Apr 7;6:6658. doi: 10.1038/ncomms7658 (PMC4396366; doi:10.1038/ncomms7658)
Supplement: Supplementary Data 3 — Phosphorylation sites that were quantified with 13 SILAC ratios in the 4 experiments including the training data set. The classifiers were used to determine a scores for IKKβ and TNF-a dependent sites. This table is related to Fig. 1e and Supplementary Fig. 3. Description of each column is inside the file. [file ncomms7658-s4.xlsx]

## Sheet: Sheet1
	Exp 1			Exp 2			Exp3			Exp 4
TNF-α/basal	SC-514/basal	TNF-α/SC-514	TNF-α/basal	TNF-α+SC-514 /basal	TNF-α/TNF-α+SC-514	TNF-α/IKKβ	IKKβ+TNF-α / IKKβ	TNF-α+IKKβ / TNF-α	TNF-α/IKKβ(K44M)	IKKβ(K44M)+TNF-α/IKKβ(K44M)	IKKβ(K44M)+TNF-α / TNF-α	Inhibition by IKKβ(K44M) (IKKβ(K44M)+TNF-α / TNF-α)	boost by IKKβ/basal overexp	Diff in stimulated level	Positions within proteins	Leading proteins	Protein names	Gene names	Sequence window	IKKβ_score	TNF-α_score	Score diff
5.19129	-0.197978	5.37438	3.68491	2.5654	1.10087	2.50781	2.13694	-0.370408	3.28138	2.69292	-0.478138	-2.49837	2.68348	-0.10773	32;32;32	P25963	NF-kappa-B inhibitor alpha	NFKBIA;NFKBIA;NFKBIA	RDGLKKERLLDDRHDSGLDSMKDEEYEQMVK	99.7333	94.9333	4.8
3.12909	0.614091	2.50011	3.76181	2.27044	1.47276	2.36466	1.45535	-0.908862	2.42624	1.86058	-0.574057	-1.26851	0.76443	0.334805	157;101	O00221	NF-kappa-B inhibitor epsilon	NFKBIE;NFKBIE	EARKGPDEAEESQYDSGIESLRSLRSLPEST	99.2667	92.8	6.46667
1.60731	-0.0247967	1.61723	1.8944	0.894526	0.99745	0.834127	0.937775	-0.570117	1.09804	0.850396	-0.42913	-0.756914	0.773183	0.140987	415;418;418;415	Q9NQC7-2	Ubiquitin carboxyl-terminal hydrolase CYLD	CYLD;CYLD;CYLD	QPPPVNSLTTENRFHSLPFSLTKMPNTNGSI	98.7333	88.9333	9.8
1.64071	-0.0197251	0.552901	1.39046	0.42112	0.70834	0.2456	1.82502	1.4567	1.9845	0.5467	-1.5689	-1.09401	1.39511	-3.0256	138	O95999	B-cell lymphoma/leukemia 10	BCL10	EPFPDGATNNLSRSNSDESNFSEKLRASTVM	98.0667	57.8	40.2667
1.65043	-2.526	4.16152	4.2569	2.0001	2.2568	-0.965975	0.943486	1.90989	0.95876	0.74589	-0.21287	-0.90454	2.61641	-2.12276	697;638;695;474	O14920	Inhibitor of nuclear factor kappa-B kinase subunit beta	IKBKB;IKBKB	SQPGQLMSQPSTASNSLPEPAKKSEELVAEA	97.5333	72.8667	24.6667
5.19129	-0.197978	5.37438	3.68491	2.5654	1.10087	2.50781	2.13694	-0.370408	3.28138	2.69292	-0.478138	-2.49837	2.68348	-0.10773	36;36;36	P25963	NF-kappa-B inhibitor alpha	NFKBIA;NFKBIA;NFKBIA	KKERLLDDRHDSGLDSMKDEEYEQMVKELQE	95.6667	94.5333	1.13333
1.63201	-0.296073	1.79106	1.28851	0.0642925	1.2056	1.36678	0.886152	-0.476364	1.09632	0.699672	-0.408007	-0.932335	0.265227	0.068357	857;857;857;867	Q9Y6Q9-5	Nuclear receptor coactivator 3	NCOA3	SQSVQSIRPPYNRAVSLDSPVSVGSSPPVKN	95.6	77.6	18
1.06152	0.097371	1.0759	1.45896	0.25968	0.857965	0.4896	1.2792	0.5896	1.857	0.44569	-0.6954	-0.615827	0.571917	-1.285	487;538	Q92574-2	Hamartin	TSC1	ASSSQGASVNPEPLHSSLDKLGPDTPKQAFT	95.0667	82.2	12.8667
1.48239	0.088586	1.47253	1.17258	0.151246	0.936321	0.000408053	0.509274	0.460506	1.96874	0.656932	-1.31124	-0.825457	1.48198	-1.77175	932	P19838	Nuclear factor NF-kappa-B p105 subunit;Nuclear factor NF-kappa-B p50 subunit	NFKB1	ELRDSDSVCDSGVETSFRKLSFTESLTSGAS	94.4667	61.6	32.8667
1.545	-0.120274	1.6504	1.62344	-0.2567	-1.2567	0.6789	1.7852	1.2356	1.4567	0.64256	-0.4567	-0.90244	0.8661	-1.6923	927;928;747	P19838	Nuclear factor NF-kappa-B p105 subunit;Nuclear factor NF-kappa-B p50 subunit	NFKB1	RQQIDELRDSDSVCDSGVETSFRKLSFTESL	93.5333	67.2667	26.2667
1.33612	0.058393	-0.147423	2.27331	0.461853	1.81145	0.26894	1.52785	1.25891	0.564083	0.301865	-0.111385	-1.03425	1.06718	-1.37029	312	P35568	Insulin receptor substrate 1	IRS1	VGLTRRSRTESITATSPASMVGGKPGSFRVR	90.0667	40.8667	49.2
3.26086	-0.275893	3.33313	3.35696	2.023	1.32287	1.29922	1.8349	0.512138	2.38018	1.54351	-0.806648	-1.71735	1.96164	-1.31879	457;407;412;433;338;339;190	Q6ZVM7	TOM1-like protein 2	TOM1L2;TOM1L2;TOM1L2;TOM1L2	LRTDLKGDDLEEGVTSEEFDKFLEERAKAAE	87.8	92.7333	-4.93333
0.980482	-0.0021315	0.158647	0.958153	0.154311	0.803842	0.270447	0.107991	-0.357411	0.861514	-0.09607	-0.957584	-1.07655	0.710035	-0.600173	536;532	Q04206;Q04206-4	Transcription factor p65	RELA;RELA;RELA	PGLPNGLLSGDEDFSSIADMDFSALLSQISS	86.9333	26.4667	60.4667
2.19609	-0.838231	3.03736	2.90832	1.09224	1.77538	1.81059	1.02041	-0.694439	1.70368	1.06644	-0.549659	-1.12965	0.385495	0.14478	320;274	Q13546	Receptor-interacting serine/threonine-protein kinase 1	RIPK1	KKEYSNENAVVKRMQSLQLDCVAVPSSRSNS	84.2667	81.2	3.06667
2.47042	-0.848985	2.298	2.62086	0.894888	1.75252	0.678995	1.28218	0.62568	0.926161	0.559844	-0.233366	-1.369	0.791423	-0.859046	298;275;181	Q86UE4	Protein LYRIC	MTDH;MTDH;MTDH	GGGWNEKSVKLSSQISAGEEKWNSVSPASAG	83.06	76.2	6.86
1.18278	-0.319599	1.51035	1.55283	0.345899	1.02849	0.867737	0.81472	-0.287333	1.31916	0.792967	-0.541019	-0.389811	0.315041	-0.253686	497	Q96BY7	Autophagy-related protein 2 homolog B	ATG2B	HPTPLQKTSLPSRSVSVDESRPELIFRLAVG	82.3333	80.3333	2
1.61157	-0.152798	1.51827	1.33001	0.250782	1.0606	1.45904	0.456238	-1.16072	0.996749	0.346579	-0.636847	-1.26499	0.15253	0.523873	1173;649;286;649;649;649;68	J3KP28;Q9HCH5-12;Q9HCH5-8		SYTL2;SYTL2;SYTL2	QTRFLGTVPHFYRAASQTSEMKDKSNGLESQ	82.1333	66.9333	15.2
1.99142	-0.773025	2.73684	1.91488	0.204424	1.79566	1.76895	1.29645	-0.0930075	1.58866	1.032	-0.569388	-0.95942	0.22247	-0.47638	180;180;180;180;103;103	Q16539-3	Mitogen-activated protein kinase 14	MAPK14;MAPK14;MAPK14	KILDFGLARHTDDEMTGYVATRWYRAPEIML	81.9333	85.0667	-3.13333
1.99142	-0.773025	2.73684	1.91488	0.204424	1.79566	1.76895	1.29645	-0.0930075	1.58866	1.032	-0.569388	-0.95942	0.22247	-0.47638	182;182;182;182;105;105	Q16539-3	Mitogen-activated protein kinase 14	MAPK14;MAPK14;MAPK14	LDFGLARHTDDEMTGYVATRWYRAPEIMLNW	81.9333	96.4	-14.4667
2.35444	-0.585271	2.98686	2.54181	1.78324	0.747419	0.776888	1.01398	0.154351	1.37766	1.62614	0.241947	-0.728295	1.57755	0.0875965	7;7;7;7;7;7;7;7	Q12933-4	TNF receptor-associated factor 2	TRAF2;TRAF2;TRAF2;TRAF2;TRAF2	_________MAAASVTPPGSLELLQPGFSKT	80.4667	95.3333	-14.8667
2.35444	-0.585271	2.98686	2.00074	1.49816	0.68444	0.776888	1.01398	0.154351	1.15405	1.46028	0.289786	-0.894155	1.57755	0.135435	11;11;11;11;11;11;11;11	Q12933-4	TNF receptor-associated factor 2	TRAF2;TRAF2;TRAF2;TRAF2;TRAF2	_____MAAASVTPPGSLELLQPGFSKTLLGT	80.2	81.5333	-1.33333
1.91365	-0.018058	1.90931	1.48638	0.549922	0.948974	0.870632	0.779106	-0.0771105	1.18615	1.20351	0.0822503	-0.710143	1.04302	0.159361	479;204;46	Q13433	Zinc transporter ZIP6	SLC39A6;SLC39A6	VEIKKQLSKYESQLSTNEEKVDTDDRTEGYL	79.6	78.4	1.2
1.75992	-0.19076	2.14588	1.36595	-0.166681	1.58015	0.158735	-0.157745	-0.381801	0.926407	0.439464	-0.564701	-1.32046	1.60119	-0.1829	173	K7EMZ9		LSM14A	GSAFTQDTRSLKTQLSQAEVHKVSRPENEQL	75.9333	48.2667	27.6667
3.07005	1.15484	1.79855	0.929114	0.84815	0.0182235	0.674445	0.795989	0.118034	1.93595	1.96138	-0.292579	-1.10868	2.39561	-0.410613	255;264;274;235	O43439-5;O43439-2	Protein CBFA2T2	CBFA2T2	DTIAPEPPAKRVCTISPAPRHSPALTVPLMN	75.2667	91.8667	-16.6
1.21207	-0.53204	2.10085	1.02652	0.497477	0.751073	0.770588	1.30109	0.413935	0.702617	0.397893	-0.216491	-0.814177	0.441482	-0.630426	38;38;38;38;38;38;38	Q86UE8-2	Serine/threonine-protein kinase tousled-like 2	TLK2;TLK2;TLK2;TLK2;TLK2	VGVSKGPLNSESSNQSLCSVGSLSDKEVETP	75.1333	79.4667	-4.33333
1.78253	0.101822	1.65835	1.8761	0.930348	0.912329	1.43297	1.43745	0.0130014	1.5346	1.26779	-0.303467	-0.514744	0.349564	-0.316468	453;603;401;603;178;164;603	Q70EL1-7	Inactive ubiquitin carboxyl-terminal hydrolase 54	USP54;USP54;USP54;USP54	IFSKDKRKHCGYTQLSPFSEDSAKEFIPDEP	74.8667	94.7333	-19.8667
0.931882	-0.353649	1.29747	1.53866	0.825025	0.854109	0.192912	0.715626	0.527018	4.00785	2.22793	-1.76658	1.29605	0.73897	-2.2936	73;73;73;73;73	Q86UE8-2	Serine/threonine-protein kinase tousled-like 2	TLK2;TLK2;TLK2	NDQRNRKRKAEPYETSQGKGTPRGHKISDYF	73.4	63.4	10
1.87071	0.871379	0.994427	2.25698	1.9602	-0.29678	1.09597	0.625669	-0.469818	0.890581	0.210555	-0.66661	-1.66015	0.774735	-0.196792	228;228;119	Q92844	TRAF family member-associated NF-kappa-B activator	TANK;TANK;TANK	TPRGLCRDEEDTSFESLSKFNVKFPPMDNDS	72.0667	59.9333	12.1333
1.81175	-0.244003	2.03987	1.33089	-0.806744	1.94057	1.69252	0.440841	-1.31863	1.00537	0.239732	-1.01182	-1.57202	0.11923	0.30681	802	Q5T0W9	Protein FAM83B	FAM83B	ENLSKNKAPAFYRLCSSSDTLVSEGEENQKP	72	55.0667	16.9333
2.61859	0.248462	2.34547	0.925593	0.640065	0.2592	0.41841	1.05823	0.70735	0.705939	0.732131	0.123926	-1.88646	2.20018	-0.583424	484	Q9Y4K1	Absent in melanoma 1 protein	AIM1	SAPAPGDVPKDTCVQSPISSFPCTDLKVSEN	70.8667	73.7333	-2.86667
1.66546	-0.052922	1.67424	1.75592	0.729235	1.01185	1.89646	1.27088	-0.641784	2.71147	1.93205	-0.764969	0.266585	-0.230992	-0.123185	3716	Q09666	Neuroblast differentiation-associated protein AHNAK	AHNAK	KGPEVDIKGPKVDIDTPDINIEGSEGKFKGP	70.8667	86.4667	-15.6
1.65223	0.0719674	1.54545	1.42242	1.41378	-0.0099563	1.25855	0.799317	-0.280256	0.942953	0.836049	0.14219	-0.816185	0.393684	0.422446	591;610;480;493;259	Q9C0A6	SET domain-containing protein 5	SETD5;SETD5;SETD5	IPSTPQSVGVNTRRSSQAGDIAAEKLVPKPP	70.3333	69.5333	0.8
1.45125	-0.0455735	1.45849	0.422423	-0.466221	0.782576	0.889603	0.220597	-0.751951	0.876816	0.448416	-0.539121	-1.00283	0.561645	0.21283	55;55;71;55;55	O14733	Dual specificity mitogen-activated protein kinase kinase 7	MAP2K7;MAP2K7	RPTLQLPLANDGGSRSPSSESSPQHPTPPAR	69.6667	50.8	18.8667
1.34273	-0.112201	1.44261	1.23295	0.399659	0.845624	1.08903	0.802813	-0.285784	1.12993	0.959318	-0.179508	-0.383413	0.253701	0.106276	118;113;118;118;118	Q86UU0-4	B-cell CLL/lymphoma 9-like protein	BCL9L;BCL9L	PFSSLKGKVKRDRSVSVDSGEQREAGTPSLD	69.2667	52.0667	17.2
2.18845	-0.624783	3.01743	1.51502	0.708566	0.787841	0.684766	0.247394	-0.436886	0.166231	-0.262708	-0.415593	-2.45116	1.50368	0.021293	283	Q0VF96	Cingulin-like protein 1	CGNL1	TKKTRPDVLPFRRQDSAGPVLDGARSRRSSS	69.2667	77.1333	-7.86667
0.811958	-0.004502	0.89212	1.29242	-0.320875	1.68106	1.28543	0.826101	-0.38594	0.711775	0.399333	-0.411843	-0.412625	-0.473472	-0.025903	638	O75420	PERQ amino acid-rich with GYF domain-containing protein 1	GIGYF1	RGGDQNLLPTMSRSLSVPDSGRLWDVHTSAS	69.1333	61.6	7.53333
1.31221	-0.757598	2.06386	0.742493	0.0415242	0.88693	0.503016	0.804644	0.293243	0.592584	0.344807	-0.234509	-0.967408	0.809199	-0.527752	270;315	Q9H788-2	SH2 domain-containing protein 4A	SH2D4A	YPQKPLRNQGVVRTLSSSAQEDIIRWFKEEQ	68.7333	71.8667	-3.13333
1.38588	0.616309	0.748585	1.60964	1.44501	0.219104	1.30889	1.50699	0.912014	1.25135	1.05626	-0.0653995	-0.329624	0.0769935	-0.977413	181;316;303;188;316	B3KRG5;P38159;Q96E39	RNA-binding motif protein, X chromosome;RNA-binding motif protein, X chromosome, N-terminally processed;RNA binding motif protein, X-linked-like-1	RBMX;RBMX;RBMX;RBMXL1	PPSYGGSSRYDDYSSSRDGYGGSRDSYSSSR	68.6667	66.8667	1.8
1.12171	-0.696705	1.81429	0.872802	-0.180631	1.02143	0.784166	0.318468	-0.420568	0.565525	0.158031	-0.375198	-0.96368	0.337545	0.04537	115;122;115;115;115;115;115	P18615	Negative elongation factor E	NELFE;NELFE;NELFE;NELFE;NELFE;NELFE;NELFE	EKGPVPTFQPFQRSISADDDLQESSRRPQRK	68.6	62.3333	6.26667
1.3487	0.547291	1.0367	1.38183	0.759714	0.738239	1.37443	1.10034	-0.463302	1.11926	0.886436	-0.250346	-0.462264	-0.02573	0.212956	48;48;48;48;48;65	P30307-3	M-phase inducer phosphatase 3	CDC25C;CDC25C;CDC25C	LERDTSFTVCPDVPRTPVGKFLGDSANLSIL	68.4	74.0667	-5.66667
1.09248	0.0814373	0.985591	1.26946	-0.0572175	1.11562	0.283114	0.145093	-0.063501	0.549276	0.139156	-0.410601	-0.953326	0.809368	-0.3471	276;276;133;262;262;119;262	O60271;O60271-4	C-Jun-amino-terminal kinase-interacting protein 4	SPAG9;SPAG9	EDELSDVSQGGSKATTPASTANSDVATIPTD;KDELSDVSQGGSKATTPASTANSDVATIPTD	68.2	44.2667	23.9333
3.34753	0.111138	3.22158	3.13211	0.753722	2.37839	0.433919	-0.0979867	-0.531384	0.438523	-0.00542361	-0.39877	-3.35295	2.91361	0.132614	84;84	Q8WUF5	RelA-associated inhibitor	PPP1R13L;PPP1R13L	RYSSSSIPEPFGSRGSPRKAATDGADTPFGR	67.6667	64.9333	2.73333
1.4761	0.94865	0.512554	1.1702	0.424262	0.817623	1.75426	1.94152	0.166826	0.551096	-0.0721043	-0.608727	-1.5482	-0.278163	-0.775553	4430	Q09666	Neuroblast differentiation-associated protein AHNAK	AHNAK	KGPEIDIKGPSLDIDTPDVNIEGPEGKLKGP	67.6	54.6667	12.9333
1.74734	-0.200363	1.96095	0.458747	-0.276668	0.716829	0.895498	0.75992	0.066808	1.00731	0.645333	-0.275624	-1.10201	0.851843	-0.342431	478;203;45	Q13433	Zinc transporter ZIP6	SLC39A6;SLC39A6	DVEIKKQLSKYESQLSTNEEKVDTDDRTEGY	67.2667	77.0667	-9.8
1.26864	-0.067585	1.22553	1.0846	0.156869	0.935937	0.978375	0.692221	-0.197141	1.50254	1.0139	-0.246884	-0.25474	0.290264	-0.049743	72;72;72;90;90;32;72;79;90;90;32	B8ZZU6	Cyclic AMP-dependent transcription factor ATF-2	ATF2;ATF2;ATF2;ATF2;ATF2;ATF2;ATF2	FLKNCEEVGLFNELASPFENEFKKASEDDIK	66.9333	80.6667	-13.7333
1.66022	-0.509889	2.23856	0.753923	-0.899056	1.60405	1.67986	1.04477	-0.591646	1.91829	1.13086	-0.834877	-0.52936	-0.0196395	-0.243231	4100	Q09666	Neuroblast differentiation-associated protein AHNAK	AHNAK	PKADIDVSGPKVDIDTPDIDIHGPEGKLKGP	66.2667	78.8667	-12.6
1.1675	-0.120107	1.31351	1.58487	0.757673	0.802582	1.01113	1.25207	0.248919	1.2258	1.05673	-0.0433183	-0.110773	0.156373	-0.292237	17;17;17	Q9Y383	Putative RNA-binding protein Luc7-like 2	LUC7L2;LUC7L2	SAQAQMRAMLDQLMGTSRDGDTTRQRIKFSD	65.9333	76.5333	-10.6
1.17962	0.556071	0.53617	0.884416	0.603827	0.234137	0.888699	0.741267	-0.146343	0.858981	0.381957	-0.414844	-0.797664	0.290921	-0.268501	210;194	Q6ISB3	Grainyhead-like protein 2 homolog	GRHL2	PSLATHSAYLKDDQRSTPDSTYSESFKDAAT	65.1333	62.3333	2.8
1.17942	0.386746	0.797327	2.3209	1.31177	0.947609	1.04047	1.04689	-0.0647508	0.435229	0.411397	-0.0933301	-0.768023	0.138947	-0.0285793	460;485;460;485;465;465;460;460;460;320;89;485;460;485;465;492;465;402;460;485;392;320	Q9ULU4-5;Q9ULU4-7	Protein kinase C-binding protein 1	ZMYND8;ZMYND8;ZMYND8;ZMYND8;ZMYND8;ZMYND8;ZMYND8;ZMYND8	AEKKATSSHFSASEESMDFLDKSTASPASTK	64.5333	63.3333	1.2
1.18138	0.343781	0.810616	0.720881	0.83055	-0.051856	0.749139	0.816451	-0.0423023	0.655294	0.496075	-0.0722935	-0.68531	0.432246	-0.0299912	420;445;420;445;425;425;420;420;420;280;49;445;420;445;425;452;425;362;420;445;352;280	Q9ULU4-5;Q9ULU4-7	Protein kinase C-binding protein 1	ZMYND8;ZMYND8;ZMYND8;ZMYND8;ZMYND8;ZMYND8;ZMYND8;ZMYND8	LMSKPVLSGGTGRRISLSDMPRSPMSTNSSV	64.5333	84.9333	-20.4
1.30236	-0.443795	1.78042	1.5489	-0.0152236	1.47569	1.37204	1.05176	-0.275735	0.255827	-0.484528	-0.727044	-1.78688	-0.0696845	-0.451309	178;178	Q8ND56-2	Protein LSM14 homolog A	LSM14A	GSAFTQDTRSLKTQLSQGRSSPQLDPLRKSP	64.0667	60.4	3.66667
2.11851	1.29075	0.832758	0.830623	0.428934	0.380535	0.971862	0.614143	-0.297901	0.645464	0.142972	-0.449089	-1.97554	1.14665	-0.151188	101;101;112;112;101;101;112	P17544-6	Cyclic AMP-dependent transcription factor ATF-7	ATF7;ATF7	EKKAAAGPLDMSLPSTPDIKIKEEEPVEVDS	63.7333	55.4667	8.26667
0.740445	-0.248414	1.09056	0.577593	0.497477	0.047365	0.770588	1.30109	0.413935	0.922996	0.59016	-0.262505	-0.150285	-0.0301435	-0.67644	35;35;35;35;35;35;35	Q86UE8-2	Serine/threonine-protein kinase tousled-like 2	TLK2;TLK2;TLK2;TLK2;TLK2	FTGVGVSKGPLNSESSNQSLCSVGSLSDKEV	62.4667	73.2667	-10.8
1.30931	0.0802797	1.29093	0.76256	-0.15653	0.867623	0.559778	0.166191	-0.279486	0.535632	0.0723685	-0.431419	-1.23694	0.749532	-0.151933	226;226;83;226;226;83;226	O60271;O60271-4	C-Jun-amino-terminal kinase-interacting protein 4	SPAG9;SPAG9	AGDGLLTPDAQKGGETPGSEQWKFQELSQPR	61.9333	44.1333	17.8
1.33109	-0.0193556	1.32455	-0.204019	-1.22069	0.998045	0.999559	0.510441	-0.30788	0.852325	0.510341	-0.404979	-0.820745	0.331527	-0.0970993	752;752;674;674;674;591	Q9UMZ2-5	Synergin gamma	SYNRG;SYNRG	NSTAASTKYDVFRQLSLEGSGLGVEDLKDNT	61.9333	51.1333	10.8
2.61551	-0.364818	2.96864	2.22195	1.68406	-1.48066	-0.147837	0.640396	0.788801	-0.190673	0.715042	0.919042	-1.90047	2.76335	0.130241	513;518	Q13470-2	Non-receptor tyrosine-protein kinase TNK1	TNK1	LESVLSLGPRPTGGGSSPPEIRQARAVPQGP	61.6	62.3333	-0.733333
0.740445	-0.248414	1.09056	1.32991	0.402311	0.849249	0.770588	1.30109	0.413935	0.906837	0.461743	-0.374803	-0.278702	-0.0301435	-0.788738	41;41;41;41;41;41;41	Q86UE8-2	Serine/threonine-protein kinase tousled-like 2	TLK2;TLK2;TLK2;TLK2;TLK2	SKGPLNSESSNQSLCSVGSLSDKEVETPEKK	61.6	79.0667	-17.4667
1.61597	0.345109	1.29437	0.310888	-0.407937	0.807627	1.02744	0.75304	-0.270083	0.74334	0.1635	-0.543588	-1.45247	0.588532	-0.273505	758	Q71F56	Mediator of RNA polymerase II transcription subunit 13-like	MED13L	KKNKSEDGFGTKDVTTPGHSTPVPDGKNAMS	61.2	51.8667	9.33333
1.28972	0.762019	0.540315	1.10604	0.714975	0.263673	0.461008	0.635602	0.208679	0.753496	0.732865	-0.0151336	-0.55686	0.828717	-0.223813	249	P48431	Transcription factor SOX-2	SOX2	GMALGSMGSVVKSEASSSPPVVTSSSHSRAP	60.9333	71.6	-10.6667
2.11851	1.29075	0.832758	0.759773	0.352894	0.351797	0.971862	0.648994	-0.297901	0.645464	0.142972	-0.449089	-1.97554	1.14665	-0.151188	97;97;108;108;97;97;108	P17544-6	Cyclic AMP-dependent transcription factor ATF-7	ATF7;ATF7	ADEDEKKAAAGPLDMSLPSTPDIKIKEEEPV	60.7333	66.3333	-5.6
4.92912	-0.119233	5.08476	4.34165	4.12689	0.56189	0.263909	0.0922379	-0.315953	0.221168	0.311479	0.127168	-4.61764	4.66521	0.443121	284;64	O43524	Forkhead box protein O3	FOXO3;FOXO3	KKKAALQTAPESADDSPSQLSKWPGSPTSRS	60.6667	75.3333	-14.6667
1.25461	0.661769	0.52059	1.14952	0.831559	0.241686	0.461008	0.635602	0.208679	0.761695	0.710232	-0.0276415	-0.544378	0.793602	-0.23632	251	P48431	Transcription factor SOX-2	SOX2	ALGSMGSVVKSEASSSPPVVTSSSHSRAPCQ	60.6	64.7333	-4.13333
1.01942	-0.132984	1.13423	0.800309	-0.0233934	0.692922	0.929047	0.386203	-0.542318	0.882821	0.414901	-0.396542	-0.604516	0.0903702	0.145776	594;564;715	C9J185;E7ER02	Eukaryotic translation initiation factor 2-alpha kinase 3	EIF2AK3;EIF2AK3;EIF2AK3	MDPFATKEHIEIIAPSPQRSRSFSVGISCDQ	60.2	56.2667	3.93333
1.10486	0.871881	0.299361	2.3209	1.31177	0.947609	1.04047	1.04689	-0.0647508	0.427681	0.387123	-0.029934	-0.717732	0.064382	0.0348168	455;480;455;480;460;460;455;455;455;315;84;480;455;480;460;487;460;397;455;480;387;315	Q9ULU4-5;Q9ULU4-7	Protein kinase C-binding protein 1	ZMYND8;ZMYND8;ZMYND8;ZMYND8;ZMYND8;ZMYND8;ZMYND8;ZMYND8	DVEQDAEKKATSSHFSASEESMDFLDKSTAS	59.6667	62.6667	-3
0.960637	2.24358	-1.26905	0.861271	0.341764	0.484279	1.65798	2.15811	0.500595	1.38448	0.46541	-0.90574	-0.495227	-0.697343	-1.40633	53	Q86YD1	Prostate tumor-overexpressed gene 1 protein	PTOV1	PASPRGPQPPRIRARSAPPMEGARVFGALGP	58.3333	56.0667	2.26667
1.47664	0.560318	0.931005	0.780844	0.797554	-0.210008	0.812622	0.933397	0.0989397	0.880875	1.01809	0.101125	-0.458549	0.664017	0.0021853	380;380;380;372;20	O60381-2	HMG box-containing protein 1	HBP1;HBP1	SAVYVLSSMARQRRASLSCGGPGGQDFARSG	58	78.6	-20.6
1.3233	0.713363	0.672689	0.336133	0.574403	-0.36054	0.183991	1.24942	1.02856	0.668711	0.455824	-0.0815712	-0.867481	1.13931	-1.11013	559;567;558;558	Q6VMQ6	Activating transcription factor 7-interacting protein 1	ATF7IP;ATF7IP;ATF7IP	RPSEKNEFSRRKRSKSEDMDNVQSKRRRYME	57.8667	45.3333	12.5333
1.45709	-0.368951	1.84006	0.533702	-0.566238	1.04623	0.519199	1.3067	0.745018	0.425012	0.812243	0.164785	-0.644847	0.937891	-0.580233	66;66;66	Q9H307	Pinin	PNN;PNN;PNN	GGGRGRGSLLLRRGFSDSGGGPPAKQRDLEG	57.6	73.2	-15.6
0.703895	-0.355215	1.11875	1.39583	0.395674	1.00563	1.10667	1.31963	0.196441	1.04978	1.01737	-0.00928473	0.313475	-0.402775	-0.205726	18;18;18	Q9Y383	Putative RNA-binding protein Luc7-like 2	LUC7L2;LUC7L2	AQAQMRAMLDQLMGTSRDGDTTRQRIKFSDD	57.1333	72	-14.8667
0.914827	0.181238	0.583817	1.40988	0.680918	0.565521	0.620641	1.01801	0.180739	0.724572	0.645064	-0.142308	-0.269763	0.294186	-0.323047	65;79;114;130;65;65	Q6IPM2-2	IQ domain-containing protein E	IQCE;IQCE	TDTFRVKRPHLRRSASNGHVPGTPVYREKED	57.1333	81	-23.8667
1.12647	0.487132	0.656682	0.893827	0.701619	0.081727	1.02739	0.274962	-0.383017	0.510311	0.218597	-0.183399	-0.907872	0.0990794	0.199618	352;352	O60293-2	Zinc finger C3H1 domain-containing protein	ZFC3H1	SQGLQDKEQNLTRRISTSDILSEKKLGEDEE	56.8667	43.5333	13.3333
1.45705	0.943765	0.493858	1.07587	1.18894	-0.0756379	1.44326	1.1217	-0.35915	1.48182	1.17188	-0.226345	-0.285166	0.0137857	0.132805	573;571;494;492;494;494;23	H3BLZ8	Probable ATP-dependent RNA helicase DDX17	DDX17;DDX17;DDX17;DDX17	GGGGGKGGRSRYRTTSSANNPNLMYQDECDR	56.8	70.6667	-13.8667
1.24963	-0.0198388	1.26973	0.449875	-0.623881	1.05511	1.20724	0.705239	-0.496151	1.19213	0.733737	-0.414788	-0.51589	0.0423875	0.081363	53;53;53;53;53;53;53;53	P17544-6	Cyclic AMP-dependent transcription factor ATF-7	ATF7;ATF7	GPARTDSVIIADQTPTPTRFLKNCEEVGLFN	56.7333	77.8667	-21.1333
1.24326	0.253806	0.919495	0.748488	0.34895	0.50285	0.32085	0.126112	-0.149869	0.557778	0.323732	-0.217199	-0.919527	0.92241	-0.0673295	113;123;123;123;123;106	H0YAJ5;Q92870	Amyloid beta A4 precursor protein-binding family B member 2	APBB2;APBB2;APBB2;APBB2	RKAAEQGQQDPNKNLSPTAVINITSEKLEGK	56.6	37.5333	19.0667
1.23588	0.718813	0.43211	0.682623	1.16191	-0.391869	0.795675	0.836456	0.25559	0.81093	1.13675	0.334367	-0.0991328	0.440208	0.078777	65;76;62	Q53EL6-2	Programmed cell death protein 4	PDCD4;PDCD4	RRLRKNSSRDSGRGDSVSDSGSDALRSGLTV	55.8	65.2	-9.4
0.896017	0.190558	0.712769	0.962568	0.566754	0.1875	1.7817	0.75796	-0.879013	1.49447	0.45852	-0.695708	-0.437497	-0.885683	0.183305	45;1428;1428;1428;1498;159	J3QRK0;P16144-4	Integrin beta-4	ITGB4;ITGB4;ITGB4	STSSTLTRDYNSLTRSEHSHSTTLPRDYSTL	55.5333	59.6	-4.06667
0.896017	0.190558	0.712769	0.962568	0.566754	0.1875	1.7817	0.75796	-0.879013	1.49447	0.45852	-0.695708	-0.437497	-0.885683	0.183305	48;1431;1431;1431;1501;162	J3QRK0;P16144-4	Integrin beta-4	ITGB4;ITGB4;ITGB4	STLTRDYNSLTRSEHSHSTTLPRDYSTLTSV	55.4667	69.4667	-14
1.24752	-0.053379	1.30128	0.449875	-0.623881	1.05511	1.20724	0.705239	-0.496151	1.19599	0.780846	-0.414788	-0.466677	0.0402825	0.081363	51;51;51;51;51;51;51;51	P17544-6	Cyclic AMP-dependent transcription factor ATF-7	ATF7;ATF7	KFGPARTDSVIIADQTPTPTRFLKNCEEVGL	55.0667	79.0667	-24
1.52346	0.292023	1.30733	0.316554	-0.256513	0.57537	0.647142	-0.290564	-0.944804	0.817436	-0.0442443	-0.822232	-1.56771	0.876323	0.122572	707;132	Q4KMP7	TBC1 domain family member 10B	TBC1D10B	PGPVVTAEGLHPSLPSPTGNSTPLGSSKETR	54.8	35.5333	19.2667
0.645676	0.267417	0.375187	1.43207	0.438907	1.07583	1.11852	0.852397	-0.155935	1.0874	0.554531	-0.489119	-0.091145	-0.472844	-0.333184	498;498;498;498;498;466;498;498;498;442;498	Q86U86-8	Protein polybromo-1	PBRM1;PBRM1;PBRM1	KKKELARRDDIEDGDSMISSATSDTGSAKRK	54.6	60	-5.4
0.950125	-0.654216	1.70578	1.11899	-0.815971	1.91761	0.553893	0.595766	0.086129	0.0854572	0.313184	0.190264	-0.63694	0.396232	0.104135	51;58;51;51;51;51;51	P18615	Negative elongation factor E	NELFE;NELFE;NELFE;NELFE;NELFE;NELFE;NELFE	SSSSTTSQGGVKRSLSEQPVMDTATATEQAK	54.5333	67.1333	-12.6
0.758033	0.188142	0.587431	1.30481	-0.0406223	1.32685	1.11155	1.14471	0.183111	0.816776	0.849147	0.0656141	0.0911141	-0.353519	-0.117497	13;13;156;13;13;13;13	D6RD44	Transcription elongation factor A protein-like 4	TCEAL4;TCEAL4;TCEAL4;TCEAL4;TCEAL4;TCEAL4	___MEKLYSENEGMASNQGKMENEEQPQDER	54.4667	62.2667	-7.8
0.755836	-0.464271	1.20338	1.21975	0.534579	0.551689	0.983497	0.893096	-0.0861239	0.779961	0.627579	-0.124199	-0.128257	-0.227661	-0.038075	460;485;460;485;465;465;460;460;460;320;89;485;460;485;465;492;465;402;460;485;392;320	Q9ULU4-5;Q9ULU4-7	Protein kinase C-binding protein 1	ZMYND8;ZMYND8;ZMYND8;ZMYND8;ZMYND8;ZMYND8;ZMYND8;ZMYND8	AEKKATSSHFSASEESMDFLDKSTASPASTK	54.4	81	-26.6
0.959623	0.0584615	0.887887	1.09035	0.744707	0.333587	0.364836	0.551876	0.187525	0.769791	0.846734	0.0930596	-0.112889	0.594788	-0.0944654	1152;1152	Q9UQ35	Serine/arginine repetitive matrix protein 2	SRRM2	RFQSDSSSYPTVDSNSLLGQSRLETAESKEK	54	44.5333	9.46667
0.362304	-1.09306	1.47617	1.03677	-0.552904	1.57024	1.05629	0.303618	-0.604539	0.870573	0.609129	-0.436927	0.246825	-0.693986	0.167612	346;380;355;355;355;380	Q5T362	Patatin-like phospholipase domain-containing protein 7	PNPLA7;PNPLA7	GGRPAAAGPLLKRSHSVPAPSIRKQILEELE	54	53.4667	0.533333
1.02155	-0.68496	1.56389	0.377309	-0.600781	0.974954	0.745492	-0.163169	-1.07162	0.981905	0.18262	-0.773626	-0.838929	0.276057	0.297994	9;9;9;9	P60866	40S ribosomal protein S20	RPS20;RPS20;RPS20	_______MAFKDTGKTPVEPEVAIHRIRITL	53.8	35.4	18.4
1.52346	0.292023	1.30733	0.316554	-0.256513	0.57537	0.678276	-0.307969	-1.01296	0.764779	-0.147428	-0.779131	-1.67089	0.845189	0.233829	687;112	Q4KMP7	TBC1 domain family member 10B	TBC1D10B	AAGGAPSPPPPVRRASAGPAPGPVVTAEGLH	53.8	43	10.8
0.847942	0.26002	0.618559	1.65363	1.20867	0.492115	1.06343	1.26872	0.276629	0.992809	1.13147	0.0983737	0.283528	-0.215488	-0.178255	117;117	Q86UE8-2	Serine/threonine-protein kinase tousled-like 2	TLK2	RSVPPVARSSPQHSLSNPLPRRVEQPLYGLD	53.6	35.5333	18.0667
1.40871	0.0307915	1.3419	0.716889	-0.0669041	0.656345	0.217101	0.119484	-0.0689005	0.437614	0.15332	-0.242963	-1.2554	1.19161	-0.174063	835;851;862	Q08AD1-2	Calmodulin-regulated spectrin-associated protein 2	CAMSAP2	DIKESMENPQAKWLKSPTTPIDPEKQWNLAS	53.6	74.7333	-21.1333
0.719782	-1.25792	1.90874	0.891436	0.00468851	0.878097	1.06407	0.553537	-0.490876	0.921669	0.546733	-0.336512	-0.173049	-0.344288	0.154364	15;15	P04792	Heat shock protein beta-1	HSPB1;HSPB1	_MTERRVPFSLLRGPSWDPFRDWYPHSRLFD	53	66.2667	-13.2667
0.952951	0.0090665	0.965181	1.09831	1.02384	0.0558978	0.454544	1.96778	1.5137	0.420384	0.839919	0.432923	-0.113032	0.498407	-1.08078	27;27;27	H0YN26	Acidic leucine-rich nuclear phosphoprotein 32 family member A	ANP32A;ANP32A;ANP32A	RNRTPSDVKELVLDNSRSNEGKLEGLTDEFE	52.8667	57.7333	-4.86667
0.657769	0.070708	0.63285	0.867285	-0.09253	1.04641	1.22458	0.771671	-0.427677	1.22687	0.625967	-0.596048	-0.0318023	-0.566811	-0.168372	604;604;604;535;434;447	Q15424	Scaffold attachment factor B1	SAFB;SAFB;SAFB	SQDRKSASREKRSVVSFDKVKEPRKSRDSES	52.6667	61.6	-8.93333
0.657769	0.070708	0.63285	0.867285	-0.09253	1.04641	1.22458	0.771671	-0.427677	1.22687	0.625967	-0.596048	-0.0318023	-0.566811	-0.168372	601;601;601;532;431;444	Q15424	Scaffold attachment factor B1	SAFB;SAFB;SAFB	ASKSQDRKSASREKRSVVSFDKVKEPRKSRD	52.6667	62.4667	-9.8
1.28705	1.62467	-0.385937	1.25373	1.57517	-0.380679	0.548937	1.16417	0.573425	0.244579	0.740107	0.508861	-0.546943	0.738113	-0.064564	2648	Q9HCU4	Cadherin EGF LAG seven-pass G-type receptor 2	CELSR2	ALTTKSTLTSSYNCPSPYADGRLYQPYGDSA	52.4	56.0667	-3.66667
0.897425	0.269806	0.620465	0.770192	0.0773117	0.666047	0.90821	0.281992	-0.706476	0.950497	0.383674	-0.559525	-0.513751	-0.0107847	0.146951	111;137;111;111;111;111	Q9GZY8-2;Q9GZY8-4;Q9GZY8-5	Mitochondrial fission factor	MFF;MFF	LSERPLDFLDLERPPTTPQNEEIRAVGRLKR	52	47.8	4.2
1.09289	0.932397	0.212209	0.959099	1.32179	-0.337914	1.09564	1.38539	0.293418	1.11228	1.18007	-0.0866687	0.0871812	-0.0027512	-0.380087	268;301	B7ZAP5	Hepatocyte nuclear factor 3-alpha	FOXA1;FOXA1	GAKGGPESRKDPSGASNPSADSPLHRGVHGK	51.9333	57.7333	-5.8
1.09062	1.86269	-0.771547	1.02552	1.06359	-0.0491794	-0.27226	0.401583	0.681939	0.936702	0.877501	-0.0763005	-0.213124	1.36288	-0.758239	1918;2088;2127;775;298	Q8IWI9-3	MAX gene-associated protein	MGA;MGA	VKVEQQKGFDNPEENSSEFPVTFKEESKFEL	51.6667	41.6667	10
1.08282	1.07446	-0.0228121	1.12615	1.48108	-0.169096	0.713054	1.30645	0.548377	0.724983	0.895372	0.226354	-0.187448	0.369766	-0.322023	268;301	B7ZAP5	Hepatocyte nuclear factor 3-alpha	FOXA1;FOXA1	GAKGGPESRKDPSGASNPSADSPLHRGVHGK	51.6	64.8	-13.2
1.79431	-0.0482402	1.78779	0.687796	-0.175131	0.956606	0.0179715	-0.0790196	-0.173758	-0.430072	-0.938569	-0.424948	-2.73288	1.77634	-0.251189	258;258;115;258	O60271-4			HTSLKDELSDVSQGGSKATTPASTANSDVAT	51.2667	37.4667	13.8
1.7339	0.683584	1.03546	0.620601	0.491924	0.00128734	0.791377	0.597771	-0.175475	0.481093	0.321824	-0.111568	-1.41208	0.942523	0.063907	1417;893;571;572;530;13;13;13;13;13;909	J3KP28;Q9HCH5;Q9HCH5-12;Q9HCH5-8	Synaptotagmin-like protein 2	SYTL2;SYTL2;SYTL2;SYTL2;SYTL2;SYTL2	LKRMSKSVPAFLQDESDDRETDTASESSYQL	51.2667	55.6	-4.33333
1.33016	1.13546	0.291042	1.32571	1.1254	0.1254	0.174069	0.574444	0.287714	0.613961	1	0.370162	-0.330156	1.15609	0.082448	62;76;77;76;62	P01106	Myc proto-oncogene protein;N-myc proto-oncogene protein	MYC;MYC;MYC;MYCN	EDIWKKFELLPTPPLSPSRRSGLCSPSYVAV	50.9333	62.5333	-11.6
0.54944	-0.301982	0.80817	1.34205	0.197454	1.21068	1.36277	1.12191	0.0268797	1.33389	1.24422	0.0297281	0.69478	-0.81333	0.0028484	78;78;78;78;84;84;78;78	C9JTM9	Zinc finger protein Helios	IKZF2;IKZF2;IKZF2;ZNFN1A2;IKZF2;IKZF2;IKZF2	KPLSREDEIRGHDEGSSLEEPLIESSEVADN	50.9333	65.6	-14.6667
1.79363	-0.556314	2.20268	0.346682	0.236667	0.0914358	0.655394	-0.0125393	-0.557164	0.819085	0.985716	0.122991	-0.807914	1.13824	0.680155	10;10;10;10;10;10;10;10	Q99576-3		TSC22D3;TSC22D3;TSC22D3;TSC22D3;TSC22D3;TSC22D3;TSC22D3	______MAQSKLDCRSPVGLDCCNCCLDLAH	50.8	45.8667	4.93333
2.65166	0.771838	1.88502	2.0362	1.00833	-1.06999	-0.453296	-0.0633859	0.242399	-0.228221	-0.0711851	0.1704	-2.72285	3.10496	-0.071999	143;143;198;22;22	P26358	DNA (cytosine-5)-methyltransferase 1;Cytosine-specific methyltransferase	DNMT1;DNMT1;DNMT1;DNMT1;DNMT1	PPKPLSKPRTPRRSKSDGEAKPEPSPSPRIT	50.5333	48.3333	2.2
0.864594	0.12603	0.737028	0.941903	0.469995	0.442675	0.763936	0.573291	-0.186317	0.476014	-0.069981	-0.539862	-0.934575	0.100658	-0.353545	86;86;51;86;86	Q15029	116 kDa U5 small nuclear ribonucleoprotein component	EFTUD2;EFTUD2;EFTUD2;EFTUD2	EVYGPEVETIVQEEDTQPLTEPIIKPVKTKK	50.5333	88.8667	-38.3333
3.54845	1.40158	2.1352	-0.084018	-0.115348	0.0193045	0.151646	1.53159	1.38044	0.07825	0.310842	0.119859	-3.23761	3.3968	-1.26058	306;306;306;306	E7EQM6;Q99501	GAS2-like protein 1	GAS2L1;GAS2L1;GAS2L1	FSPQRVSPTTSPRPASPVPGSERRGSRPEMT	50.2667	55	-4.73333
0.945847	1.01252	-0.0364944	0.875118	0.909145	-0.0711439	0.663019	0.936184	0.291836	0.890058	0.675802	-0.111881	-0.270045	0.282828	-0.403717	9;9	Q9H3Y8	Pancreatic progenitor cell differentiation and proliferation factor	PPDPF	_______MAAIPSSGSLVATHDYYRRRLGST	50.2	56.6667	-6.46667
1.76741	0.0198807	1.74038	-0.368475	0.366194	-0.702298	-0.872243	0.83338	1.6813	-1.13283	0.780962	1.97896	-0.986446	2.63965	0.29766	485;485	Q9NQW6;Q9NQW6-2	Actin-binding protein anillin	ANLN	QSTPLKKHQGVSKTQSLPVTEKVTENQIPAK	49.4667	37.2667	12.2
0.463458	-0.262031	0.846774	1.32069	0.360389	0.796936	0.818421	0.530848	-0.235356	1.29553	0.812523	-0.363781	0.349065	-0.354963	-0.128424	195;195	E9PL24		PDE4DIP	YEAICKVPRKVARSISCGPSSRWSTSICTEE	49.4667	52.5333	-3.06667
0.5327	-0.384327	0.967273	1.38549	0.449465	0.803093	1.25116	1.87179	0.621133	-0.322776	-0.488043	-0.164751	-1.02074	-0.71846	-0.785884	134;134;102;102;64	Q86UE8-2	Serine/threonine-protein kinase tousled-like 2	TLK2;TLK2;TLK2	PLPRRVEQPLYGLDGSAAKEATEEQSALPTL	49.3333	43.3333	6
0.708882	-0.134998	0.900856	1.11297	0.755302	0.305648	0.837791	1.11166	0.236526	1.22746	1.10412	-0.102822	0.395238	-0.128909	-0.339348	206;206;206;206	P43243	Matrin-3	MATR3;MATR3;MATR3;MATR3	DRGPSLNPVLDYDHGSRSQESGYYDRMDYED	49.3333	69.2667	-19.9333
1.08622	-0.048105	1.11519	0.513302	0.278647	0.237918	0.535905	0.836967	0.267141	0.533133	0.435983	-0.116773	-0.650232	0.55031	-0.383914	270;270	Q8IWB9	Testis-expressed sequence 2 protein	TEX2	NTGGDSKTAPSSPLTSPSDTRSFFKVPEMEA	49.3333	70.1333	-20.8
0.992221	1.04612	0.0254849	1.02728	1.3317	-0.197363	0.713054	1.30645	0.548377	0.664375	0.877882	0.220849	-0.114339	0.279167	-0.327528	274;307	B7ZAP5	Hepatocyte nuclear factor 3-alpha	FOXA1;FOXA1	ESRKDPSGASNPSADSPLHRGVHGKTGQLEG	49.0667	66.0667	-17
0.868381	-0.0891987	1.10726	1.19823	0.927161	0.171712	0.627468	0.709747	0.16146	0.601106	0.79635	0.2523	-0.0720315	0.240914	0.0908403	554	Q14207	Protein NPAT	NPAT	SLTGKPSKKSQFCENSNDTVKLKINFHGSKS	49.0667	79.4	-30.3333
1.45112	0.816833	0.706644	0.700365	0.35024	0.209903	0.569849	0.547404	-0.0960193	0.453891	0.157455	-0.23975	-1.29367	0.881274	-0.143731	1488	Q9BY89	Uncharacterized protein KIAA1671	KIAA1671	KEDAPQEKERPLQQVSPVASVPWRSHSFCKD	48.8667	47.0667	1.8
0.742958	-0.238743	1.01882	0.744567	0.0338543	0.687925	-1.02953	0.1404	1.08327	-0.22027	-0.498067	-0.267719	-1.24103	1.77249	-1.35099	105;105;105;105;105	P09496-2	Clathrin light chain A	CLTA;CLTA	PTDSYAAISQVDRLQSEPESIRKWREEQMER	48.6	29.2667	19.3333
1.23802	1.47974	-0.193219	1.30781	2.92569	-1.6365	-0.783105	0.373567	1.15716	-0.655521	-0.0227735	0.646098	-1.26079	2.02113	-0.511062	132;99	M0QXZ5	Zinc finger protein 428	ZNF428;ZNF428	RAAQPPAQPCQLCGRSPLGEAPPGTPPCRLC	48.2667	47.6667	0.6
1.48033	1.25115	0.0315723	-0.53235	-0.0878404	-0.278768	-0.305583	0.681812	0.911398	0.574215	0.265892	-0.188402	-1.21444	1.78591	-1.0998	1695;1696;1445;1580;1583;1103	O75179-2	Ankyrin repeat domain-containing protein 17	ANKRD17;ANKRD17;ANKRD17	EGTSNSLSTCTKSGPSPLSSPNGKLTVASPK	48.0667	26.6667	21.4
0.298024	-0.109631	0.397555	1.10452	0.213586	0.981506	1.10475	0.601126	-0.368261	1.0927	0.6947	-0.46928	0.396676	-0.806721	-0.101019	3426	Q09666	Neuroblast differentiation-associated protein AHNAK	AHNAK	SSPKVSMPDVELNLKSPKVKGDLDIAGPNLE	47.9333	42.2667	5.66667
0.941487	0.175808	0.799769	0.782072	0.394219	0.373016	0.995599	1.42372	0.446309	0.752324	0.792641	0.0212021	-0.148845	-0.054112	-0.425107	437;437;437;437;437	P35658-2;P35658-4	Nuclear pore complex protein Nup214	NUP214	LEGERQPKSPGSTPTTPTSSQAPQKLDASAA	47.8667	64.6667	-16.8
1.51282	0.802648	0.711419	0.54426	1.19474	-0.627043	0.297352	0.773453	0.444166	-0.0823282	0.525767	0.621476	-0.987051	1.21547	0.17731	835;550	O94880;O94880-2	PHD finger protein 14	PHF14	KKIPIRNTRTRGRKRSFVPEEEKHEERVPRE	47.6667	54.2	-6.53333
0.019958	-0.207622	0.182409	1.774	0.059349	1.69426	0.513907	0.781324	0.29385	0.923715	0.487265	-0.506281	0.467307	-0.493949	-0.800131	155;101;124	C9JQ48	AN1-type zinc finger protein 3	ZFAND3;ZFAND3;ZFAND3	SLITPTKRSCGTDSQSENEASPVKRPRLLEN	47.5333	29.6	17.9333
0.019958	-0.207622	0.182409	1.774	0.059349	1.69426	0.513907	0.781324	0.29385	0.923715	0.487265	-0.506281	0.467307	-0.493949	-0.800131	160;106;129	C9JQ48	AN1-type zinc finger protein 3	ZFAND3;ZFAND3;ZFAND3	TKRSCGTDSQSENEASPVKRPRLLENTERSE	47.5333	30.3333	17.2
1.25368	1.38604	-0.153203	0.726897	0.420345	0.244757	0.262048	0.225814	-0.0357536	0.461373	0.565334	-0.226373	-0.68835	0.991636	-0.190619	182	Q9NW97	Transmembrane protein 51	TMEM51	LDETTPTSTRADVEASPGNPPDRQNSKLAKR	47.4	30.1333	17.2667
1.00574	-0.796415	1.864	0.479447	-0.271357	0.854639	0.294415	0.566578	-0.0789515	0.123	-0.117643	-0.178249	-1.12338	0.711322	-0.0992975	796;662;473;482	P42566	Epidermal growth factor receptor substrate 15	EPS15;EPS15;EPS15	PCPLPPGKRSINKLDSPDPFKLNDPFQPFPG	47.2667	43.2667	4
0.717388	-0.580143	1.30155	0.742608	0.0354723	0.695596	0.782921	0.333166	-0.445804	0.968978	0.574942	-0.393351	-0.142446	-0.0655331	0.052453	82;82	P04792	Heat shock protein beta-1	HSPB1;HSPB1	AVAAPAYSRALSRQLSSGVSEIRHTADRWRV	47	18.2667	28.7333
1.10095	0.139931	0.990172	0.102222	-0.551284	0.527838	0.133714	-0.933978	-0.974706	0.589818	-0.713881	-1.36088	-1.81483	0.967235	-0.386174	1405;1405;1405;1405	Q13459-2	Unconventional myosin-IXb	MYO9B;MYO9B;MYO9B	KKKPGDASSLPDAGLSPGSQVDSKSTFKRLF	47	57.5333	-10.5333
1.29184	0.111599	1.14924	0.491849	1.07587	-0.602587	-0.0688646	1.43184	1.5012	-0.190673	0.715042	0.919042	-0.576795	1.3607	-0.582158	514;519	Q13470-2	Non-receptor tyrosine-protein kinase TNK1	TNK1	ESVLSLGPRPTGGGSSPPEIRQARAVPQGPP	46.9333	52.0667	-5.13333
0.473441	-0.0554823	0.466758	1.08663	0.424777	0.866988	0.443406	0.410119	0.0197605	0.86999	0.48761	-0.532011	0.0141687	0.0300353	-0.551771	341	O95365	Zinc finger and BTB domain-containing protein 7A	ZBTB7A	SVGRAGAAAGDSDEESRADDKGVMDYYLKYF	46.7333	30.2	16.5333
0.936108	0.751207	0.184425	0.815518	0.87536	-0.124746	0.891475	0.68322	-0.128041	0.999661	1.03648	0.0365295	0.100372	0.044633	0.16457	388	Q9Y4H2	Insulin receptor substrate 2	IRS2	AGAAAAGARPVSVAGSPLSPGPVRAPLSRSH	46.5333	32.4	14.1333
1.63785	-0.614924	2.26504	-0.0634069	0.0829302	-0.220731	-0.656286	2.10119	2.72958	-0.542222	-0.288216	0.181352	-1.92606	2.29413	-2.54823	22	Q9UHD8	Septin-9	40057	GGTRTSSGRLRRLGDSSGPALKRSFEVEEVE	46.5333	55.2	-8.66667
0.898059	0.30067	0.661948	0.88207	0.225908	0.641446	0.630412	0.774844	0.172731	0.398705	1.02154	0.648092	0.123481	0.267647	0.475361	63	P05412	Transcription factor AP-1	JUN	SLKPHLRAKNSDLLTSPDVGLLKLASPELER	46.4667	69.0667	-22.6
1.20988	-0.0899344	1.27298	0.562797	-0.0971058	0.619594	0.805634	0.405873	-0.44033	0.397899	-0.353229	-0.548704	-1.5631	0.404242	-0.108374	320;320;320	Q4ZG55	Protein GREB1	GREB1	NSGPPKKRHKGWSPESPSAPDGGCPQGGGNR	46.1333	45.2	0.933333
1.43615	0.736654	0.60241	-0.169769	0.455339	-0.617909	-0.198952	-0.440573	-0.25128	0.0661567	0.691585	0.736185	-0.74456	1.6351	0.987465	140;140;140;27	Q96F86	Enhancer of mRNA-decapping protein 3	EDC3;EDC3;EDC3;EDC3	SQDVAVSPQQQQCSKSYVDRHMESLSQSKSF	45.9333	29.1333	16.8
1.17524	-0.0883298	1.24201	0.562797	-0.0971058	0.619594	0.805634	0.405873	-0.44033	0.397899	-0.353229	-0.548704	-1.52847	0.369606	-0.108374	317;317;317	Q4ZG55	Protein GREB1	GREB1	ILSNSGPPKKRHKGWSPESPSAPDGGCPQGG	45.8667	30.2667	15.6
0.473441	-0.0554823	0.466758	1.08663	0.424777	0.866988	0.443406	0.410119	0.0197605	0.86999	0.48761	-0.532011	0.0141687	0.0300353	-0.551771	337	O95365	Zinc finger and BTB domain-containing protein 7A	ZBTB7A	QMMSSVGRAGAAAGDSDEESRADDKGVMDYY	45.8667	44.2667	1.6
0.51296	-0.628073	1.09728	0.768154	-0.509629	1.09291	0.60249	0.699321	0.0345265	0.571604	-0.12738	-0.705841	-0.64034	-0.0895293	-0.740368	24;24;87	Q5JWB9	Transmembrane protein 230	TMEM230;TMEM230	ATGIPSSKVKYSRLSSTDDGYIDLQFKKTPP	45.8667	52.5333	-6.66667
0.759913	0.230062	0.548819	1.2357	0.795328	0.283094	0.919475	0.803424	-0.119571	0.628142	0.423203	-0.308591	-0.33671	-0.159562	-0.18902	1301;1308;1308	F5GWX5;Q14839	Chromodomain-helicase-DNA-binding protein 4	CHD4;CHD4	GEEEEVEREIIKQEESVDPDYWEKLLRHHYE	45.5333	34.4	11.1333
0.840948	0.778431	0.083208	0.466169	-0.33083	0.982417	0.682033	-0.0205633	-0.752314	0.987636	-0.15477	-0.938571	-0.995718	0.158915	-0.186257	1200	Q6PL18	ATPase family AAA domain-containing protein 2	ATAD2	QAKDDSQNAIDHKIESDTEETQDTSVDHNET	45.5333	58.5333	-13
0.597496	0.15691	0.367292	1.47282	0.899107	0.533793	1.31727	1.26207	0.215074	1.25355	1.23373	0.0498735	0.636234	-0.719774	-0.1652	141;147;180;193;199;232	E9PRM3	Histone acetyltransferase KAT5	KAT5;KAT5;KAT5	PGRKRKSNCLGTDEDSQDSSDGIPSAPRMTG	45.2	53.2667	-8.06667
1.53577	0.685236	0.881885	0.455444	0.548077	-0.21483	0.630957	0.513248	-0.117186	0.229858	0.480478	0.221242	-1.05529	0.904808	0.338428	1132	Q5JSZ5	Protein PRRC2B	PRRC2B	RPEDCPRAKPRRRVASETHSEGSEYEELPKR	45	50.4667	-5.46667
1.10592	0.656875	0.437696	0.0197384	0.624159	-0.603138	0.0917184	1.99546	1.90421	0.0335833	0.190113	0.279819	-0.915806	1.0142	-1.62439	459;316	R4GMX3	Polycomb complex protein BMI-1	BMI1	SGNHQSSFANRPRKSSVNGSSATSSG_____	44.9333	36.4667	8.46667
1.13354	-0.459968	1.60563	0.63883	-0.176911	0.749589	0.625376	0.302597	-0.293765	-0.104981	-0.40712	-0.307514	-1.54066	0.508163	-0.013749	183;183;142	Q8ND56-2	Protein LSM14 homolog A	LSM14A;LSM14A	QDTRSLKTQLSQGRSSPQLDPLRKSPTMEQA	44.7333	39.8	4.93333
1.00945	0.56571	0.395539	0.647271	1.05999	-0.395929	-0.372077	0.428223	0.156099	-0.0338873	0.399006	0.122614	-0.610439	1.38152	-0.033485	1124;122	Q4ZG55	Protein GREB1	GREB1	STSEKRSPMKRERSRSHDSASSSLSSKASGS	44.6667	44.1333	0.533333
-0.210642	-0.0134725	-0.225001	2.58371	4.21145	-1.64635	4.53499	6.75763	2.22312	0.451695	0.528111	0.0245347	0.738753	-4.74563	-2.19859	952	Q08999	Retinoblastoma-like protein 2	RBL2	KRRNSGSSDSRSHQNSPTELNKDRTSRDSSP	44.6	25.0667	19.5333
1.09074	0.721334	0.350705	0.647148	0.990299	-0.476078	0.409696	0.715104	0.377572	0.896738	1.21118	0.266944	0.120443	0.681041	-0.110628	1366;1366;1366	Q7Z333-3	Probable helicase senataxin	SETX	QRQIRPKSQKNRRRLSDCESTDVKRAGSHTA	44.6	54.6667	-10.0667
1.08391	-0.223906	1.29115	0.351983	0.0719342	0.261464	0.77113	0.428336	-0.342291	0.687493	0.306165	-0.308351	-0.77775	0.312785	0.03394	715;741	B4DH53	Microtubule-associated protein 1S;MAP1S heavy chain;MAP1S light chain	MAP1S;MAP1S	ARRSASPHDVDLCLVSPCEFEHRKAVPMAPA	44.4	39.0667	5.33333
0.107909	-0.461052	0.570466	0.947106	0.71333	0.206451	1.45164	1.06581	-0.38074	1.73768	1.08105	-0.734471	0.973141	-1.34373	-0.353731	802;802;714;802;714;16;802;802;744;745;792;800;727	Q641Q2-2;Q9Y4E1-6	WASH complex subunit FAM21A;WASH complex subunit FAM21B;WASH complex subunit FAM21C	FAM21A;FAM21A;FAM21A;FAM21B;FAM21A;FAM21C;FAM21C	SPWDKGTKPRTKTVLSLFDEEEDKMEDQNII	44.2667	43.4667	0.8
1.07851	-0.203925	1.3129	-0.251006	-1.33727	1.20184	0.0171431	-0.504224	-0.524584	-0.223006	-0.688173	-0.272387	-1.76669	1.06137	0.252197	150;152;94	Q8N9T8	Protein KRI1 homolog	KRI1;KRI1;KRI1	NSDGETSNHRLQETSSQSYVEEQKQLKESFR	44.2	19.5333	24.6667
1.15203	0.38674	0.882959	-0.0843247	0.171934	-0.365135	-0.101118	-0.275724	-0.179908	0.0478138	-0.130811	-0.256712	-1.28284	1.25315	-0.076804	66;66;66	Q96B23-2	Uncharacterized protein C18orf25	C18orf25;C18orf25	VISSMPCLLMELRRDSSESQLASTESDKPTT	44.1333	13.1333	31
0.496743	0.257678	0.218715	1.14791	0.616881	0.502926	-0.638067	2.5554	3.19396	-0.292661	-0.280887	0.0251285	-0.77763	1.13481	-3.16883	658	Q9H1B7	Interferon regulatory factor 2-binding protein-like	IRF2BPL	GSSVHSTTASARRNSSSPVSPASVPGQRRLA	44.1333	31.4	12.7333
0.835717	0.657242	0.190336	0.859836	1.01928	-0.0977833	0.405542	0.708038	0.295595	0.795852	0.668026	0.00329005	-0.16769	0.430175	-0.292305	410;401;314	P08621	U1 small nuclear ribonucleoprotein 70 kDa	SNRNP70	GGGGQDNGLEGLGNDSRDMYMESEGGDGYLA	44.0667	54.2	-10.1333
1.26149	0.17817	0.988018	0.0664606	-0.656167	0.663692	-0.392426	-0.539419	-0.24975	-0.077308	-0.525761	-0.525596	-1.78725	1.65392	-0.275846	1177;1177;131	Q9NTI5-2	Sister chromatid cohesion protein PDS5 homolog B	PDS5B;PDS5B	SNPSSPGRIKGRLDSSEMDHSENEDYTMSSP	43.9333	18.6667	25.2667
2.27251	0.488227	1.8871	0.588887	1.84085	-1.37197	0.0448455	2.72399	2.68726	0.353978	2.99172	2.65214	0.719206	2.22767	-0.03512	424;424;424;328	Q9UQ35	Serine/arginine repetitive matrix protein 2	SRRM2;SRRM2;SRRM2	PEKLPQSSSSESSPPSPQPTKVSRHASSSPE	43.8667	54.9333	-11.0667
0.57815	-0.196083	0.777933	1.12284	0.558431	0.543976	0.70844	0.812555	0.179276	0.749605	0.662847	-0.0912835	0.0846974	-0.13029	-0.27056	142;142;142	Q92785	Zinc finger protein ubi-d4	DPF2;DPF2;DPF2	PLEKRGAPDPRVDDDSLGEFPVTNSRARKRI	43.8	54.8667	-11.0667
0.904804	-0.0442909	0.943184	-0.107732	0.726458	-0.8174	-0.70594	2.79868	3.50512	-0.66158	0.20596	0.869247	-0.698844	1.61074	-2.63587	705;731	B4DH53	Microtubule-associated protein 1S;MAP1S heavy chain;MAP1S light chain	MAP1S;MAP1S	GLSLPLRGPRARRSASPHDVDLCLVSPCEFE	43.7333	29.7333	14
0.936108	0.751207	0.184425	0.815518	0.87536	-0.124746	0.891475	0.68322	-0.128041	0.999661	1.03648	0.0365295	0.100372	0.044633	0.16457	391	Q9Y4H2	Insulin receptor substrate 2	IRS2	AAAGARPVSVAGSPLSPGPVRAPLSRSHTLS	43.6667	46	-2.33333
-0.725033	-1.21547	0.475554	0.974303	0.318582	0.637124	1.01976	0.669022	-0.423799	1.04274	0.671768	-0.290863	1.3968	-1.74479	0.132936	129	J3KNL6		SEC16A	LTQPRAHASPFSGALTPSAPPGPEMNRSAEV	43.6667	55.1333	-11.4667
1.03239	-0.0616773	1.09639	0.564037	0.147576	0.398875	0.64864	0.254815	-0.374785	0.578177	0.334893	-0.349262	-0.6975	0.383753	0.025523	406;406	Q99569;Q99569-2	Plakophilin-4	PKP4	ASQHSQLGQDLRSAVSPDLHITPIYEGRTYY	43.4	55.6667	-12.2667
1.97534	0.974263	1.02567	0.572885	0.753992	-0.117493	-1.19383	-0.969076	0.064822	0.448786	0.352766	-0.143909	-1.62258	3.16917	-0.208731	1008;1042	O15164-2	Transcription intermediary factor 1-alpha	TRIM24	DSDDDFVQPRKKRLKSIEERQLLK_______	43.1333	40	3.13333
1.24001	0.480565	0.80812	0.017929	0.208733	-0.241179	0.567441	0.685115	0.314177	0.3437	0.569134	0.242416	-0.670872	0.672565	-0.071761	475;413;378;444;53	Q9H4G0;Q9H4G0-2;Q9H4G0-3;Q9H4G0-4	Band 4.1-like protein 1	EPB41L1;EPB41L1	ESGGQRSEAEEGEVRTPTKIKELKFLDKPED;ESGGQRSEAEEGEVRTPTKIKELKPEQETTP	43.0667	44.2667	-1.2
0.454664	-0.666309	1.10011	0.979743	-0.012903	0.951053	0.779358	0.668735	-0.0944552	0.768426	0.505738	-0.0633277	0.0510743	-0.324694	0.0311275	182;182;182;182;105;105	Q16539-3	Mitogen-activated protein kinase 14	MAPK14;MAPK14;MAPK14	LDFGLARHTDDEMTGYVATRWYRAPEIMLNW	43.0667	67.2667	-24.2
1.7783	0.148565	1.61505	-0.0188516	0.901432	-0.968696	-0.108159	0.687625	0.737839	-0.499549	0.179972	0.683465	-1.59833	1.88646	-0.0543735	21;21	Q09161	Nuclear cap-binding protein subunit 1	NCBP1;NCBP1	HSDENDGGQPHKRRKTSDANETEDHLESLIC	42.9333	42.6	0.333333
0.732698	0.401636	0.311767	0.894865	0.638515	0.253935	1.06412	0.911304	-0.18879	1.04781	0.998817	-0.0956779	0.266119	-0.331422	0.0931121	376;219	O60239	SH3 domain-binding protein 5	SH3BP5	MFPVLGPRSECSGASSPECEVERGDRAEGAE	42.8	30.4667	12.3333
1.35968	0.392902	1.04302	-0.0053159	2.97457	-2.85721	0.137986	3.38031	3.24284	0.209379	2.30902	2.38271	0.949336	1.2217	-0.86013	629;654;666;668;669;689;697;295;316;351;380;384;448;623;646;654;161;245;37;216	P16070-8	CD44 antigen	CD44;CD44;CD44;CD44;CD44;CD44	LVINSGNGAVEDRKPSGLNGEASKSQEMVHL	42.8	41.4667	1.33333
1.25076	0.183464	1.06746	-0.8161	-0.644115	-0.190577	0.461601	1.06293	0.553272	-0.00694788	0.233725	0.253912	-1.01704	0.78916	-0.29936	2328	Q09472	Histone acetyltransferase p300	EP300	VPSPRPQSQPPHSSPSPRMQPQPSPHHVSPQ	42.8	65.4667	-22.6667
0.702203	-0.0492895	0.631246	0.950888	0.463857	0.41636	0.87053	0.261435	-0.878102	0.621416	0.0877293	-0.525353	-0.614474	-0.168327	0.352749	339;350;398	Q9P206	Uncharacterized protein KIAA1522	KIAA1522	HSASPASVRSLGRFSSVSSPQPRSRHPSSSS	42.5333	40.0667	2.46667
-0.0961597	-0.152752	0.0241822	3.73228	0.0241072	3.68953	0.432029	0.279736	-0.125995	1.22742	0.37042	-0.871207	0.46658	-0.528189	-0.745212	2082	Q9BYW2	Histone-lysine N-methyltransferase SETD2	SETD2	KQTQNKEKRKRRSSLSPPSSAYERGTKRPDD	42.3333	15.4	26.9333
0.299737	-0.203839	0.464461	1.33764	0.846296	0.39451	0.705439	1.06621	0.278637	1.09406	0.809329	-0.178749	0.509592	-0.405702	-0.457386	288;140;126	O94888	UBX domain-containing protein 7	UBXN7;UBXN7;UBXN7	KKCARSESLIDASEDSQLEAAIRASLQETHF	42.2	38.8	3.4
0.855729	0.206972	0.580188	0.73712	0.291301	0.371873	0.941108	0.282117	-0.594457	0.919416	0.363434	-0.553945	-0.492295	-0.0853795	0.040512	112;138;112;112;112;112	Q9GZY8-2;Q9GZY8-4;Q9GZY8-5	Mitochondrial fission factor	MFF;MFF	SERPLDFLDLERPPTTPQNEEIRAVGRLKRE	42.1333	45.8667	-3.73333
1.12441	0.0320802	1.13423	0.289024	0.48098	-0.123921	0.84987	0.564041	-0.246919	0.854999	0.744987	0.052037	-0.379423	0.274539	0.298956	268	P50616	Protein Tob1	TOB1	PPPPQQQQQQKTSALSPNAKEFIFPNMQGQG	42.1333	62.2667	-20.1333
0.934457	0.686123	0.310411	0.644003	0.586573	0.0387957	0.5595	0.16858	-0.395114	1.157	0.476668	-0.416399	-0.457789	0.374957	-0.021285	411;411	Q9ULJ3	Zinc finger and BTB domain-containing protein 21	ZBTB21	DDRPQVLQPHRLRSFSASQSTDREGASPVTE	42.0667	45.2667	-3.2
-1.26136	-0.022389	-0.995291	3.12002	0.133669	2.96777	0.829086	0.477061	-0.247677	0.877344	0.33451	-0.529497	1.59587	-2.09044	-0.28182	327	O94782	Ubiquitin carboxyl-terminal hydrolase 1	USP1	ESPPKIIPKYISENESPRPSQKKSRVKINWL	42	20.7333	21.2667
1.55151	0.376585	1.21839	-0.0395122	0.10326	-0.101805	0.417281	-0.23873	-0.170377	0.369742	0.459222	0.102746	-1.09229	1.13423	0.273123	1382;1382	Q9UQ35	Serine/arginine repetitive matrix protein 2	SRRM2	PSLDMKEQSTRSSGHSSSELSPDAVEKAGMS	41.8667	27.3333	14.5333
-0.582036	-0.64802	0.172281	1.39704	0.367473	0.965935	0.671565	0.416293	-0.179639	1.06376	0.812335	-0.170451	1.39437	-1.2536	0.009188	410;410;410;410	F8VSE7	Transcription factor E2F7	E2F7;E2F7	GQIQVCAKQKLARHGSFNTVQASERIQRKVN	41.6667	28.4667	13.2
1.28863	1.06093	0.212873	0.343036	0.0652169	0.126432	-0.0691857	0.331231	0.470995	-0.0514606	0.193353	0.073145	-1.09528	1.35782	-0.39785	447;447	Q99569;Q99569-2	Plakophilin-4	PKP4	TVELQGSQTALYRTGSVGIGNLQRTSSQRST	41.5333	18.1333	23.4
1.16086	0.434884	0.686965	-0.42543	0.323336	-0.612337	-0.245712	0.744799	0.87473	-0.300245	0.0509418	0.230323	-1.10992	1.40657	-0.644407	118	P29966	Myristoylated alanine-rich C-kinase substrate	MARCKS	VEKEAPAEGEAAEPGSPTAAEGEAASAASST	41.5333	33.8	7.73333
0.740445	-0.248414	1.09056	1.66843	0.709835	0.947407	0.770588	1.30109	0.413935	0.922996	0.59016	-0.262505	-0.150285	-0.0301435	-0.67644	34;34;34;34;34;34;34	Q86UE8-2	Serine/threonine-protein kinase tousled-like 2	TLK2;TLK2;TLK2;TLK2;TLK2	RFTGVGVSKGPLNSESSNQSLCSVGSLSDKE	41.4	72.9333	-31.5333
1.07889	0.0331934	1.05031	0.169774	-0.178142	0.323199	-0.446296	0.133846	0.622107	-0.224992	-0.475122	-0.404705	-1.55402	1.52519	-1.02681	45;45;45;45	Q14669-3		TRIP12;TRIP12;TRIP12	IGGRSHLGQAKHKGYSPPESRKSNSKAPKVQ	41.2	16.8667	24.3333
1.18463	0.27846	0.823279	0.561619	0.482515	0.0642215	0.772346	1.09425	0.330029	0.481269	0.714197	0.178906	-0.470434	0.412284	-0.151123	856;507;782	A7KAX9	Rho GTPase-activating protein 32	ARHGAP32;ARHGAP32	SQCQTPGSTASSEPVSPLQEKLSPFFTLDLS	41.2	63.8667	-22.6667
2.60297	0.112871	2.49479	-0.153354	-0.16661	0.0647772	0.154491	0.658547	0.504593	-0.120073	0.20986	0.343271	-2.39311	2.44848	-0.161322	96;96;96	O43399-5	Tumor protein D54	TPD52L2	LGLSTLGELKQNLSRSWHDVQVSSAYVKTSE	41.1333	34.9333	6.2
1.81974	-0.224221	2.05544	-0.0793216	3.25329	-3.35124	-1.73986	-1.0312	0.709115	-0.318539	0.410792	0.742754	-1.40895	3.5596	0.033639	456;456;456;360	Q9UQ35	Serine/arginine repetitive matrix protein 2	SRRM2;SRRM2;SRRM2	PKPAPAPGSHREISSSPTSKNRSHGRAKRDK	40.9333	41.2	-0.266667
0.337995	-0.249169	0.57454	1.47987	1.15801	0.0269397	0.753396	0.975048	0.287871	0.88591	0.674887	-0.0110183	0.336892	-0.415401	-0.29889	207	Q14151	Scaffold attachment factor B2	SAFB2	ETSSLNFKVTPDIEESLLEPENEKILDILGE	40.6667	35.9333	4.73333
0.97994	0.209742	0.651844	-0.124777	0.125842	-0.159256	-0.888538	-0.989578	-0.0734351	-0.0932483	-0.326133	-0.111542	-1.30607	1.86848	-0.0381069	66;66;66	Q96B23-2	Uncharacterized protein C18orf25	C18orf25;C18orf25	VISSMPCLLMELRRDSSESQLASTESDKPTT	40.6	10.7333	29.8667
0.917861	0.510663	0.106401	0.286891	0.0496875	0.0665947	0.321724	0.701218	0.37999	0.542349	0.952434	0.419832	0.034573	0.596137	0.039842	1335	Q9UKK3	Poly [ADP-ribose] polymerase 4	PARP4	APAVGSYLPPTARAHSPASLSFASYRQVASF	40.3333	34.4667	5.86667
1.01733	1.98355	-1.07499	0.70765	0.264875	0.383044	0.270532	0.233346	-0.0879865	0.286273	0.00394411	-0.291425	-1.01338	0.746795	-0.203438	342;353;401	Q9P206	Uncharacterized protein KIAA1522	KIAA1522	SPASVRSLGRFSSVSSPQPRSRHPSSSSDTW	40	22.7333	17.2667
1.22028	0.0820857	1.13113	0.242485	0.224931	-0.0953161	-0.164549	0.942713	1.4442	-0.165203	0.89138	1.00531	-0.3289	1.38483	-0.43889	642;642;642	Q7Z333-3	Probable helicase senataxin	SETX	MGKTSRKDMHCLEASSPTFSKEPMKVQDSVL	39.9333	38.4	1.53333
0.848004	0.529386	0.339729	0.965141	1.05926	-0.0883087	-0.07278	0.372965	0.480026	0.499243	0.696796	0.223935	-0.151208	0.920784	-0.256091	16;16;16;16;16;16	P78347-4;Q86U51	General transcription factor II-I	GTF2I;GTF2I;GTF2I	MAQVAMSTLPVEDEESSESRMVVTFLMSALE	39.9333	51.2	-11.2667
1.17652	0.256412	0.909098	-0.0764704	0.489663	-0.589297	0.286935	-0.00167579	-0.27793	0.415086	0.0488184	-0.214716	-1.1277	0.889585	0.063214	298;305;79	Q4G0J3	La-related protein 7	LARP7;LARP7	EASSLPEVRTGKRKRSSSEDAESLAPRSKVK	39.8667	18	21.8667
1.56006	0.462047	1.10887	0.129641	-0.026063	0.0749011	0.247938	0.0987794	-0.135993	0.39333	0.0966934	-0.24132	-1.46337	1.31212	-0.105327	2129;2217;2217;2471;2471;285	I3L2T4;O15417	BAH and coiled-coil domain-containing protein 1;Trinucleotide repeat-containing gene 18 protein	BAHCC1;BAHCC1;BAHCC1;TNRC18;TNRC18;TNRC18	AGGEFLVKLDHEGVTSPKNKTCKALLMGDKD;EEAELLVKLDHEGVTSPKSKKAKEALLLRED	39.8667	20.2667	19.6
0.838489	0.951801	-0.128412	1.01454	0.604943	0.253361	0.435429	0.554885	0.100808	0.544544	0.361056	-0.134515	-0.477433	0.40306	-0.235323	574;210;546;431;454;334;173;123	Q9BV36;Q9BV36-2	Melanophilin	MLPH;MLPH;MLPH;MLPH;MLPH;MLPH	GKDDDSFDRKSVYRGSLTQRNPNARKGMASH	39.7333	24.2	15.5333
0.982122	0.0111853	1.04678	0.391499	-0.183248	0.56949	0.0830743	0.106861	0.1055	0.196155	-0.0534469	-0.19688	-1.03557	0.899047	-0.30238	480;480;20	Q5JSZ5;Q5JSZ5-5	Protein PRRC2B	PRRC2B;PRRC2B	PDYQKSSMGSMFRQQSIEDKEDKPPPRQKFI	39.7333	39	0.733333
1.08076	-0.0433685	1.09415	0.541744	1.0381	-0.51496	0.186586	0.39873	0.157548	0.17063	0.309414	0.101598	-0.771348	0.894177	-0.05595	662;402	Q12929	Epidermal growth factor receptor kinase substrate 8	EPS8;EPS8	VSKVPANITRQNSSSSDSGGSIVRDSQRHKQ	39.5333	41.1333	-1.6
0.413881	0.258901	0.333228	1.14595	0.667501	0.262091	0.865387	1.15791	0.235063	1.04983	0.939071	-0.15272	0.52519	-0.451506	-0.387783	819;872;892;99;149	P04035-2	3-hydroxy-3-methylglutaryl-coenzyme A reductase	HMGCR;HMGCR;HMGCR	LAAGHLVKSHMIHNRSKINLQDLQGACTKKT	39.5333	42.4	-2.86667
1.30807	-0.136086	1.42467	-0.0145444	-0.350349	0.50023	-0.121844	-0.340778	-0.341827	-0.0418486	-0.670551	-0.395556	-1.97862	1.42991	-0.053729	311;441;444;1127;270	B3KVH1	Protein Wiz	WIZ;WIZ;WIZ	KMMGGAGPGSSLEARSPSDLHISPLAKKLPP	39.4	9.06667	30.3333
1.09678	0.897687	0.229689	0.0145903	0.0242429	-0.036189	-0.0338647	-0.256081	-0.221732	0.0373666	-0.294161	-0.31823	-1.39095	1.13065	-0.096498	35	Q8IY18	Structural maintenance of chromosomes protein 5	SMC5	LPRDPSSEVPSKRKNSAPQLPLLQSSGPFVE	39.4	17.8667	21.5333
0.227771	0.0862003	0.185905	0.839622	0.10505	0.705337	0.00801593	1.71299	1.69498	0.567645	0.685906	0.186389	0.458135	0.219755	-1.50859	468	Q9Y6M5	Zinc transporter 1	SLC30A1	APSGKDAEKTPAVSISCLELSNNLEKKPRRT	39.2	13.8	25.4
1.15292	1.53449	-0.347123	0.115017	-0.422229	0.470326	-0.482369	0.0498304	0.873629	-0.667357	0.0782519	0.620486	-1.07467	1.63529	-0.253143	745;973	H0Y3K4;Q96EV2	RNA-binding protein 33	RBM33;RBM33	DTKPGVKRTVTHRTNSGGGDGPHISSKVRVI	39.2	22.9333	16.2667
1.36546	1.46235	-0.083919	0.268427	0.315033	-0.0949847	1.83805	-0.0116948	-1.84922	0.678678	-0.0301961	-0.695512	-1.39566	-0.472585	1.15371	996;1048	Q70E73	Ras-associated and pleckstrin homology domains-containing protein 1	RAPH1;RAPH1	IKSSSGAEHPEPKRPSVDSLVSKFTPPAESG	38.4667	20.8667	17.6
0.641875	-0.303269	0.874159	0.894657	0.283378	0.62101	0.483662	0.383988	-0.125431	0.349418	-0.0119135	-0.354906	-0.653788	0.158213	-0.229475	316;379;354;379;379;27;340	O15013-7	Rho guanine nucleotide exchange factor 10	ARHGEF10;ARHGEF10;ARHGEF10	TRAAVKRGRSFIRTKSLIAQDHRSSLEEEQN	38.4	35.2	3.2
1.43936	0.92889	0.478536	0.312209	0.660528	-0.422446	0.304062	0.390972	0.13437	0.147975	0.347591	0.179775	-1.09177	1.1353	0.045405	374;404;404;427;427;30	B4DLT4	Ribosomal protein S6 kinase beta-1	RPS6KB1;RPS6KB1;RPS6KB1;RPS6KB1	TYVAPSVLESVKEKFSFEPKIRSPRRFIGSP	38.4	37.7333	0.666667
1.21324	0.292336	0.903478	-0.0764704	0.489663	-0.589297	0.540403	0.227896	-0.317606	0.386672	0.168805	-0.1179	-1.04443	0.672835	0.199706	299;306;80	Q4G0J3	La-related protein 7	LARP7;LARP7	ASSLPEVRTGKRKRSSSEDAESLAPRSKVKK	38.3333	19.1333	19.2
1.56759	0.324057	1.21625	0.112967	0.0104593	0.124013	0.369346	0.0403269	-0.222812	0.171405	0.0118638	-0.195607	-1.55572	1.19824	0.027205	987;1021;859;775;859	Q9C0H9-5	SRC kinase signaling inhibitor 1	SRCIN1;SRCIN1;SRCIN1	GQKAAPRTEPSGRRGSDELTVPRYRTEKPSK	38.3333	29.6667	8.66667
0.823976	0.942927	-0.0722784	0.74451	1.32956	-0.994497	0.738964	0.738928	0.0681943	0.781456	0.825103	-0.0127913	0.0011272	0.0850118	-0.0809856	240;182;200;240	Q9UKV3-5;S4R3H4	Apoptotic chromatin condensation inducer in the nucleus	ACIN1;ACIN1	ERRSSRVRQARAAKLSEGSQPAEEEEDQETP	38.3333	53.6667	-15.3333
1.24994	0.328292	0.89786	-0.0764704	0.489663	-0.589297	0.607038	0.227896	-0.446391	0.329036	0.242727	-0.1179	-1.00722	0.642907	0.328491	300;307;81	Q4G0J3	La-related protein 7	LARP7;LARP7	SSLPEVRTGKRKRSSSEDAESLAPRSKVKKI	38.2	27.2	11
0.876378	0.723542	0.154436	0.675755	0.714891	-0.0588229	1.12012	0.898375	-0.307578	0.814242	0.949188	0.056116	0.0728095	-0.243742	0.363694	594	Q9Y4H2	Insulin receptor substrate 2	IRS2	TTPARQRPVPQPSSASLDEYTLMRATFSGSA	38.2	59	-20.8
0.864902	0.074465	0.686158	0.310265	0.11759	0.174124	0.198018	0.125962	-0.0715557	0.560078	-0.049679	-0.302796	-0.914581	0.666884	-0.23124	1154	Q9BY89	Uncharacterized protein KIAA1671	KIAA1671	GPRPQSNWKESANKMSPSGGAPQTTPTLRSR	38.1333	15.1333	23
2.13109	-0.271318	2.50268	-1.09004	-1.32027	0.211623	0.240241	0.0303437	-0.201779	0.144669	0.318202	0.179445	-1.81289	1.89085	0.381224	3556;3557;2926;3446;2287;3416	Q96Q15;Q96Q15-2	Serine/threonine-protein kinase SMG1	SMG1;SMG1;SMG1	AVRSNTGQKTQPDVMSQNARKLIQKNLATSA	38.1333	21.2	16.9333
0.773654	0.504691	0.296009	0.633407	0.271069	0.469544	1.04575	0.669118	-0.384309	0.950346	0.686537	-0.384599	-0.087117	-0.272096	-0.00029	73;100	P05412;P17535	Transcription factor AP-1;Transcription factor jun-D	JUN;JUND	DGLLASPDLGLLKLASPELERLIIQSNGLVT;SDLLTSPDVGLLKLASPELERLIIQSSNGHI	38.1333	66.4	-28.2667
1.00511	0.277291	0.737979	-0.199095	-0.200034	0.00664155	0.555241	0.668128	0.169634	0.265456	-0.0877414	-0.357257	-1.09286	0.449873	-0.526891	417;380;380;101;74;51	Q14247	Src substrate cortactin	CTTN;CTTN;CTTN;CTTN	PPVSPAPQPTEERLPSSPVYEDAASFKAELS	38	21.8667	16.1333
0.994787	2.09989	-1.11994	-0.297914	0.328955	-0.645485	1.24338	2.02202	0.779171	-0.221875	-0.339933	-0.104718	-1.33472	-0.248593	-0.883889	1115;1115;1115;1115	Q13459-2	Unconventional myosin-IXb	MYO9B;MYO9B;MYO9B	EPEVQPSDRSPLEHSSPEKEAPSPEKTLPPQ	38	26.7333	11.2667
0.451368	0.307366	0.0631204	0.841971	0.465559	0.342394	1.19151	0.842582	-0.521428	1.05898	0.487954	-0.478778	0.0365856	-0.740142	0.04265	661;624	Q9NQW6;Q9NQW6-2	Actin-binding protein anillin	ANLN	GKFQRTRVPRAESGDSLGSEDRDLLYSIDAY	37.9333	41	-3.06667
0.735519	0.446092	0.361451	0.796759	0.91531	-0.128349	0.429986	-0.00367402	-0.375678	0.547067	0.0344548	-0.475716	-0.701064	0.305533	-0.100038	1085;1159;1493;1493;1493;1493;1493;1208;1208	E9PMS6	LIM domain only protein 7	LMO7;LMO7;LMO7;LMO7;LMO7;LMO7	TPLHNDNSWIRQRSASVNKEPVSLPGIMRRG	37.8667	34.3333	3.53333
1.55486	0.00230798	1.4068	-0.114701	-0.230614	0.104763	-0.0396425	0.405106	0.433272	0.0495836	0.257341	0.167516	-1.29752	1.5945	-0.265756	712;163	Q9C0C2	182 kDa tankyrase-1-binding protein	TNKS1BP1	GGARRGAGAELKDTQSPSTCSEGLLGWSQKD	37.8	21.9333	15.8667
0.739885	0.367891	0.344029	0.811244	0.354341	0.356898	0.33489	-0.308686	-0.575883	0.452404	-0.160261	-0.484108	-0.900146	0.404995	0.091775	29;29;29	Q15311	RalA-binding protein 1	RALBP1;RALBP1;RALBP1	EHRRVEHGSGLTRTPSSEEISPTKFPGLYRT	37.6667	27.8	9.86667
1.60106	0.297343	1.28891	0.387525	0.0332893	0.331382	1.2846	-0.0383651	-1.25265	0.183107	-0.472218	-0.649111	-2.07328	0.31646	0.603539	5746	Q09666	Neuroblast differentiation-associated protein AHNAK	AHNAK	SPEASISGSKGDLKSSKASLGSLEGEAEAEA	37.6	32.0667	5.53333
1.60106	0.297343	1.28891	0.387525	0.0332893	0.331382	1.2846	-0.0383651	-1.25265	0.183107	-0.472218	-0.649111	-2.07328	0.31646	0.603539	5745	Q09666	Neuroblast differentiation-associated protein AHNAK	AHNAK	GSPEASISGSKGDLKSSKASLGSLEGEAEAE	37.6	32.2	5.4
1.1379	-0.338863	1.32758	0.266263	-0.13384	0.265583	0.874877	0.222164	-0.439161	0.0987633	-1.0547	-0.771149	-2.1926	0.263024	-0.331988	3041;2681	P46013;P46013-2	Antigen KI-67	MKI67	PASKKQRVAPRARGKSSEPVVIMKRSLRTSA	37.5333	27.6667	9.86667
0.58143	0.194998	0.442183	0.832378	0.594378	0.180655	0.9106	0.632195	-0.27895	0.91426	0.499785	-0.406068	-0.0816454	-0.32917	-0.127119	604;604;604;535;434;447	Q15424	Scaffold attachment factor B1	SAFB;SAFB;SAFB	SQDRKSASREKRSVVSFDKVKEPRKSRDSES	37.4667	54.6	-17.1333
0.143711	0.032079	0.0967636	2.05703	1.94997	0.0884518	1.46456	0.940396	-0.535935	0.632714	-0.359325	-0.910729	-0.503036	-1.32085	-0.374794	517	Q9NQW6	Actin-binding protein anillin	ANLN	SSTEPKGFTECEMTKSSPLKITLFLEEDKSL	37.1333	26.1333	11
0.781769	0.278488	0.585686	0.804513	0.620749	0.165157	-0.18437	0.0240825	0.168711	-0.139669	0.0403871	0.219961	-0.741382	0.966138	0.0512493	346;346;346	Q5T1M5;Q5T1M5-2	FK506-binding protein 15	FKBP15	IPFKSGEPALRTKSNSLSEQLAINTSPDAVK	37.1333	34.8	2.33333
0.696947	0.894709	-0.297443	0.667518	0.526855	0.0802	1.49145	1.44476	-0.0462101	0.0669115	-0.152837	-0.134117	-0.849784	-0.794503	-0.0879069	718;691;703;736;627;690	Q6P996	Pyridoxal-dependent decarboxylase domain-containing protein 1	PDXDC1;PDXDC1;PDXDC1;PDXDC1;PDXDC1;PDXDC1	GQKPFKRSLRGSDALSETSSVSHIEDLEKVE	37.1333	36.6667	0.466667
0.964303	-0.0315718	1.00844	0.584898	0.204544	0.332191	0.262728	0.325532	0.0555488	0.162685	0.0297505	-0.0943874	-0.934552	0.701575	-0.149936	836;287	Q9C0C2	182 kDa tankyrase-1-binding protein	TNKS1BP1	QDRVVGKPAQLGTQRSQEADVQDWEFRKRDS	37	26.4667	10.5333
1.3793	-0.25093	1.65662	-0.48427	-0.982127	0.478961	0.242083	-0.325453	-0.567051	-0.154617	-0.324762	-0.0653995	-1.70406	1.13722	0.501651	791;804;626;488;372	Q9UL03-3	Integrator complex subunit 6	INTS6;INTS6;INTS6;INTS6	PASSLNKGKKLMHCRSHEEVNTELKAQIMKE	36.9333	28.6667	8.26667
0.561515	-0.517558	0.986145	0.598406	-0.36976	0.914153	0.889603	0.220597	-0.751951	1.01591	0.598437	-0.531068	0.036922	-0.328088	0.220883	61;61;77;61;61	O14733	Dual specificity mitogen-activated protein kinase kinase 7	MAP2K7;MAP2K7	PLANDGGSRSPSSESSPQHPTPPARPRHMLG	36.9333	47.6667	-10.7333
0.780379	-0.0477176	0.803454	0.00894439	-0.0691744	0.137529	-0.0726156	-0.313238	-0.338882	0.700854	0.0692946	-0.436992	-0.711085	0.852995	-0.09811	516;400	Q9Y6G9	Cytoplasmic dynein 1 light intermediate chain 1	DYNC1LI1;DYNC1LI1	RITRKPVTVSPTTPTSPTEGEAS________	36.8667	11.1333	25.7333
0.823526	0.273726	0.540988	0.419685	0.657729	-0.17452	0.667523	0.916718	0.18949	0.977038	1.22742	0.173618	0.403894	0.156003	-0.015872	657	Q9H1B7	Interferon regulatory factor 2-binding protein-like	IRF2BPL	DGSSVHSTTASARRNSSSPVSPASVPGQRRL	36.8667	52.6	-15.7333
0.881696	-0.576739	1.41381	0.295327	-0.202382	0.461685	0.401298	-0.169474	-0.446713	0.598551	-0.0417085	-0.271162	-0.923405	0.480398	0.175551	172;123;37	O43395	U4/U6 small nuclear ribonucleoprotein Prp3	PRPF3;PRPF3;PRPF3	KKQLSFISPPTPQPKTPSSSQPERLPIGNTI	36.8	17.2667	19.5333
0.678609	-0.403697	1.08584	-0.138942	-0.982673	0.764941	0.183171	0.610328	0.449707	-0.157642	-0.437975	-0.168005	-1.11658	0.495439	-0.617711	377;377;377	Q8N1G0	Zinc finger protein 687	ZNF687;ZNF687	GAFLAEASLLKLSPATPTSEGPKVVSVQLGD	36.8	29.2667	7.53333
1.39227	-0.0995192	1.50034	-0.187259	0.041811	-0.238968	0.385488	-0.19859	-0.603323	0.0637615	-0.0140238	-0.0644642	-1.40629	1.00678	0.538859	116	Q92618	Zinc finger protein 516	ZNF516	PLGEMRASEGLDACASPTKSASACNRLLNGA	36.8	34.0667	2.73333
0.05866	0.00874285	0.0449995	1.27286	0.194313	1.14587	0.337598	0.0846503	-0.23563	0.386969	-0.0755275	-0.430122	-0.134188	-0.278938	-0.194492	1479	Q15648	Mediator of RNA polymerase II transcription subunit 1	MED1	ESESGSSIAEKSYQNSPSSDDGIRPLPEYST	36.7333	9.06667	27.6667
-0.210642	-0.0134725	-0.225001	2.58371	4.21145	-1.64635	4.53499	6.75763	2.22312	0.451695	0.528111	0.0245347	0.738753	-4.74563	-2.19859	948	Q08999	Retinoblastoma-like protein 2	RBL2	KGKRKRRNSGSSDSRSHQNSPTELNKDRTSR	36.7333	19.1333	17.6
1.10075	-0.011331	1.10847	-0.208917	0.108779	-0.175094	0.208212	0.12009	-0.0503515	0.0844803	0.280302	0.163836	-0.820445	0.892535	0.214188	306;308;312;123;202	Q9UI08	Ena/VASP-like protein	EVL;EVL;EVL;EVL	KKEDESQMEDPSTSPSPGTRAASQPPNSSEA	36.7333	23.0667	13.6667
1.20655	0.602396	0.596191	0.361326	0.297046	0.0185202	0.27273	0.390043	0.104378	0.232006	0.0311051	-0.10935	-1.17545	0.933825	-0.213728	385;413	Q13188	Serine/threonine-protein kinase 3;Serine/threonine-protein kinase 3 36kDa subunit;Serine/threonine-protein kinase 3 20kDa subunit	STK3;STK3	EDEEEEDGTMKRNATSPQVQRPSFMDYFDKQ	36.6667	25.4667	11.2
0.929326	0.476609	0.519571	0.493974	0.719764	-0.211021	0.675212	0.933795	0.286073	0.606786	1.11834	0.314724	0.189013	0.254114	0.028651	446;457	Q53EL6-2	Programmed cell death protein 4	PDCD4	QLRDLCPSRGRKRFVSEGDGGRLKPESY___	36.6667	59.0667	-22.4
-0.0721617	-0.379388	0.454774	2.17288	1.16012	0.76877	-0.133533	0.974033	1.11574	-0.160276	0.881898	1.12932	0.95406	0.0613713	0.01358	1157;1157	Q5UIP0	Telomere-associated protein RIF1	RIF1	AEHLEKSSLSNNECGSLDKTSPEMSNSNNDE	36.6	26.9333	9.66667
1.13433	-0.006509	1.14917	-0.216856	-0.409037	0.149756	0.498329	0.109827	-0.264133	-0.0950074	-0.141702	-0.168929	-1.27603	0.636	0.095204	249;234;249;249;249;84	P14618;P14618-2	Pyruvate kinase isozymes M1/M2;Pyruvate kinase;Pyruvate kinase;Pyruvate kinase	PKM;PKM;PKM;PKM2	EQDVDMVFASFIRKASDVHEVRKVLGEKGKN	36.4667	17.4	19.0667
1.14902	0.415754	0.576115	0.619973	1.18978	-0.351851	0.213062	0.413438	0.227946	-0.0618452	0.602575	0.583439	-0.546446	0.935959	0.355493	720;513;395	Q96ST2;Q96ST2-2	Protein IWS1 homolog	IWS1	EQRDLEQMPQRRRMNSTGGQTPRRDLEKVLT	36.4667	49.7333	-13.2667
0.853404	0.0128636	0.878181	0.434181	-0.0849098	0.500437	0.910166	0.664611	-0.250697	0.822652	0.703431	-0.104614	-0.149973	-0.056762	0.146083	21	P19793	Retinoic acid receptor RXR-alpha	RXRA	FLPLDFSTQVNSSLTSPTGRGSMAAPSLHPS	36.4	34.8667	1.53333
0.769893	0.430094	0.219734	0.565993	0.873326	-0.251604	-1.95725	-1.27807	0.583979	0.808718	0.502562	-0.410734	-0.267331	2.72714	-0.994713	89;81;9	Q14738	Serine/threonine-protein phosphatase 2A 56 kDa regulatory subunit delta isoform	PPP2R5D;PPP2R5D;PPP2R5D	YSGGPQIVKKERRQSSSRFNLSKNRELQKLP	36.4	57.6667	-21.2667
0.757712	0.172584	0.562649	1.20406	0.602398	-0.367781	-0.0331336	0.458788	0.488629	-0.0668119	0.227143	0.373393	-0.530569	0.790845	-0.115236	727;726;629	P40763	Signal transducer and activator of transcription 3	STAT3;STAT3	CVTPTTCSNTIDLPMSPRTLDSLMQFGNNGE	36.3333	21.0667	15.2667
1.0651	0.0946881	0.926938	0.0730789	0.834738	-0.778653	0.163174	0.141367	-0.0255697	0.0805436	0.0655177	-0.0776387	-0.999586	0.90193	-0.052069	125;94	Q9H5H4	Zinc finger protein 768	ZNF768;ZNF768	QSPEFESQSPRYEPQSPGYEPRSPGYEPRSP	36.3333	53.6	-17.2667
0.494708	0.396656	0.110588	1.3955	-0.15925	0.494088	1.12705	0.450232	-0.67626	1.16147	0.375513	-0.772593	-0.119195	-0.632342	-0.096333	703;685;694;703;691	Q86Y91-2	Kinesin-like protein KIF18B	KIF18B;KIF18B	QPSQGPSTPKGERASSPCHSPRVCPATVIKS	36.2667	21.3333	14.9333
0.940937	-0.363851	1.23801	0.181179	-0.343095	0.505656	0.254796	-0.183653	-0.345269	-0.0369671	-0.37568	-0.226797	-1.31662	0.686141	0.118472	496;557;511;382	O95453-2	Poly(A)-specific ribonuclease PARN	PARN;PARN	QCIPYTLQNHYYRNNSFTAPSTVGKRNLSPS	36.2667	28.1333	8.13333
1.25772	0.720706	0.495534	-0.0823284	0.285309	-0.409757	0.690438	0.0762845	-0.491943	0.336936	0.560389	-0.0528834	-0.697334	0.567285	0.43906	82;2973	H0Y9Y2;Q8NFC6	Biorientation of chromosomes in cell division protein 1-like 1	BOD1L1;BOD1L1	SDDAESSEPERKRQKSVSDPVEDKKEQESDE	36.2667	34.8	1.46667
1.0231	-0.341031	1.46891	0.458076	-0.07296	0.361589	-0.597408	0.117914	0.781101	-0.026019	0.292179	0.35989	-0.730918	1.62051	-0.421211	377;377;377;377;377;223	Q9UBC2	Epidermal growth factor receptor substrate 15-like 1	EPS15L1;EPS15L1;EPS15L1	SERGTPGPDSSGSLGSGEFTGVKELDDISQE	36.2	32.7333	3.46667
1.07208	0.247354	0.822615	0.593747	0.267287	0.344093	0.535905	0.1783	-0.33445	0.390079	0.353647	-0.034852	-0.718429	0.536171	0.299598	266;266	Q8IWB9	Testis-expressed sequence 2 protein	TEX2	TQPRNTGGDSKTAPSSPLTSPSDTRSFFKVP	36.0667	38.5333	-2.46667
0.629623	-0.557639	1.20044	0.608249	-0.369743	0.952429	0.887996	0.37376	-0.545258	0.69116	0.0865177	-0.586232	-0.543105	-0.258373	-0.040974	613;264;539	A7KAX9	Rho GTPase-activating protein 32	ARHGAP32;ARHGAP32	LTLEEAQARTQAQVNSPIVTENKYIEVGEGP	36	46.4	-10.4
0.947269	0.663557	0.291599	0.464492	0.863567	-0.419289	0.46397	0.910656	0.41981	0.656094	2.57395	2.03361	1.62668	0.483299	1.6138	14;14;12;14;17	Q5TCT4	RNA-binding protein 34	RBM34;RBM34;RBM34;RBM34	__MALEGMSKRKRKRSVQEGENPDDGVRGSP	35.9333	11.6	24.3333
0.633389	0.00245433	0.63084	0.205479	-0.191268	0.712605	-0.917408	-0.455746	0.262679	-0.513569	-0.877438	-0.75157	-1.51083	1.5508	-1.01425	1409;1415;1013;1129;899	O43432	Eukaryotic translation initiation factor 4 gamma 3	EIF4G3;EIF4G3;EIF4G3;EIF4G3	HNFLLEQKLDFIESDSPCSSEALSKKELSAE	35.9333	27.8667	8.06667
0.983948	0.298547	0.721305	0.151868	0.182318	0.0324262	-0.00839201	0.514527	0.476159	-0.0852047	0.125589	0.206575	-0.858359	0.99234	-0.269584	404	Q5T0B9	Zinc finger protein 362	ZNF362	HMSKHTVVEHLVSHHSPQRTESPGIPVRISL	35.9333	52.9333	-17
2.97061	-0.036446	2.92469	0.205312	0.323888	-0.159836	-0.449669	-0.31095	0.139188	-0.19666	0.141325	0.289757	-2.82929	3.42028	0.150569	633	Q9NYL2	Mitogen-activated protein kinase kinase kinase MLT	MLTK	PQVPIKYQQITPVNQSRSSSPTQYGLTKNFS	35.6667	46.3333	-10.6667
0.36899	-0.0356427	0.461875	0.428887	0.150815	0.196415	1.10682	0.614674	-0.477563	1.1108	0.390318	-0.673261	0.0213276	-0.73783	-0.195698	2199;2158;2196	Q03164-3	Histone-lysine N-methyltransferase MLL;MLL cleavage product N320;MLL cleavage product C180	MLL	PLLSSGLRSIGSRRHSTSSLSPQRSKLRIMS	35.6	11.2	24.4
1.01492	1.01589	0.049728	-0.156362	0.140577	-0.311587	0.368635	0.285369	-0.278165	0.374311	0.160336	-0.193339	-0.854579	0.64628	0.084826	225;65;65;225;225	Q9UHB6;Q9UHB6-4	LIM domain and actin-binding protein 1	LIMA1;LIMA1;LIMA1	KILRAQSRSASGRKISENSYSLDDLEIGPGQ	35.6	19.3333	16.2667
1.21494	0.0276271	1.19612	-0.324487	0.147826	-0.391534	-0.872083	-1.25459	-0.382034	-0.217811	-0.335481	-0.100126	-1.55042	2.08703	0.281908	7;7;23;7;7;7	P05114	Non-histone chromosomal protein HMG-14	HMGN1;HMGN1;HMGN1;HMGN1;HMGN1;HMGN1	_________MPKRKVSSAEGAAKEEPKRRSA	35.6	28.3333	7.26667
0.37	0.385985	0.041949	0.517753	0.467058	-0.0268748	1.0454	1.10063	0.00438601	1.06181	1.05301	-0.20697	0.68301	-0.675401	-0.211356	577	Q9Y4H2	Insulin receptor substrate 2	IRS2	DAAQDLDRGLRKRTYSLTTPARQRPVPQPSS	35.5333	44.8667	-9.33333
0.508873	0.152637	0.449417	0.977547	0.992599	-0.0676416	0.792758	0.878951	0.045386	0.644878	0.453487	-0.208338	-0.055387	-0.283885	-0.253724	357;406	D6REL5	BRCA1-A complex subunit Abraxas	FAM175A;FAM175A	DEEIEKMKGFGEYSRSPTF____________	35.4667	41.8667	-6.4
0.508873	0.152637	0.449417	0.977547	0.992599	-0.0676416	0.792758	0.878951	0.045386	0.644878	0.453487	-0.208338	-0.055387	-0.283885	-0.253724	355;404	D6REL5	BRCA1-A complex subunit Abraxas	FAM175A;FAM175A	ETDEEIEKMKGFGEYSRSPTF__________	35.4667	50.6667	-15.2
1.30285	0.862068	0.437327	-0.136133	0.790454	-0.943707	-0.272028	0.27341	0.511431	-0.152163	0.269804	0.5083	-1.03305	1.57488	-0.00313095	22;22	Q09161	Nuclear cap-binding protein subunit 1	NCBP1;NCBP1	SDENDGGQPHKRRKTSDANETEDHLESLICK	35.3333	30	5.33333
2.6187	2.49832	0.0831717	-0.19258	0.111116	-0.271713	-0.202524	-0.250338	-0.109905	0.224327	1.41277	1.17337	-1.20593	2.82122	1.28328	431;439	Q9UHY1	Nuclear receptor-binding protein	NRBP1;NRBP1	QQEEVTSPVVPPSVKTPTPEPAEVETRKVVL	35.2	34.6	0.6
1.40617	0.718004	0.698975	-0.413302	0.332141	-0.763943	0.248607	0.087766	0.131787	-0.466063	0.228654	0.165884	-1.17752	1.15757	0.034097	625	O75151	Lysine-specific demethylase PHF2	PHF2	PDSLLKMEEEQKLEKSPLAGNKDNKFSFSFS	35.0667	21.6	13.4667
0.961726	0.9986	-0.035335	0.0348848	0.0185271	-0.124189	-0.0129151	-0.0180018	0.277802	0.228783	-0.0996034	-0.31841	-1.06133	0.974641	-0.596212	1062;1062	Q12789-3	General transcription factor 3C polypeptide 1	GTF3C1	NTPLGVVRCPRVRKNSSTDQGSDEEGSLQKE	35	11.3333	23.6667
1.06982	0.546082	0.517521	-0.00280052	0.401438	-0.458249	-0.0368975	0.385038	0.454025	-0.00500095	0.294276	0.304722	-0.775545	1.10672	-0.149303	284;284;196;284;196;284;284;228;229;276;284;284	Q641Q2-2;Q9Y4E1-6	WASH complex subunit FAM21A;WASH complex subunit FAM21B;WASH complex subunit FAM21C	FAM21A;FAM21A;FAM21A;FAM21B;FAM21C;FAM21C	EEDIEDIEENTRPKRSRPTSFADELAARIKG	34.9333	24.2667	10.6667
1.0258	0.30446	0.742308	0.199576	0.361515	0.0391334	-0.218147	0.397326	0.671731	0.0835523	0.236221	0.154979	-0.789579	1.24395	-0.516752	399;399;134;399	Q9ULD2;Q9ULD2-2	Microtubule-associated tumor suppressor 1	MTUS1;MTUS1	KDLGTQNHTSELILSSPPGQKVGSSFGLTWD	34.8667	23.5333	11.3333
0.904132	-0.382794	1.31561	0.440237	-0.00803347	0.445268	0.552212	0.644882	0.1493	0.541483	0.421402	-0.0382475	-0.48273	0.35192	-0.187547	202;202;202;202;202;88	P27361	Mitogen-activated protein kinase 3	MAPK3;MAPK3;MAPK3;MAPK3	LARIADPEHDHTGFLTEYVATRWYRAPEIML	34.8667	34.3333	0.533333
0.39114	0.165634	0.209333	0.873012	0.514918	0.339505	1.00892	1.05187	0.0511326	0.752978	0.562505	-0.149125	0.171365	-0.61778	-0.200258	1834;1837	O14686	Histone-lysine N-methyltransferase MLL2	MLL2	TSQKGDDGPDIADEESRGLEGKADTPGPEDG	34.8667	81.2667	-46.4
0.904132	-0.382794	1.31561	0.440237	-0.00803347	0.445268	0.552212	0.644882	0.1493	0.541483	0.421402	-0.0382475	-0.48273	0.35192	-0.187547	204;204;204;204;204;90	P27361	Mitogen-activated protein kinase 3	MAPK3;MAPK3;MAPK3;MAPK3	RIADPEHDHTGFLTEYVATRWYRAPEIMLNS	34.8667	81.6667	-46.8
0.994787	2.09989	-1.11994	-0.297914	0.212195	-0.0719601	1.24338	2.02202	0.779171	1.03373	1.25201	0.286531	0.257223	-0.248593	-0.49264	1122;1122;1122;1122	Q13459-2	Unconventional myosin-IXb	MYO9B;MYO9B;MYO9B	DRSPLEHSSPEKEAPSPEKTLPPQKTVAAES	34.7333	23	11.7333
1.2425	0.175014	1.05162	-0.0379267	0.409363	-0.465889	-0.114865	-0.167865	-0.69002	-0.366224	0.00746939	0.343881	-1.23503	1.35737	1.0339	831	Q13206	Probable ATP-dependent RNA helicase DDX10	DDX10	ISDTKKKQGMKKRSNSEVEDVGPTSHNRKKA	34.7333	34.5333	0.2
1.16069	0.223264	0.784756	0.312173	-0.0773482	0.334626	-0.007238	0.207883	0.199298	0.106402	0.290897	0.0761895	-0.869791	1.16793	-0.123108	72;72;72	P82094	TATA element modulatory factor	TMF1;TMF1	WDTSTWGLKSNTEPQSPPIASPKAITKPVRR	34.6667	9.73333	24.9333
0.921911	0.195597	0.00767333	-0.170625	-0.263012	0.124902	0.181106	-0.161193	0.724053	0.505881	0.118715	-0.311137	-0.803196	0.740805	-1.03519	387;387;387;387	O95243-3	Methyl-CpG-binding domain protein 4	MBD4;MBD4	HTDILKRGSEMDNNCSPTRKDFTGEKIFQED	34.6667	21.1333	13.5333
1.07779	0.334788	0.737959	-0.234681	0.642148	-0.836859	-0.528577	0.0203644	0.62393	-0.328852	0.332084	0.643563	-0.745704	1.60636	0.019633	292;276;276;231;248;240;51;81;81;81;81	G8JLK4	Transforming acidic coiled-coil-containing protein 1	TACC1;TACC1;TACC1;TACC1;TACC1;TACC1;TACC1	KASYHFSPEELDENTSPLLGDARFQKSPPDL	34.6	28.4667	6.13333
1.02049	1.08135	-0.0673968	0.0348848	0.0185271	-0.124189	-0.0129151	-0.0180018	0.277802	0.23695	-0.166061	-0.493093	-1.18656	1.03341	-0.770895	1068;1068	Q12789-3	General transcription factor 3C polypeptide 1	GTF3C1	VRCPRVRKNSSTDQGSDEEGSLQKEQESAMD	34.5333	13.2	21.3333
0.635184	-0.353963	1.0693	0.68146	0.202743	0.415855	-0.259894	0.590163	0.830725	0.504515	0.552777	0.100359	-0.0824068	0.895078	-0.730366	786;759;771;804;695;758	Q6P996	Pyridoxal-dependent decarboxylase domain-containing protein 1	PDXDC1;PDXDC1;PDXDC1;PDXDC1;PDXDC1;PDXDC1	VPHPEDDHSQVEGPESLR_____________	34.4667	62.8	-28.3333
0.788059	0.408694	0.48686	0.587726	0.316476	0.252588	-0.157934	-0.0629404	-0.136797	0.395027	-0.378647	-0.54021	-1.16671	0.945993	-0.403413	923;924;913;914	Q5T5U3	Rho GTPase-activating protein 21	ARHGAP21;ARHGAP21;ARHGAP21	ADSQKSSEDSGSRKDSSSEVFSDAAKEGWLH	34.3333	16.0667	18.2667
1.14129	0.150353	0.980467	-0.0385211	0.0284473	0.144196	-0.616067	-0.208437	0.617769	-0.299683	0.105857	0.311768	-1.03543	1.75735	-0.306001	22;22;22;22;22;22;22;22;22;22;22	O00522	Krev interaction trapped protein 1	KRIT1;KRIT1;KRIT1;KRIT1;KRIT1;KRIT1;KRIT1;KRIT1;KRIT1;KRIT1	IEDAYVAVIRPKNTASLNSREYRAKSYEILL	34.3333	23.8667	10.4667
0.797809	0.588562	0.239451	0.753691	1.05336	-0.398594	0.714543	0.0718926	-0.842432	1.05343	1.27053	0.348125	0.472721	0.0832663	1.19056	2533	Q9P2D1	Chromodomain-helicase-DNA-binding protein 7	CHD7	NVEGLDLLFMSHKRTSLSAEDAEVTKAFEED	34.2	41.6667	-7.46667
0.38584	-0.514173	0.913863	0.754209	0.109035	0.680562	0.742689	0.43184	-0.333473	0.746752	0.371664	-0.358031	-0.0141757	-0.356849	-0.024558	23;23;23	Q9NYY8	FAST kinase domain-containing protein 2	FASTKD2;FASTKD2	FGSVSVESKMNNKAGSFFWNLRQFSTLVSTS	34.1333	36.2667	-2.13333
0.281102	-0.122555	0.476861	0.567361	-0.595366	1.02121	1.13599	1.13424	-0.00127107	0.937851	1.03153	0.0899072	0.750428	-0.854888	0.0911783	430	O43290	U4/U6.U5 tri-snRNP-associated protein 1	SART1	EVVVRADDLLPLGDQTQDGDFGSRLRGRGRR	33.9333	35.9333	-2
0.964047	-0.0230685	1.03917	0.0609221	0.082017	0.0139074	-0.00952142	-0.21406	-0.0906209	-0.0405519	-0.150835	-0.116746	-1.11488	0.973568	-0.0261251	342;342	Q14004;Q14004-2	Cyclin-dependent kinase 13	CDK13	VSHRASQSLRSRKSPSPAGGGSSPYSRRLPR	33.8667	12.9333	20.9333
0.947641	0.45135	0.499876	0.530032	0.718253	-0.216848	0.60113	1.16512	0.56444	0.393257	0.680427	0.274315	-0.267214	0.346511	-0.290125	209;209;209;209;245;226	Q14671	Pumilio homolog 1	PUM1;PUM1;PUM1;PUM1	PGQSFHVNSEVNSVLSPRSESGGLGVSMVEY	33.8	15.8667	17.9333
1.09665	0.750404	0.50124	-0.85929	-0.268559	-0.520105	0.0510271	0.405988	-0.0360848	0.110663	0.461443	0.0617992	-0.635207	1.04562	0.097884	710;652;670;710	Q9UKV3-5;S4R3H4	Apoptotic chromatin condensation inducer in the nucleus	ACIN1;ACIN1	ERTSTSSSSVQARRLSQPESAEKHVTQRLQP	33.8	19.0667	14.7333
1.24412	0.651092	0.582658	-1.85691	-1.25105	-0.624467	0.0238835	0.815845	0.792535	-0.357379	2.34642	2.71715	1.1023	1.22024	1.92462	893;182;511;669;287;669;669	Q8WX93	Palladin	PALLD	PAGFPKKASRTARIASDEEIQGTKDAVIQDL	33.8	28.2667	5.53333
0.964047	-0.0230685	1.03917	0.0609221	0.082017	0.0139074	-0.00952142	-0.21406	-0.0906209	-0.0405519	-0.150835	-0.116746	-1.11488	0.973568	-0.0261251	340;340	Q14004;Q14004-2	Cyclin-dependent kinase 13	CDK13	SPVSHRASQSLRSRKSPSPAGGGSSPYSRRL	33.8	61.6	-27.8
0.787605	0.419886	0.294254	0.708772	0.701194	-0.0589033	0.692553	0.54323	-0.0486802	0.72721	0.649788	-0.110159	-0.137817	0.095052	-0.0614788	365	Q9Y4H2	Insulin receptor substrate 2	IRS2	TPPAAKCSSCRVRTASEGDGGAAAGAAAAGA	33.5333	27.2	6.33333
0.959974	-0.593553	1.53692	0.31151	0	0.274666	0.158062	0.340159	0.12077	0.14131	0.262174	0.0539993	-0.6978	0.801912	-0.0667707	20;20;20	Q07666	KH domain-containing, RNA-binding, signal transduction-associated protein 1	KHDRBS1	DDPAARMSRSSGRSGSMDPSGAHPSVRQTPS	33.5333	52.0667	-18.5333
0.879914	0.395852	0.515039	0.675392	0.62595	-0.00189227	0.321969	0.498774	0.133526	0.212979	0.294014	0.155095	-0.5859	0.557945	0.021569	106;106;106;106;106;106;106	O75494-2;O75494-6;Q5JRI1	Serine/arginine-rich splicing factor 10	SRSF10;SRSF10	KTPNQMKAKEGRNVYSSSRYDDYDRYRRSRS	33.4667	24.6667	8.8
1.30539	0.815581	0.524303	-0.347791	0.371205	-0.713411	-1.25085	-0.0912849	1.2642	-0.811409	0.196798	1.02158	-1.10859	2.55624	-0.24262	262;264	P48739	Phosphatidylinositol transfer protein beta isoform	PITPNB;PITPNB	EDETQKELETMRKRGSVRGTSAADV______	33.4667	43.3333	-9.86667
0.855739	0.554284	0.0969557	-0.0300248	-0.0920913	-0.0626546	-0.745529	0.0382822	0.784307	-0.930444	-0.406566	0.245824	-1.26231	1.60127	-0.538483	39;39;23	Q13362-4		PPP2R5C;PPP2R5C	GQDTVESEQISVRKNSLVAVPSTVSAKIKVP	33.4	11	22.4
0.9166	-0.0335527	1.07335	0.221869	0.430937	-0.227663	0.230388	0.212998	-0.0169814	0.271572	0.180492	-0.0673477	-0.736108	0.686212	-0.0503663	1029;480	Q9C0C2	182 kDa tankyrase-1-binding protein	TNKS1BP1	RDAGRPGERGSGGLFSPSTAHVPDGALGQRD	33.2667	23.4	9.86667
1.02915	0.113356	0.841623	-0.157274	-0.045926	-0.069403	-0.315127	0.144737	0.531331	-0.353722	-0.046732	0.397213	-1.07588	1.34428	-0.134118	221;193	Q9UKX7	Nuclear pore complex protein Nup50	NUP50	RNSESESNKVAAETQSPSLFGSTKLQQESTF	33.2	13.9333	19.2667
1.04856	1.11432	-0.133922	0.506388	0.746684	-0.0887023	0.277957	0.31431	-0.0616112	0.352686	0.216937	-0.0886973	-0.831619	0.770598	-0.0270861	629;105;105;105;105	J3KP28;Q9HCH5-8		SYTL2;SYTL2	KGILQVLPDEITFPLSPLRKYTYQLPGNESS	33.1333	14.6	18.5333
0.567297	-0.279441	1.11546	-0.998534	-1.55672	1.2433	-0.39256	-0.881003	-0.499953	-0.0482496	-0.444484	-0.382865	-1.01178	0.959857	0.117088	108;305;305	H0YFE9;Q86YS7	C2 domain-containing protein 5	C2CD5;C2CD5;C2CD5	QTYSFSPSKSYSRQSSSSDTDLSLTPKTGMG	33.1333	27	6.13333
0.786769	-0.341204	1.20301	0.240771	-0.00706154	0.193995	0.192671	0.0148142	-0.178811	0.0561361	-0.522592	-0.565342	-1.30936	0.594098	-0.386531	409	Q9H2P0	Activity-dependent neuroprotector homeobox protein	ADNP	LQSANASSLSSGQLKSPSLSQSQASRVLGQS	33.0667	17.8	15.2667
0.330475	0.344044	-0.010544	0.744106	2.72452	-1.99901	3.15256	4.74664	1.59457	0.342936	0.469599	0.0809565	0.139124	-2.82209	-1.51361	644;644	Q8TDY2-2	RB1-inducible coiled-coil protein 1	RB1CC1	SQTITDLLSEQKASVSQTSPQSASSPRMEST	33	14.0667	18.9333
0.963341	0.352058	0.643107	-0.0179229	-0.295916	-0.0785448	-0.786944	-0.32792	0.654896	-0.0444611	-0.00889623	0.0112106	-0.972237	1.75028	-0.643685	82;82;82;82;61;82	B4DLR8	NAD(P)H dehydrogenase [quinone] 1	NQO1;NQO1;NQO1;NQO1	QYPAESVLAYKEGHLSPDIVAEQKKLEAADL	33	24.2667	8.73333
0.92997	-0.536063	1.38654	0.507271	-0.148034	0.593661	0.572665	0.358682	-0.262272	0.373189	0.386631	-0.0554211	-0.543339	0.357305	0.206851	2155	P12270	Nucleoprotein TPR	TPR	LVVPHRTDGFAEAIHSPQVAGVPRFRFGPPE	32.9333	53.0667	-20.1333
0.986969	0.483608	0.505692	0.0324343	0.353595	-0.346447	0.175877	0.0347788	-0.174017	0.197593	-0.0665784	-0.143455	-1.05355	0.811092	0.030562	188;188;188;188	P43243	Matrin-3	MATR3;MATR3;MATR3;MATR3	VPRDDWEEKRHFRRDSFDDRGPSLNPVLDYD	32.8667	14.4	18.4667
0.787978	0.831487	-0.0593446	0.652397	0.239158	0.438619	0.665269	-0.0739545	-0.752885	0.582581	-0.0426163	-0.61077	-0.830594	0.122709	0.142115	3;3	O95238-2	SAM pointed domain-containing Ets transcription factor	SPDEF	_____________MGSASPGLSSVSPSHLLL	32.8667	32.0667	0.8
0.942419	0.200489	0.71378	0.398835	0.200342	0.18279	0.173255	0.426525	0.069775	0.222316	0.295587	0.073742	-0.646832	0.769164	0.003967	1502;1462;878	O15085-2	Rho guanine nucleotide exchange factor 11	ARHGEF11;ARHGEF11	RELLKSLGGESSGGTTPVGSFHTEAARWTDG	32.7333	25.1333	7.6
0.854442	0.0126355	-0.0482327	0.753465	0.795248	0.0356182	0.0755406	0.426072	0.375831	-0.0860277	0.211389	0.265376	-0.643053	0.778902	-0.110455	148	O96013	Serine/threonine-protein kinase PAK 4	PAK4	GSRGRFAGHSEAGGGSGDRRRAGPEKRPKSS	32.7333	26.7333	6
0.657947	0.000281	0.648212	-0.52478	0.497902	-1.13345	-0.189587	0.770064	1.05225	-0.421888	-0.101846	0.333428	-0.759793	0.847534	-0.718822	302;302	Q05655	Protein kinase C delta type;Protein kinase C delta type regulatory subunit;Protein kinase C delta type catalytic subunit	PRKCD	LAEALNQVTQRASRRSDSASSEPVGIYQGFE	32.6667	24.6667	8
1.1415	1.05994	0.0935567	0.173415	0.679021	-0.524243	0.0462915	0.124008	0.133958	0.0776989	0.286119	0.209901	-0.85538	1.09521	0.075943	624	P52756	RNA-binding protein 5	RBM5	ENPLKRGLVAAYSGDSDNEEELVERLESEEE	32.6	19.3333	13.2667
-0.418447	0.507951	0.340345	0.734455	0.407698	0.580805	1.69104	0.819215	-0.87135	0.914641	0.339477	-0.205409	0.757924	-2.10949	0.665941	370	Q8WUU4	Zinc finger protein 296	ZNF296	ITTEQRTDPANSQKASPKKMPKSGGKSRGPG	32.4667	24.8667	7.6
0.870106	-0.220615	1.10617	-0.0156574	-0.239653	0.37043	0.104877	0.266094	0.00545001	0.176178	0.434444	0.237112	-0.435662	0.765229	0.231662	327;409	B4DG72;O15211	Ral guanine nucleotide dissociation stimulator-like 2	RGL2;RGL2	YSQSRELLVQEVKLQSPLEPHSKKAPRSGSR	32.4667	31.1333	1.33333
1.1415	1.05994	0.0935567	0.173415	0.679021	-0.524243	0.0462915	0.124008	0.133958	0.0776989	0.286119	0.209901	-0.85538	1.09521	0.075943	621	P52756	RNA-binding protein 5	RBM5	GDEENPLKRGLVAAYSGDSDNEEELVERLES	32.4	19.3333	13.0667
0.750197	-0.353076	1.10794	0.398104	0.335976	0.0455604	0.505678	0.937298	0.432072	-0.410762	-0.220541	0.203577	-0.970738	0.24452	-0.228495	1112;1112;1043	Q8N3U4	Cohesin subunit SA-2	STAG2;STAG2	SSSDSMWLSREQTLHTPVMMQTPQLTSTIMR	32.3333	42.5333	-10.2
0.550669	0.421841	0.0745263	0.651945	0.422305	0.1244	1.36658	0.831159	-0.447506	1.03637	0.58284	-0.454667	0.0321707	-0.815911	-0.007161	42	Q8NEM2	SHC SH2 domain-binding protein 1	SHCBP1	QELASLEKGLFQDEDSCSDCSYRDKPGSSLQ	32.2667	13.7333	18.5333
0.975215	-0.0301715	0.964477	-0.143323	-0.302258	0.155468	-0.339483	-0.128411	0.214143	-0.239978	-0.227091	-0.046759	-1.20231	1.3147	-0.260902	193;151;189	Q9BVC5	Ashwin	C2orf49;C2orf49;C2orf49	THRKSPSGPVKSPPLSPVGTTPVKLKRAAPK	32.2667	41.8667	-9.6
0.854887	0.284382	0.579941	0.0988718	0.173147	-0.062344	0.147108	0.633264	0.493048	0.100278	0.159138	0.0899083	-0.695749	0.707779	-0.40314	1913	P24928	DNA-directed RNA polymerase II subunit RPB1	POLR2A	TSPVYTPTSPKYSPTSPTYSPTSPKYSPTSP	32.1333	23.5333	8.6
1.05826	0.327241	0.686841	0.395172	-0.0218499	0.398433	-0.314019	0.579456	0.901576	-0.413674	1.24535	1.67031	0.18709	1.37228	0.768734	312;17	Q56NI9	N-acetyltransferase ESCO2	ESCO2;ESCO2	KEHKVDKNEAFSSEDSLGENKTISPKSTVYP	32.1333	33.7333	-1.6
0.900358	0.821828	0.200601	-0.719129	0.186675	-0.670143	-1.013	1.58057	1.13743	-0.102481	1.21361	1.27779	0.313252	1.91336	0.14036	283;285;289;100;179;89	Q9UI08	Ena/VASP-like protein	EVL;EVL;EVL;EVL;EVL	MEEMNKLLAKRRKAASQSDKPAEKKEDESQM	32.0667	25.3333	6.73333
0.907795	0.0592801	0.804518	0.465051	-0.00872806	0.462319	0.510915	0.194889	-0.310406	0.600662	0.386262	-0.201013	-0.521533	0.39688	0.109393	623	O75385	Serine/threonine-protein kinase ULK1	ULK1	LPDFLQRNPLPPILGSPTKAVPSFDFPKTPS	32	40.0667	-8.06667
0.61686	0.163507	0.535999	0.92358	0.513274	0.502867	0.478398	0.125683	-0.384562	0.59387	0.578753	-0.00183755	-0.038107	0.138462	0.382724	588;588	P51531-2	Probable global transcription activator SNF2L2	SMARCA2	GESALGPDGEPIDESSQMSDLPVKVTHTETG	32	40.8	-8.8
1.13954	0.585128	0.41371	0.56932	0.27027	0.310302	-0.290556	-0.526181	-0.264165	-0.0925645	-0.235558	-0.070131	-1.3751	1.4301	0.194034	648	O75362	Zinc finger protein 217	ZNF217	ETQANNLICRTKADVTPPPDGSTTHNLEVSP	31.9333	19.9333	12
0.974635	0.716636	0.265616	0.0809445	0.67245	-0.607813	0.483297	0.299294	-0.169554	0.456931	0.29886	-0.122891	-0.675775	0.491338	0.046663	448	O43290	U4/U6.U5 tri-snRNP-associated protein 1	SART1	GDFGSRLRGRGRRRVSEVEEEKEPVPQPLPS	31.8667	25.6	6.26667
1.0163	0.171931	0.651354	-0.0808513	0.171321	-0.168277	-0.888538	-0.989578	-0.0734351	-0.0727129	-0.197317	-0.0606788	-1.21362	1.90484	0.0127563	69;69;69	Q96B23-2	Uncharacterized protein C18orf25	C18orf25;C18orf25	SMPCLLMELRRDSSESQLASTESDKPTTGRV	31.8	11	20.8
0.625909	-0.321059	0.851	0.809366	0.264185	0.526602	1.39498	0.887458	-0.397061	0.393626	0.321309	-0.0743275	-0.3046	-0.769068	0.322734	287	O94880	PHD finger protein 14	PHF14	KSKVLSRNSADDEELTNDSLTLSQSKSNEDS	31.8	46.6667	-14.8667
1.13954	0.585128	0.41371	0.576944	0.155359	0.347955	-0.290556	-0.526181	-0.264165	-0.0925645	-0.235558	-0.070131	-1.3751	1.4301	0.194034	662	O75362	Zinc finger protein 217	ZNF217	VTPPPDGSTTHNLEVSPKEKQTETAADCRYR	31.7333	17.1333	14.6
0.946194	-0.0412588	0.990331	-0.494019	-0.454363	-0.0582604	0.213074	0.287438	0.020603	0.110304	0.301082	0.204102	-0.645112	0.73312	0.183499	1232;1241;1267	Q8WYP5	Protein ELYS	AHCTF1	PSPGRSPQRLKETRISFVEEDVHPKWIPGAA	31.7333	19.5333	12.2
0.615854	-0.0675625	0.668556	0.418314	0.611829	-0.0319999	-0.137922	0.536108	0.605367	-0.0245885	-0.279149	-0.242949	-0.895003	0.753776	-0.848316	591;591;591;103	O60343-2	TBC1 domain family member 4	TBC1D4;TBC1D4	SRGANRMRGRLGSVDSFERSNSLASEKDYSP	31.6667	11.4	20.2667
0.0283548	0.743039	-0.62289	0.928354	-0.648482	1.55823	1.58398	-0.226768	-1.87863	-0.17769	-0.687251	-0.35748	-0.715606	-1.55562	1.52115	8;8;8;8;8;8	Q15020;Q15020-2	Squamous cell carcinoma antigen recognized by T-cells 3	SART3;SART3;SART3;SART3	________MATAAETSASEPEAESKAGPKAD	31.6667	14.2667	17.4
0.94344	0.325779	0.623041	-0.151639	-0.365021	0.184715	-1.31488	-1.53968	-0.244562	0.142716	-0.078352	-0.240406	-1.02179	2.25832	0.004156	410;217	Q13547	Histone deacetylase 1	HDAC1;HDAC1	DEDEDDPDKRISICSSDKRIACEEEFSDSEE	31.6667	20.2	11.4667
0.949112	0.438712	0.524392	-0.275553	-0.171969	-0.122249	-0.459878	0.73984	1.20025	-0.532094	1.44747	1.9929	0.498358	1.40899	0.79265	394	P11387	DNA topoisomerase 1	TOP1	PEDIIINCSKDAKVPSPPPGHKWKEVRHDNK	31.6	25.4667	6.13333
0.980665	0.380248	0.528791	0.0793861	0.124228	-0.117748	0.031911	0.175897	0.243883	0.232928	0.288198	0.100913	-0.692467	0.948754	-0.14297	322;323;180	Q9HCH5;Q9HCH5-15	Synaptotagmin-like protein 2	SYTL2	HERISEKEHSLEDNSSPNSLEPLKHVRFSAV	31.5333	30.6667	0.866667
0.701611	0.322255	0.272379	0.747328	1.00179	-0.204444	0.679933	0.789221	0.458639	0.541749	0.193915	-0.143616	-0.507696	0.021678	-0.602255	1194;1201;1154;998;1107;1030;1195;1155	Q04637;Q04637-4;Q04637-5;Q04637-8	Eukaryotic translation initiation factor 4 gamma 1	EIF4G1;EIF4G1	TPATKRSFSKEVEERSRERPSQPEGLRKAAS	31.4667	46.9333	-15.4667
0.817686	-0.141247	0.94912	0.186445	-0.320116	0.354996	-0.077345	-0.348027	-0.248444	0.0874943	-0.13867	-0.314829	-0.956356	0.895031	-0.066385	749	Q9BY89	Uncharacterized protein KIAA1671	KIAA1671	DIVHAVGERVHSEAISPAPEEKAVTLRSLRS	31.4	11.4	20
0.640668	0.104249	0.457928	0.664356	0.350348	0.230327	0.855607	0.660186	-0.23495	0.837158	0.402296	-0.408808	-0.238372	-0.214939	-0.173858	1838	P12270	Nucleoprotein TPR	TPR	PSSSLPKRTREEEEDSTIEASDQVSDDTVEM	31.3333	15.6	15.7333
1.33119	0.461053	0.855309	0.0653546	0.0395098	-0.0578786	2.08303	0.143298	-1.93926	-0.353782	-0.676196	-0.266998	-2.00739	-0.75184	1.67226	45	Q9BQ39	ATP-dependent RNA helicase DDX50	DDX50	SDRRKSRHHYDSDEKSETRENGVTDDLDAPK	31.3333	15.6667	15.6667
1.33119	0.461053	0.855309	0.0653546	0.0395098	-0.0578786	2.08303	0.143298	-1.93926	-0.353782	-0.676196	-0.266998	-2.00739	-0.75184	1.67226	41	Q9BQ39	ATP-dependent RNA helicase DDX50	DDX50	ERQKSDRRKSRHHYDSDEKSETRENGVTDDL	31.3333	46.6667	-15.3333
0.829786	-0.957807	1.77273	0.0144491	-0.11467	0.1038	0.0120977	-0.293173	-0.218892	-0.0137475	-0.194348	-0.153162	-1.02413	0.817688	0.0657303	521;80	Q15057	Arf-GAP with coiled-coil, ANK repeat and PH domain-containing protein 2	ACAP2;ACAP2	KYVERKFVDKYSISLSPPEQQKKFVSKSSEE	31.2667	10.7333	20.5333
0.950393	0.435963	0.460356	0.137819	-0.220727	0.384382	0.249913	-0.0932526	-0.261859	0.0492197	-0.107658	-0.248077	-1.05805	0.70048	0.013782	1795	O14647	Chromodomain-helicase-DNA-binding protein 2	CHD2	LHPAVSDPRSPPSQKSPHDSKSPLDHRSPLE	31.2667	19.4667	11.8
0.615854	-0.0675625	0.668556	0.418314	0.611829	-0.0319999	-0.137922	0.536108	0.605367	-0.0245885	-0.279149	-0.242949	-0.895003	0.753776	-0.848316	588;588;588;100	O60343-2	TBC1 domain family member 4	TBC1D4;TBC1D4	NIFSRGANRMRGRLGSVDSFERSNSLASEKD	31.2	20.1333	11.0667
1.00224	0.854764	0.156505	0.138608	0.456226	-0.336159	0.101358	0.344602	0.270073	0.125668	0.293226	0.154444	-0.709012	0.90088	-0.115629	38;52	O00515	Ladinin-1	LAD1;LAD1	EEEQERERRRRHRNLSSTTDDEAPRLSQNGD	31.0667	18.3333	12.7333
0.685282	0.21353	0.45691	0.598429	-0.145878	0.638464	0.503708	0.188673	-0.224071	0.767689	0.495378	-0.38623	-0.189904	0.181574	-0.162159	204;204;231;204;204;204	E9PFQ4	Pleckstrin homology-like domain family B member 2	PHLDB2;PHLDB2;PHLDB2;PHLDB2	GPPPISRSGAASMPSSPKQARKMSIQDSLAL	31	20.4	10.6
0.748526	-0.190991	0.943304	0.176663	-0.319289	0.475088	0.477738	0.23464	-0.172535	0.39812	-0.0842408	-0.495101	-0.832766	0.270788	-0.322566	436;436;436;436	Q9HCM4-4	Band 4.1-like protein 5	EPB41L5	ISSAPVPVEIENLPQSPGTDQHDRKCIPLNI	31	35.1333	-4.13333
0.521054	0.248691	0.469167	0.405658	0.0861004	0.377252	-0.275499	0.44702	0.679688	0.792588	0.118628	-0.634438	-0.402426	0.796553	-1.31413	556;657;991;991;991;991;991;706;706;605;615;11	E9PMS6	LIM domain only protein 7	LMO7;LMO7;LMO7;LMO7;LMO7;LMO7;LMO7;LMO7;LMO7	VAATEEDVTRLPSPTSPFSSLSQDQAATSKA	30.9333	10.8667	20.0667
0.836172	0.822758	-0.0210618	0.0787539	0.457635	-0.447994	0.0671884	0.0689277	-0.0858595	0.374161	0.105169	-0.229713	-0.731003	0.768983	-0.143853	1202	Q9H6S0	Probable ATP-dependent RNA helicase YTHDC2	YTHDC2	LPLASSWRSNNSRKSSADTEFSDECTTAERV	30.9333	16.5333	14.4
0.929628	0.303034	0.661098	0.327564	-0.0637195	0.334983	0.245943	0.244765	0.0605745	0.245177	0.200445	-0.155497	-0.729183	0.683685	-0.216071	180;180	P28324-2	ETS domain-containing protein Elk-4	ELK4	LIKTENPAEKLAEKKSPQEPTPSVIKFVTTP	30.8667	20.1333	10.7333
0.740311	-0.217007	0.956004	0.248344	0.00785159	0.199511	-0.726004	-1.15592	-0.429443	-1.20202	-0.873984	-0.478744	-1.6143	1.46632	-0.049301	992;1008;1019	Q08AD1-2	Calmodulin-regulated spectrin-associated protein 2	CAMSAP2	TPPRSVDSLPRLRRFSPSQVPIQTRSFVCFG	30.8	13.4667	17.3333
0.709151	0.218199	0.349632	0.40577	1.79023	-1.40304	-0.777759	0.990989	1.76922	0.191578	0.227418	-0.284551	-0.481733	1.48691	-2.05377	11;11;11	J3QT09	Sentrin-specific protease 7	SENP7;SENP7	_____MDKRKLGRRPSSSEIITEGKRKKSSS	30.7333	10.8	19.9333
0.942277	0.014452	0.896507	-0.373452	-0.454145	0.142303	-0.391066	-0.16223	0.191154	-0.239978	-0.386147	-0.046759	-1.32842	1.33334	-0.237913	189;147;185	Q9BVC5	Ashwin	C2orf49;C2orf49;C2orf49	NHDLTHRKSPSGPVKSPPLSPVGTTPVKLKR	30.7333	37.4667	-6.73333
0.210679	-0.37576	0.518487	0.413759	-0.763638	1.18519	0.935517	0.615271	-0.319755	0.874808	0.284931	-0.541546	0.074252	-0.724838	-0.221791	638;1789;653;1775	H0YFY6;Q14980;Q14980-2	Nuclear mitotic apparatus protein 1	NUMA1;NUMA1;NUMA1	YFTPIPARSQAPLESSLDSLGDVFLDSGRKT	30.6667	40.4667	-9.8
0.233888	-0.402602	0.604479	-0.0964448	-1.29915	1.20918	0.884914	-0.11309	-0.997526	0.494091	-0.66549	-1.1189	-0.899378	-0.651026	-0.121374	17;17;17	Q96CP2	FLYWCH family member 2	FLYWCH2;FLYWCH2;FLYWCH2	PLPEPSEQEGESVKASQEPSPKPGTEVIPAA	30.5333	15.8	14.7333
0.73025	-0.344705	1.09553	-0.282577	-0.339333	0.0321267	-0.118405	-0.437589	-0.375623	0.0672816	-0.440876	-0.494862	-1.17113	0.848655	-0.119239	182;182;141	Q8ND56-2	Protein LSM14 homolog A	LSM14A;LSM14A	TQDTRSLKTQLSQGRSSPQLDPLRKSPTMEQ	30.4667	17	13.4667
0.988054	0.437926	0.625128	-0.224162	0.348071	-0.498526	-0.290437	-0.217845	-0.0427457	-0.445192	-0.373761	0.0317389	-1.36181	1.27849	0.0744846	5110	Q09666	Neuroblast differentiation-associated protein AHNAK	AHNAK	FDIKSPKFKAEAPLPSPKLEGELQAPDLELS	30.4667	17.7333	12.7333
1.34247	0.74441	0.509321	-0.510568	0.357397	-0.829459	-0.579727	-0.095884	0.513526	0.167463	0.858218	0.678698	-0.484254	1.9222	0.165171	135;143;165;75;135;135;135;135;135;135;130	Q9NUQ6	SPATS2-like protein	SPATS2L;SPATS2L;SPATS2L;SPATS2L;SPATS2L;SPATS2L;SPATS2L;SPATS2L;SPATS2L;SPATS2L	SANEKPALIPREKKISILEEPSKALRGVTEG	30.3333	14.2667	16.0667
0.876067	0.393104	0.488283	0.135538	0.0825388	-0.00731492	0.563027	-0.0385906	-0.541095	0.211724	-0.266031	-0.725884	-1.1421	0.31304	-0.184789	2397	Q09666	Neuroblast differentiation-associated protein AHNAK	AHNAK	KAPKISMPDLDLHLKSPKAKGEVDVDVPKLE	30.3333	27.6667	2.66667
0.850217	-0.306866	1.21651	-0.0051215	-0.378196	0.321008	-0.132207	-0.359995	-0.179566	-0.463521	-0.390914	-0.0149383	-1.24113	0.982424	0.164628	552;160	Q9UHI6	Probable ATP-dependent RNA helicase DDX20	DDX20;DDX20	GCDRQSEEQMKNSVQTPVENSTNSQHQVKEA	30.2	13.4667	16.7333
0.944406	0.0289922	0.892152	0.071412	-0.12479	0.118572	-0.0219668	0.0487475	0.0478045	0.114003	0.279938	0.199685	-0.664468	0.966373	0.15188	151;151;151;151	Q92667	A-kinase anchor protein 1, mitochondrial	AKAP1;AKAP1;AKAP1	TGGEAKSIPLECPLSSPKGVLFSSKSAEVCK	30.1333	11.5333	18.6
0.053605	-0.0173514	0.0811843	1.25535	0.390626	0.846075	-0.327347	0.0734349	0.393134	-0.756534	-0.59515	0.399092	-0.648755	0.380952	0.005958	390;403;404;430;607;430	Q9UJ41-2	Rab5 GDP/GTP exchange factor	RABGEF1;RABGEF1;RABGEF1;KCTD7	NLSQEDFDRYMSGQTSPRKQEAESWSPDACL	30.1333	13.3333	16.8
0.651121	-0.157293	0.813421	-0.641305	0.312477	-0.97238	0.624816	-0.41746	-1.04179	0.598999	-0.462614	-1.04828	-1.11373	0.026305	-0.00649	51;51;51;51;51	Q05D32	CTD small phosphatase-like protein 2	CTDSPL2;CTDSPL2;CTDSPL2;CTDSPL2	SGGEKPSKNETGLLSSIKKFIKGSTPKEERE	30.0667	18.7333	11.3333
0.809425	0.212317	0.604013	-0.362929	0.178784	-0.560361	-0.669907	0.264734	0.963606	-1.11866	-0.352757	0.779186	-1.16218	1.47933	-0.18442	618	O96028-5			ASTAASSALGFSKSSSPSASLTENEVK____	29.9333	19.7333	10.2
1.01808	0.173799	0.858566	-0.119632	-0.0960687	-0.0308625	0.0250565	-0.225683	-0.276089	-0.172755	0.47263	0.634663	-0.545454	0.993028	0.910753	1141;1177;1206;1215;920	P20020-6	Plasma membrane calcium-transporting ATPase 1	ATP2B1;ATP2B1	IDDTDAEDDAPTKRNSSPPPSPNKNNNAVDS	29.8667	8.06667	21.8
0.748955	0.183636	0.552242	-0.175172	0.159721	-0.355751	-0.059293	0.512359	0.505634	-0.396784	-0.175659	0.29534	-0.924614	0.808248	-0.210294	310	P42166	Lamina-associated polypeptide 2, isoform alpha;Thymopoietin;Thymopentin	TMPO	SSQPEHSAMLVSTAASPSLIKETTTGYYKDI	29.8667	15.8667	14
-0.594807	-0.517419	-0.174663	0.0130613	0.231382	-0.172442	0.378951	0.351898	0.0139716	3.63833	2.68286	-0.942142	3.27767	-0.973758	-0.956114	175;137;45;132	Q9H425	Uncharacterized protein C1orf198	C1orf198;C1orf198	QGSQALKSSQGSRSSSLDALGPTRKEEEASF	29.8667	20.5333	9.33333
-0.357998	0.108166	-0.456145	1.17901	0.466859	0.713223	0.871981	0.434997	-0.468328	0.286909	0.536676	0.2877	0.894674	-1.22998	0.756028	459;479	Q9Y2H5	Pleckstrin homology domain-containing family A member 6	PLEKHA6;PLEKHA6	LRRLSLQPRSHSVPRSPSQGSYSRARIYSPV	29.8	8.73333	21.0667
0.852463	-0.0586444	0.878347	0.0455806	0.103646	-0.000930786	0.0243852	-0.233369	-0.0379184	-0.0405519	-0.150835	-0.0423725	-1.0033	0.828078	-0.0044541	348;348	Q14004;Q14004-2	Cyclin-dependent kinase 13	CDK13	QSLRSRKSPSPAGGGSSPYSRRLPRSPSPYS	29.8	16.4	13.4
0.693902	0.137671	0.551333	-0.0581029	-0.770224	0.700951	-0.254375	0.115044	0.381176	-0.296461	-0.0731605	0.192019	-0.767062	0.948277	-0.189157	952	O94804	Serine/threonine-protein kinase 10	STK10	MFFKLSEEAECPNPSTPSKAAKFFPYSSADA	29.8	22.0667	7.73333
0.667052	-0.007328	0.643009	0.437661	-0.11627	0.524357	0.688936	0.341825	-0.314922	0.664766	0.0582411	-0.611881	-0.608811	-0.0218835	-0.296959	139;16	Q8WW12	PEST proteolytic signal-containing nuclear protein	PCNP	MPPEAKMRMKNIGRDTPTSAGPNSFNKGKHG	29.8	32.9333	-3.13333
0.522052	-0.186233	0.644234	0.559724	0.533073	-0.0285988	1.12476	0.982461	-0.0809771	0.420021	0.38503	-0.00879848	-0.137022	-0.602708	0.0721786	191;191	Q8N9U0-2	Tandem C2 domains nuclear protein	TC2N	FDLTNSSQRFIQRHDSLSSVPSSSSSRKNSQ	29.6667	10.4	19.2667
-0.13458	-0.211323	0.116524	2.00858	0.0486195	1.94138	-1.70691	-1.7952	-0.0839712	-0.328365	-0.567994	-0.115987	-0.433414	1.57233	-0.0320158	1735	P15822	Zinc finger protein 40	HIVEP1	SESLPITQKISVGRLSPQQESSASSKRMLSP	29.6667	44.8667	-15.2
0.766807	0.237337	0.509152	0.0619391	-0.515284	0.513729	0.350156	-0.124314	-0.355919	0.336962	-0.287332	-0.607465	-1.05414	0.416651	-0.251546	177;84;177	Q03188	Centromere protein C 1	CENPC1;CENPC1;CENPC1	LLDAKTSVSQNVIPSSAQKRETYTFENSVNM	29.6	11.1333	18.4667
0.503825	-0.16821	0.855139	0.129465	-0.293278	0.280398	-0.301964	-0.109028	0.160691	-0.361982	-0.462858	-0.165455	-0.966683	0.805789	-0.326146	100	Q96SB3	Neurabin-2	PPP1R9B	RASERGVRLSLPRASSLNENVDHSALLKLGT	29.5333	5.73333	23.8
-0.178415	-0.0860447	0.118868	0.278484	-0.981255	1.18886	1.06397	0.591621	-0.471907	0.88445	-0.222736	-1.09403	-0.044321	-1.24239	-0.622123	187	P52597	Heterogeneous nuclear ribonucleoprotein F;Heterogeneous nuclear ribonucleoprotein F, N-terminally processed	HNRNPF	HKERIGHRYIEVFKSSQEEVRSYSDPPLKFM	29.4667	15.9333	13.5333
0.147732	-0.24961	0.463222	0.470771	-0.229315	0.719686	0.879877	0.606997	-0.335292	0.963132	0.874552	-0.0420739	0.72682	-0.732145	0.293218	61;61;77;61;61	O14733	Dual specificity mitogen-activated protein kinase kinase 7	MAP2K7;MAP2K7	PLANDGGSRSPSSESSPQHPTPPARPRHMLG	29.4667	30.8667	-1.4
0.793716	-0.228704	1.00179	0.0941655	-0.322599	0.395085	-0.503068	-0.0235005	0.484966	-0.531709	-0.179537	0.283381	-0.973253	1.29678	-0.201585	243;243;56	Q9Y570	Protein phosphatase methylesterase 1;Protein phosphatase methylesterase 1	PPME1;PPME1	RVSMVGQVKQCEGITSPEGSKSIVEGIIEEE	29.3333	6.86667	22.4667
1.87176	-0.180679	-0.152091	-0.45488	-0.310612	-0.162867	-0.350709	-0.352686	-0.00142187	-0.164362	-0.27909	-0.0652984	-2.15085	2.22247	-0.0638765	137;137;137;10;9;137;137	J3QT34	Microtubule-associated serine/threonine-protein kinase 4	MAST4;MAST4;MAST4;MAST4;MAST4;MAST4	LDHILSPPPMPFRKCSNPDVASGPGKSLKYK	29.3333	16.0667	13.2667
0.161828	0.229699	-0.0695444	1.03738	1.25623	-0.235699	0.827994	0.13431	-0.715323	0.829269	0.214443	-0.600633	0.052615	-0.666166	0.11469	81;81	Q8WUF5	RelA-associated inhibitor	PPP1R13L;PPP1R13L	RPPRYSSSSIPEPFGSRGSPRKAATDGADTP	29.2667	14.2667	15
0.504295	-0.487386	0.97031	-0.289399	-0.981909	0.673971	-0.00429222	-0.520644	-0.606046	0.462992	-0.229812	-0.67944	-0.734107	0.508587	-0.073394	397	O60934	Nibrin	NBN	KEIKVSKMEQKFRMLSQDAPTVKESCKTSSN	29.2667	21.3333	7.93333
0.801855	0.148928	0.800426	0.622168	0.730209	-0.151195	-0.384944	-0.542764	-0.157327	0.502258	0.339477	-0.118398	-0.462378	1.1868	0.038929	319;330;378	Q9P206	Uncharacterized protein KIAA1522	KIAA1522	TVDVVALGRCSLRTLSRCSLHSASPASVRSL	29.2667	35.4667	-6.2
0.763862	0.605031	0.0747439	0.638807	0.897328	-0.289399	0.95444	0.835517	-0.0163715	-0.248691	-0.34191	-0.104562	-1.10577	-0.190578	-0.0881905	1100	P35568	Insulin receptor substrate 1	IRS1	AKVIRADPQGCRRRHSSETFSSTPSATRVGN	29.2	33.1333	-3.93333
0.740017	0.42466	0.141997	0.692746	0.722026	-0.12965	0.49435	0.574137	0.42742	0.490369	0.177366	-0.147598	-0.562651	0.245667	-0.575018	416;416	Q5JSZ5;Q5JSZ5-5	Protein PRRC2B	PRRC2B	RPKWNSWDPRRQRQLSMSSADSADAKRTREE	29.1333	42.6667	-13.5333
0.898011	0.0848138	0.856339	-0.250765	0.0423457	-0.160134	-0.288961	-0.0914425	0.23634	-0.0443955	0.0926335	0.152475	-0.805377	1.18697	-0.083865	364;703	B4DTZ6	Sodium/hydrogen exchanger;Sodium/hydrogen exchanger 1	SLC9A1;SLC9A1	AHKLDSPTMSRARIGSDPLAYEPKEDLPVIT	29.0667	8	21.0667
0.801855	0.148928	0.800426	0.622168	0.730209	-0.151195	-0.384944	-0.542764	-0.157327	0.502258	0.339477	-0.118398	-0.462378	1.1868	0.038929	322;333;381	Q9P206	Uncharacterized protein KIAA1522	KIAA1522	VVALGRCSLRTLSRCSLHSASPASVRSLGRF	29.0667	12.8667	16.2
1.07627	1.21829	-0.203874	-0.637683	-0.574874	-0.105894	-0.414561	-0.289373	0.05979	-0.271912	-0.396768	-0.0987021	-1.47304	1.49083	-0.158492	1955;1955;1955	Q96JI7-2	Spatacsin	SPG11;SPG11	LLEEEAPDIPLRRVHSTSSLDSQKFVTVPSS	29.0667	29.8667	-0.8
0.809026	-0.540691	1.40156	-0.23366	-0.551243	0.23581	-0.0894541	-0.168926	-0.0790424	-0.491596	-0.320397	0.121215	-1.12942	0.89848	0.200257	1068;1021;1068;1068	Q7Z5J4	Retinoic acid-induced protein 1	RAI1;RAI1	PRMCTRSLTALSEPRTPGPPGLTTTPAPPDK	28.9333	15.6667	13.2667
0.55241	0.100792	0.436772	0.654767	0.0312884	0.697631	0.739453	0.12121	-0.613934	0.695596	0.0553356	-0.64699	-0.497074	-0.187043	-0.033056	333;210	O75717	WD repeat and HMG-box DNA-binding protein 1	WDHD1;WDHD1	RVEKDYNDLFDGDDMSNAGDFLNDNAVEIPS	28.9333	28.0667	0.866667
0.425925	0.849729	-0.57775	0.951087	1.10641	-0.280986	0.574996	0.810646	0.251562	0.489127	0.783371	0.159494	0.357446	-0.149071	-0.092068	144;150;183;196;202;235	E9PRM3	Histone acetyltransferase KAT5	KAT5;KAT5;KAT5	KRKSNCLGTDEDSQDSSDGIPSAPRMTGSLV	28.9333	36.4	-7.46667
0.698792	0.378784	0.325095	-0.0105543	-0.11674	0.12762	-0.0322972	0.426105	0.597278	-0.0463463	-0.273946	-0.412567	-0.972738	0.731089	-1.00984	579;638;654;664	Q14155-1		ARHGEF7;ARHGEF7	VLLPEEEKIIVEETKSNGQTVIEEKSLVDTV	28.8667	12.5333	16.3333
0.460964	0.0937001	0.315239	-0.201909	-0.0667275	-0.364404	-0.522218	1.67857	2.20123	-1.23188	-1.14449	0.100742	-1.60545	0.983182	-2.10049	538	Q8NFC6	Biorientation of chromosomes in cell division protein 1-like 1	BOD1L1	AEKTKSSKTKGQGRSSVDLEESSTKSLEPKA	28.8667	13.4	15.4667
0.727861	-0.653564	1.37161	0.15343	-0.368761	0.532431	0.191867	-0.215067	-0.329111	0.179046	-0.118149	-0.275221	-0.84601	0.535994	0.05389	253;244;258	Q9HA47	Uridine-cytidine kinase 1	UCK1;UCK1	WHRGGSNGRSYKRTFSEPGDHPGMLTSGKRS	28.8	20.4667	8.33333
0.697795	0.264498	0.405823	-0.0790827	0.153765	-0.291943	0.0209607	0.613126	0.600251	-0.169586	-0.132577	-0.106994	-0.830372	0.676834	-0.707245	3039;2998;3036	Q03164-3	Histone-lysine N-methyltransferase MLL;MLL cleavage product N320;MLL cleavage product C180	MLL	DLTRNSSTPGLQVPVSPTVPIQNQKYVPNST	28.7333	16.6	12.1333
-0.0501675	-0.101499	0.0566719	0.481224	0.0693353	0.307345	1.15117	0.536225	-0.554723	0.749275	0.386518	-0.503233	0.436686	-1.20134	0.05149	185	Q9H7S9	Zinc finger protein 703	ZNF703	SGSSSVSSTSSSSSSSPGDKAGFRVPSAACP	28.7333	21.6	7.13333
0.798221	-0.0374333	0.824895	-0.0470678	-0.380509	0.287071	0.395725	-0.23891	-0.555675	0.357083	-0.0661741	-0.413983	-0.864395	0.402496	0.141692	265	Q9HC52	Chromobox protein homolog 8	CBX8	LARRQDSDLVQCGVTSPSSAEATGKLAVDTF	28.6667	12.7333	15.9333
0.521054	0.248691	0.469167	0.302704	0.0424254	0.436101	-0.305119	0.397488	0.710788	0.956004	0.0267216	-0.939776	-0.494332	0.826173	-1.65056	555;656;990;990;990;990;990;705;705;604;614;10	E9PMS6	LIM domain only protein 7	LMO7;LMO7;LMO7;LMO7;LMO7;LMO7;LMO7;LMO7;LMO7	EVAATEEDVTRLPSPTSPFSSLSQDQAATSK	28.6	15.8	12.8
0.877095	0.492734	0.369493	0.620601	0.491924	0.00128734	0.608512	0.526416	-0.175475	0.481093	0.402053	-0.0380986	-0.475042	0.268583	0.137376	1408;884;562;563;521;4;4;4;4;4;900	J3KP28;Q9HCH5;Q9HCH5-12;Q9HCH5-8	Synaptotagmin-like protein 2	SYTL2;SYTL2;SYTL2;SYTL2;SYTL2;SYTL2	DNPFSHPDKLKRMSKSVPAFLQDESDDRETD	28.6	51.8667	-23.2667
0.904426	0.480366	0.410773	-0.222585	0.0370886	-0.240666	-0.268146	-0.118683	0.00760263	-0.0632625	-0.0737224	-0.118451	-0.978148	1.17257	-0.126054	1082;173	I3L2J0	Protein capicua homolog	CIC;CIC	PEIQLPLPPGKRRTQSLSALPKERDSSSEKD	28.4667	11.4667	17
-0.0667521	0.0791496	-0.128883	0.389954	0.0226122	0.381217	0.999847	0.469604	-0.462708	1.07158	0.475049	-0.550083	0.541801	-1.0666	-0.087375	99;99;99	O14579	Coatomer subunit epsilon	COPE;COPE	VRMFADYLAHESRRDSIVAELDREMSRSVDV	28.4667	16.4667	12
0.883463	0.62686	0.250598	-0.119422	-0.11212	-0.00725251	-0.117741	0.0528426	0.151745	0.109429	0.0206666	-0.273468	-0.862797	1.0012	-0.425212	428;265	P85037	Forkhead box protein K1	FOXK1	SSRSAPASPTHPGLMSPRSGGLQTPECLSRE	28.4	10.4	18
0.827393	0.00735427	0.849585	0.453262	0.600578	-0.16591	-0.0371069	0.0372588	0.070944	-0.0733247	0.0964979	0.287819	-0.730895	0.8645	0.216875	240;284	J3KQ72	F-box only protein 6	FBXO6;FBXO6	EAQPGQKHGQEEAAQSPYRAVVQIF______	28.3333	31.4	-3.06667
0.667612	0.376228	0.346936	0.679856	0.270268	0.403627	0.81622	0.200465	-0.541377	0.839273	0.362308	-0.411056	-0.305304	-0.148608	0.130321	78;78	P57682	Krueppel-like factor 3	KLF3	DLTVNKRSSPPSAGNSPSSLKFPSSHRRASP	28.3333	41.2667	-12.9333
0.81209	0.574647	0.221274	-0.133678	0.443063	-0.47446	0.204878	0.135613	0.102628	0.313605	-0.00829384	-0.275954	-0.820384	0.607212	-0.378582	143;143;129;143;143;143;143	E9PMG1;Q96D71	RalBP1-associated Eps domain-containing protein 1	REPS1;REPS1;REPS1;REPS1;REPS1	GVIPPPPGRGQVKKGSVSHDTVQPRTSADAQ	28.2667	13.4667	14.8
-0.224557	-0.455993	0.340397	0.842778	-0.487403	1.31161	0.161168	0.965485	0.554226	-0.042747	-0.357407	-0.229939	-0.13285	-0.385725	-0.784165	107;107;107	Q9Y314	Nitric oxide synthase-interacting protein	NOSIP;NOSIP;NOSIP	RGTRREEQKELQRAASQDHVRGFLEKESAIV	28.2667	13.9333	14.3333
0.427544	0.438848	0.0282991	0.873065	0.962076	-0.158438	0.584861	0.770403	0.182645	0.578037	0.494582	-0.0654193	0.0670383	-0.157317	-0.248064	739;739	Q12789-3	General transcription factor 3C polypeptide 1	GTF3C1	KTSQPPVPQGEAEEDSQGKEGPSGSGDSQLS	28.2	34.5333	-6.33333
0.863096	-0.0242935	0.85518	0.1867	0.00743951	0.194833	0.0267913	0.214836	0.268661	0.151295	0.180776	0.185778	-0.68232	0.836305	-0.082883	527	P35568	Insulin receptor substrate 1	IRS1	ASAADLDNRFRKRTHSAGTSPTITHQKTPSQ	28.0667	17.7333	10.3333
0.613679	-0.0550355	0.424922	0.944064	0.203784	0.74028	0.209006	0.370154	0.161654	0.149898	0.123774	0.00980169	-0.489905	0.404672	-0.151852	736;574;458	G5E948		MAP4K4;MAP4K4;MAP4K4	SGQQNSQAGQRNSTSSIEPRLLWERVEKLVP	28.0667	17.8	10.2667
0.521054	0.248691	0.469167	0.508559	0.129784	0.31839	-0.275499	0.44702	0.679688	0.792588	0.118628	-0.634438	-0.402426	0.796553	-1.31413	553;654;988;988;988;988;988;703;703;602;612;8	E9PMS6	LIM domain only protein 7	LMO7;LMO7;LMO7;LMO7;LMO7;LMO7;LMO7;LMO7;LMO7	QKEVAATEEDVTRLPSPTSPFSSLSQDQAAT	28.0667	19.3333	8.73333
0.262748	-0.125007	0.409057	0.603685	-0.321169	0.916166	0.7447	0.0701174	-0.775385	0.906131	0.34354	-0.618404	0.080792	-0.481952	0.156981	217;217;74;217;217;74;217	O60271;O60271-4	C-Jun-amino-terminal kinase-interacting protein 4	SPAG9;SPAG9	ISLGIFPLPAGDGLLTPDAQKGGETPGSEQW	28.0667	23.5333	4.53333
0.613679	-0.0550355	0.424922	0.944064	0.203784	0.74028	0.209006	0.370154	0.161654	0.149898	0.123774	0.00980169	-0.489905	0.404672	-0.151852	733;571;455	G5E948		MAP4K4;MAP4K4;MAP4K4	LQGSGQQNSQAGQRNSTSSIEPRLLWERVEK	28.0667	25.4667	2.6
1.01444	0.374024	0.563308	0.0834722	0.599149	-0.570952	0.108759	-0.185515	-0.218773	0.29895	0.78934	0.437074	-0.225096	0.905677	0.655847	94;94;94;94;94;94;94;94;94;94	P18583-3;P18583-5;P18583-6	Protein SON	SON	YKPDLKEGSRKSRCVSVQTDPTDEIPTKKSK	28.0667	27.6667	0.4
-0.517605	0.0388437	-0.571306	-0.0239303	0.124829	-0.0921414	-1.89836	0.702154	1.77729	-0.0914913	-0.017716	0.1142	0.499889	1.38076	-1.66309	268;280;280;315	Q96HB5-2	Coiled-coil domain-containing protein 120	CCDC120	PPPSDLYGDLKSRRNSVASPTSPTRSLPRSA	28	1.86667	26.1333
0.142446	0.149956	-0.0355055	1.10393	1.09378	0.013844	0.133249	-0.0509823	-0.0423909	0.035287	0.656336	0.634392	0.51389	0.009197	0.676783	330;260;249;264;77;39	Q92597	Protein NDRG1	NDRG1;NDRG1;NDRG1;NDRG1	MPSASMTRLMRSRTASGSSVTSLDGTRSRSH	28	11.6	16.4
0.71869	0.110498	0.574446	0.095736	0.0185271	0.0586845	0.331788	0.223676	-0.0757512	0.859877	0.563594	-0.282992	-0.155096	0.386902	-0.207241	4267;4324;3385;1828;884	Q8NEZ4	Histone-lysine N-methyltransferase MLL3	MLL3;MLL3;MLL3	AKNSENKESIPSLPQSPMRETPSKAFHQYSN	28	17.1333	10.8667
0.353008	0.49579	-0.189152	0.683224	0.84577	-0.0518963	0.854931	0.687103	-0.284236	1.19907	0.345567	-0.778384	-0.007441	-0.501923	-0.494148	565;155	P81274	G-protein-signaling modulator 2	GPSM2;GPSM2	LLASSQSRRLDDQRASFSNLPGLRLTQNSQS	27.9333	10.0667	17.8667
-0.0748509	-0.169686	0.038072	3.73228	0.0241072	3.68953	0.432029	0.279736	-0.125995	0.421542	0.308765	-0.0225763	0.383616	-0.50688	0.103419	2080	Q9BYW2	Histone-lysine N-methyltransferase SETD2	SETD2	PDKQTQNKEKRKRRSSLSPPSSAYERGTKRP	27.9333	10.4	17.5333
0.858665	-0.199034	0.540368	0.159328	-0.175226	0.276101	0.0869225	0.150998	0.0872108	0.0148999	0.0784043	0.165798	-0.780261	0.771742	0.0785872	1165;1165;119	Q9NTI5-2	Sister chromatid cohesion protein PDS5 homolog B	PDS5B;PDS5B	SRMETVSNASSSSNPSSPGRIKGRLDSSEMD	27.9333	22.0667	5.86667
0.030111	0.0790975	0.0815205	0.453966	0.216599	0.226038	0.896033	0.495322	-0.489213	1.0731	0.784586	-0.283609	0.754475	-0.865922	0.205604	973	Q9Y4H2	Insulin receptor substrate 2	IRS2	LGSGTPGTSSDSRQRSPLSDYMNLDFSSPKS	27.9333	28.1333	-0.2
0.00617833	-0.0652865	0.075527	1.51441	-0.469564	1.96536	-0.654791	-0.478646	0.166958	-0.407544	-0.455891	-0.03505	-0.462069	0.660969	-0.202008	612;627;601;432	Q8IX12-2	Cell division cycle and apoptosis regulator protein 1	CCAR1;CCAR1;CCAR1	QDEEEKDDGEAKEISTPTHWSKLDPKTMKVN	27.8667	9.73333	18.1333
0.814376	0.135402	0.674212	-0.366531	0.274842	-0.667388	-0.0442443	0.0351949	0.0213103	-0.0406516	-0.0778425	-0.0238532	-0.892219	0.858621	-0.0451635	32	Q96C90	Protein phosphatase 1 regulatory subunit 14B	PPP1R14B	PGPGSGGPGPRVYFQSPPGAAGEGPGGADDE	27.8667	13.6667	14.2
0.841	0.097508	0.754477	0.17333	0.0354723	0.205699	0.0352803	0.221642	0.198056	0.0592098	0.0947062	0.0427127	-0.746293	0.805719	-0.155343	531	P35568	Insulin receptor substrate 1	IRS1	DLDNRFRKRTHSAGTSPTITHQKTPSQSSVA	27.8	12.8667	14.9333
0.542146	0.42737	0.099289	0.104108	0.67219	-0.240737	0.248282	0.75805	0.510288	0.751366	0.0316404	-0.622602	-0.510506	0.293864	-1.13289	488;488;488	Q9BVI0	PHD finger protein 20	PHF20;PHF20;PHF20	MKYFHGMEKSLEPEESPGKRHVQTRGPSASD	27.8	14.4	13.4
0.692069	0.290565	0.424142	0.472789	0.158384	0.295803	0.9444	0.369447	-0.586578	0.915155	0.442035	-0.398133	-0.250034	-0.252331	0.188445	632;632	Q6PJG2	ELM2 and SANT domain-containing protein 1	ELMSAN1;ELMSAN1	TFIAPPVYSNITPYQSHLRSPVRLADHPSER	27.7333	7.2	20.5333
0.0305676	0.245834	-0.252652	0.8117	0.332145	0.682589	0.326915	0.114756	-0.0511435	0.60708	0.0982784	-0.494385	0.0677108	-0.296347	-0.443242	613;613;613;613;613;613	P51532	Transcription activator BRG1	SMARCA4;SMARCA4	AIGPDGEPLDETSQMSDLPVKVIHVESGKIL	27.7333	46.1333	-18.4
0.795212	-0.539172	1.35257	0.355607	0.030883	0.450177	0.571704	0.287741	-0.34568	0.62129	0.295194	-0.148589	-0.500018	0.223508	0.197091	31;31;31;31	O95155-2	Ubiquitin conjugation factor E4 B	UBE4B;UBE4B	RLAGGQTSQPTTPLTSPQRENPPGPPIAASA	27.6667	10.5333	17.1333
0.865446	0.615347	0.251735	-0.119422	-0.11212	-0.00725251	-0.114423	-0.0113264	0.151745	0.109429	0.0206666	-0.273468	-0.844779	0.979869	-0.425212	416;253	P85037	Forkhead box protein K1	FOXK1	GVSCFRTPFGPLSSRSAPASPTHPGLMSPRS	27.6667	41.5333	-13.8667
0.0329364	0.0804301	-0.163022	1.0327	-0.105974	1.1666	0.334486	0.0771055	-0.256885	0.431711	0.285723	0.0210858	0.252787	-0.30155	0.277971	1019;1349	K7EQL6	Ubiquitin carboxyl-terminal hydrolase;Ubiquitin carboxyl-terminal hydrolase 32	USP32;USP32	EPRILAREVKKVDAQSSAGEEDVLLSKSPSS	27.6	6.93333	20.6667
0.168645	0.0773969	0.100977	-0.0942805	-0.184487	-0.0415455	1.62782	1.40161	-0.312169	1.22394	0.572167	-0.526188	0.403522	-1.45917	-0.214019	13;480;480;108	O14578-3;O14578-4	Citron Rho-interacting kinase	CIT;CIT	___MEQEMTRLHRRVSEVEAVLSQKEVELKA;CHKMEQEMTRLHRRVSEVEAVLSQKEVELKA	27.5333	9.86667	17.6667
0.515997	0.214641	0.313565	0.443434	0.488088	-0.0365765	0.659211	0.414238	-0.327543	0.743282	0.596098	-0.166947	0.0801013	-0.143214	0.160596	562;235	Q8NDT2	Putative RNA-binding protein 15B	RBM15B	EGDWTSPSKSSDRRNSLEGYSRSVRSRSGER	27.5333	16.9333	10.6
0.867012	0.615456	0.250262	-0.119422	-0.11212	-0.00725251	-0.117187	-0.00164526	0.122828	0.109429	0.0206666	-0.273468	-0.846345	0.984199	-0.396296	420;257	P85037	Forkhead box protein K1	FOXK1	FRTPFGPLSSRSAPASPTHPGLMSPRSGGLQ	27.5333	33.6667	-6.13333
-0.0696818	-0.132617	0.056371	-0.832053	-0.259503	0.0587499	0.868296	0.172503	-0.695345	0.334351	-0.97459	-1.29554	-0.904908	-0.937978	-0.600195	254;255;255	Q9Y4B6-2	Protein VPRBP	VPRBP;VPRBP	SFHLDSGHKTSSRVNSTTKPEDGGLKKNKSA	27.4	3.2	24.2
0.647495	0.188578	0.501881	0.691974	0.286275	0.463106	0.912849	0.657918	-0.208785	0.640675	0.355236	-0.22699	-0.29226	-0.265354	-0.018205	196;198;196;198;196;198;198;198;196	Q9NYF8-3;Q9NYF8-2;Q9NYF8-4	Bcl-2-associated transcription factor 1	BCLAF1;BCLAF1;BCLAF1;BCLAF1;BCLAF1;BCLAF1	SQEEPKDTFEHDPSESIDEFNKSSATSGDIW	27.4	50.6667	-23.2667
0.335118	0.736534	-0.305322	0.912193	0.672363	0.0862955	0.549077	0.410921	-0.168537	0.802229	0.424882	-0.155624	0.089764	-0.213959	0.012913	200;161;161;192	P15408	Fos-related antigen 2	FOSL2;FOSL2	VAHGPVCKISPEERRSPPAPGLQPMRSGGGS	27.2667	8.66667	18.6
0.683919	0.115331	0.46498	0.10741	-0.035502	0.130509	-0.2433	-0.160148	0.144656	0.0758282	-0.557575	-0.613955	-1.24149	0.927219	-0.758611	247;56;142	Q9BYG3	MKI67 FHA domain-interacting nucleolar phosphoprotein	MKI67IP;MKI67IP;MKI67IP	GPTPVCTPTFLERRKSQVAELNDDDKDDEIV	27.2667	18.9333	8.33333
0.445331	-0.0042441	0.484049	2.09155	0.083191	1.98975	0.0463904	0.141505	0.202891	0.170286	0.1668	0.00980169	-0.278531	0.398941	-0.193089	74;67;67;67;67;67	C9JUL9;Q9BXP5-4	Serrate RNA effector molecule homolog	SRRT;SRRT	RGEYRDYDRNRRERFSPPRHELSPPQKRMRR	27.2667	19.4	7.86667
0.756802	0.595607	0.227647	0.222698	0.362263	-0.15596	0.405116	0.210657	-0.124084	0.566993	0.496901	0.0360405	-0.259901	0.351686	0.160124	836;836	Q9UHB7	AF4/FMR2 family member 4	AFF4	SKDPKTEHGSRKRTISQSSSLKSSSNSNKET	27.2	8.26667	18.9333
-0.0899809	0.0692161	-0.170381	1.84474	0.350998	1.45063	0.215964	-0.223664	-0.495453	0.139815	-0.350745	-0.493977	-0.260764	-0.305945	0.001476	336;336;336	Q6AI08	HEAT repeat-containing protein 6	HEATR6;HEATR6;HEATR6	VKPKKIQQGEEEEKESSGEIEAAPVTGTGRV	27.2	8.4	18.8
-0.0899809	0.0692161	-0.170381	1.84474	0.350998	1.45063	0.215964	-0.223664	-0.495453	0.139815	-0.350745	-0.493977	-0.260764	-0.305945	0.001476	337;337;337	Q6AI08	HEAT repeat-containing protein 6	HEATR6;HEATR6;HEATR6	KPKKIQQGEEEEKESSGEIEAAPVTGTGRVN	27.2	23.8667	3.33333
0.908239	0.440087	0.415022	0.487795	0.0385687	0.430615	0.442204	0.431275	-0.0466993	-3.16184	-1.89675	0.916612	-2.80499	0.466035	0.963311	391;408	Q92738	USP6 N-terminal-like protein	USP6NL	ELQSWGVHHLSNGQRSVGRPSPLASGRRESG	27.2	25.4667	1.73333
0.797166	0.332073	0.463577	0.374335	0.743635	-0.371376	0.529839	0.524723	0.0793245	0.494572	0.579722	0.110467	-0.217444	0.267327	0.0311425	364;407;386	C9J0I9	Nuclear-interacting partner of ALK	ZC3HC1;ZC3HC1	VPSSPLRKAKRARLCSSSSSDTSSRSFFDPT	27.1333	13.5333	13.6
0.831817	0.321748	0.431214	0.259912	0.224423	0.0206624	0.275346	0.0253398	-0.295847	0.051373	-0.071912	-0.198765	-0.903729	0.556471	0.097082	412	Q9UQR1	Zinc finger protein 148	ZNF148	SKRSLKQPLEQNQTISPLSTYEESKVSKYAF	27.1333	50.6667	-23.5333
0.0808482	-0.627112	0.839182	-0.377644	-1.83212	1.4117	-1.10285	-0.0451065	1.10262	-1.5395	-0.657563	0.857792	-0.738411	1.18369	-0.244833	80	O00479	High mobility group nucleosome-binding domain-containing protein 4	HMGN4	DGNNPAKNRDASTLQSQKAEGTGDAK_____	27.0667	8.46667	18.6
-0.0788885	-0.81747	0.73702	0.196331	-0.935496	1.09944	-0.321455	0.0966608	0.438725	0.743919	0.0522049	-0.656672	0.131093	0.242567	-1.0954	14	Q9H1E3	Nuclear ubiquitous casein and cyclin-dependent kinase substrate 1	NUCKS1	__MSRPVRNRKVVDYSQFQESDDADEDYGRD	27	6.6	20.4
0.627684	-0.243923	0.821898	-0.301357	-0.589867	0.245873	-0.376044	-0.270517	0.100166	-0.114605	-0.188307	-0.0591173	-0.815991	1.00373	-0.159283	18;18	G5E9Q4	Interferon-inducible double stranded RNA-dependent protein kinase activator A	PRKRA;PRKRA	QSRHRAEAPPLEREDSGTFSLGKMITAKPGK	27	7.8	19.2
0.177406	-0.145427	0.316351	0.386047	0.259808	0.107621	0.564753	0.435447	-0.177349	1.47347	1.06713	-0.252993	0.889724	-0.387347	-0.075644	68;68;68;68	Q99618	Cell division cycle-associated protein 3	CDCA3;CDCA3;CDCA3	EQLEGLKHAQDSDPRSPTLGIARTPMKTSSG	26.8	13.1333	13.6667
0.952691	0.645191	0.377851	0.239954	0.584456	-0.380856	0.535271	0.269289	-0.245965	-0.0241941	0.0610989	0.07764	-0.891592	0.41742	0.323605	1107;1029	Q9UKJ3	G patch domain-containing protein 8	GPATCH8	LLLEKIQSRKVERKPSVSEEVQATPNKAGPK	26.8	19.7333	7.06667
0.762334	0.116359	0.651014	0.0804653	-0.0523699	0.258322	-0.245966	0.055144	0.139795	-0.0997476	-0.120724	-0.124081	-0.883058	1.0083	-0.263876	383;406;383;383;406;304	P27448-3	MAP/microtubule affinity-regulating kinase 3	MARK3;MARK3	SSELDASDSSSSSNLSLAKVRPSSDLNNSTG	26.8	22.6667	4.13333
0.791288	0.15212	0.651895	-0.260841	0.164901	-0.309928	-0.401065	-0.106696	0.308557	-0.39196	-0.33716	0.0395924	-1.12845	1.19235	-0.268965	147;203;203	Q9Y2H6-2	Fibronectin type-III domain-containing protein 3A	FNDC3A;FNDC3A	KKLKDRQGTQKDKMSSPPSSPQKCPSPINEH	26.7333	13.5333	13.2
0.908239	0.440087	0.415022	0.487795	0.0385687	0.430615	0.442204	0.431275	-0.0466993	-3.16184	-1.89675	0.916612	-2.80499	0.466035	0.963311	396;413	Q92738	USP6 N-terminal-like protein	USP6NL	GVHHLSNGQRSVGRPSPLASGRRESGAPHRR	26.7333	22.5333	4.2
-0.233619	0.275227	-0.488558	1.04479	0.735362	0.361621	0.761291	0.600485	-0.356694	0.572387	0.2702	-0.221293	0.503819	-0.99491	0.135401	21;1404;1404;1404;1474;135	J3QRK0;P16144-4	Integrin beta-4	ITGB4;ITGB4;ITGB4	HRMTTTSAAAYGTHLSPHVPHRVLSTSSTLT	26.6	4.4	22.2
-0.0660591	-0.192675	0.0935495	-0.160719	0.185642	-0.35748	-0.910694	0.626282	1.49595	-0.245686	0.519	0.78401	0.58506	0.844635	-0.711939	1140;1168;1140;1168	Q86SQ4-2	G-protein coupled receptor 126	GPR126	SSDNLGKSLSSSSIGSNSTYLTSKSKSSSTT	26.6	16.7333	9.86667
0.83713	0.153692	0.674089	0.357867	0.103903	0.235367	0.41919	0.252899	0.0665503	0.294833	0.0991136	-0.182384	-0.738016	0.41794	-0.248934	1741	Q5T5U3	Rho GTPase-activating protein 21	ARHGAP21	APSLTKVFDVMKKGKSTGSLLTPTRGESEKQ	26.6	18.6	8
0.4396	-0.58028	1.06269	0.489652	-0.425527	0.800576	0.412305	-0.0487915	-0.389152	-0.0768989	-0.556284	-0.340943	-0.995884	0.027295	0.048209	4564	Q09666	Neuroblast differentiation-associated protein AHNAK	AHNAK	KGPKVDVKGPKVGIDTPDIDIHGPEGKLKGP	26.5333	23.0667	3.46667
0.684083	0.326168	0.296334	0.673518	0.299854	0.329559	0.726067	0.392596	-0.317284	0.71722	0.318473	-0.417174	-0.36561	-0.041984	-0.09989	100;100	P57682	Krueppel-like factor 3	KLF3	PSSHRRASPGLSMPSSSPPIKKYSPPSPGVQ	26.4667	40.5333	-14.0667
0.750376	0.345225	0.277622	-0.016202	0.172179	-0.061091	-0.424936	-0.124149	0.307459	0.254527	-0.0272913	-0.252503	-0.777667	1.17531	-0.559962	409;432;463;436;409;432;432	Q9UDY2-3	Tight junction protein ZO-2	TJP2	EERRHQYSDYDYHSSSEKLKERPSSREDTPS	26.4	13.5333	12.8667
0.477111	0.360448	0.111722	2.11722	0.44117	1.66487	0.337598	0.0846503	-0.23563	0.296728	0.259891	-0.0202953	-0.21722	0.139513	0.215335	1482	Q15648	Mediator of RNA polymerase II transcription subunit 1	MED1	SGSSIAEKSYQNSPSSDDGIRPLPEYSTEKH	26.4	17.8	8.6
0.584505	0.526936	0.116589	0.62967	0.59629	0.00107789	1.08346	1.01658	-0.1423	0.823858	0.367555	-0.225497	-0.21695	-0.498955	-0.083197	372;495;687	Q99590-2	Protein SCAF11	SCAF11;SCAF11	LLNTKLEKSLEEKNESLTEHPRSTELPKTHI	26.3333	37.2667	-10.9333
0.00634658	-0.789803	0.855715	0.0741791	-1.63989	1.71014	0.568818	-0.172422	-0.999031	0.759406	-0.132397	-0.839814	-0.138744	-0.562471	0.159217	3;3	Q16576	Histone-binding protein RBBP7	RBBP7;RBBP7	_____________MASKEMFEDTVEERVINE	26.2667	15.0667	11.2
-0.295683	0.006861	-0.311329	0.866625	0.334005	0.51355	0.561714	0.0728993	-0.134408	0.679041	0.674895	0.114334	0.970578	-0.857397	0.248742	361;79;361;361;79;361;79;79;211;361;282	Q5T5P2	Sickle tail protein homolog	KIAA1217;KIAA1217;KIAA1217;KIAA1217;KIAA1217	IPRDRISSLPVSRPISPSPSAILERRDVKPD	26.2667	15.9333	10.3333
0.932689	0.324676	0.620378	-0.214727	0.088137	0.18082	0.504815	0.379665	-0.0637702	0.381026	0.422003	0.0804082	-0.510686	0.427874	0.144178	70;83;116;117;71;82;83	C9IZR6	Cell division cycle-associated 7-like protein	CDCA7L;CDCA7L;CDCA7L;CDCA7L	VVESDLSDDGKASLVSEEEEDEEEDKATPRR	26.2	3.53333	22.6667
-0.124993	-0.0522319	0.0337334	-0.117226	0.76107	-0.89931	0.218246	0.905789	0.688018	-0.295275	-0.723013	-0.379561	-0.59802	-0.343239	-1.06758	596;596;596;258;308	P43243	Matrin-3	MATR3;MATR3;MATR3;MATR3	NRGIDLLKKDKSRKRSYSPDGKESPSDKKSK	26.2	3.66667	22.5333
0.447123	0.197188	0.280823	-0.107628	-0.0686238	-0.116316	-0.31143	-0.602448	-0.26044	-0.289221	-0.237738	-0.445819	-0.684861	0.758553	-0.185379	78;78;78;78;78	B1AKL4	Eukaryotic translation initiation factor 4E transporter	EIF4ENIF1;EIF4ENIF1;EIF4ENIF1	PEKWHASLYPASGRSSPVESLKKELDTDRPS	26.2	26.8	-0.6
0.847409	0.766345	0.0685337	0.20968	0.650497	-0.43014	0.143632	0.592328	0.449238	0.282213	0.341383	0.078304	-0.506026	0.703777	-0.370934	408;427;430;449;412;414;325;344;352;366;366;331;353;294;248;118;81;89;53;352;124;109	P20810-9;E7EVY3	Calpastatin	CAST;CAST;CAST;CAST;CAST;CAST;CAST;CAST;CAST;CAST;CAST;CAST;CAST;CAST	PLLPEPEEKPKPRSESELIDELSEDFDRSEC	26.0667	28.8667	-2.8
0.882168	0.125595	0.808528	-0.0568691	-0.417941	0.26984	-0.162038	0.125404	0.355762	0.247522	0.378858	0.239595	-0.50331	1.04421	-0.116167	461;461;370;124;215;28	Q9UQB3-2	Catenin delta-2	CTNND2;CTNND2;CTNND2;CTNND2;CTNND2	PPAHTGTYRTSTAPSSPGVDSVPLQRTGSQH	25.8667	18.2667	7.6
0.298131	0.778166	-0.413078	1.08654	0.562552	0.416304	0.717467	0.0849215	-0.536403	0.613707	0.0957754	-0.454965	-0.202356	-0.419335	0.081438	19	Q9UN76	Sodium- and chloride-dependent neutral and basic amino acid transporter B(0+)	SLC6A14	LKCPSFFKCREKEKVSASSENFHVGENDENQ	25.8	20.0667	5.73333
0.293072	0.241479	-0.014607	0.739722	1.32879	-0.686495	0.079409	0.90863	0.564935	0.217989	0.287438	0.156071	-0.00563433	0.213663	-0.408864	119;119;80	P55884	Eukaryotic translation initiation factor 3 subunit B	EIF3B;EIF3B	QGEAPGEQARDERSDSRAQAVSEDAGGNEGR	25.6667	14.9333	10.7333
0.559406	0.278254	0.380534	0.894969	0.177441	0.524162	0.848938	0.320054	-0.23452	0.469938	1.03766	0.308279	0.478254	-0.289532	0.542799	1537	Q9UKL3	CASP8-associated protein 2	CASP8AP2	QYHPNLPMHAVIMEKSNDHFIVKIRRATPST	25.6667	16.4667	9.2
-0.0689718	-0.351267	0.377161	0.301994	0.767605	-0.484193	-0.275414	2.62419	2.90009	0.481301	1.40619	0.938212	1.47516	0.206442	-1.96188	553;577;577;402;232;134	B1AKL4	Eukaryotic translation initiation factor 4E transporter	EIF4ENIF1;EIF4ENIF1;EIF4ENIF1;EIF4ENIF1	APSPPLSQVFQTRAASADYLRPRIPSPIGFT	25.6667	34.7333	-9.06667
0.887515	0.340741	0.535568	0.0894912	0.178777	-0.0633514	0.136885	0.26524	0.141284	0.140853	0.352858	0.128078	-0.534657	0.75063	-0.0132055	598;74;74;74;74	J3KP28;Q9HCH5-8		SYTL2;SYTL2	IKLSGKNTHEAEVLLSPKKVMAREEMEKLNS	25.6	6.4	19.2
0.184228	0.217659	-0.0104138	0.760088	0.484144	0.308599	0.686542	0.391784	-0.317284	0.736956	0.377372	-0.426237	0.193144	-0.502314	-0.108953	269;370;704;704;704;704;704;419;419;318;328;75;85;85	E9PMS6	LIM domain only protein 7	LMO7;LMO7;LMO7;LMO7;LMO7;LMO7;LMO7;LMO7;LMO7;LMO7;LMO7	SPVYTEADGTFSRSKSMSDVSAEDVQNLRQL	25.6	15.0667	10.5333
0.704814	0.511198	0.140749	0.70339	0.914431	-0.272246	0.23204	0.275843	0.0766726	0.547398	0.637017	0.0814134	-0.0677975	0.472774	0.0047408	1443;1443	Q9UQ35	Serine/arginine repetitive matrix protein 2	SRRM2	KDGLPRTPSRRSRSGSSPGLRDGSGTPSRHS	25.6	19.6	6
-0.0257924	0.0195125	-0.04866	0.225009	0.542397	-0.332026	0.796615	0.917927	0.292909	-0.142582	-1.34379	-0.989047	-1.318	-0.822407	-1.28196	292;292;292;253	A9Z1X7;E9PCT1		SRRM1;SRRM1;SRRM1	RSRSRSKSRSRTRSRSPSHTRPRRRHRSRSR	25.6	23.6667	1.93333
0.388223	0.289277	-0.0416042	0.867788	0.490745	0.358479	0.686922	0.245469	-0.452742	0.642434	-0.0369803	-0.53016	-0.425204	-0.298699	-0.077418	847;766;187;352	Q5M775	Cytospin-B	SPECC1;SPECC1;SPECC1	PGGAGQNISVHKTPRSPLSGIPVRTAPAAAV	25.6	37.6667	-12.0667
0.0729437	-0.126887	0.144142	0.168864	-0.22699	0.294133	0.266674	1.66187	1.40338	-0.00273904	-0.761609	-0.625348	-0.834553	-0.19373	-2.02873	1165;1165;119	Q9NTI5-2	Sister chromatid cohesion protein PDS5 homolog B	PDS5B;PDS5B	SRMETVSNASSSSNPSSPGRIKGRLDSSEMD	25.5333	2.93333	22.6
0.246532	0.159022	0.152529	0.797148	0.636384	0.107215	0.444981	0.301766	-0.142728	0.840465	0.734414	-0.0927373	0.487882	-0.19845	0.0499907	444;444;416;301;204;43;165	Q9BV36;Q9BV36-2	Melanophilin	MLPH;MLPH;MLPH;MLPH;MLPH;MLPH	PEVGTAAHQTNRQEKSPQDPGDPVQYNRTTD	25.5333	11.7333	13.8
0.377093	0.203452	0.123869	0.738855	0.00537684	0.789648	0.28048	0.329657	0.10698	0.576813	0.670556	0.0237504	0.293463	0.0966133	-0.0832296	204	P50616	Protein Tob1	TOB1	STKMKNSGRSNKVARTSPINLGLNVNDLLKQ	25.5333	13.6	11.9333
0.491814	0.378039	-0.0557414	0.404888	-0.183223	0.176476	0.508768	0.736687	0.212037	0.885867	0.769188	-0.457916	0.277374	-0.0169539	-0.669952	355	P25106	C-X-C chemokine receptor type 7	CXCR7	LTKLIDASRVSETEYSALEQSTK________	25.3333	20.5333	4.8
0.580011	-0.126953	0.923108	0.0601821	0.509786	-0.46822	-0.0574573	0.973416	1.52175	0.357537	0.138332	0.427507	-0.441679	0.637468	-1.09424	10;10	P78362	SRSF protein kinase 2;SRSF protein kinase 2 N-terminal;SRSF protein kinase 2 C-terminal	SRPK2;SRPK2	______MSVNSEKSSSSERPEPQQKAPLVPP	25.3333	28.2	-2.86667
-0.105019	-0.916478	0.797458	-0.263343	-1.53142	1.25508	0.143632	-0.661068	-0.921124	-1.21774	-1.89023	-0.65915	-1.78521	-0.248651	0.261974	356	Q15075	Early endosome antigen 1	EEA1	QKDLDCQQLQSRLSASETSLHRIHVELSEKG	25.2667	5.93333	19.3333
0.716344	0.260416	0.437473	0.139309	0.157765	-0.0461933	1.2485	0.83287	-0.415131	0.503763	0.479786	-0.0959619	-0.236558	-0.532156	0.319169	91;159;164;173	J3KNG9	Anion exchange protein 2	SLC4A2;SLC4A2	EDDSADRKAERTSPSSPAPLPHQEATPRASK	25.2667	35.6667	-10.4
0.667612	0.376228	0.346936	0.618717	0.23819	0.326801	0.81622	0.200465	-0.541377	0.839273	0.362308	-0.411056	-0.305304	-0.148608	0.130321	74;74	P57682	Krueppel-like factor 3	KLF3	MEPVDLTVNKRSSPPSAGNSPSSLKFPSSHR	25.2	9.06667	16.1333
-1.01991	-0.706116	-0.369537	0.806611	1.17285	-0.549823	1.10278	0.974889	-0.0322263	0.390745	0.780096	0.473308	1.80001	-2.12269	0.505534	357;357	Q9NQS7-2	Inner centromere protein	INCENP	KTAEEPAASGRIICHSYLERLLNVEVPQKVG	25.2	24.2667	0.933333
0.667612	0.376228	0.346936	0.618717	0.23819	0.326801	0.81622	0.200465	-0.541377	0.839273	0.362308	-0.411056	-0.305304	-0.148608	0.130321	71;71	P57682	Krueppel-like factor 3	KLF3	GIQMEPVDLTVNKRSSPPSAGNSPSSLKFPS	25.2	38.4667	-13.2667
0.189389	-0.504105	0.750124	-0.187665	-0.739154	0.865653	0.624221	-0.17316	-0.659123	0.256963	-0.566254	-0.484784	-0.755643	-0.434832	0.174339	261;598;654;670;251	H0Y8X6	E3 ubiquitin-protein ligase;E3 ubiquitin-protein ligase NEDD4	NEDD4;NEDD4	IQLQAQRAFTTRRQISEETESVDNRESSENW	25.2	38.6	-13.4
0.76701	0.0890152	0.6515	0.568273	0.208494	0.117915	0.335699	0.0833417	-0.251825	0.419731	0.154769	-0.248795	-0.612241	0.431311	0.00303	159;159;159;159;159;159;159	C9JA69	HMG box transcription factor BBX	BBX;BBX;BBX;BBX;BBX;BBX	NPGYKWCPTTNKPVKSPTPTVNPRKKLWAFP	25.1333	8.26667	16.8667
-0.094624	-0.0891705	0.0976828	1.11582	0.138696	0.405261	-0.110231	0.0763981	0.217058	-1.11906	-1.53133	-0.290686	-1.43671	0.015607	-0.507744	2046;1767	Q9HCK8	Chromodomain-helicase-DNA-binding protein 8	CHD8	VARSRPTPQDYEMRVSPSDTTPLVSRSVPPV	25.1333	20.8667	4.26667
-0.317982	-0.959167	0.665712	0.0333774	-1.58976	1.40826	0.258043	-0.674492	-0.774501	-0.0629587	-0.652763	-0.579897	-0.334781	-0.576025	0.194604	61;61;61;61;56;61;61;56	Q5JB52	Heterogeneous nuclear ribonucleoprotein L-like	HNRPLL;HNRPLL;HNRPLL;HNRPLL;HNRPLL	TPRGGGDGGGGGRSFSQPEAGGSHHKVSVSP	25	5.73333	19.2667
-0.500535	-0.53724	0.172821	0.0281832	-0.6137	0.627848	0.34938	-0.175291	-0.524181	1.68367	-0.186292	-1.85665	0.314243	-0.849915	-1.33247	51;51;51	Q96L92-3	Sorting nexin-27	SNX27;SNX27	GGGGGPRVVRIVKSESGYGFNVRGQVSEGGQ	25	5.86667	19.1333
0.77488	0.48781	0.308487	-0.34397	-0.0337185	-0.454271	-0.288743	0.220124	0.492361	-0.394743	-0.170581	0.237137	-0.945461	1.06362	-0.255224	696;683	Q96TA1	Niban-like protein 1	FAM129B	SPQPKAAPEASSPPASPLQHLLPGKAVDLGP	24.9333	2.93333	22
-0.539624	-0.36388	-0.244237	-0.596351	-0.481512	-0.20782	-0.864359	2.80922	4.49589	-0.944591	-1.52474	-0.515854	-0.985116	0.324735	-5.01174	140;70	Q9H3Q1	Cdc42 effector protein 4	CDC42EP4;CDC42EP4	KEAAEKGTSKLPKSLSSSPVKKANDGEGGDE	24.9333	14.9333	10
0.748008	-0.0220489	0.7889	0.360349	0.475527	-0.152532	0.283669	0.0597393	-0.213494	0.304284	0.0758575	-0.227844	-0.67215	0.464339	-0.01435	356;370	O00515	Ladinin-1	LAD1;LAD1	LQVKIPSKEEEADMSSPTQRTYSSSLKRSSP	24.8667	19.0667	5.8
0.487216	-0.268293	0.199533	0.244847	-0.3089	0.837675	0.498112	-0.416322	-0.955788	0.362748	-0.455008	-0.722372	-0.942224	-0.010896	0.233416	242;211	Q9ULS5	Transmembrane and coiled-coil domains protein 3	TMCC3;TMCC3	LEEFRPEASARAYGGSATIVNKPKYGSDDEC	24.8	10.2	14.6
0.823627	0.640106	0.135804	0.376492	0.976677	-0.564187	-0.0491982	-0.172748	-0.00329828	0.427176	0.26793	-0.165455	-0.555697	0.872825	-0.162157	235;204	P62753	40S ribosomal protein S6;40S ribosomal protein S6	RPS6;RPS6	AKEKRQEQIAKRRRLSSLRASTSKSESSQK_	24.7333	8.2	16.5333
0.052866	0.0115254	0.077216	0.721934	0.313367	0.211841	0.45566	0.108415	-0.377915	0.92443	0.444993	-0.385199	0.392127	-0.402794	-0.007284	1102;1176;1510;1510;1510;1510;1510;1225;1225	E9PMS6	LIM domain only protein 7	LMO7;LMO7;LMO7;LMO7;LMO7;LMO7	NKEPVSLPGIMRRGESLDNLDSPRSNSWRQP	24.7333	28.2667	-3.53333
0.0690823	-0.182315	0.274086	0.428887	0.150815	0.196415	1.10682	0.614674	-0.477563	1.1108	0.390318	-0.673261	0.321236	-1.03774	-0.195698	2204;2163;2201	Q03164-3	Histone-lysine N-methyltransferase MLL;MLL cleavage product N320;MLL cleavage product C180	MLL	GLRSIGSRRHSTSSLSPQRSKLRIMSPMRTG	24.6667	22.0667	2.6
0.884923	-0.56374	-0.0225192	0.597259	0.498587	0.00160158	-0.0483537	0.246368	0.295174	0.276142	0.595352	0.417012	-0.289571	0.933277	0.121838	962;940;950;962;973	Q08174-2	Protocadherin-1	PCDH1;PCDH1;PCDH1	GDSPRIHLPLNYPPGSPDLGRHYRSNSPLPS	24.6667	29.2	-4.53333
0.781321	0.499785	0.247161	0.447259	0.415176	-0.0482587	0.764478	0.277351	-0.509638	0.589044	0.292044	-0.374132	-0.489277	0.016843	0.135506	610;662	Q70E73	Ras-associated and pleckstrin homology domains-containing protein 1	RAPH1;RAPH1	MESMNRPYTSLVPPLSPQPKIVTPYTASQPS	24.6	11.2667	13.3333
0.807166	0.599322	0.300604	-0.537747	0.250898	-0.688314	-0.776867	0.159475	0.809221	-0.0105565	0.465876	0.538794	-0.34129	1.58403	-0.270427	31;31	Q5ST79	Radiation-inducible immediate-early gene IEX-1	IER3;IER3	APTPAPSTIPGPRRGSGPEIFTFDPLPEPAA	24.6	14.9333	9.66667
0.568984	0.295698	0.271101	0.432323	0.559556	-0.195373	0.576844	0.455016	-0.18825	0.641254	0.436697	-0.0778938	-0.132287	-0.00786013	0.110356	42;42;42;42;42;42;42;42	Q99576-3		TSC22D3;TSC22D3;TSC22D3;TSC22D3;TSC22D3;TSC22D3;TSC22D3	SGLQRGSSGENNNPGSPTVSNFRQLQEKLVF	24.6	16.4667	8.13333
0.768919	0.47312	0.339387	-0.306129	-0.143932	-0.424903	-0.314223	0.214864	0.54452	-0.363852	-0.165935	0.233606	-0.934854	1.08314	-0.310914	692;679	Q96TA1	Niban-like protein 1	FAM129B	PAGESPQPKAAPEASSPPASPLQHLLPGKAV	24.6	20.4667	4.13333
0.833792	0.152896	0.701139	0.112197	0.32424	-0.38006	-0.009689	-0.052045	-0.018261	0.108346	0.250511	0.149929	-0.583281	0.843481	0.16819	176	Q13442	28 kDa heat- and acid-stable phosphoprotein	PDAP1	RKAKDDATLSGKRMQSLSLNK__________	24.6	28.0667	-3.46667
0.231607	0.483251	-0.22859	0.782528	0.636828	0.175848	0.442655	0.291726	0.0899649	0.675404	0.746642	0.00888926	0.515035	-0.211048	-0.0810756	351;351;246;246	Q13671-2	Ras and Rab interactor 1	RIN1;RIN1;RIN1	TSPHLGRRRPLLRSMSAAFCSLLAPERQVGR	24.6	39.4	-14.8
3.8e-05	-0.049396	0.0544096	0.333114	-0.207317	0.580805	1.05761	-0.0266766	-0.768436	1.04185	0.619428	-0.781787	0.61939	-1.05757	-0.013351	61	Q6PL18	ATPase family AAA domain-containing protein 2	ATAD2	QKKPAATTAKAGDGSSVKEVETYHRTRALRS	24.4	14.0667	10.3333
0.614218	0.358834	0.248628	0.628485	0.231617	0.371278	0.947102	0.14385	-0.784703	0.793139	0.18262	-0.577299	-0.431598	-0.332884	0.207404	1384;1384;1384;1454;115	P16144-4	Integrin beta-4	ITGB4;ITGB4	TEHLVNGRMDFAFPGSTNSLHRMTTTSAAAY	24.4	20.3333	4.06667
0.718367	-0.122517	0.872128	-0.00367069	-0.0280333	0.00583893	0.141505	0.487198	0.144983	0.381919	0.363059	0.0170318	-0.355308	0.576862	-0.127951	1784	Q92538	Golgi-specific brefeldin A-resistance guanine nucleotide exchange factor 1	GBF1	EKPESPRAASSSSPGSPVASSPSRLSPTPDG	24.4	33.2	-8.8
-0.158227	-1.01711	0.6194	-0.313415	-1.42493	0.834836	-1.19512	-0.26813	1.0381	-0.0714899	-0.311884	-0.419272	-0.153657	1.0369	-1.45737	2	P07305	Histone H1.0	H1F0	______________MTENSTSAPAAKPKRAK	24.3333	4.33333	20
-0.158227	-1.01711	0.6194	-0.313415	-1.42493	0.834836	-1.19512	-0.26813	1.0381	-0.0714899	-0.311884	-0.419272	-0.153657	1.0369	-1.45737	5	P07305	Histone H1.0	H1F0	___________MTENSTSAPAAKPKRAKASK	24.3333	4.33333	20
0.815451	0.471656	0.339781	0.14036	0.447846	-0.367262	0.0729145	0.36332	0.318682	-0.205687	0.125087	0.351249	-0.690364	0.742536	0.032567	321;322;179	Q9HCH5;Q9HCH5-15	Synaptotagmin-like protein 2	SYTL2	IHERISEKEHSLEDNSSPNSLEPLKHVRFSA	24.3333	32.2667	-7.93333
0.788908	0.897129	-0.0694766	0.354928	0.877993	-0.43465	0.505031	0.644687	0.0375769	0.475387	0.597161	0.110578	-0.191747	0.283877	0.0730011	454;454;454;454;36	Q7Z4V5;Q7Z4V5-2	Hepatoma-derived growth factor-related protein 2	HDGFRP2;HDGFRP2;HDGFRP2	KQQAKPVKVERTRKRSEGFSMDRKVEKKKEP	24.3333	46.2	-21.8667
0.68289	0.203863	0.466587	-0.165422	-0.639202	0.455217	0.451413	-0.0875951	-0.468328	0.834932	0.278845	-0.524831	-0.404045	0.231477	-0.056503	417	A0AVK6	Transcription factor E2F8	E2F8	KSIESDRRKINSAPSSPIKTNKAESSQNSAP	24.2667	15.1333	9.13333
0.292166	-0.192738	0.544158	0.781461	-0.0925184	0.922695	0.628847	0.118548	-0.460514	0.440881	0.14007	-0.287467	-0.152096	-0.336681	0.173047	1346;1346;1346;1346	Q13459-2	Unconventional myosin-IXb	MYO9B;MYO9B;MYO9B	SLDLSDRHRATGAALTPTEERRTSFSTSDVS	24.2667	17	7.26667
0.609162	-0.0784186	0.55065	0.407881	0.540879	-0.151647	0.516419	0.973882	0.445116	0.482689	0.898655	0.515706	0.289493	0.092743	0.07059	117;117	Q86UE8-2	Serine/threonine-protein kinase tousled-like 2	TLK2	RSVPPVARSSPQHSLSNPLPRRVEQPLYGLD	24.2667	20.6667	3.6
0.295352	0.527211	-0.207961	0.670507	0.641116	-0.0498881	0.858364	0.65183	-0.202388	0.723222	-0.000587285	-0.296491	-0.295939	-0.563012	-0.0941025	836;836	Q9UHB7	AF4/FMR2 family member 4	AFF4	SKDPKTEHGSRKRTISQSSSLKSSSNSNKET	24.2667	44.8667	-20.6
0.787594	-0.146263	0.920043	0.541744	1.0381	-0.51496	0.186586	0.39873	0.157548	0.17063	0.309414	0.101598	-0.47818	0.601008	-0.05595	659;399	Q12929	Epidermal growth factor receptor kinase substrate 8	EPS8;EPS8	PVPVSKVPANITRQNSSSSDSGGSIVRDSQR	24.2	35.8	-11.6
0.813462	0.365176	0.416843	0.311821	0.309471	-0.0559879	-0.133214	0.0221647	0.251544	0.113175	0.121528	0.100787	-0.691934	0.946676	-0.150757	1368;1190;1190;1190;1190;1190	J3KNL6;O15027-2;O15027-5	Protein transport protein Sec16A	SEC16A;SEC16A	SARSLHSAHSLASRRSSLSSHSHQSQIYRSH	24.1333	5.33333	18.8
0.0900342	1.40884	-1.33369	0.124429	0.488187	-0.382317	-0.712112	0.111096	0.70951	0.908509	-0.123782	-0.615921	-0.213816	0.802146	-1.32543	486;550	Q6ZT62;Q9Y3L3	SH3 domain-binding protein 1	SH3BP1;SH3BP1	ESEVPPRPASPKVTRSPPETAAPVEDMARRS;ESEVPPRPASPKVTRSPPETAAPVEDMARRT	24.1333	19.6667	4.46667
0.454519	0.328252	0.0580649	0.478117	-0.581618	0.228802	0.384957	0.760039	0.419756	0.9293	0.0394267	-0.973228	-0.415092	0.0695625	-1.39298	350	P25106	C-X-C chemokine receptor type 7	CXCR7	SAKTGLTKLIDASRVSETEYSALEQSTK___	24.0667	16.0667	8
0.281879	0.744835	-0.400534	1.08654	0.562552	0.483576	0.660051	0.111519	-0.494846	0.613707	0.0957754	-0.232975	-0.186104	-0.378172	0.261871	22	Q9UN76	Sodium- and chloride-dependent neutral and basic amino acid transporter B(0+)	SLC6A14	PSFFKCREKEKVSASSENFHVGENDENQDRG	24	11.6	12.4
0.676267	0.188505	0.447171	0.453966	0.188634	0.265181	0.451413	-0.0875951	-0.306779	0.840681	0.309804	-0.581957	-0.366463	0.224854	-0.275178	413	A0AVK6	Transcription factor E2F8	E2F8	IKLVKSIESDRRKINSAPSSPIKTNKAESSQ	24	27.7333	-3.73333
0.712551	0.18313	0.684868	-0.336619	-0.327533	0.0813506	0.00763309	-0.184431	-0.142348	0.356931	-0.508266	-0.0398613	-1.22082	0.704918	0.102487	297	Q5VWG9	Transcription initiation factor TFIID subunit 3	TAF3	KTKSPKTAQSPAMVGSPIRSPKTVSKEKKSP	24	31.1333	-7.13333
0.780949	-0.0556046	0.8676	0.284299	0.188233	0.0588535	0.509335	0.233314	-0.262194	0.00169545	0.0195658	0.0290179	-0.761383	0.271614	0.291212	210	Q09666	Neuroblast differentiation-associated protein AHNAK	AHNAK	VDVETQSGKTVIRLPSGSGAASPTGSAVDIR	23.9333	18.9333	5
-0.16679	0.188232	-0.338692	0.344253	-0.324953	0.721444	0.667587	0.0191479	-0.632507	0.467065	0.0132991	-0.514853	0.180089	-0.834377	0.117654	53;53	P05783	Keratin, type I cytoskeletal 18	KRT18;KRT18	GAGGSGSRISVSRSTSFRGGMGSGGLATGIA	23.7333	1.33333	22.4
0.402615	0.295658	0.0836866	-0.418193	-0.690596	0.115987	-0.105283	-0.382743	-0.124961	-0.0939724	-0.755561	-0.703085	-1.15818	0.507898	-0.578124	1382;1382;1349;1349;1349;1349;72	P51532	Transcription activator BRG1	SMARCA4;SMARCA4;SMARCA4	FGRGSRHRKEVDYSDSLTEKQWLKAIEEGTL	23.7333	6.93333	16.8
0.590089	-0.101264	0.724331	0.61834	0.389467	0.17061	0.525238	0.295949	-0.0774058	0.786354	0.773994	-0.158642	0.183905	0.0648514	-0.0812362	1176	Q9Y4H2	Insulin receptor substrate 2	IRS2	VSPSFAHNPKRHNSASVENVSLRKSSEGGVG	23.7333	30.8	-7.06667
0.0131385	0.0481769	-0.0658153	0.551519	-0.250684	0.816075	0.725758	0.196484	-0.528803	0.809659	0.165653	-0.581776	0.152515	-0.71262	-0.052973	134;49	Q92934	Bcl2 antagonist of cell death	BAD;BAD	DEFVDSFKKGLPRPKSAGTATQMRQSSSWTR	23.6667	5.6	18.0667
-0.135394	0.30301	-0.571487	-0.40204	-0.574503	0.146903	0.617915	0.392519	-0.217287	0.579799	-1.0363	-1.27674	-0.900906	-0.753309	-1.05945	1157	Q6PL18	ATPase family AAA domain-containing protein 2	ATAD2	EQNEKLKTPSTPVACSTPAQLKRKIRKKSNW	23.6667	10.0667	13.6
-0.10768	-0.177408	0.233761	0.150478	-0.479313	0.424536	0.765559	0.370743	-0.447712	0.923612	0.456293	-0.481036	0.563974	-0.873239	-0.033324	21	Q7Z628	Neuroepithelial cell-transforming gene 1 protein	NET1	AAQKQPRPRRRSRRASGLSTEGATGPSADTS	23.6667	11.9333	11.7333
0.776943	0.679901	0.109369	-0.209567	0.342212	-0.561594	-0.13224	-0.144289	0.0142035	0.435856	0.58039	0.283884	-0.196553	0.909183	0.269681	755;1240	K7ES11;Q9C0C9	Ubiquitin-conjugating enzyme E2 O	UBE2O;UBE2O	DASVPPSVKPKKRRKSYRSFLPEKSGYPDIG	23.6	9.06667	14.5333
0.70005	0.00110888	0.683745	0.105992	-0.201873	0.254284	0.269263	0.0628766	-0.294129	0.310238	-0.160369	-0.344958	-0.860419	0.430787	-0.050829	461;461;283	Q6PJG2	ELM2 and SANT domain-containing protein 1	ELMSAN1;ELMSAN1;ELMSAN1	LRGGVIQSTRRRRRASQEANLLTLAQKAVEL	23.6	10.8	12.8
0.749043	0.226629	0.507414	-0.0297257	-0.0927751	0.0086267	-0.0495634	-0.216363	-0.0390946	-0.0404895	-0.0792001	-0.0458267	-0.828243	0.798607	-0.00673209	250;250;209;250;250;250;250	Q9UPT5-6	Exocyst complex component 7	EXOC7;EXOC7	KEHFHKSSSSSGVPYSPAIPNKRKDTPTKKP	23.6	15.1333	8.46667
0.339579	0.383313	-0.0308155	0.663808	0.793097	-0.31157	0.645056	1.08951	0.413147	0.56067	0.536454	0.0257457	0.196875	-0.305477	-0.387401	400;409;419;380	O43439-5;O43439-2	Protein CBFA2T2	CBFA2T2	TELRKTGTELVSRQHSPGSADSLSNDSQREF	23.6	18.4667	5.13333
0.476058	0.367289	0.125731	0.312442	1.15088	-0.908609	0.346607	1.21377	0.894288	-0.833061	-0.771923	0.0744767	-1.24798	0.129451	-0.819811	350	P25106	C-X-C chemokine receptor type 7	CXCR7	SAKTGLTKLIDASRVSETEYSALEQSTK___	23.6	25.6	-2
0.696595	-0.0851855	0.781139	-0.388066	-0.547497	0.154659	-0.214696	-0.525007	-0.271884	-0.29525	-0.339814	0.002904	-1.03641	0.911291	0.274788	167;164;167;983	B3KVH1	Protein Wiz	WIZ;WIZ;WIZ	SPPGFSAKGLGHPPSSPLLKKTPLALAGSPT	23.5333	7.93333	15.6
0.717167	0.577325	0.144186	0.193212	0.143956	0.00975162	0.0430266	0.336426	0.293893	0.0392545	1.66681	1.57584	0.949643	0.67414	1.28195	538;538;739;739	Q5THJ1	PR domain zinc finger protein 2	PRDM2;PRDM2	SMLPVTSSRFKRRTSSPPSSPQHSPALRDFG	23.4667	16.6	6.86667
0.629611	0.146981	0.511517	-0.0864742	-0.348677	0.243642	0.815118	0.589396	-0.204311	0.741428	0.645887	-0.112012	0.0162756	-0.185507	0.092299	139	P41162	ETS translocation variant 3	ETV3	NYPFINIRSSGVVPQSAPPVPTASSRFHFPP	23.4667	26.8	-3.33333
0.526745	-0.0170087	0.518184	-0.0109431	0.402378	-0.468099	1.29278	0.251237	-1.04099	0.125935	-1.48286	-1.59544	-2.00961	-0.766035	-0.55445	428;454;540	Q9Y6I3-3	Epsin-1	EPN1	FDMSGVRGSLAEAVGSPPPAATPTPTPPTRK	23.4	13.4667	9.93333
0.297223	0.37501	0.0327426	0.857069	1.08814	-0.222203	0.28048	0.329657	0.10698	0.576813	0.670556	0.0237504	0.373333	0.0167427	-0.0832296	205	P50616	Protein Tob1	TOB1	TKMKNSGRSNKVARTSPINLGLNVNDLLKQK	23.4	16.6667	6.73333
0.0870664	-0.0584988	0.156723	-0.416781	-0.177494	-0.195491	-0.348264	-0.311932	-0.0877123	3.30252	1.07077	-2.2173	0.983704	0.43533	-2.12959	166;166;156;96	Q99613	Eukaryotic translation initiation factor 3 subunit C;Eukaryotic translation initiation factor 3 subunit C;Eukaryotic translation initiation factor 3 subunit C	EIF3C;EIF3CL;EIF3C;EIF3C	DFESHITSYKQNPEQSADEDAEKNEEDSEGS	23.3333	7.06667	16.2667
-0.0936499	-0.187526	0.0954448	0.44393	0.374628	0.0499724	0.78884	0.846313	0.0063169	0.931054	0.977896	0.0658219	1.07155	-0.88249	0.059505	232;187;232	Q8TF40	Folliculin-interacting protein 1	FNIP1;FNIP1	RAFSEQGPLRLIRSASFFAVHSNPMDMPGRE	23.3333	23.5333	-0.2
0.0884263	0.161803	-0.117441	1.0026	0.368436	0.615518	0.409542	0.3919	-0.0243866	0.31266	0.392403	0.0684514	0.303977	-0.321116	0.092838	65;65;65;65;65;65;65	E7ETA6;Q15154	Pericentriolar material 1 protein	PCM1;PCM1;PCM1;PCM1;PCM1	KKFGVESDKRVTNDISPESSPGVGRRRTKTP	23.2667	8.4	14.8667
0.0884263	0.161803	-0.117441	1.0026	0.368436	0.615518	0.409542	0.3919	-0.0243866	0.31266	0.392403	0.0684514	0.303977	-0.321116	0.092838	68;68;68;68;68;68;68	E7ETA6;Q15154	Pericentriolar material 1 protein	PCM1;PCM1;PCM1;PCM1;PCM1	GVESDKRVTNDISPESSPGVGRRRTKTPHTF	23.2667	8.46667	14.8
0.0884263	0.161803	-0.117441	1.0026	0.368436	0.615518	0.409542	0.3919	-0.0243866	0.31266	0.392403	0.0684514	0.303977	-0.321116	0.092838	69;69;69;69;69;69;69	E7ETA6;Q15154	Pericentriolar material 1 protein	PCM1;PCM1;PCM1;PCM1;PCM1	VESDKRVTNDISPESSPGVGRRRTKTPHTFP	23.2667	11.2667	12
0.547315	0.411183	0.222266	0.314294	0.331846	-0.121437	0.532829	0.554612	0.0367315	0.842574	0.428472	-0.416561	-0.118843	0.0144855	-0.453293	102;102	A0AVK6	Transcription factor E2F8	E2F8;E2F8	RSGLPEAKDCIHEHLSGDEFEKSQPSRKEKS	23.2	5.8	17.4
0.504975	0.534102	0.0674352	0.042634	0.344873	-0.252618	-0.245105	-0.138708	0.108578	-0.0700645	-0.192492	-0.191875	-0.697467	0.75008	-0.300453	49;49;49;38;49	Q99543	DnaJ homolog subfamily C member 2	DNAJC2;DNAJC2;DNAJC2;DNAJC2	WFEAFVKRRNRNASASFQELEDKKELSEESE	23.2	25.6667	-2.46667
0.763074	0.425274	0.44874	0.532568	0.781398	-0.387384	-0.0816135	0.073143	0.176352	0.424384	0.531518	0.21035	-0.231556	0.844688	0.033998	167	Q96GV9	UNC119-binding protein C5orf30	C5orf30	PLPLCLLKGKRAHSKSLDYLNLDKMIKEPAD	23.2	35.2667	-12.0667
0.504301	-0.404935	0.963615	0.690237	0.0933252	0.586355	0.553464	0.693048	0.0464865	0.432645	0.253428	-0.119002	-0.250873	-0.049163	-0.165488	317;355;310;322;355	E7EPD0	Target of Myb protein 1	TOM1;TOM1	AGMNLGSSSVRAGLQSLEASGRLEDEFDMFA	23.1333	13.7333	9.4
0.276088	-0.181669	0.319535	0.343949	0.0164802	0.255182	0.574379	0.771224	0.19083	0.901987	0.319892	-0.494624	0.043804	-0.298291	-0.685454	258;116	Q86VQ1	Glucocorticoid-induced transcript 1 protein	GLCCI1;GLCCI1	RSKQSSRHSKEKDRQSPLHGNHITISHTQAT	23.1333	42.3333	-19.2
-0.0142367	0.0182192	-0.00177282	0.597788	0.80339	-0.143465	0.753271	0.582657	-0.175901	1.06035	0.730765	-0.205428	0.745002	-0.767508	-0.029527	400;278	Q14527	Helicase-like transcription factor	HLTF	PKRRKTAVQYIESSDSEEIETSELPQKMKGK	23.0667	23.6	-0.533333
0.678672	-0.370827	1.06082	0.242547	0.11948	0.0588967	0.469055	0.42042	-0.0388861	0.248909	-0.0308205	-0.220139	-0.709493	0.209617	-0.181253	25;25;25	P16949	Stathmin	STMN1;STMN1	ELEKRASGQAFELILSPRSKESVPEFPLSPP	23	24.6667	-1.66667
0.263356	0.233493	0.0990465	0.219799	-0.0907669	-0.0854324	0.332056	0.0788797	-0.252774	0.13823	-0.450165	-0.575029	-0.713521	-0.0687	-0.322255	338;675;731;747;328	H0Y8X6	E3 ubiquitin-protein ligase;E3 ubiquitin-protein ligase NEDD4	NEDD4;NEDD4	VSQPASSSNHSSRRGSLQAYTFEEQPTLPVL	22.9333	0.333333	22.6
0.322517	-0.221715	0.471851	-0.547302	-0.708157	0.184762	-0.264709	2.13486	2.40003	-0.367474	0.583592	0.964455	0.261075	0.587226	-1.43558	184	Q9NVG8	TBC1 domain family member 13	TBC1D13	SQTVARNRSGVTNMSSPHKNSVPSSLNEYEV	22.9333	6.73333	16.2
0.645786	0.0136092	0.655374	-0.417548	1.43891	-1.87501	-0.00593072	0.485133	0.42633	-0.595304	0.943679	1.29876	0.297893	0.651717	0.87243	142	O75533	Splicing factor 3B subunit 1	SF3B1	IISPERLDPFADGGKTPDPKMNARTYMDVMR	22.8667	10.6667	12.2
0.086278	0.176554	-0.111933	0.706645	0.684446	0.0671427	0.578622	1.05519	0.463488	0.45799	1.18411	0.739428	1.09783	-0.492344	0.27594	1228;1228;289	Q8NEZ4	Histone-lysine N-methyltransferase MLL3	MLL3	SVAVLQTPPDIQSEHSRDGEMDDSREGELMD	22.8667	23.8667	-1
-0.776597	-0.982557	0.188004	0.226329	-1.06281	1.46344	0.89208	-0.0133228	-1.1135	0.729492	-0.308852	-1.07212	0.467745	-1.66868	0.04138	104;128	O15173	Membrane-associated progesterone receptor component 2	PGRMC2	ESPATSLPRMKKRDFSLEQLRQYDGSRNPRI	22.8667	26.6667	-3.8
0.42537	-0.153199	0.501127	0.33755	0.355431	-0.0961596	0.734678	0.799667	0.0652337	0.664803	0.550912	-0.184552	0.125542	-0.309308	-0.249786	818;1969;833;1955	H0YFY6;Q14980;Q14980-2	Nuclear mitotic apparatus protein 1	NUMA1;NUMA1;NUMA1	EEMKTGDPQETLRRASMQPIQIAEGTGITTR	22.8667	28	-5.13333
0.39214	0.244281	0.137087	-0.0410003	0.0664046	-0.134004	0.983425	1.17304	0.190094	0.124513	-0.108838	-0.471422	-0.500978	-0.591285	-0.661516	2083;2096;2107;2138;1914;1927;2107;2107;33	O75369-2	Filamin-B	FLNB;FLNB;FLNB	EGRVKESITRTSRAPSVATVGSICDLNLKIP	22.8	8.93333	13.8667
0.28817	0.148716	0.117998	0.692029	-0.114227	0.765261	0.070982	-0.232223	-0.416107	-0.482357	-0.678485	-0.218816	-0.966655	0.217188	0.197291	1826	Q96T58	Msx2-interacting protein	SPEN	VAAKDKKPNKSKRSKTPVQAAAVSIVEKPVT	22.7333	3.4	19.3333
-0.187678	-0.160118	-0.0325098	1.16999	0.173772	0.977589	-0.229468	-0.335331	-0.231533	-0.221762	-0.536968	-0.335872	-0.34929	0.0417899	-0.104339	3598;3641	Q709C8-3	Vacuolar protein sorting-associated protein 13C	VPS13C	KLEGETYRYHCAIPGSKKTILMVTNRRVLCI	22.7333	4.33333	18.4
0.868843	0.440069	0.427069	0.417447	0.723784	-0.409225	0.53949	0.39873	0.0159323	0.399737	0.40181	0.00634128	-0.467033	0.329353	-0.00959102	5780	Q09666	Neuroblast differentiation-associated protein AHNAK	AHNAK	KGKFSLFKSKKPRHRSNSFSDEREFSGPSTP	22.7333	5.46667	17.2667
-0.0242217	-0.616162	0.590396	0.13017	0.199741	-0.151478	-2.4097	-1.32204	1.08814	-1.36537	-1.20559	0.173146	-1.18137	2.38548	-0.914994	21	P83369	U7 snRNA-associated Sm-like protein LSm11	LSM11	RGARSAGAGSPARPPSPRLDVSSDSFDPLLA	22.7333	6.93333	15.8
-0.0624318	-0.463252	0.43738	-1.62558	-2.02871	0.334089	0.296771	-0.659288	-1.08435	0.731828	-0.88642	-0.857919	-0.823988	-0.359203	0.226431	189	P16401	Histone H1.5	HIST1H1B	PKKAKAAAKPKKATKSPAKPKAVKPKAAKPK	22.7333	45.4667	-22.7333
0.298362	1.77522	-1.50519	0.727655	0.17915	0.472938	0.670475	0.000182666	-0.532691	0.97072	0.12494	-0.658158	-0.173422	-0.372113	-0.125467	190	Q86YC2	Partner and localizer of BRCA2	PALB2	RLKEQEEISSKNPARSPVTEIRTHLLSLKSE	22.6667	13.2667	9.4
0.438197	-0.0521496	0.464822	0.814806	0.713881	0.153684	0.289692	0.0496834	-0.239494	-2.01733	-1.69264	0.338023	-2.13084	0.148505	0.577517	319;319;319	P82094	TATA element modulatory factor	TMF1;TMF1	YNRLDDFQKLTESCCSSDAFERIDSFSVQSL	22.6667	17.8667	4.8
-0.272996	-0.493891	0.36631	-0.194052	-1.29074	0.973721	0.405773	0.437585	-0.0216298	0.670357	0.20065	-0.557568	0.473646	-0.67877	-0.535938	79;79;79	P55011	Solute carrier family 12 member 2	SLC12A2;SLC12A2	AGDGLGRPLGPTPSQSRFQVDLVSENAGRAA	22.6	5.73333	16.8667
0.69378	0.035518	0.57865	0.074513	-0.397634	0.473877	0.487632	-0.006063	-0.416656	0.014633	-0.163984	-0.228017	-0.857764	0.206148	0.188639	27	Q92522	Histone H1x	H1FX	TTAEGMAKKVTKAGGSAALSPSKKRKNSKKK	22.6	12.0667	10.5333
0.263282	0.231538	0.042526	0.433038	0.535839	0.0248284	0.647729	0.911385	0.194711	0.762952	0.654906	-0.0690959	0.391624	-0.384447	-0.263807	306	Q9Y4H2	Insulin receptor substrate 2	IRS2	MKALKELFEFRPRSKSQSSGSSATHPISVPG	22.6	24.1333	-1.53333
0.862331	0.419214	0.422798	0.417447	0.723784	-0.409225	0.53949	0.39873	0.0159323	0.399737	0.40181	0.00634128	-0.460521	0.322841	-0.00959102	5782	Q09666	Neuroblast differentiation-associated protein AHNAK	AHNAK	KFSLFKSKKPRHRSNSFSDEREFSGPSTPTG	22.5333	6.26667	16.2667
0.520022	0.224408	0.201544	0.201542	0.213148	-0.0614519	1.4687	1.53658	0.0184006	-0.14451	1.34443	0.913537	0.824408	-0.948678	0.895136	931;931;931;835	Q9UQ35	Serine/arginine repetitive matrix protein 2	SRRM2;SRRM2;SRRM2	QPKVKAIISPRQRSHSGSSSPSPSRVTSRTT	22.5333	18.7333	3.8
-0.329546	0.000784	-0.339582	0.861855	0.736772	-0.0182648	0.254967	0.638539	0.339363	0.374087	0.647736	0.280416	0.977282	-0.584513	-0.058947	247;247	Q8TDW5	Synaptotagmin-like protein 5	SYTL5	STGSSDLNDQEPGPRTPKSSRSNGVTPGTQS	22.5333	21.8	0.733333
-0.580776	-0.479657	0.248708	-1.32892	0.0467486	-1.39423	-2.73187	1.03436	3.77439	0.396574	-0.49712	-0.622193	0.083656	2.15109	-4.39658	2;2;2;2;2	P17096;P17096-2	High mobility group protein HMG-I/HMG-Y	HMGA1;HMGA1;C2orf81	______________MSESSSKSSQPLASKQE	22.5333	22.1333	0.4
0.309594	0.0876915	0.112839	0.421487	0.447947	-0.00516909	0.537312	0.638637	0.192187	0.547796	0.640324	0.0849035	0.33073	-0.227718	-0.107283	946;901;918	Q8TF40	Folliculin-interacting protein 1	FNIP1;FNIP1	WDIPRNESSDSALGDSESEDTGHDMTRQVSS	22.5333	42	-19.4667
0.428992	0.714221	-0.273085	0.587148	0.74215	-0.2027	0.484318	0.895431	0.197755	0.705498	0.737987	0.0870662	0.308995	-0.055326	-0.110689	1748	P49454	Centromere protein F	CENPF	ELEVARLQLQGLDLSSRSLLGIDTEDAIQGR	22.4	26.5333	-4.13333
0.325468	0.159695	-0.0336299	0.658439	0.473837	0.210823	0.721309	0.642348	-0.0871398	0.706983	0.570002	-0.162369	0.244534	-0.395841	-0.0752292	391	Q9Y4H2	Insulin receptor substrate 2	IRS2	AAAGARPVSVAGSPLSPGPVRAPLSRSHTLS	22.4	45.6667	-23.2667
0.642733	0.534388	0.136134	0.63552	0.644359	-0.0416471	0.258384	0.790454	0.524774	0.392592	0.795286	0.44019	0.152553	0.384349	-0.084584	450	O75385	Serine/threonine-protein kinase ULK1	ULK1	PTQVQNYQRIERNLQSPTQFQTPRSSAIRRS	22.3333	46.5333	-24.2
0.660636	-0.394714	1.07015	0.621291	0.196611	0.346485	0.478544	0.77461	0.30291	0.228452	0.381453	0.118035	-0.279183	0.182092	-0.184875	187;187	P28482	Mitogen-activated protein kinase 1	MAPK1	RVADPDHDHTGFLTEYVATRWYRAPEIMLNS	22.3333	79.4	-57.0667
0.660636	-0.394714	1.07015	0.621291	0.196611	0.346485	0.478544	0.77461	0.30291	0.228452	0.381453	0.118035	-0.279183	0.182092	-0.184875	185;185	P28482	Mitogen-activated protein kinase 1	MAPK1	LARVADPDHDHTGFLTEYVATRWYRAPEIML	22.3333	79.8	-57.4667
0.614218	0.358834	0.248628	0.628485	0.231617	0.371278	0.86477	0.140262	-0.689882	0.839869	0.412727	-0.422054	-0.201491	-0.250552	0.267828	1387;1387;1387;1457;118	P16144-4	Integrin beta-4	ITGB4;ITGB4	LVNGRMDFAFPGSTNSLHRMTTTSAAAYGTH	22.2667	11.0667	11.2
0.100271	0.122805	-0.0505225	0.531702	0.469155	0.0610399	0.665401	0.409087	-0.165273	0.720577	0.494706	-0.182713	0.394435	-0.56513	-0.01744	91;91;15	H3BR17	E3 ubiquitin-protein ligase TRAF7	TRAF7;TRAF7	SMPPISTPRRSDSAISVRSLHSESSMSLRST	22.2667	33.2667	-11
0.76559	0.738855	0.0213196	-0.20572	0.145396	-0.218741	-0.160648	-0.230926	-0.0937937	-0.341324	-0.166332	0.149507	-0.931922	0.926238	0.243301	1257;1257;209;27	Q9NTI5-2	Sister chromatid cohesion protein PDS5 homolog B	PDS5B;PDS5B	KPKGSQRSRKRGHTASESDEQQWPEEKRLKE	22.2	2.6	19.6
-0.219708	-0.057801	-0.194361	0.265862	-0.0414749	0.091213	-2.85021	-1.70681	1.21257	0.601365	0.230438	-0.421536	0.450145	2.6305	-1.63411	823;842;854;801;20	Q8NDX5-2	Polyhomeotic-like protein 3	PHC3;PHC3;PHC3	RKPDNQSLGHRGRRPSGPDGAAREHILRQLP	22.2	9.2	13
0.483805	0.114527	0.346251	0.135713	-0.00678392	0.0806867	-0.0482482	-0.367361	-0.306566	1.13391	0.444165	-0.676348	-0.0396397	0.532053	-0.369782	554;543;554	Q9ULH7-4	MKL/myocardin-like protein 2	MKL2;MKL2	LSSSPLRMTNNEDSLSPTSSTLSNLELDAAE	22.2	9.73333	12.4667
0.735635	0.747144	-0.205505	-0.468565	-0.238346	-0.0037508	0.146031	-0.0336262	-0.179152	-0.136069	-0.468412	-0.342046	-1.20405	0.589604	-0.162894	467	O00567	Nucleolar protein 56	NOP56	KRLAALALASSENSSSTPEECEEMSEKPKKK	22.1333	5.33333	16.8
0.82503	0.126809	0.669425	0.175638	0.184872	0.123967	0.289525	0.0877897	-0.179054	0.295544	0.335403	-0.00474399	-0.489627	0.535505	0.17431	1166;1189	Q6UB98-2	Ankyrin repeat domain-containing protein 12	ANKRD12	TLGKSSFVSDNSLNRSPRSENEKPGLSSRSV	22.1333	15.6	6.53333
0.360971	-0.256141	0.5872	0.531601	0.422025	0.0888074	-0.676793	0.756328	1.49478	-0.657011	0.316175	1.00606	-0.0447957	1.03776	-0.488715	55;55	Q8N1G2	Cap-specific mRNA (nucleoside-2'-O-)-methyltransferase 1	FTSJD2;FTSJD2	SHGAKASTTSLSGSDSETEGKQHSSDSFDDA	22.0667	12.6	9.46667
0.169208	0.202259	-0.0158443	0.741224	0.467358	0.270193	0.654033	0.583718	-0.067827	0.564673	0.548384	0.016984	0.379176	-0.484825	0.084811	1185;1259;1593;1593;1593;1593;1593;1308;1308	E9PMS6	LIM domain only protein 7	LMO7;LMO7;LMO7;LMO7;LMO7;LMO7	TTGVATTQSPTPRSHSPSASQSGSQLRNRSV	22.0667	16.0667	6
0.795771	0.726133	0.129313	0.0588861	0.661139	-0.620798	0.104778	-0.0349203	-0.331602	0.334658	0.186725	-0.165943	-0.609046	0.690993	0.165659	186	P10398	Serine/threonine-protein kinase A-Raf	ARAF	PSNRPLNELLTPQGPSPRTQHCDPEHFPFPA	22.0667	23.7333	-1.66667
-0.02564	0.206033	-0.258768	0.445844	0.0675912	0.40576	1.18107	1.12324	-0.239689	0.812477	0.260831	-0.569209	0.286471	-1.20671	-0.329519	238;238;167;238;238	Q9HCD6	Protein TANC2	TANC2;TANC2	SCLYRVDENMTASTYSLNKIPERNLETVLSQ	22	18.8	3.2
0.100271	0.122805	-0.0505225	0.531702	0.469155	0.0610399	0.665401	0.409087	-0.165273	0.609457	0.462261	-0.0964528	0.36199	-0.56513	0.0688202	88;88;12	H3BR17	E3 ubiquitin-protein ligase TRAF7	TRAF7;TRAF7	EEDSMPPISTPRRSDSAISVRSLHSESSMSL	21.9333	10.9333	11
0.437532	0.387652	-0.014943	0.180243	0.676258	-0.49372	0.604759	0.983	0.349302	0.716749	1.12574	0.317887	0.688207	-0.167227	-0.031415	199;229;229;252;252	B4DLT4	Ribosomal protein S6 kinase beta-1	RPS6KB1;RPS6KB1;RPS6KB1;RPS6KB1	FGLCKESIHDGTVTHTFCGTIEYMAPEILMR	21.8667	7.06667	14.8
0.735324	1.45954	-0.734097	-0.637683	-0.574874	-0.105894	-0.414561	-0.289373	0.05979	-0.432969	-0.396768	-0.0795781	-1.13209	1.14989	-0.139368	1958;1958;1958	Q96JI7-2	Spatacsin	SPG11;SPG11	EEAPDIPLRRVHSTSSLDSQKFVTVPSSNEV	21.8667	24	-2.13333
0.245863	1.21252	-1.0241	-0.352235	-0.279727	-0.0635076	0.105077	-0.419976	-0.591973	0.839329	-0.4126	-1.1777	-0.658464	0.140786	-0.585723	632	P54259	Atrophin-1	ATN1	VIATVASSPAGYKTASPPGPPPYGKRAPSPG	21.8	3.33333	18.4667
0.181621	0.44415	-0.318279	0.658072	0.183292	0.456192	-0.574281	-0.611984	-0.0415947	-0.972263	-1.04245	-0.056828	-1.22407	0.755901	-0.0152333	400;193;407;75	Q96ST2;Q96ST2-2	Protein IWS1 homolog	IWS1;IWS1	EEEKVAKRKAAVLSDSEDEEKASAKKSRVVS	21.8	3.4	18.4
-0.388618	-0.897741	0.53486	-0.379743	-1.10086	0.690551	-0.983094	-0.386201	0.6108	0.218047	-0.49096	-0.766536	-0.102342	0.594476	-1.37734	4	P16401	Histone H1.5	HIST1H1B	____________MSETAPAETATPAPVEKSP	21.8	5.26667	16.5333
-0.102054	-0.126754	-0.139379	0.456781	-0.079485	0.477038	0.927599	0.543857	-0.28757	1.00585	0.634325	-0.336634	0.736379	-1.02965	-0.049064	404;80	Q96AD5	Patatin-like phospholipase domain-containing protein 2	PNPLA2	LPSRLPEQVELRRVQSLPSVPLSCAAYREAL	21.8	10.7333	11.0667
-0.0333503	0.149022	-0.189241	0.16018	0.889521	-0.74796	-1.01586	0.661814	1.68577	0.386524	0.38909	0.0159088	0.42244	0.98251	-1.66986	9	P52907	F-actin-capping protein subunit alpha-1	CAPZA1	_______MADFDDRVSDEEKVRIAAKFITHA	21.8	22.8667	-1.06667
0.430837	-0.239287	0.69344	0.407881	0.540879	-0.151647	0.459821	0.935468	0.451539	0.461162	0.662041	0.215427	0.231204	-0.028984	-0.236112	111;111	Q86UE8-2	Serine/threonine-protein kinase tousled-like 2	TLK2	PGTSPGRSVPPVARSSPQHSLSNPLPRRVEQ	21.8	33.4	-11.6
0.41194	0.191068	0.202156	1.11105	1.24636	-0.153887	0.364915	0.276094	-0.0687075	0.342401	0.712491	0.322088	0.300551	0.047025	0.390795	652;553;540;622	P02545;P02545-3	Prelamin-A/C;Lamin-A/C	LMNA	FGDNLVTRSYLLGNSSPRTQSPQNCSIM___	21.6667	11.5333	10.1333
0.394381	0.353321	0.0325065	0.406789	-0.198002	0.571509	0.963521	0.331231	-0.651391	1.04777	0.342144	-0.502339	-0.0522372	-0.56914	0.149052	337;167	Q6PL18	ATPase family AAA domain-containing protein 2	ATAD2	YSGPASPARPRYRLSSAGPRSPYCKRMNRRR	21.6667	13.3333	8.33333
0.628672	0.186515	0.479887	0.278404	0.420758	-0.160997	0.4726	0.125125	-0.318412	0.456931	0.142346	-0.301247	-0.486326	0.156072	0.017165	461;488;505;541	Q8N108-17	Mesoderm induction early response protein 1	MIER1	ERPAKRRRVNSNGKESPGSSEFFQEAVSHGK	21.6667	15.1333	6.53333
0.597327	0.41699	0.149539	0.269801	0.455682	-0.263096	0.105376	0.0734627	-0.0795237	0.810952	0.487294	-0.404432	-0.110033	0.491951	-0.324908	968;999;846;230;993	Q86W92-4;Q86W92-2	Liprin-beta-1	PPFIBP1;PPFIBP1	HMLKEDDMFKDFAARSPSASITDEDSNV___	21.6667	21.5333	0.133333
0.294077	-1.98504	2.27543	-0.609104	-0.332725	-0.361883	-1.01137	-0.420011	0.588105	-0.585889	-0.465277	0.106477	-0.759354	1.30545	-0.481628	209;209;209;170	A9Z1X7;E9PCT1		SRRM1;SRRM1;SRRM1	KRSHSRSPRHRTKSRSPSPAPEKKEKTPELP	21.6667	26.8667	-5.2
0.354333	0.0855266	0.272547	0.803242	0.358451	0.541203	0.359437	0.37039	0.00567359	0.405311	0.505398	-0.151834	0.151065	-0.0051041	-0.157508	50;50;50;50	Q7Z309;Q7Z309-3	Protein FAM122B	FAM122B	LSQVFQPYTLRTRRNSTTIMSRHSLEEGLDM;LSQVFQPYTLRTRRNSTTIMSRHSLLLSSSP	21.6	13.4	8.2
0.817839	0.615996	0.266345	0.189417	-0.097207	0.294935	-0.156981	-0.211042	-0.109471	0.449301	0.388958	-0.102854	-0.428881	0.97482	0.0066167	447;497;532;529;532;532;532;637;650;653	P10242-11	Transcriptional activator Myb	MYB;MYB;MYB	ENGPPLLKKIKQEVESPTDKSGNFFCSHHWE	21.6	21.2667	0.333333
0.724335	1.04547	-0.327595	0.249886	1.136	-1.0656	0.586866	0.822059	0.184818	0.323314	0.544308	0.194462	-0.180027	0.137469	0.009644	240;182;200;240	Q9UKV3-5;S4R3H4	Apoptotic chromatin condensation inducer in the nucleus	ACIN1;ACIN1	ERRSSRVRQARAAKLSEGSQPAEEEEDQETP	21.5333	39.2667	-17.7333
0.72175	0.350746	0.302686	-0.451842	-0.0791348	-0.320477	-0.15001	-0.057453	0.0997253	-0.401641	-0.35683	0.0412574	-1.07858	0.87176	-0.0584679	279;40	Q9Y3Q8	TSC22 domain family protein 4	TSC22D4;TSC22D4	SPALYFTHDASLVHKSPDPFGAVAAQKFSLA	21.4667	3.53333	17.9333
0.241268	0.202606	0.101164	0.411657	0.169848	0.212859	0.593576	0.485786	-0.0790652	0.477964	0.393995	-0.0900341	0.152727	-0.352308	-0.0109689	268;280;280;315	Q96HB5-2	Coiled-coil domain-containing protein 120	CCDC120	PPPSDLYGDLKSRRNSVASPTSPTRSLPRSA	21.4667	10	11.4667
0.328423	-0.425119	0.664041	-0.286455	0.149197	-0.454299	-0.289688	0.286867	0.667829	-0.457651	-0.697822	-0.0615108	-1.02625	0.618111	-0.72934	394;531	O43353-2	Receptor-interacting serine/threonine-protein kinase 2	RIPK2	GLQPYPEILVVSRSPSLNLLQNKSM______	21.4667	13.7333	7.73333
-0.237494	-0.316494	0.11492	1.09695	1.51013	-0.450262	0.00915474	0.39503	0.470514	-0.0620475	0.226181	0.315617	0.463675	-0.246649	-0.154897	62;62;62	Q6UUV7-3	CREB-regulated transcription coactivator 3	CRTC3;CRTC3	FQKLQQLRLTQYHGGSLPNVSQLRSSASEFQ	21.4	2.93333	18.4667
0.724335	1.04547	-0.327595	0.249886	1.136	-1.0656	0.586866	0.822059	0.184818	0.323314	0.544308	0.194462	-0.180027	0.137469	0.009644	243;185;203;243	Q9UKV3-5;S4R3H4	Apoptotic chromatin condensation inducer in the nucleus	ACIN1;ACIN1	SSRVRQARAAKLSEGSQPAEEEEDQETPSRN	21.4	13.2	8.2
0.0127188	-0.0354264	0.0087713	-0.137774	-0.921929	0.891814	-0.404531	-0.1666	0.238425	0.430992	-0.516895	-1.09997	-0.529614	0.41725	-1.33839	2781;2781;2814	Q8WXH0	Nesprin-2	SYNE2;SYNE2	RKCKVTHDGILARQQSVESLAEEVKDKVPSL	21.4	38.2	-16.8
0.387477	0.331052	0.05353	0.399348	-0.215104	0.551623	0.963521	0.331231	-0.651391	1.08128	0.322467	-0.512128	-0.0650104	-0.576044	0.139263	342;172	Q6PL18	ATPase family AAA domain-containing protein 2	ATAD2	SPARPRYRLSSAGPRSPYCKRMNRRRHAIHS	21.3333	1.13333	20.2
0.0675042	0.292966	-0.187932	0.00884861	0.0723283	-0.0547596	-0.470302	0.26524	1.11165	-0.500071	-0.777841	-0.778219	-0.845345	0.537806	-1.88987	1722;1732	Q9HCD6	Protein TANC2	TANC2	GGVRYSQTPQIGRSQSASYYPVCHSKLDLER	21.3333	5.93333	15.4
-0.039754	0.206144	-0.272994	0.300193	0.0268213	0.251491	1.23992	1.12324	-0.277124	0.812477	0.260831	-0.569209	0.300585	-1.27967	-0.292084	235;235;164;235;235	Q9HCD6	Protein TANC2	TANC2;TANC2	SMDSCLYRVDENMTASTYSLNKIPERNLETV	21.3333	12.1333	9.2
-0.536668	-0.62957	0.0749644	-0.0259916	0.263725	-0.310608	-4.69445	-4.43181	0.263146	-6.08286	-6.66139	-0.565199	-6.12472	4.15778	-0.828345	229;307	Q9NQX5	Neural proliferation differentiation and control protein 1	NPDC1;NPDC1	RLTQKADYATAKAPGSPAAPRISPGDQRLAQ	21.3333	18.8667	2.46667
0.814779	0.371322	0.490867	0.241097	-0.131462	0.261966	-0.101118	-0.172663	-0.0725744	-0.0745491	0.602469	0.690332	-0.21231	0.915897	0.762906	208;275;314;331;332	Q5JUE6	Rap guanine nucleotide exchange factor 1	RAPGEF1;RAPGEF1;DKFZp781P1719	RVAVVAPMSRATSGSSLPVGINRQDFDVDCY	21.3333	37.3333	-16
0.69378	0.035518	0.57865	0.0795255	-0.43554	0.516807	0.487632	-0.006063	-0.416656	0.014633	-0.163984	-0.228017	-0.857764	0.206148	0.188639	31	Q92522	Histone H1x	H1FX	GMAKKVTKAGGSAALSPSKKRKNSKKKNQPG	21.2667	7.6	13.6667
0.180386	0.246908	-0.0372512	0.358924	-0.0500816	0.521773	0.612167	0.326878	-0.326639	0.375915	-0.361452	-0.73727	-0.541838	-0.431781	-0.41063	819;702;781;664;615;751	P46100;P46100-4;P46100-6	Transcriptional regulator ATRX	ATRX	SKKKRQTQSESSNYDSELEKEIKSMSKIGAA	21.2667	12.0667	9.2
0.0940245	-0.490226	0.541196	-0.32497	-0.848514	0.461512	-0.59813	-0.843555	-0.336488	-0.455656	-0.965011	-0.496055	-1.05904	0.692155	-0.159567	160;88;30	P54727	UV excision repair protein RAD23 homolog B	RAD23B;RAD23B	QEKPAEKPAETPVATSPTATDSTSGDSSRSN	21.2	2.6	18.6
0.0172873	0.00323653	0.043878	0.43361	0.0500878	0.534914	-1.37766	-1.35925	-0.0291028	-0.170786	-0.537482	-0.369442	-0.554769	1.39495	-0.340339	542	Q5T0W9	Protein FAM83B	FAM83B	ENLKANALYTHSRLRSSLVFKPTLPEQKEVN	21.2	2.8	18.4
0.567322	0.252185	0.316363	0.370609	0.478405	-0.115467	0.209624	0.368622	0.146113	0.230767	0.450419	0.17411	-0.116903	0.357698	0.027997	331;227;236;242;319;344	Q9UGV2	Protein NDRG3	NDRG3;NDRG3;NDRG3;NDRG3	IPSASMTRLARSRTHSTSSSLGSGESPFSRS	21.2	14.1333	7.06667
0.406894	-0.327566	0.641602	0.566906	0.26384	0.137045	0.524316	0.626952	0.0580744	0.666148	0.447	-0.226401	0.040106	-0.117422	-0.284475	15;15	P05783	Keratin, type I cytoskeletal 18	KRT18;KRT18	_MSFTTRSTFSTNYRSLGSVQAPSYGARPVS	21.1333	8.73333	12.4
0.629563	0.0391376	0.612879	-0.45171	-0.130147	-0.289964	-0.573518	-0.169474	0.324222	-0.354551	-0.423311	0.131556	-1.05287	1.20308	-0.192666	588;614;577;588	Q5VT52-3;Q5VT52-5	Regulation of nuclear pre-mRNA domain-containing protein 2	RPRD2	SEVSSTSASKASIGQSPGLPSTTFKLPSNSL	21.1333	27.6667	-6.53333
0.722208	-0.108809	0.644041	0.32928	0.276553	-0.0610107	0.293111	0.55011	0.257501	0.140607	0.439546	0.239411	-0.282662	0.429096	-0.01809	327;252	P50548	ETS domain-containing transcription factor ERF	ERF;ERF	RYLQAHTQSVYNYHLSPRAFLHYPGLVVPQP	21.1333	31.0667	-9.93333
0.174897	0.215833	-0.05969	0.3608	0.0105964	0.334352	1.16418	0.475091	-0.753947	1.11102	0.372783	-0.793299	0.197885	-0.989283	-0.039352	182;182	Q9NQW6;Q9NQW6-2	Actin-binding protein anillin	ANLN	ESSLFSPMPSEEKAASPPRPLLSNASATPVG	21.0667	3.86667	17.2
-0.659998	-1.06769	0.43353	-0.203908	-1.95864	1.72452	-1.20805	-0.313387	0.88236	-0.0851018	-0.89513	-0.767607	-0.235132	0.548053	-1.64997	184;152;177;200	P51858	Hepatoma-derived growth factor	HDGF;HDGF	PKEAENPEGEEKEAATLEVERPLPMEVEKNS	21.0667	4	17.0667
0.396318	0.185078	0.173375	-0.0100685	-0.0447482	-0.0628548	0.153083	0.769115	0.929095	-0.314314	-0.501395	-0.173772	-0.897713	0.243235	-1.10287	11;11;11;11	P61244-2		MAX;MAX;MAX	_____MSDNDDIEVESDADKRAHHNALERKR	21.0667	4.06667	17
0.459541	0.475292	0.0439795	0.695012	0.284286	0.317489	0.809831	0.37826	-0.575145	0.775748	0.437291	-0.271658	-0.0222505	-0.350289	0.303487	666;666;666;178	O60343-2	TBC1 domain family member 4	TBC1D4;TBC1D4	KRKLNLQDGRAQGVRSPLLRQSSSEQCSDGE	21.0667	5.2	15.8667
-0.182561	-0.218685	0.039953	0.163027	-0.267378	0.424705	0.590462	-0.0242747	-0.631439	0.771779	0.139749	-0.508651	0.32231	-0.773023	0.122788	18;18;27;27	C9J013;P49736	DNA replication licensing factor MCM2	MCM2;MCM2;MCM2;MCM2	SSPAQRRRGNDPLTSSPGRSSRRTDALTSSP	21.0667	15.0667	6
0.691996	0.171447	0.473679	0.21839	0.343071	-0.0861028	0.510127	0.496941	0.0768563	0.496566	0.601197	0.0283309	-0.0907993	0.181869	-0.0485254	166;197;166;197	Q99759	Mitogen-activated protein kinase kinase kinase 3	MAP3K3;MAP3K3;MAP3K3	INTIYQPPEPRSRHLSVSSQNPGRSSPPPGY	21.0667	27.2	-6.13333
0.34347	0.659725	-0.34413	0.192278	0.235792	-0.0544815	0.842181	0.844542	-0.0554065	0.764259	0.446506	-0.248492	0.103036	-0.498711	-0.193085	654;690	Q9ULW0	Targeting protein for Xklp2	TPX2;HCA90	VPKKEKKSVAEGLSGSLVQEPFQLATEKRAK	21.0667	35.4667	-14.4
0.0991155	-0.65329	0.757334	-0.32497	-0.848514	0.461512	-0.59813	-0.843555	-0.336488	-0.549439	-0.738605	-0.48448	-0.83772	0.697246	-0.147992	155;83;25	P54727	UV excision repair protein RAD23 homolog B	RAD23B;RAD23B	ASAAKQEKPAEKPAETPVATSPTATDSTSGD	21.0667	50.8667	-29.8
0.396318	0.185078	0.173375	-0.0100685	-0.0447482	-0.0628548	0.153083	0.769115	0.929095	-0.314314	-0.501395	-0.173772	-0.897713	0.243235	-1.10287	2;2;2;2	P61244-2		MAX;MAX;MAX	______________MSDNDDIEVESDADKRA	21	3.2	17.8
-0.192588	-0.308691	0.136234	0.988473	0.431654	0.392104	0.725573	-0.0265681	-0.672171	0.464117	-0.0358749	-0.432387	0.156713	-0.918161	0.239784	41;1424;1424;1424;1494;155	J3QRK0;P16144-4	Integrin beta-4	ITGB4;ITGB4;ITGB4	HRVLSTSSTLTRDYNSLTRSEHSHSTTLPRD	21	4.2	16.8
0.518111	0.431831	0.0240019	0.242403	0.343833	-0.0146033	0.319681	0.0186821	-0.225101	0.315857	-0.078386	-0.404612	-0.596497	0.19843	-0.179511	64;64;64;64;64	O15231-3;O15231-4;O15231-6		ZNF185	EGRTIELPSGRSRATSFSSAGEVPKPRPPST	21	4.86667	16.1333
0.281965	0.377576	-0.0927217	0.423575	0.292993	-0.0626745	-0.532779	-0.645789	-0.112523	-0.135005	-0.850675	-0.702298	-1.13264	0.814744	-0.589775	70;70;70;70;70	Q5T2Z1	Proline/serine-rich coiled-coil protein 1	PSRC1;PSRC1;PSRC1	VAPAPQGVRLSLGPLSPEKLEEILDEANRLA	21	13.3333	7.66667
-0.00666933	-0.549368	0.521617	-0.0779971	0.138194	-0.156142	-2.51898	0.671032	3.12876	-3.15596	0.603422	3.93485	0.610091	2.51231	0.80609	672;613;670;449	O14920	Inhibitor of nuclear factor kappa-B kinase subunit beta	IKBKB;IKBKB	LLKIACSKVRGPVSGSPDSMNASRLSQPGQL	20.9333	4.8	16.1333
0.403567	0.412789	-0.0560228	0.494248	0.572524	-0.0968641	-0.00245118	0.969378	0.972303	-0.130222	0.388476	0.568966	-0.015091	0.406018	-0.403337	287	Q12778	Forkhead box protein O1	FOXO1	KKKASLQSGQEGAGDSPGSQFSKWPASPGSH	20.9333	8.13333	12.8
-0.197881	0.336042	-0.519446	1.06499	-1.23919	2.28562	-0.24732	-0.0565666	0.172684	-0.470764	-0.266406	0.294385	-0.068526	0.04944	0.121701	50;50;50;50	Q9NX63	Coiled-coil-helix-coiled-coil-helix domain-containing protein 3, mitochondrial	CHCHD3;CHCHD3;CHCHD3;CHCHD3	RMKESSPSGSKSQRYSGAYGASVSDEELKRR	20.9333	14.7333	6.2
0.0502439	0.08464	-0.0375655	0.757237	-0.415084	0.974091	-0.199161	-0.376503	-0.212796	0.529041	0.310323	-0.0970988	0.260079	0.249405	0.115697	1552;1552	Q9UQ35	Serine/arginine repetitive matrix protein 2	SRRM2	SRSGSSQELDVKPSASPQERSESDSSPDSKA	20.9333	17.4667	3.46667
0.289385	0.0432499	0.20021	0.178624	-0.378299	0.538344	-0.0659421	0.267499	0.34853	-0.0422479	-0.282647	-0.227023	-0.572032	0.355327	-0.575553	340;338;89;354;306;173;152	P49023;P49023-3	Paxillin	PXN;PXN;PXN;PXN	GGPPKPGSQLDSMLGSLQSDLNKLGVATVAK	20.8667	1.86667	19
0.705705	0.762866	0.00891138	0.158698	0.277054	-0.106384	0.358164	0.187574	-0.158264	0.129873	-0.196636	-0.348525	-0.902341	0.34754	-0.190261	1550;402;1545	Q02880;Q02880-2	DNA topoisomerase 2-beta	TOP2B;TOP2B	TTPKGKGRGAKKRKASGSENEGDYNPGRKTS	20.8667	7.6	13.2667
0.453704	0.553108	-0.0541993	0.218722	0.818539	-0.685975	-0.00132716	4.4901	4.49197	0.43838	0.373279	-0.0234601	-0.0804249	0.455031	-4.51543	185;110	P50548	ETS domain-containing transcription factor ERF	ERF;ERF	SSLFSAVVARRLGRGSVSDCSDGTSELEEPL	20.8667	16.8	4.06667
0.581568	0.389708	0.203098	0.823718	-0.0646892	0.104963	0.599111	0.604997	-0.195308	0.185283	0.659293	0.487304	0.0777247	-0.0175427	0.682612	395;55	Q9UHV7	Mediator of RNA polymerase II transcription subunit 13	MED13;MED13	WQECNMNRAQNKRKYSASSGGLCEEATAAKV	20.8667	35	-14.1333
0.627349	0.0876838	0.585312	-0.0788121	-0.597141	0.364124	-0.430151	-0.484684	-0.0742511	-0.816406	-0.538814	0.285719	-1.16616	1.0575	0.35997	488;490	Q96C24	Synaptotagmin-like protein 4	SYTL4;SYTL4	KLDHCLPLHGKISAESPTGLPSHKGELVVSL	20.8	5.46667	15.3333
0.112761	-0.372413	0.55917	0.595025	0.0472835	0.491644	0.976441	0.199537	-0.51646	0.771893	0.269799	-0.488814	0.157038	-0.86368	0.027646	518	Q9NQW6	Actin-binding protein anillin	ANLN	STEPKGFTECEMTKSSPLKITLFLEEDKSLK	20.8	7.6	13.2
0.0535975	0.633217	-0.628203	0.501762	0.376864	0.161104	1.17475	0.550942	-0.610116	0.843817	0.622984	-0.17732	0.569386	-1.12115	0.432796	220;175;220	Q8TF40	Folliculin-interacting protein 1	FNIP1;FNIP1	GNIGLSQFCSPRRAFSEQGPLRLIRSASFFA	20.8	11.2667	9.53333
0.04893	-0.488608	0.548927	0.720471	0.324771	0.32604	0.0969755	0.194623	0.145256	0.0579996	0.32221	0.27691	0.27328	-0.0480455	0.131654	330;260;249;264;77;39	Q92597	Protein NDRG1	NDRG1;NDRG1;NDRG1;NDRG1	MPSASMTRLMRSRTASGSSVTSLDGTRSRSH	20.8	21.6667	-0.866667
0.568377	0.537388	-0.027262	0.667518	0.526855	0.0802	0.740309	0.698594	0.0191658	0.579994	0.345567	-0.278383	-0.22281	-0.171932	-0.297549	722;695;707;740;631;694	Q6P996	Pyridoxal-dependent decarboxylase domain-containing protein 1	PDXDC1;PDXDC1;PDXDC1;PDXDC1;PDXDC1;PDXDC1	FKRSLRGSDALSETSSVSHIEDLEKVERLSS	20.8	23.6667	-2.86667
0.369911	-1.93359	2.10324	-0.609104	-0.332725	-0.361883	-0.739928	-0.538069	0.187203	-0.585889	-0.465277	0.106477	-0.835188	1.10984	-0.080726	211;211;211;172	A9Z1X7;E9PCT1		SRRM1;SRRM1;SRRM1	SHSRSPRHRTKSRSPSPAPEKKEKTPELPEP	20.8	34.1333	-13.3333
0.0163086	0.334698	-0.304737	0.841217	0.184507	0.61953	0.270581	0.196946	-0.124855	0.121733	0.460016	0.274118	0.443707	-0.254272	0.398973	394;422;423;430	O94967-2;O94967-3	WD repeat-containing protein 47	WDR47	QNPGPAKQEKNELRDSTEQFQEYYRQRLRYQ	20.7333	8.46667	12.2667
0.214103	0.250283	-0.152635	-0.280935	-0.0659899	-0.259578	0.593272	0.519549	-0.0090545	0.955048	0.535134	-0.405474	0.321031	-0.379169	-0.396419	5552	Q09666	Neuroblast differentiation-associated protein AHNAK	AHNAK	AAPDISVKGPAFNMASPESDFGINLKGPKIK	20.7333	10.4	10.3333
0.635343	0.0424521	0.517624	0.693879	0.300078	0.412122	0.588903	0.417206	-0.185211	0.536813	0.271266	-0.277885	-0.364077	0.04644	-0.092674	298;298;304;178;298;298;21;41	P25440	Bromodomain-containing protein 2	BRD2;BRD2;DKFZp313H139;BRD2;BRD2	ADTTTPTPTAILAPGSPASPPGSLEPKAARL	20.7333	32.1333	-11.4
0.816857	0.191198	0.566755	0.323292	0.0084038	0.295028	0.260043	0.25087	0.0182385	0.218083	0.35426	0.157442	-0.462598	0.556814	0.139203	77;77;77	P82094	TATA element modulatory factor	TMF1;TMF1	WGLKSNTEPQSPPIASPKAITKPVRRTVVDE	20.6667	11.2667	9.4
0.267128	-0.0324923	0.280678	0.471676	0.199621	0.170116	0.653514	0.789661	0.142664	0.730894	0.550582	-0.0758803	0.283454	-0.386387	-0.218544	638	O75385	Serine/threonine-protein kinase ULK1	ULK1	SPTKAVPSFDFPKTPSSQNLLALLARQGVVM	20.6667	12.5333	8.13333
0.397227	0.0263537	0.367232	0.383756	-0.0116492	0.406897	0.793086	-0.236791	-1.02939	0.68677	-0.243173	-0.84016	-0.6404	-0.395859	0.18923	321	Q08211	ATP-dependent RNA helicase A	DHX9	VPVALNIGKLAQFEPSQRQNQVGVVPWSPPQ	20.6667	15.2	5.46667
-0.0310766	-0.0565883	0.169408	0.974254	1.23379	-0.123825	0.606234	0.418915	-0.167738	0.457002	0.306555	0.101147	0.337632	-0.637311	0.268885	213	Q15545	Transcription initiation factor TFIID subunit 7	TAF7	DISSPGMSGHRQGHDSLEHDELREIFNDLSS	20.6667	20.2667	0.4
-0.365129	-0.55794	0.138851	0.289744	0.16175	-0.0680165	1.44982	0.0690397	-1.32913	1.04024	0.507195	-0.462428	0.872324	-1.81495	0.866702	12;12	P45973	Chromobox protein homolog 5	CBX5;CBX5	____MGKKTKRTADSSSSEDEEEYVVEKVLD	20.6667	24.8	-4.13333
0.220987	-0.145538	0.442497	0.619785	0.828918	-0.227788	0.299343	1.8447	1.58807	0.364179	0.329653	-0.0275922	0.108666	-0.078356	-1.61566	934	Q6NV74	Uncharacterized protein KIAA1211-like	KIAA1211L	SAVMMEKELHQLKRASYASTDQPSWMELARK	20.6667	25.9333	-5.26667
0.51919	0.447481	0.019588	0.419973	0.14208	0.259309	0.864882	0.963925	0.0995429	0.58711	0.995674	0.421944	0.476484	-0.345692	0.322401	98	Q9BW71	HIRA-interacting protein 3	HIRIP3	PTPCSDPERKRFRFNSESESGSEASSPDYFG	20.6667	33.0667	-12.4
0.107851	1.94418	-1.85124	0.264657	1.54685	-1.30084	1.51113	1.67871	0.16805	0.512759	0.66529	0.165819	0.557439	-1.40328	-0.002231	470;479;410	Q99640-3	Membrane-associated tyrosine- and threonine-specific cdc2-inhibitory kinase	PKMYT1	DALDLSDINSEPPRGSFPSFEPRNLLSLFED	20.6667	34.8	-14.1333
0.603475	0.604359	-0.0287012	0.391941	0.194319	0.147413	0.681906	0.870082	0.286055	0.568862	1.0629	0.5074	0.459425	-0.078431	0.221345	170;58;58	Q86VQ1	Glucocorticoid-induced transcript 1 protein	GLCCI1;GLCCI1;GLCCI1	KAKSQQVRTSSTIRRTSSLDTITGPYLTGQW	20.6667	36.6667	-16
0.472036	0.434049	-0.153787	0.655012	0.438601	0.243543	0.599448	0.695495	0.0839639	0.585366	0.651633	0.157437	0.179597	-0.127412	0.0734731	574;210;546;431;454;334;173;123	Q9BV36;Q9BV36-2	Melanophilin	MLPH;MLPH;MLPH;MLPH;MLPH;MLPH	GKDDDSFDRKSVYRGSLTQRNPNARKGMASH	20.6667	42.4667	-21.8
0.672742	0.202716	0.480421	-0.159531	-0.0549371	-0.135169	-0.167003	-0.096476	0.166223	-0.268098	-0.230371	0.0390255	-0.903113	0.839745	-0.127198	101	P29966	Myristoylated alanine-rich C-kinase substrate	MARCKS	EKGEPAAAAAPEAGASPVEKEAPAEGEAAEP	20.6	2.46667	18.1333
0.17913	0.33385	-0.11176	-0.508288	-0.0576045	-0.293168	-0.732008	-0.54835	0.249426	-0.172423	-0.877497	-0.688213	-1.05663	0.911138	-0.937639	113	O60841	Eukaryotic translation initiation factor 5B	EIF5B	KKGQKGKKQSFDDNDSEELEDKDSKSKKTAK	20.6	2.86667	17.7333
0.220242	-0.133443	0.316398	0.000635	0.11799	-0.129164	-0.20782	2.27264	2.48863	-0.0352297	0.770843	0.457873	0.550601	0.428062	-2.03076	156	O95292	Vesicle-associated membrane protein-associated protein B/C	VAPB	ISTTASKTETPIVSKSLSSSLDDTEVKKVME	20.6	6.4	14.2
0.17913	0.33385	-0.11176	-0.508288	-0.0576045	-0.293168	-0.732008	-0.54835	0.249426	-0.172423	-0.877497	-0.688213	-1.05663	0.911138	-0.937639	107	O60841	Eukaryotic translation initiation factor 5B	EIF5B	TSKDKKKKGQKGKKQSFDDNDSEELEDKDSK	20.6	23.6667	-3.06667
0.463617	0.210885	0.277857	0.682563	0.759958	-0.0905506	-0.433041	0.5299	1.01384	-0.19766	0.453711	0.68156	-0.0099062	0.896658	-0.33228	105;137;194;194	H7BYQ7	Hematopoietic SH2 domain-containing protein	HSH2D;HSH2D;HSH2D	NRITTKEATSSCPPKSPLGETRQKLWRSLKM	20.6	30.8667	-10.2667
0.198239	-0.343436	0.536053	-0.294715	-0.393278	-0.0359442	-0.638115	-0.287904	0.128768	0.011057	-0.509387	-0.585615	-0.707626	0.836354	-0.714383	597;647;1308	K7ESB7;Q96HP0	Dedicator of cytokinesis protein 6	DOCK6;DOCK6;DOCK6	AAFEYKGKKAFERINSLTFKKSLDMKARLEE	20.5333	1.73333	18.8
0.65862	0.395809	0.245401	-0.303303	-0.233021	-0.0352065	-0.220454	-0.133405	0.090546	-0.629473	-0.89463	-0.250726	-1.55325	0.879074	-0.341272	308;353;359;382;422;185	B5MCR8	Zinc transporter 6	SLC30A6;SLC30A6;SLC30A6	TDDLNPVTSTPAKPSSPPPEFSFNTPGKNVN	20.4667	5.46667	15
-0.260558	-0.33896	0.0706625	1.43525	1.68341	-0.266761	0.173436	0.415266	0.242326	0.154608	-0.0522788	-0.395938	0.208279	-0.433994	-0.638264	1467;1470;1470;1273;1278;1288;1288;524	J3QT34	Microtubule-associated serine/threonine-protein kinase 4	MAST4;MAST4;MAST4;MAST4;MAST4	PSYGSDKKHLCSRKHSLEVTQEEVQREQSQR	20.4667	7.33333	13.1333
0.553148	0.523717	0.016382	-0.232888	0.0485171	-0.249764	0.088978	1.00626	0.92162	-0.297801	-0.157587	0.153503	-0.710735	0.46417	-0.768118	1765;1765;1765;588	Q5THJ4-2	Vacuolar protein sorting-associated protein 13D	VPS13D;VPS13D;VPS13D	QKEVQDKDYPLTPPPSPTVDEPKILVGKSKF	20.4667	7.66667	12.8
0.340082	0.289218	0.088508	0.1839	0.288024	-0.11919	-3.2403	-1.23163	1.86112	0.563887	0.380465	-0.136904	0.0403833	3.58038	-1.99802	894;894;894;798	Q9UQ35	Serine/arginine repetitive matrix protein 2	SRRM2;SRRM2;SRRM2	PELKSRTPSRHSCSGSSPPRVKSSTPPRQSP	20.4667	10.7333	9.73333
0.553148	0.523717	0.016382	-0.232888	0.0485171	-0.249764	0.088978	1.00626	0.92162	-0.297801	-0.157587	0.153503	-0.710735	0.46417	-0.768118	1761;1761;1761;584	Q5THJ4-2	Vacuolar protein sorting-associated protein 13D	VPS13D;VPS13D;VPS13D	SRKKQKEVQDKDYPLTPPPSPTVDEPKILVG	20.4667	10.8	9.66667
0.778955	0.0637134	0.727348	-0.206354	0.19914	-0.334832	0.292194	-0.242742	-0.422096	0.171405	0.18262	0.0246059	-0.596335	0.486761	0.446702	13;13;13;13;8;13	B0QY58	Josephin-1	JOSD1;JOSD1;JOSD1;JOSD1;JOSD1;JOSD1	___MSCVPWKGDKAKSESLELPQAAPPQIYH	20.4667	17.6	2.86667
0.622377	-0.0866057	0.70955	0.352698	0.0635663	0.310248	0.657251	0.325655	-0.145136	0.631631	0.72566	-0.00117511	0.103283	-0.0348743	0.143961	1193;1209;1216;1229;1229;1229;1229;577;270	Q7Z4S6-6	Kinesin-like protein KIF21A	KIF21A;KIF21A;KIF21A;KIF21A	PPGLPSKIGSISRQSSLSEKKIPEPSPVTRR	20.4667	25.5333	-5.06667
0.330496	-0.478451	0.252274	-0.237635	-0.40234	0.147042	-0.30033	-0.567664	-0.32676	-0.0741409	-0.584375	-0.475481	-0.914871	0.630826	-0.148721	723;759;414;85;83	Q5T5C0-2	Syntaxin-binding protein 5	STXBP5;STXBP5;STXBP5;STXBP5	DRCKSPTSAKMSRKLSLPTDLKPDLDVKDNS	20.4	0.933333	19.4667
0.509664	0.498687	0.177999	-0.25549	-0.9624	0.824239	0.746465	0.403458	-0.128488	0.542748	0.477131	-0.0517346	-0.0325325	-0.236801	0.0767534	301;302;159	Q9HCH5;Q9HCH5-15	Synaptotagmin-like protein 2	SYTL2	TLRYNHNFEPKSKIVSPGLTIHERISEKEHS	20.3333	17.6	2.73333
0.133067	0.14208	-0.0478828	0.296035	0.00963631	0.256207	-0.868632	0.383638	1.27787	0.283488	0.34835	0.0449864	0.215283	1.0017	-1.23288	196;196;196;196	Q9BQS8	FYVE and coiled-coil domain-containing protein 1	FYCO1;FYCO1	RTLTTGSSAYLWKPPSRSSSMSSLVSSYLQT	20.2	1.06667	19.1333
0.100182	-0.391873	0.507556	-0.692601	-0.44653	-0.26469	0.135294	0.468944	0.17417	0.106798	0.58069	0.487235	0.480508	-0.0351123	0.313065	37;37;160;160;160;160	F5GYV5;Q66PJ3	ADP-ribosylation factor-like protein 6-interacting protein 4	ARL6IP4;ARL6IP4;ARL6IP4	EKRKKKSRKDTSRNCSASTSQGRKASTAPGA	20.2	3.73333	16.4667
-0.009429	-0.140099	0.0240645	0.83593	0.327415	0.489939	0.391997	0.665571	0.141981	0.370342	0.398274	0.203997	0.407703	-0.401426	0.062016	1461;1144	Q5T5P2	Sickle tail protein homolog	KIAA1217	IFDEPMDIRSAYKRLSTIFEECDEELERMMM	20.2	14.5333	5.66667
0.554013	0.301248	0.255	0.314616	0.61002	-0.127315	-0.0768068	0.600284	0.67769	-0.0430467	0.357042	0.413351	-0.19697	0.630819	-0.264339	440;441	Q7Z2Z1-2	Treslin	TICRR	EAEFQRHVLQTAVADSPRDTASLFSDVVDSI	20.2	16.4667	3.73333
0.218499	0.255914	-0.0431315	-0.0869866	2.17399	-2.27962	-0.340078	0.623101	0.850528	-0.540811	-0.510716	0.126316	-0.729215	0.558577	-0.724212	786	Q8IX07	Zinc finger protein ZFPM1	ZFPM1	PGSGSGSGPGLAPARSPGPAADGPIDLSKKP	20.1333	5.8	14.3333
0.1564	0.12978	0.0583348	0.481936	0.442265	0.133598	0.250428	0.4221	0.0796302	1.02518	0.274063	-0.81933	0.117663	-0.0940279	-0.89896	352;352;352;352;361;361;361;361	Q5SQL3	Homeodomain-interacting protein kinase 1;Homeodomain-interacting protein kinase 2	HIPK1;HIPK1;HIPK1;HIPK2;HIPK2	DFGSASHVSKAVCSTYLQSRYYRAPEIILGL	20.1333	10.1333	10
-0.097003	-0.388621	0.402787	-0.844571	-0.504485	-0.293819	-1.27966	-0.100916	1.15545	-1.1282	-0.96506	0.177035	-0.868057	1.18266	-0.978415	224;224;224;224;224;224;224;126;126	O43493-3;O43493-2;O43493-4	Trans-Golgi network integral membrane protein 2	TGOLN2;TGOLN2;TGOLN2;TGOLN2	KSGAEKQTPKDGSNKSGAEEQGPIDGPSKSG	20.0667	1.33333	18.7333
0.677116	0.278109	0.321321	0.10832	0.601033	-0.511324	0.0795054	0.269794	-0.116299	-0.21939	-0.20464	0.125785	-0.881756	0.597611	0.242084	616;728	F8WAI8	Zinc finger and BTB domain-containing protein 40	ZBTB40;ZBTB40	ETGSLPGQQEKEASASPDPAKKSFICKACDK	20.0667	3.13333	16.9333
0.718126	0.432443	0.129635	-0.421936	-0.413961	-0.0265256	0.16363	0.101336	-0.130796	0.214651	-0.088853	-0.306288	-0.806979	0.554496	-0.175492	2115	Q01082-3			AESQQQWDTSKGEQVSQNGLPAEQGSPRVSY	20.0667	6.4	13.6667
-0.123685	-0.0336318	-0.0905159	0.0309243	0.208613	-0.22283	0.176509	1.55047	1.37447	-1.10592	-0.838426	0.280834	-0.714741	-0.300194	-1.09364	292;292;292;136	Q6WCQ1-2	Myosin phosphatase Rho-interacting protein	MPRIP;MPRIP	LKAEEQQLPPPLSPPSPSTPNHRRSQVIEKF	20.0667	9.4	10.6667
0.151508	-0.0059825	0.153085	0.578516	0.160734	0.187881	0.340704	0.441177	-0.0345181	0.993344	0.693119	-0.168929	0.54161	-0.189196	-0.134411	258;258;258	Q9UBF8-2	Phosphatidylinositol 4-kinase beta	PI4KB;PI4KB	DELKPAHRKRELPSLSPAPDTGLSPSKRTHQ	20.0667	13.0667	7
-0.0881732	-0.151189	0.0148005	0.081127	0.163449	-0.137584	0.681715	0.745028	0.0939247	0.766661	0.669443	0.0559765	0.757616	-0.769888	-0.0379482	467;506;507	P52569	Low affinity cationic amino acid transporter 2	SLC7A2	LGSSPRVTSKSESQVTMLQRQGFSMRTLFCP	20.0667	13.0667	7
0.541706	0.305041	0.215061	0.498898	0.593547	-0.062414	0.658307	0.607297	0.0278516	0.722283	0.810776	0.101868	0.26907	-0.116601	0.0740164	114;249;236;121;249;251;249	B3KRG5;P38159;Q96E39	RNA-binding motif protein, X chromosome;RNA-binding motif protein, X chromosome, N-terminally processed;RNA binding motif protein, X-linked-like-1	RBMX;RBMX;RBMX;RBMX;RBMX;RBMXL1	YAPPPRDYTYRDYGHSSSRDDYPSRGYGDRD;YAPPPRDYTYRDYGHSSSRDDYPSRGYSDRD	20.0667	15.8667	4.2
0.643941	0.268053	0.146997	0.365601	0.343398	0.0353609	0.478691	0.876896	0.230426	0.447436	0.577675	0.114356	-0.066266	0.16525	-0.11607	290;199	O75815	Breast cancer anti-estrogen resistance protein 3	BCAR3	EGSLTKGRPDVAKRLSLTMGGVQAREQNLPR	20.0667	37.0667	-17
-0.0881732	-0.151189	0.0148005	0.081127	0.163449	-0.137584	0.681715	0.745028	0.0939247	0.766661	0.669443	0.0559765	0.757616	-0.769888	-0.0379482	464;503;504	P52569	Low affinity cationic amino acid transporter 2	SLC7A2	KDGLGSSPRVTSKSESQVTMLQRQGFSMRTL	20.0667	38	-17.9333
0.718126	0.432443	0.129635	-0.421936	-0.413961	-0.0265256	0.16363	0.101336	-0.130796	0.214651	-0.088853	-0.306288	-0.806979	0.554496	-0.175492	2128;2128	Q01082	Spectrin beta chain, non-erythrocytic 1	SPTBN1	AESQQQWDTSKGEQVSQNGLPAEQGSPRMAE	20	6.4	13.6
0.139572	0.29912	-0.169903	0.277847	0.56068	-0.66541	0.347457	2.54712	2.34773	0.321686	0.521178	0.233174	0.381607	-0.207886	-2.11456	1112;1112	Q9UQ35	Serine/arginine repetitive matrix protein 2	SRRM2	GRSRSSSPVTELASRSPIRQDRGEFSASPML	20	8.26667	11.7333
0.757659	-0.14527	0.883763	0.0467953	-0.0165309	0.111481	0.346253	0.160292	-0.236649	0.360937	0.20191	-0.124892	-0.555749	0.411406	0.111757	98;473;391	M0R0K9;Q13263	Transcription intermediary factor 1-beta	TRIM28;TRIM28	GFGSEPHVSGVKRSRSGEGEVSGLMRKVPRV;YSSAEPHVSGVKRSRSGEGEVSGLMRKVPRV	20	11	9
0.684322	0.240215	0.516113	-0.027171	0.0145672	0.0421094	-0.0372116	0.641567	0.424502	0.0334886	0.172521	0.0343132	-0.511801	0.721534	-0.390189	266;329;319;329;99	F5H5A3	Mitogen-activated protein kinase kinase kinase kinase;Mitogen-activated protein kinase kinase kinase kinase 3	MAP4K3;MAP4K3;MAP4K3	RIHSTSRNVREEKTRSEITFGQVKFDPPLRK	19.9333	16.7333	3.2
0.0913004	0.550541	-0.428001	0.287976	0.493977	-0.240394	0.561225	1.02558	0.647576	0.504305	0.62681	0.139238	0.53551	-0.469925	-0.508338	366;415	Q8WYP3	Ras and Rab interactor 2	RIN2	TKPTPIPPPRLKKQASFLEAEGGAKTLSGGR	19.9333	19.6667	0.266667
0.318544	0.116092	0.237219	0.622983	0.47503	0.111888	-0.305617	0.585648	0.905131	0.427032	0.548824	0.436802	0.23028	0.624161	-0.468329	378;378;378;378	C9J6P4;Q7Z2W4	Zinc finger CCCH-type antiviral protein 1	ZC3HAV1;ZC3HAV1	TSWTNDQGARRKTVFSPTLPAARSSLGSLQT	19.9333	19.6667	0.266667
0.761453	0.823388	-0.074848	0.0876245	0.38217	-0.361683	-0.0177345	0.123304	0.147935	0.161663	0.703676	0.346129	-0.0577777	0.779188	0.198193	75;75;75	E9PR76	Repressor of RNA polymerase III transcription MAF1 homolog	MAF1;MAF1;MAF1	SPPQTSGLSPSRLSKSQGGEEEGPLSDKCSR	19.8667	14.2	5.66667
0.351963	0.352564	0.0365188	0.387596	0.461351	0.201578	0.691921	0.736189	0.0614625	0.454669	0.365558	0.0273116	0.0135955	-0.339958	-0.0341509	440;440;440;344	Q9UQ35	Serine/arginine repetitive matrix protein 2	SRRM2;SRRM2;SRRM2	PQPTKVSRHASSSPESPKPAPAPGSHREISS	19.8667	16.6667	3.2
0.822857	0.671078	0.126763	0.0161375	0.413238	-0.421123	0.842465	0.352971	-0.498218	0.290055	0.195313	-0.0514676	-0.627544	-0.0196085	0.44675	240;209	P62753	40S ribosomal protein S6;40S ribosomal protein S6	RPS6;RPS6	QEQIAKRRRLSSLRASTSKSESSQK______	19.8667	17.2	2.66667
0.469214	0.463731	0.0242223	0.48311	0.251246	0.213295	0.336831	2.35163	2.01528	0.456437	0.335912	-0.107136	-0.133302	0.132383	-2.12242	627	O15055	Period circadian protein homolog 2	PER2	NVPALRSSDKRKATVSPGPHAGEAEPPSRVN	19.8667	17.8	2.06667
-0.0466323	0.0040123	-0.140267	0.361401	0.255765	0.281008	0.546005	0.660475	0.0996032	0.850338	0.77437	0.0258171	0.821002	-0.592637	-0.0737861	556	O75385	Serine/threonine-protein kinase ULK1	ULK1	PEHSPRTSGLGCRLHSAPNLSDLHVVRPKLP	19.8667	18.8667	1
0.691767	0.799154	-0.0644193	-0.0281543	0.233146	-0.280917	0.259066	0.831074	0.168376	0.321065	0.463778	-0.0382475	-0.227989	0.432701	-0.206623	784;667;746;629;580;716	P46100;P46100-4;P46100-6	Transcriptional regulator ATRX	ATRX	TQAGKDDKGKRKRKSSTSGSDFDTKKGKSAK	19.8	8.6	11.2
0.0163056	0.0481793	-0.0478281	0.158193	-0.293261	0.418204	0.537468	0.265789	-0.279187	1.09468	0.563267	-0.454303	0.546961	-0.521162	-0.175117	165;165;165	Q9NZH5-2	Securin-2;Securin	PTTG2;PTTG1	DEEGELEKLFQLGPPSPVKMPSPPWECNLFA	19.8	11.5333	8.26667
0.0106098	0.217371	-0.208681	0.408026	0.331811	0.0678661	1.09688	0.68341	-0.53045	0.118542	0.399494	-0.0585131	0.388884	-1.08627	0.471937	21;21;21	Q6R327	Rapamycin-insensitive companion of mTOR	RICTOR	RGRSLKNLRVRGRNDSGEENVPLDLTREPSD	19.8	12.2667	7.53333
0.290848	-0.30728	0.554252	0.508153	0.41113	0.0784537	0.611967	0.37061	-0.332062	0.752868	0.629879	-0.108473	0.339031	-0.321119	0.223589	464;404;463	Q05519;Q05519-2	Serine/arginine-rich splicing factor 11	SRSF11;SRSF11	SPKTKECSVEKGTGDSLRESKVNGDDHHEED	19.8	19.6	0.2
0.424931	0.344036	0.0644225	0.398104	0.359421	0.145375	0.674828	0.588688	0.0761416	0.49471	0.619951	0.0605949	0.19502	-0.249897	-0.0155467	469	O75385	Serine/threonine-protein kinase ULK1	ULK1	FQTPRSSAIRRSGSTSPLGFARASPSPPAHA	19.8	20.8	-1
0.835747	0.823844	0.026627	0.0756446	0.0732476	-0.0162179	0.0105737	0.0559803	-0.0992911	0.200295	0.337441	0.150509	-0.498306	0.825173	0.2498	604;604	Q9C0H5	Rho GTPase-activating protein 39	ARHGAP39	GALPLPMPGPVVRAFSEDEALAQQENRHWRR	19.8	21.5333	-1.73333
0.576133	0.160225	0.426367	-0.222473	-0.322602	0.0137596	0.395414	0.87532	0.362326	0.51683	0.819918	0.242682	0.243785	0.180719	-0.119644	1192	Q6ZT07	TBC1 domain family member 9	TBC1D9	KLHCEDIGEDTVLVRSGQGTAALPRSTSLDR	19.8	28.6	-8.8
0.575167	-0.105915	0.020398	-0.286455	0.0902145	-0.386533	0.147138	0.41732	-0.0657747	0.711549	0.294145	-0.892267	-0.281022	0.428029	-0.826492	182;182;181;181;182;159;167;167;42	Q9BXS6-2;Q9BXS6-4	Nucleolar and spindle-associated protein 1	NUSAP1;NUSAP1;NUSAP1	DESSKPGKNKRTAITTPNFKKLHEAHFKEME	19.7333	5.46667	14.2667
0.680986	0.371206	0.211434	0.10339	0.350782	-0.326864	0.197662	0.0650906	-0.164718	-0.0259697	-0.284978	-0.224339	-0.965964	0.483324	-0.059621	1054	Q96KR1	Zinc finger RNA-binding protein	ZFR	SQRFNIHNNRKRRRDSDGVDGFEAEGKKDKK	19.7333	7.2	12.5333
-0.336776	-0.218837	-0.080775	-0.812843	-1.54132	0.71676	1.15971	0.829447	-0.329788	0.244743	-0.0992071	-0.339016	0.237568	-1.49649	-0.009228	34;167	Q8WVX3	Uncharacterized protein C4orf3	C4orf3	GFSEGGRQNFDVRPQSGANGLPKHSYWLDLW	19.7333	7.4	12.3333
0.26367	0.279421	-0.0433033	0.340219	0.377502	-0.110436	0.711559	0.55737	-0.133132	0.659412	0.514436	-0.230932	0.250766	-0.447889	-0.0978	824;828	Q9NQS7-2	Inner centromere protein	INCENP	APPKINPDNYGMDLNSDDSTDDEAHPRKPIP	19.7333	8.66667	11.0667
0.093915	0.002563	0.109116	0.320422	-0.0124849	0.326355	-2.51006	0.788604	3.30329	-2.14019	0.483128	2.68011	0.389213	2.60398	-0.62318	9;9	Q8TDB6	E3 ubiquitin-protein ligase DTX3L	DTX3L	_______MASHLRPPSPLLVRVYKSGPRVRR	19.7333	17.3333	2.4
-0.217922	-0.271589	0.0779157	0.324665	-0.594907	0.701232	0.00122398	1.47843	1.47766	0.239497	0.13972	-0.359208	0.357642	-0.219146	-1.83687	248;210;107;210;96	Q5SSJ5;Q5SSJ5-3	Heterochromatin protein 1-binding protein 3	HP1BP3;HP1BP3;HP1BP3	KSRKTPQKSRNRKNRSSAVDPEPQVKLEDVL	19.6667	3.4	16.2667
-0.315272	-0.23322	-0.192779	0.274501	1.9888	-1.73293	0.574105	0.532849	-0.0280047	0.751194	0.618485	-0.185376	0.933757	-0.889377	-0.157371	507;530;507;507;530;428;86;42;491;514;259	P27448-3;P27448-6	MAP/microtubule affinity-regulating kinase 3	MARK3;MARK3;MARK3;MARK3;MARK3	VPSSNTASGGMTRRNTYVCSERTTADRHSVI	19.6667	3.6	16.0667
-0.512861	-0.780901	0.22835	-0.0782008	-1.14491	0.963117	-1.73933	-0.0394071	2.04108	-0.903729	-0.435218	0.480556	0.077643	1.22647	-1.56052	239;207;232;255	P51858	Hepatoma-derived growth factor	HDGF;HDGF	ATKEDAEAPGIRDHESL______________	19.6667	16.2667	3.4
0.541549	1.06679	-0.564623	0.0573106	2.55399	-2.51529	0.188647	0.128054	-0.139404	1.17093	1.06298	-0.0946454	0.521431	0.352902	0.0447586	508	Q5SWA1	Protein phosphatase 1 regulatory subunit 15B	PPP1R15B	TATIQTAARIVPEEPSDSEKDLSGKSDLENS	19.6667	19.1333	0.533333
0.473845	0.0261547	0.433671	-0.0241975	-0.331047	0.226379	-0.540526	-0.43517	0.122586	0.768911	1.70819	0.953199	1.23434	1.01437	0.830613	614;638;582	Q32MZ4-2	Leucine-rich repeat flightless-interacting protein 1	LRRFIP1	QNEVTENPKQKIAAESSENVDCPENPKIKLD	19.6	9.33333	10.2667
-0.580011	-0.191158	-0.358715	1.13184	0.298273	0.636054	-0.0249726	0.206259	0.279465	-0.175668	-0.063999	0.166234	0.516012	-0.555038	-0.113232	184;184;184	O95466	Formin-like protein 1	FMNL1	DNGASNSEKNKPLEQSVEDLSKGPPSSVPKS	19.5333	6.46667	13.0667
0.181516	0.401092	-0.0992618	-0.0196849	0.107642	-0.177631	-0.668236	0.0837726	0.76137	-0.123659	0.546402	0.780593	0.364886	0.849752	0.019223	49;49;49;38;49	Q99543	DnaJ homolog subfamily C member 2	DNAJC2;DNAJC2;DNAJC2;DNAJC2	WFEAFVKRRNRNASASFQELEDKKELSEESE	19.4667	2.13333	17.3333
0.285923	-0.092666	0.416574	0.531635	0.486906	0.255108	0.924968	0.232698	-0.799881	0.990908	0.212362	-0.683859	-0.0735615	-0.639045	0.116022	1448;1448;1518;179	P16144-4	Integrin beta-4	ITGB4;ITGB4	STTLPRDYSTLTSVSSHDSRLTAGVPDTPTR	19.4667	2.26667	17.2
-0.156922	0.198727	-0.350027	-0.438314	-0.256282	-0.123306	-0.433868	2.29632	2.73065	-0.316968	-0.754177	-0.244465	-0.597255	0.276946	-2.97511	261;261;131	P52701	DNA mismatch repair protein Msh6	MSH6;MSH6	KKRRVISDSESDIGGSDVEFKPDTKEEGSSD	19.4667	7.33333	12.1333
0.657419	0.419681	0.159049	0.638807	0.897328	-0.289399	0.80785	0.783571	-0.148898	0.388303	0.316408	-0.0958845	-0.341011	-0.150431	0.0530135	1101	P35568	Insulin receptor substrate 1	IRS1	KVIRADPQGCRRRHSSETFSSTPSATRVGNT	19.4667	9.13333	10.3333
0.391701	0.0414422	0.316784	-0.0630038	0.128876	-0.127104	0.697973	1.42607	0.721443	0.046688	-0.204047	-0.196742	-0.595748	-0.306272	-0.918185	2223;1863	P46013;P46013-2	Antigen KI-67	MKI67	DKPTTHEKTTKIACRSPQPDPVGTPTIFKPQ	19.4667	19.2	0.266667
0.397119	0.337717	0.0647757	0.728994	1.20322	-0.516936	0.0801814	0.628922	0.54926	0.372141	0.657458	0.298684	0.260339	0.316938	-0.250576	696;696	P07949-2	Proto-oncogene tyrosine-protein kinase receptor Ret;Soluble RET kinase fragment;Extracellular cell-membrane anchored RET cadherin 120 kDa fragment	RET	QAFPVSYSSSGARRPSLDSMENQVSVDAFKI	19.4667	25.6	-6.13333
0.707643	0.146245	0.514522	-0.144156	-0.0305705	-0.12988	-0.0241818	0.00847094	0.0688515	-0.0645798	0.073933	0.11239	-0.63371	0.731824	0.0435385	486	Q8WXI9	Transcriptional repressor p66-beta	GATAD2B	QEQEIEQRLQQQAALSPTTAPAVSSVSKQET	19.4667	43	-23.5333
-0.764	-0.256396	-0.530229	0.912706	0.84746	-0.012178	0.250085	0.730603	0.608901	-0.137668	-0.0955068	0.0816646	0.668493	-1.01409	-0.527236	211;211	Q8TDW5	Synaptotagmin-like protein 5	SYTL5	RGEIITPKTDTGRSYSLDLDGQHFRSLKSPP	19.4	1.93333	17.4667
0.57289	-0.195428	0.773383	0.0343197	0.248226	-0.197984	-0.512592	-0.272944	0.24014	-0.481409	-0.275444	0.219272	-0.848334	1.08548	-0.020868	459;475;71	Q9H6S3	Epidermal growth factor receptor kinase substrate 8-like protein 2	EPS8L2;EPS8L2	PIEEVSPVSRQSIRNSQKHSPTSEPTPPGDA	19.4	3.6	15.8
0.565477	-0.304115	0.834397	0.550607	0.424376	0.116812	0.43745	0.804633	0.286787	0.312139	0.506513	0.322315	-0.058964	0.128027	0.035528	653;388;388;508	Q8TE77	Protein phosphatase Slingshot homolog 3	SSH3;SSH3	TPRFRKVVRQASVHDSGEEGEA_________	19.4	4.46667	14.9333
0.950223	0.906777	0.008581	-2.00433	-1.94289	-0.0800586	1.49677	0.26676	-1.18142	0.122555	0.645167	0.567238	-0.305056	-0.546547	1.74866	733;571;455	G5E948		MAP4K4;MAP4K4;MAP4K4	LQGSGQQNSQAGQRNSTSSIEPRLLWERVEK	19.4	9	10.4
0.296658	0.192976	0.0739405	-0.276969	-0.0924618	-0.290766	-0.533404	1.21882	1.75654	-0.522225	0.307301	0.801792	0.010643	0.830062	-0.95475	447	Q9ULM3	YEATS domain-containing protein 2	YEATS2	SSCKIVPQSQVPNPESPGKSFQPITMSCKIV	19.4	9.73333	9.66667
0.340579	0.300428	0.0451153	0.647086	0.45683	0.186738	0.491957	0.550526	-0.0572134	0.653508	0.53723	-0.155409	0.196651	-0.151378	-0.0981956	250	P57682	Krueppel-like factor 3	KLF3	PSVIVQPGKRPLPVESPDTQRKRRIHRCDYD	19.4	16.8667	2.53333
0.0858312	0.205074	-0.0825584	0.231351	0.323778	-0.231891	0.251886	0.632462	0.447455	0.189965	0.490475	0.358599	0.404644	-0.166055	-0.088856	420;454;332	F8WEE6	E3 ubiquitin-protein ligase TRIM37	TRIM37;TRIM37	RLTIELSRTQKSRDLSPPDNHLSPQNDDALE	19.4	19.8667	-0.466667
-0.164351	-0.403205	0.310113	-0.328237	-0.543774	0.114627	-0.953689	-0.326866	0.62728	-0.743183	-1.15023	-0.222477	-0.985879	0.789338	-0.849757	909;909;821;821;99;123	Q641Q2-2	WASH complex subunit FAM21A;WASH complex subunit FAM21B	FAM21A;FAM21A;FAM21B;FAM21B;FAM21A	QPLVQEKKRVVKKDHSVDSFKNQKHPESIQG	19.4	29.2	-9.8
0.517011	0.356234	0.127184	-0.114208	0.344536	-0.469901	0.574169	0.981339	0.415325	0.247359	0.112583	0.0388131	-0.404428	-0.057158	-0.376512	393;393;247;247;415;393;393;393	P78312-6	Protein FAM193A	FAM193A;FAM193A;FAM193A	VLGSRSPRTEESKADSPPPSYPTQQAEQAPN	19.3333	6.86667	12.4667
0.565477	-0.304115	0.834397	0.550607	0.424376	0.116812	0.43745	0.804633	0.286787	0.312139	0.506513	0.322315	-0.058964	0.128027	0.035528	649;384;384;504	Q8TE77	Protein phosphatase Slingshot homolog 3	SSH3;SSH3	CISSTPRFRKVVRQASVHDSGEEGEA_____	19.3333	13.4	5.93333
0.429996	-0.252387	0.748829	-0.699749	-0.190218	-0.467005	-1.63671	-0.694684	0.88975	-1.42011	-0.397897	1.16783	-0.827893	2.06671	0.27808	298	Q14247	Src substrate cortactin	CTTN	AAVGFDYKEKLAKHESQQDYSKGFGGKYGVQ	19.3333	36.0667	-16.7333
0.152969	0.107366	0.0707935	0.162251	0.0597941	0.163375	0.638712	1.6356	1.06671	0.433076	0.678719	0.227902	0.52575	-0.485743	-0.838808	275;275	O94906	Pre-mRNA-processing factor 6	PRPF6	DSVSGQTVVDPKGYLTDLNSMIPTHGGDIND	19.2667	0	19.2667
0.629348	0.531844	0.118846	0.206019	0.269967	0.0370896	-0.152688	0.189605	0.3005	0.577581	1.06767	0.540737	0.438324	0.782036	0.240236	454	O94804	Serine/threonine-protein kinase 10	STK10	PAANRSQKASQSRPNSSALETLGGEKLANGS	19.2667	4.06667	15.2
0.281151	0.159259	0.165438	0.609767	0.395674	0.175068	0.383886	1.02931	0.537574	-0.778432	-0.478284	0.316277	-0.759435	-0.102735	-0.221297	452;321	Q9HBH9	MAP kinase-interacting serine/threonine-protein kinase 2	MKNK2;MKNK2	SPPSQSKLAQRRQRASLSSAPVVLVGDHA__	19.2667	8.13333	11.1333
0.0713528	0.239667	-0.145199	0.157501	0.428579	-0.271397	0.0897061	-0.27298	0.0603064	-0.295275	-0.00316466	0.0450333	-0.0745175	-0.0183533	-0.0152731	290;290;290;251	A9Z1X7;E9PCT1		SRRM1;SRRM1;SRRM1	RPRSRSRSKSRSRTRSRSPSHTRPRRRHRSR	19.2667	12.8667	6.4
0.0562542	-0.150338	0.218665	0.584962	0.488088	-0.0538932	0.184343	0.36874	0.197943	0.27101	0.570977	0.351419	0.514723	-0.128089	0.153476	109;251;251	Q5T9C2-3	Protein FAM102A	FAM102A	QSKISGYSTEHSRSSSLSDLTHRRNTSTSSS	19.2667	17.7333	1.53333
0.264399	0.0877195	0.221566	0.742954	1.21874	-0.646822	0.676936	0.673802	-0.0161538	0.425662	0.396808	-0.0278633	0.132409	-0.412537	-0.0117095	606;606;8	M0QZ22	Protein Smaug homolog 2	SAMD4B;SAMD4B;SAMD4B	LSPSGIGGVSPRHALTSPSLGGQGRQNLWFA	19.2667	23.0667	-3.8
0.48455	-0.357743	0.849534	0.316089	0.0411215	0.320229	0.0292933	-0.406965	-0.442435	0.0465003	-0.44057	-0.542426	-0.92512	0.455257	-0.099991	435	Q9C0C2	182 kDa tankyrase-1-binding protein	TNKS1BP1	PTSLVQRRFSEGVLQSPSQDQEKLGGSLAAL	19.2	5.73333	13.4667
-0.0598455	-0.133724	0.122467	0.62967	0.659129	-0.189275	0.484318	0.846228	0.377638	0.508677	0.392035	-0.113658	0.451881	-0.544164	-0.491296	49;191;191	Q5T9C2-3	Protein FAM102A	FAM102A	KGGGTSSGGSSTNSLTGSRPPKARPTILSSG	19.2	19.2	0
0.716166	0.293649	0.675148	-0.230261	-0.11342	0.0272357	1.10539	0.575773	-0.0383386	-0.201668	0.269132	0.484197	-0.447034	-0.389224	0.522536	151;153;151;153;151;153;153;153;151	Q9NYF8-3;Q9NYF8-2;Q9NYF8-4	Bcl-2-associated transcription factor 1	BCLAF1;BCLAF1;BCLAF1;BCLAF1;BCLAF1;BCLAF1	SPRSSSSRSSSPYSKSPVSKRRGSQEKQTKK	19.1333	6.46667	12.6667
0.167012	0.338301	-0.165537	0.269628	0.662274	-0.411287	-0.0896712	1.51447	1.60466	0.0760517	0.450207	0.347701	0.283196	0.256683	-1.25696	30	P20290	Transcription factor BTF3	BTF3	RGRARGGCPGGEATLSQPPPRGGTRGQEPQM	19.1333	7.8	11.3333
0.126899	-0.318099	0.150655	-0.0226557	0.581505	-0.626095	-0.477104	2.03519	2.5128	-0.923275	0.0278739	0.849132	-0.0990246	0.604002	-1.66367	452;452	Q7Z2K8	G protein-regulated inducer of neurite outgrowth 1	GPRIN1	PGQAERVSVGKAGTVSPGKEDPVSSRREDPI	19.1333	8.8	10.3333
-0.222916	-0.182599	-0.00221495	1.58087	1.56105	-0.136157	0.137244	0.0896509	-0.0468327	0.126024	-0.0557861	-0.206049	0.16713	-0.36016	-0.159216	450	Q96BH1	E3 ubiquitin-protein ligase RNF25	RNF25	LPRGQGAYRPGTRRESLGLESKDGS______	19.1333	22.3333	-3.2
0.26625	-0.179285	0.491002	-0.349836	-0.780574	0.522839	0.245358	-0.650394	-0.731607	0.375059	-0.4643	-0.831319	-0.73055	0.0208918	-0.099712	730;668	Q9Y6X9	MORC family CW-type zinc finger protein 2	MORC2	IKTPVVKKTESPIKLSPATPSRKRSVAVSDE	19.0667	2.33333	16.7333
-0.402858	-0.0654008	-0.349175	0.394659	-0.0824946	0.558909	1.09038	0.107002	-1.0865	0.791292	0.310971	-0.40506	0.713829	-1.49324	0.68144	165	P30291	Wee1-like protein kinase	WEE1	SPRGCGARRAGEGRRSPRPDHPGTPPHKTFR	19	2.33333	16.6667
-0.402858	-0.0654008	-0.349175	0.394659	-0.0824946	0.558909	1.09038	0.107002	-1.0865	0.791292	0.310971	-0.40506	0.713829	-1.49324	0.68144	173	P30291	Wee1-like protein kinase	WEE1	RAGEGRRSPRPDHPGTPPHKTFRKLRLFDTP	19	3.2	15.8
0.115921	0.097419	0.0241385	0.337855	0.193957	0.0987214	0.789076	0.296197	-0.453509	0.861638	0.433603	-0.393364	0.317682	-0.673155	0.060145	921;936	E9PEI0	Cell division cycle-associated protein 2	CDCA2;CDCA2	RRTICTFDSSGFESMSPIKETVSSRQKPQMA	19	6.33333	12.6667
0.624846	0.311163	0.351282	0.312986	0.227494	0.0668138	-0.0889113	0.115038	0.226732	-0.128738	-0.00804195	0.134066	-0.632888	0.713757	-0.092666	208;208;181	Q53EP0-2	Fibronectin type III domain-containing protein 3B	FNDC3B;FNDC3B	KKLKDRQIDRQNRLNSPPSSIYKSSCTTVYN	19	9.73333	9.26667
-0.181208	0.193547	-0.422953	1.58471	1.29113	0.274995	0.426801	0.16546	-0.283685	0.288894	0.337314	-0.0663606	0.518522	-0.608009	0.217324	53;53;53;53;53	F8WBN8	Coiled-coil domain-containing protein 117	CCDC117;CCDC117;CCDC117;CCDC117;CCDC117	GAELAPRPGPRAVPSSPAGSAARGR______	19	9.8	9.2
0.153485	0.351338	-0.192723	-0.244248	-0.584265	0.248953	0.244583	-0.349559	-0.506943	0.909851	-0.364867	-1.04738	-0.518352	-0.091098	-0.540437	1140	P29374	AT-rich interactive domain-containing protein 4A	ARID4A	PVKHLNVSKPQKLARSPARISPHIKDGEKDK	19	10.4667	8.53333
0.516292	1.02444	-0.4583	-0.0967544	-0.620437	0.505062	0.16845	-0.462255	-0.381277	0.596308	-0.248993	-0.356174	-0.765285	0.347842	0.025103	667	P48147	Prolyl endopeptidase	PREP	FIATLQYIVGRSRKQSNPLLIHVDTKAGHGA	19	10.9333	8.06667
0.153485	0.351338	-0.192723	-0.244248	-0.584265	0.248953	0.244583	-0.349559	-0.506943	0.909851	-0.364867	-1.04738	-0.518352	-0.091098	-0.540437	1145	P29374	AT-rich interactive domain-containing protein 4A	ARID4A	NVSKPQKLARSPARISPHIKDGEKDKHREKH	19	12.6667	6.33333
0.408324	0.177026	0.172379	0.432895	0.535934	-0.121634	0.666173	0.324681	-0.252902	0.90701	0.119648	-0.72305	-0.288676	-0.257849	-0.470148	483;73	P81274	G-protein-signaling modulator 2	GPSM2;GPSM2	SNSIDHRIPNSQRKISADTIGDEGFFDLLSR	18.9333	7.2	11.7333
-0.382505	-0.24049	-0.191936	0.15065	0.39395	-0.239351	0.695675	2.56331	1.87577	0.42278	-0.100371	-0.50869	0.282135	-1.07818	-2.38446	26	P29966	Myristoylated alanine-rich C-kinase substrate	MARCKS	KGEAAAERPGEAAVASSPSKANGQENGHVKV	18.9333	24.2	-5.26667
0.668469	0.531682	0.0765085	0.11897	0.0550366	-0.0173136	0.0821388	0.0108215	0.0467493	0.118269	-0.0325925	-0.131454	-0.701062	0.58633	-0.178203	1159;1073;473	Q4LE39	AT-rich interactive domain-containing protein 4B	ARID4B;ARID4B	KKKGKGTNSSDSEELSAGESITKSQPVKSVS	18.8667	6.33333	12.5333
-0.0716867	-0.103626	0.0364782	0.189494	0.258423	-0.110301	0.0369722	0.596362	-0.082276	1.18264	1.51747	0.0791734	1.58916	-0.108659	0.161449	341;189;191	Q96G23	Ceramide synthase 2	CERS2;CERS2;CERS2	MAHKFITGKLVEDERSDREETESSEGEEAAA	18.8667	10.8667	8
0.418214	0.359876	0.115275	0.237583	0.551473	-0.360792	0.880098	0.452237	-0.421519	0.769962	0.529115	-0.117428	0.110901	-0.461884	0.304091	556;650	Q86T82-2	Ubiquitin carboxyl-terminal hydrolase 37	USP37	KFTFKSKSSLALCLDSDSEDELKRSVALSQR	18.8	1.33333	17.4667
0.657271	0.218086	0.393998	-0.403698	0.447035	-0.87888	-0.296565	0.516019	0.670267	-0.374117	0.341891	0.726094	-0.31538	0.953836	0.055827	759	Q9UPN7	Serine/threonine-protein phosphatase 6 regulatory subunit 1	PPP6R1	GPLSVPQGLPTQSLASPPARDALQLRSQDPT	18.8	1.46667	17.3333
-0.123305	-0.238895	0.17078	0.816622	0.027436	0.740772	0.388493	0.206679	-0.257271	-0.0970797	-0.209189	-0.145298	-0.0858842	-0.511798	0.111973	411;463;463	F5H070	Lysine-specific demethylase 3A	KDM3A;KDM3A;KDM3A	DVSNAPEVKAGVNSDSPNNCSGKKVEPSALA	18.8	4.2	14.6
0.374085	0.0443132	0.253838	-0.428023	-0.761482	0.314832	-0.360895	-1.16252	-0.690715	-0.137348	-0.746086	-0.548562	-1.12017	0.73498	0.142153	607;630	Q6UB98-2	Ankyrin repeat domain-containing protein 12	ANKRD12	EFGEKSNAKIKDEDHSPTFENSDCTLKKMDK	18.8	20.1333	-1.33333
0.309181	0.141932	0.192071	0.186276	0.377289	0.0475268	0.272814	0.089508	-0.182911	0.153563	-0.716496	-0.855031	-1.02568	0.036367	-0.67212	1104;393;722;880;498;880;897;106	Q8WX93	Palladin	PALLD	RLMVQAVNQRGRSPRSPSGHPHVRRPRSRSR	18.8	22.4	-3.6
-0.0396236	0.132189	-0.168553	0.216991	0.165352	0.0261129	-1.40353	-0.300356	0.921367	-0.50158	-0.379839	0.0915182	-0.340215	1.36391	-0.829849	396;253;158	R4GMX3	Polycomb complex protein BMI-1	BMI1;BMI1	HQRDGLTNAGELESDSGSDKANSPAGGIPST	18.7333	1.13333	17.6
-0.388733	-0.512694	-0.0117997	0.817874	1.03142	-0.232248	0.221838	0.232439	0.0122647	0.0512794	0.0960164	-1.29768	0.484749	-0.610571	-1.30994	214	Q8IVT2	Uncharacterized protein C19orf21	C19orf21	QFLSLEQANKGAPHSSPARGTPAGTTPGASQ	18.7333	6.06667	12.6667
-0.0562902	0.338907	-0.247277	0.326821	0.0052392	0.257407	0.673677	0.380133	-0.40486	0.973487	0.718468	-0.24172	0.774758	-0.729967	0.16314	640;640	P28749	Retinoblastoma-like protein 1	RBL1	VRTDSGSLRRDMQPLSPISVHERYSSPTAGS	18.7333	6.2	12.5333
-0.111459	0.424795	-0.609703	-0.107732	0.726458	-0.8174	-0.70594	2.79868	3.50512	-0.66158	0.20596	0.869247	0.317419	0.594481	-2.63587	703;729	B4DH53	Microtubule-associated protein 1S;MAP1S heavy chain;MAP1S light chain	MAP1S;MAP1S	EAGLSLPLRGPRARRSASPHDVDLCLVSPCE	18.7333	6.93333	11.8
0.626262	-0.110844	0.739987	-0.130468	-0.230481	0.0690729	-0.156	-0.0709467	-0.0821164	-0.0760811	-0.0547832	0.109929	-0.681046	0.782262	0.192045	146;187;157	Q9UQN3-2	Charged multivesicular body protein 2b	CHMP2B;CHMP2B	IEISGKMAKAPSAARSLPSASTSKATISDEE	18.7333	7.33333	11.4
0.202346	0.383626	-0.249385	0.353494	0.523976	-0.23337	0.724462	0.440392	-0.29926	0.702701	0.489215	-0.258272	0.286869	-0.522116	0.040988	575	Q9NYZ3	G2 and S phase-expressed protein 1	GTSE1	TRESNRKTDSRLVDVSPDRGSPPSRVPQALN	18.7333	12.1333	6.6
0.40322	0.322236	0.0592902	0.736837	0.136229	0.551738	0.482915	0.411125	-0.0800382	0.565547	0.280021	-0.136715	-0.1232	-0.0796942	-0.0566771	1178;1252;1586;1586;1586;1586;1586;1301;1301	E9PMS6	LIM domain only protein 7	LMO7;LMO7;LMO7;LMO7;LMO7;LMO7	AGSVKTSTTGVATTQSPTPRSHSPSASQSGS	18.7333	12.7333	6
-0.471165	0.6067	-0.969627	-0.859588	-0.358613	-0.519565	-0.893951	3.34157	4.236	-0.697758	1.57503	2.28613	2.04619	0.422786	-1.94987	9;9;9;9;6;9;9	Q9BTE7	DCN1-like protein 5	DCUN1D5;DCUN1D5;DCUN1D5;DCUN1D5;DCUN1D5;DCUN1D5;DCUN1D5	_______MPVKKKRKSPGVAAAVAEDGGLKK	18.7333	17	1.73333
0.37995	0.124292	0.298588	0.447259	0.393783	-0.0100602	0.322377	0.499959	0.246398	0.786185	0.737022	-0.0357929	0.357072	0.0575727	-0.282191	315;588;620	F5H831	Frizzled-6	FZD6;FZD6	ASTPRLREQDCGEPASPAASISRLSGEQVDG	18.7333	18.2	0.533333
0.305651	0.0120105	0.203435	-0.0223618	-0.35603	0.318115	0.348499	-0.430164	-0.768766	0.672548	-0.319352	-0.843235	-0.625003	-0.042848	-0.074469	888	Q92547	DNA topoisomerase 2-binding protein 1	TOPBP1	LALANSSRNAVALSASPQLKEAQSEKEEAPK	18.6667	1.86667	16.8
0.38539	0.259398	-0.0955213	0.50632	0.309248	0.186023	1.1603	0.826702	-0.651526	0.534004	0.564356	0.0865657	0.178966	-0.77491	0.738092	1063;1063	Q9UQ35	Serine/arginine repetitive matrix protein 2	SRRM2	SYFGVSSLQLKGQSQTSPDHRSDTSSPEVRQ	18.6667	9.73333	8.93333
0.206726	0.148715	0.0362385	-0.0285479	-0.453209	0.0833886	1.07622	0.615668	-0.494209	0.847755	0.061731	-0.772717	-0.144995	-0.869494	-0.278508	575	Q9NYZ3	G2 and S phase-expressed protein 1	GTSE1	TRESNRKTDSRLVDVSPDRGSPPSRVPQALN	18.6667	15.3333	3.33333
0.100387	-0.0638635	0.194845	0.60305	0.375693	0.17651	0.59202	0.717236	0.112408	0.250377	0.448534	0.144706	0.348147	-0.491633	0.032298	469	O75385	Serine/threonine-protein kinase ULK1	ULK1	FQTPRSSAIRRSGSTSPLGFARASPSPPAHA	18.6667	25.8667	-7.2
0.477568	-0.00507143	0.50971	-0.153784	0.330164	-0.457182	-0.172006	-0.0548835	-0.204261	-0.0127062	-0.309091	-0.343578	-0.786659	0.649574	-0.139317	54;62;62;86;62	Q96Q45-2	Transmembrane protein 237	TMEM237;TMEM237	SASLEGLAQTAGRRPSEGNEPSTKELKEHPE	18.6	0.933333	17.6667
-0.262396	-0.118094	-0.105482	0.0434291	0.762322	-0.581908	0.588428	0.705613	0.115134	0.646342	0.971839	0.179284	1.23423	-0.850823	0.06415	1504;1530;1540;1585	P11388	DNA topoisomerase 2-alpha	TOP2A	KKSKGESDDFHMDFDSAVAPRAKSVRAKKPI	18.6	5.46667	13.1333
0.149469	0.44666	-0.319217	0.323587	0.227022	0.124766	0.625875	0.493268	-0.0994757	0.314064	0.366806	0.0295861	0.217337	-0.476406	0.129062	1441;1441	Q9UQ35	Serine/arginine repetitive matrix protein 2	SRRM2	EMKDGLPRTPSRRSRSGSSPGLRDGSGTPSR	18.6	6.8	11.8
0.198886	-0.0186115	0.121683	0.18203	0.188634	-0.0302389	-0.134333	-0.561427	-0.371856	0.234315	-0.772637	-1.13393	-0.971523	0.333219	-0.762074	263;144;220;38	P09104	Gamma-enolase;Enolase;Enolase	ENO2;ENO2;ENO2	ASEFYRDGKYDLDFKSPTDPSRYITGDQLGA	18.6	16.9333	1.66667
0.499346	0.290427	0.112188	0.237174	0.331811	-0.206132	0.179305	1.4306	1.25171	0.140079	0.539778	0.457187	0.0404317	0.320041	-0.794523	395	Q96DF8	Protein DGCR14	DGCR14	ENLASLTPKGLSPAMSPALQRLVSRTASKYT	18.5333	2.46667	16.0667
0.523482	-0.175624	0.332992	0.30419	-0.0006485	0.633953	1.1838	0.92145	0.546541	0.219883	0.159872	-0.136418	-0.36361	-0.660318	-0.682959	5863	Q09666	Neuroblast differentiation-associated protein AHNAK	AHNAK	LQGSGVSLASKKSRLSSSSSNDSGNKVGIQL	18.5333	4.13333	14.4
0.479629	0.174729	0.145622	-0.164124	-0.14255	0.0671207	-0.0240995	0.0262075	0.11788	0.0927021	-0.440223	-0.518729	-0.919852	0.503728	-0.63661	1182;1182;136	Q9NTI5-2	Sister chromatid cohesion protein PDS5 homolog B	PDS5B;PDS5B	PGRIKGRLDSSEMDHSENEDYTMSSPLPGKK	18.5333	4.2	14.3333
0.369529	-0.167154	0.546093	-0.499057	-0.262213	-0.255774	-0.967236	-0.35075	0.594976	-1.08889	-0.57834	0.596731	-0.947869	1.33677	0.0017555	148	P49006	MARCKS-related protein	MARCKSL1	ACSDEGTAQEGKAAATPESQEPQAKGAEASA	18.5333	12.2	6.33333
0.0852103	0.104485	0.012002	0.185428	-0.337848	0.550397	0.640153	0.391784	-0.152006	0.823474	0.752288	-0.0578338	0.667078	-0.554943	0.0941722	23;23;23	E7EUV9	Histone RNA hairpin-binding protein	SLBP;SLBP;SLBP	PPRHQSRCDGDASPPSPARWSLGRKRRADGR	18.5333	13.8	4.73333
0.369529	-0.167154	0.546093	-0.499057	-0.262213	-0.255774	-0.967236	-0.35075	0.594976	-1.08889	-0.57834	0.596731	-0.947869	1.33677	0.0017555	151	P49006	MARCKS-related protein	MARCKSL1	DEGTAQEGKAAATPESQEPQAKGAEASAASE	18.5333	14.6667	3.86667
0.499346	0.290427	0.112188	0.237174	0.331811	-0.206132	0.179305	1.4306	1.25171	0.140079	0.539778	0.457187	0.0404317	0.320041	-0.794523	391	Q96DF8	Protein DGCR14	DGCR14	RRVTENLASLTPKGLSPAMSPALQRLVSRTA	18.5333	20.2667	-1.73333
-0.146111	0.0754404	-0.247517	-0.130468	-0.358592	0.191376	-0.272756	-0.708188	-0.213493	-0.152569	-0.810705	-0.5899	-0.664594	0.126645	-0.376407	261;183	P08238;Q58FF8	Heat shock protein HSP 90-beta;Putative heat shock protein HSP 90-beta 2	HSP90AB1;HSP90AB2P	EKPKIEDVGSDEEDDSGKDKKKKTKKIKEKY	18.4667	0.266667	18.2
0.271842	0.441836	-0.184852	1.00525	0.962429	0.0835882	0.332947	0.424711	0.0189108	0.318191	0.33553	-0.0307485	0.063688	-0.061105	-0.0496593	439;455;31	Q7Z5L9-2	Interferon regulatory factor 2-binding protein 2	IRF2BP2	ASKDANQVHSTTRRNSNSPPSPSSMNQRRLG	18.4667	13.6	4.86667
-0.536011	-1.05211	0.402894	-0.273453	-1.49768	1.18153	0.574859	1.07397	0.513625	-0.846289	-0.46521	0.473087	0.0708015	-1.11087	-0.0405385	10;10;10;10	K7ERD7	Ribonuclease P protein subunit p29	POP4;POP4;POP4;POP4	______MKSVIYHALSQKEANDSDVQPSGAQ	18.4	0.4	18
0.150429	0.0790623	0.0803316	-0.365785	-0.191347	-0.240631	-0.031464	-0.546673	-0.501049	-0.423577	-1.00017	-0.367695	-1.1506	0.181893	0.133354	839;702;787;814;609	F8VWL3	FYVE, RhoGEF and PH domain-containing protein 4	FGD4;FGD4;FGD4;FGD4;FGD4	ATIPLLGYVVDEMPRSADLPHSFKLTQSKSV	18.4	2.13333	16.2667
0.251504	0.344056	0.00542164	0.282693	0.252986	0.0528126	0.573214	1.46977	0.920685	0.528571	0.211667	-0.201124	-0.039837	-0.32171	-1.12181	556;556;556;187;130	Q6IQ23	Pleckstrin homology domain-containing family A member 7	PLEKHA7;PLEKHA7;PLEKHA7	ICLGSPEFTDQGRSRSMLEVPRSISVPPSPS	18.4	10.4667	7.93333
-0.166361	-0.167273	0.00653234	-0.359087	-0.590408	0.132933	-0.438424	1.79204	2.23094	-0.665065	-0.762231	0.0279517	-0.59587	0.272063	-2.20299	499	Q02040	A-kinase anchor protein 17A	AKAP17A	LHPLGGQPPAGAPKESPAHPEADGAPKSVNG	18.4	27.2667	-8.86667
0.135435	0.415892	-0.252296	0.850557	0.875586	-0.0473883	0.475685	0.135419	-0.338528	0.50082	0.190536	-0.229656	0.055101	-0.34025	0.108872	539;306;301;479;317;176;570;541	O15231-3;O15231-4;O15231-5;O15231-6		ZNF185;ZNF185	SEQFVRRESCTSRVRSPSSCMVTVTVTATSE	18.3333	5.66667	12.6667
0.394785	-0.0340463	0.462574	-0.00299382	0.324109	-0.339602	-0.0883688	0.874075	0.962943	-0.126091	1.30036	1.43976	0.905575	0.483154	0.476817	1690;1689;1677;1066	P48634	Protein PRRC2A	PRRC2A	GLKGAAEGPPKRPGGSSPLNAVPCEGPPGSE	18.3333	6.4	11.9333
0.314753	0.543326	-0.214948	0.537275	0.332942	0.113889	0.351525	0.489005	0.131132	0.473808	0.299984	-0.197076	-0.0147695	-0.036772	-0.328209	57;36	Q56P03	E2F-associated phosphoprotein	EAPP;EAPP	RKLIRECLTGESESSSEDEFEKEMEAELNST	18.3333	9.8	8.53333
0.638669	0.362081	0.302356	0.636203	0.55298	-0.120075	0.986621	0.549902	-0.434265	0.396869	0.492649	0.204794	-0.14602	-0.347952	0.639059	229	P09601	Heme oxygenase 1	HMOX1	FEELQELLTHDTKDQSPSRAPGLRQRASNKV	18.3333	10.3333	8
0.591152	-0.169714	0.765339	0.719944	0.865311	-0.163969	0.488179	0.499313	0.0115599	0.319046	0.175373	-0.114469	-0.415779	0.102973	-0.126029	334	Q9H1B7	Interferon regulatory factor 2-binding protein-like	IRF2BPL	SVAEVGVGAGGKRPGSVSSTDQERELKEKQR	18.3333	15.0667	3.26667
-0.677969	-1.42558	0.738133	-0.169865	-1.59393	1.4244	0.610184	-0.265384	-0.877073	0.334966	-0.666997	-0.960411	0.0109715	-1.28815	-0.083338	243;193	Q86U44	N6-adenosine-methyltransferase 70 kDa subunit	METTL3;METTL3	LLNQQSTKEQQSKKVSQEILELLNTTTAKEQ	18.3333	30.7333	-12.4
0.0361135	0.0979553	-0.111793	0.379832	0.264185	0.190624	0.169267	0.071567	-0.0686624	1.45951	-0.0226918	-1.46884	-0.0588053	-0.133154	-1.40018	1021	Q15648	Mediator of RNA polymerase II transcription subunit 1	MED1	KDKPPKRKKADTEGKSPSHSSSNRPFTPPTS	18.3333	41.2667	-22.9333
-0.0798245	0.293907	-0.428759	0.383091	0.126095	0.181579	0.794028	0.248805	-0.559859	1.42067	1.08718	-0.100618	1.167	-0.873852	0.459241	717;737;717;737;518	B5B2P2	Nuclear factor of activated T-cells, cytoplasmic 2	NFATC2;NFATC2;NFATC2	VATMAPCQQFRTGLSSPDARYQQQNPAAVLY	18.2667	2.8	15.4667
0.415867	0.0365175	0.449344	-0.399238	-0.283376	-0.134405	-0.350319	-0.29734	-0.0631177	-0.171877	-0.4266	-0.379875	-0.842467	0.766186	-0.316757	677;678;511;599;307	Q96RL1	BRCA1-A complex subunit RAP80	UIMC1;UIMC1	SREMQSSFTRRDLNESPVKSFVSISEATDCL	18.2667	6.4	11.8667
0.434137	0.839141	-0.419852	0.299802	0.367259	-0.237635	-0.436351	0.150724	0.591429	-0.369727	-0.370346	0.00819272	-0.804483	0.870488	-0.583236	631;504;567;317;410	Q8TE68	Epidermal growth factor receptor kinase substrate 8-like protein 1	EPS8L1;EPS8L1;EPS8L1	PSRAVPGPRAPEPQLSPGSDASEVRAWLQAK	18.2667	20.1333	-1.86667
0.508388	0.327221	0.263518	0.433824	0.217906	0.154685	0.615655	0.316513	-0.298307	0.801005	0.532233	-0.320702	0.023845	-0.107267	-0.022395	238;238;167;238;238	Q9HCD6	Protein TANC2	TANC2;TANC2	SCLYRVDENMTASTYSLNKIPERNLETVLSQ	18.2667	24.4	-6.13333
0.0837235	0.328903	-0.19111	-0.439884	-0.577489	0.316212	0.0975478	-0.480005	-0.566923	0.657631	-0.551466	-1.05078	-0.63519	-0.0138243	-0.483857	582;582;582;582;582;582;505;505	E7ETY2;E9PHK9;Q13428	Treacle protein	TCOF1;TCOF1;TCOF1	AQEKSLGNILQAKPTSSPAKGPPQKAGPVAV	18.2	2.06667	16.1333
0.320499	0.270279	-0.0140312	0.0653546	-0.844168	0.890921	0.666173	0.0144977	-0.468119	0.603216	0.296636	-0.339261	-0.0238629	-0.345674	0.128858	271;372;706;706;706;706;706;421;421;320;330;77;87;87	E9PMS6	LIM domain only protein 7	LMO7;LMO7;LMO7;LMO7;LMO7;LMO7;LMO7;LMO7;LMO7;LMO7;LMO7	VYTEADGTFSRSKSMSDVSAEDVQNLRQLRY	18.2	9.13333	9.06667
0.483946	0.304591	0.138848	0.864154	0.883497	-0.01934	-0.229587	-0.065854	0.242635	-0.165448	0.0107465	0.224741	-0.473199	0.713533	-0.017894	21	P49840	Glycogen synthase kinase-3 alpha	GSK3A	PSGGGPGGSGRARTSSFAEPGGGGGGGGGGP	18.2	44.4	-26.2
0.208974	0.142894	0.0294897	-0.460179	-0.602647	0.137644	-0.227674	-0.555462	-0.268017	-0.313109	-0.526086	-0.276801	-0.73506	0.436648	-0.008784	83	H3BPD0		ZC3H18	DEEDRASEPKSQDQDSEDDDLEEGEVKDPSD	18.1333	0.0666667	18.0667
0.315791	0.102662	0.177021	-0.15046	-0.269158	0.100111	-0.367857	-0.738311	-0.0550418	-0.970685	-0.658059	-0.467707	-0.97385	0.683648	-0.412665	16;16;16	P05023-4	Sodium/potassium-transporting ATPase subunit alpha-1	ATP1A1	MAFKVGRDKYEPAAVSEQGDKKGKKGKKDRD	18.1333	0.866667	17.2667
0.642362	0.405314	0.19948	0.499853	0.477909	0.0955881	0.474804	0.456016	-0.0448768	0.646032	0.310063	-0.170559	-0.332299	0.167558	-0.125682	1162	Q9Y4H2	Insulin receptor substrate 2	IRS2	HSSETFSSTTTVTPVSPSFAHNPKRHNSASV	18.0667	5.66667	12.4
0.394785	-0.0340463	0.462574	-0.00299382	0.324109	-0.339602	-0.0896712	0.858288	0.948511	-0.126091	1.30036	1.43976	0.905575	0.484456	0.491249	1691;1690;1678;1067	P48634	Protein PRRC2A	PRRC2A	LKGAAEGPPKRPGGSSPLNAVPCEGPPGSEP	18.0667	10.6667	7.4
0.307789	0.395638	-0.0961726	0.392676	0.573452	-0.200389	-1.27546	-0.916227	0.369761	-0.366974	-0.525738	-0.12774	-0.833527	1.58325	-0.497501	104;104;104;104	O96013;O96013-4	Serine/threonine-protein kinase PAK 4	PAK4;PAK4	FENMSVTRSNSLRRDSPPPPARARQENGMPE	18.0667	28.2	-10.1333
0.226501	-0.249142	0.470414	0.0624011	-0.49901	0.524283	0.443856	0.13625	-0.229538	0.00450069	-0.725192	-0.39365	-0.951693	-0.217355	-0.164112	341	Q8WUF5	RelA-associated inhibitor	PPP1R13L	AGSYRRSLGSAGPSGTLPRSWQPVSRIPMPP	18	1.4	16.6
0.822321	0.69579	0.10082	0.428099	0.907452	-0.565036	0.596616	0.338956	-0.159105	0.223606	0.326721	-0.122395	-0.4956	0.225705	0.0367104	53;85;29	O95983-2	Methyl-CpG-binding domain protein 3	MBD3;MBD3	LMSKMNKSRQRVRYDSSNQVKGKPDLNTALP	18	15.1333	2.86667
0.398829	0.321661	0.0709901	0.364402	0.105316	0.229149	0.627593	0.0470626	-0.61334	0.647394	0.171807	-0.49568	-0.227022	-0.228764	0.11766	223;243;223;243;24	B5B2P2	Nuclear factor of activated T-cells, cytoplasmic 2	NFATC2;NFATC2;NFATC2	EDSCLGRHSPVPRPASRSSSPGAKRRHSCAE	18	27.6	-9.6
-0.219843	0.0736488	-0.448707	0.564755	0.526376	0.00840414	0.782972	1.68716	0.915007	0.0474378	0.582876	0.521823	0.802719	-1.00282	-0.393184	270	Q9UHG0	Doublecortin domain-containing protein 2	DCDC2	NDRHSKSTVGSSDNSSPQPLKRKGKKEDVNS	18	33.4	-15.4
-0.203018	-0.607559	0.380947	0.250048	-0.438758	0.649116	-0.0168515	0.0491585	0.09107	0.664742	0.156646	-0.503743	0.359664	-0.186166	-0.594813	13	Q14566	DNA replication licensing factor MCM6	MCM6	___MDLAAAAEPGAGSQHLEVRDEVAEKCQK	17.9333	0.266667	17.6667
0.491493	-0.0902698	0.322077	0.0759192	-0.385137	0.285515	0.607909	-0.12674	-0.685962	1.26069	0.0636256	-1.06113	-0.427867	-0.116416	-0.375168	996;996	Q6PJG2	ELM2 and SANT domain-containing protein 1	ELMSAN1;ELMSAN1	SDILILRSHESNAPGSAGGQASEKPREGTGK	17.9333	3.46667	14.4667
0.273377	-0.0204687	0.182862	0.190255	0.0791434	0.0117331	-0.182853	-0.521845	-0.169166	-0.250189	-0.445228	-0.055396	-0.718605	0.45623	0.11377	236;205	P62753	40S ribosomal protein S6;40S ribosomal protein S6	RPS6;RPS6	KEKRQEQIAKRRRLSSLRASTSKSESSQK__	17.9333	12.9333	5
0.146238	-0.671608	0.802972	0.228142	-0.00401115	0.08754	0.848994	-0.160853	-0.801456	0.887859	0.117396	-0.597668	-0.028842	-0.702756	0.203788	251;251;340;340	E7EX48	Serine/threonine-protein kinase Nek4	NEK4;NEK4	KCLSQEKPRASGLLKSPASLKAHTCKQDLSN	17.8667	2.93333	14.9333
0.400175	0.0703677	0.192402	-0.048314	0.0277758	-0.0872271	-0.892892	-0.394048	0.448908	-0.632511	-0.692794	-0.0358921	-1.09297	1.29307	-0.4848	3893;3893;3931;317	O75592-2	Probable E3 ubiquitin-protein ligase MYCBP2	MYCBP2;MYCBP2;MYCBP2	GDAEPTPEQEEKALLSSPEGEEKATSDADLK	17.8667	6.33333	11.5333
0.0265634	0.184387	-0.0905955	0.37768	0.325432	0.0517713	0.310906	1.57955	1.14728	0.304755	0.515337	0.167068	0.488774	-0.284343	-0.980212	86	P10075	Zinc finger protein GLI4	GLI4	TFWPDSEPKPEQAPRSPGSQAPDEGAGGALR	17.8667	9.13333	8.73333
0.610014	0.564414	0.0468705	0.055205	0.339144	-0.404905	0.744822	0.373096	-0.37116	0.0477797	0.0281799	0.0759143	-0.581834	-0.134808	0.447074	236;205	P62753	40S ribosomal protein S6;40S ribosomal protein S6	RPS6;RPS6	KEKRQEQIAKRRRLSSLRASTSKSESSQK__	17.8667	12.6667	5.2
0.6394	-0.258134	0.569426	0.350698	0.540024	0.0192622	0.0701075	0.509402	0.594285	0.193275	0.27526	0.29193	-0.36414	0.569292	-0.302355	625;624;556	Q9H706;Q9H706-3	GRB2-associated and regulator of MAPK protein	GAREM	SPFGSPSAEAVSSRLSWPNHYSGASESQTRS	17.8667	17.6	0.266667
0.41641	-0.0143679	0.311385	0.417086	-0.195422	0.593882	0.841269	0.31529	-0.525451	0.186732	-0.592964	-0.1001	-1.00937	-0.424859	0.425351	1673	Q8TD26	Chromodomain-helicase-DNA-binding protein 6	CHD6	EPENLVRVESRDDHLSLPDVTCENFISKVQD	17.8667	20.6	-2.73333
-0.452462	0.0846429	-0.199025	-0.0184478	0.23244	-0.192025	0.537171	0.145915	-0.390732	0.67595	0.678719	-0.412792	1.13118	-0.989633	-0.02206	655;655;635	E9PC26	Mitotic checkpoint serine/threonine-protein kinase BUB1	BUB1;BUB1;BUB1	SCEENMVVPSRDGKFSPIQEKSPKQALSSHM	17.8	3.86667	13.9333
0.400175	0.0703677	0.192402	-0.048314	0.0277758	-0.0872271	-0.892892	-0.394048	0.448908	-0.632511	-0.692794	-0.0358921	-1.09297	1.29307	-0.4848	3894;3894;3932;318	O75592-2	Probable E3 ubiquitin-protein ligase MYCBP2	MYCBP2;MYCBP2;MYCBP2	DAEPTPEQEEKALLSSPEGEEKATSDADLKE	17.8	5.4	12.4
0.601934	0.588646	0.0332214	0.182115	0.86713	-0.665146	-0.511515	0.35321	0.294226	-0.00840968	0.0260898	-0.0563254	-0.575844	1.11345	-0.350551	130;130;130;61;118;32	Q49A26-3	Putative oxidoreductase GLYR1	GLYR1;GLYR1;GLYR1	EERSRPNSGDEKRKLSLSEGKVKKNMGEGKK	17.8	6	11.8
0.408194	0.152184	0.217956	-0.196371	-0.566463	0.317046	0.633525	0.16858	-0.479843	0.950999	0.32401	-0.500116	-0.0841843	-0.225331	-0.020273	32;32;152	K7ENV8	Zinc finger protein 101	ZNF101;ZNF101;ZNF101	RETPRKQKQHGKASISPSSGARRTVTPTRKR	17.8	6	11.8
0.243245	0.530838	-0.227227	0.252561	0.212314	0.1265	1.17321	0.4015	-0.931559	1.0072	0.119574	-0.797913	-0.123671	-0.929965	0.133646	10;10	P27105	Erythrocyte band 7 integral membrane protein	STOM	______MAEKRHTRDSEAQRLPDSFKDSPSK	17.8	12.8667	4.93333
-0.452462	0.0846429	-0.199025	-0.0184478	0.23244	-0.192025	0.537171	0.145915	-0.390732	0.67595	0.678719	-0.412792	1.13118	-0.989633	-0.02206	661;661;641	E9PC26	Mitotic checkpoint serine/threonine-protein kinase BUB1	BUB1;BUB1;BUB1	VVPSRDGKFSPIQEKSPKQALSSHMYSASLL	17.8	13.6667	4.13333
0.343621	0.880774	-0.552031	0.370161	0.470352	-0.223977	0.216403	1.64848	1.43258	0.25469	1.07173	0.846984	0.728109	0.127218	-0.585596	84;109	Q8NA72-3	Centrosomal protein POC5	POC5	HISSHSKTDESSPVLSPRKPSHPVMDFFSSH	17.8	16.1333	1.66667
-0.21158	0.301526	-0.503774	0.559135	0.327195	0.217109	0.308683	0.501035	0.0825207	0.588658	-0.123291	-0.698647	0.0882893	-0.520263	-0.781168	226;231;231;231;226;231;231;232;232;232;248;167;231;226;231;232	Q8IZP0-2;Q8IZP0-3	Abl interactor 1	ABI1;ABI1;ABI1;ABI1;ABI1	SPARLGSQHSPGRTASLNQRPRTHSGSSGGS	17.8	17.6	0.2
0.220905	-0.519408	0.776075	0.434681	-0.54819	0.970724	0.78683	0.18394	-0.533065	0.44836	0.0760407	-0.319616	-0.144864	-0.565925	0.213449	9;9	P41567	Eukaryotic translation initiation factor 1	EIF1;EIF1	_______MSAIQNLHSFDPFADASKGDDLLP	17.8	18.9333	-1.13333
0.343621	0.880774	-0.552031	0.370161	0.470352	-0.223977	0.216403	1.64848	1.43258	0.25469	1.07173	0.846984	0.728109	0.127218	-0.585596	80;105	Q8NA72-3	Centrosomal protein POC5	POC5	GCDFHISSHSKTDESSPVLSPRKPSHPVMDF	17.8	21.2	-3.4
-0.0539485	-0.442516	0.402351	-0.254224	-1.27404	0.9477	0.760568	-0.417847	-1.44806	0.445943	-0.351443	-0.923185	-0.297494	-0.814517	0.524875	103;71;96;119	P51858	Hepatoma-derived growth factor	HDGF;HDGF	EIENNPTVKASGYQSSQKKSCVEEPEPEPEA	17.7333	9.8	7.93333
0.66805	0.633887	0.0520523	0.143158	-0.394911	0.286612	-0.0788531	0.271056	0.382453	-0.41102	-0.0745354	0.349809	-0.742586	0.746903	-0.032644	410	Q5T0B9	Zinc finger protein 362	ZNF362	VVEHLVSHHSPQRTESPGIPVRISLI_____	17.6667	1.66667	16
0.104448	0.298001	-0.130721	0.833063	0.578364	-0.0644764	-0.600294	0.253921	0.905016	-0.33691	0.226731	0.600035	0.122283	0.704742	-0.304981	1329	P42695	Condensin-2 complex subunit D3	NCAPD3	QPCTPRASAGHVAVSSPTPETGPLQRLLPKA	17.6667	2.06667	15.6
0.171044	-0.675502	0.618915	0.129465	-0.29321	0.312595	-0.385078	-0.699618	-0.271782	-0.0518625	-0.634766	-0.569603	-0.80581	0.556122	-0.297821	495;513;14	F8W6N3	Ubiquitin carboxyl-terminal hydrolase BAP1	BAP1;BAP1;BAP1	EIGSAFNSPLRSPIRSANPTRPSSPVTSHIS	17.6667	2.13333	15.5333
0.708071	0.64611	0.123406	0.280709	0.730959	-0.483789	0.477299	0.478045	0.00165707	0.394658	0.465294	0.0937391	-0.242777	0.230772	0.092082	1458;1468	Q9HCD6	Protein TANC2	TANC2	PPSSPPHRDSAYISSSPLGSHQVFDFRSSSS	17.6667	3.93333	13.7333
0.0168141	0.0762955	-0.06794	-0.14469	-0.277036	0.113721	0.357643	2.85388	2.50442	0.270946	0.780189	0.523111	0.763375	-0.340829	-1.98131	144;144;144;187	P84157-2	Matrix-remodeling-associated protein 7	MXRA7;MXRA7	EGPEEEDGEGFSFKYSPGKLRGNQYKKMMTK	17.6667	5.06667	12.6
0.0464661	-0.207426	0.275093	0.546045	0.145705	0.244931	-1.21819	-1.90866	-0.660279	0.681642	0.236868	-0.45858	0.190402	1.26466	0.201699	314;93	Q6MZP7;Q6MZP7-3	Protein lin-54 homolog	LIN54	STTQTPNKIAISPLKSPNKAVKSTVQTITVG	17.6667	8.4	9.26667
-0.150512	-0.481282	0.31738	-0.503452	-0.499306	-0.0673023	-0.959491	0.0376742	0.789424	-0.802796	-0.461041	0.1979	-0.310529	0.808979	-0.591524	456	Q765P7	MTSS1-like protein	MTSS1L	SPAASDLAMVLTRGLSLEHQKSSRDSLQYSS	17.6667	9.46667	8.2
0.286934	0.141463	0.193488	-0.371515	-0.283225	-0.0735716	-0.714409	0.116262	0.843763	-0.654624	-0.428905	0.0830865	-0.715839	1.00134	-0.760676	2188;2522;2522;2543;336;338	H0Y465	Neurofibromin;Neurofibromin truncated	NF1;NF1;NF1;NF1	QPSQANTKKLLGTRKSFDHLISDTKAPKRQE	17.6667	14.2	3.46667
0.225185	0.400445	-0.145162	0.154904	0.304559	-0.170156	0.506756	0.446774	-0.0105466	0.810599	0.571085	-0.148321	0.3459	-0.281571	-0.137774	674;654;674;674;654	Q8N4C8	Misshapen-like kinase 1	MINK1	RPDNEAPPKVPQRTSSIATALNTSGAGGSRP	17.6667	38.3333	-20.6667
-0.00556213	-0.50718	0.506666	0.195314	0.215279	0.153019	-0.553289	0.22765	0.732994	0.56403	0.340731	-0.230402	0.346293	0.547727	-0.963396	445;445;391;194;123	Q16625	Occludin	OCLN	QLYKRNFDTGLQEYKSLQSELDEINKELSRL	17.6	2.8	14.8
-0.0006605	-0.489389	0.486549	0.0275208	0.161598	-0.109913	-1.72268	0.105588	1.82845	-0.323625	-0.024327	0.412407	-0.0236665	1.72202	-1.41604	929;930;929;521	O15042-2	U2 snRNP-associated SURP motif-containing protein	U2SURP;U2SURP	KDECTPTRKERKRRHSTSPSPSRSSSGRRVK	17.6	3.6	14
0.289599	0.580013	-0.286368	0.349032	0.201063	0.0229777	1.11136	0.332199	-0.759988	0.925706	0.170807	-0.864415	-0.118792	-0.821761	-0.104427	337;167	Q6PL18	ATPase family AAA domain-containing protein 2	ATAD2	YSGPASPARPRYRLSSAGPRSPYCKRMNRRR	17.5333	14.4667	3.06667
0.67222	0.178951	0.450132	-0.348976	-0.112434	-0.255167	-0.261403	-0.0850573	0.192998	-0.230152	0.0271637	0.286333	-0.645056	0.933623	0.093335	1365;1367;1370;1397;1395;1397;66	J3QK86	Bromodomain adjacent to zinc finger domain protein 2A	BAZ2A;BAZ2A;BAZ2A;BAZ2A;BAZ2A	LAPKRRAGDPGEMPQSPTGLGQPKRRGRPPS	17.5333	14.7333	2.8
0.706116	-0.015174	0.713082	0.0191673	0.0151141	-0.0628348	-0.00531611	0.193159	0.223472	0.0248436	0.295325	0.320889	-0.410791	0.711432	0.097417	2519;2240	Q9HCK8	Chromodomain-helicase-DNA-binding protein 8	CHD8	HHHHHPGLRAPGYPSSPVTTASGTTLRLPPL	17.4667	6.06667	11.4
0.449703	-0.129877	0.504543	0.285573	0.044094	0.233545	-0.102698	0.332495	0.460677	-0.255808	0.0184595	0.18543	-0.431244	0.552401	-0.275246	378	Q96CB8	Integrator complex subunit 12	INTS12	PPPLTLGKTGLSRSVSCDNVSKVGLPSPSSL	17.4667	6.46667	11
-0.332637	-0.213086	-0.0816593	0.333038	-0.390795	0.695562	0.701742	-0.258738	-0.833752	0.613201	-0.113007	-0.718589	0.21963	-1.03438	0.115163	481	O43719	HIV Tat-specific factor 1	HTATSF1	ESEEGCPKRGFEGSCSQKESEEGNPVRGSEE	17.4667	10.4	7.06667
-0.378791	-1.70601	1.30777	0.304273	-0.553778	0.83524	-0.129874	0.154856	0.226622	0.100849	-0.164533	-0.293053	0.214258	-0.248917	-0.519675	35;35;35;35;35;35;35	Q86UE8-2	Serine/threonine-protein kinase tousled-like 2	TLK2;TLK2;TLK2;TLK2;TLK2	FTGVGVSKGPLNSESSNQSLCSVGSLSDKEV	17.4667	14.4667	3
-0.344144	-0.0489669	-0.323463	0.709952	0.167144	0.524162	0.147598	-0.330154	-0.438986	0.673095	0.300429	-0.276274	0.644573	-0.491742	0.162712	695;677;686;695;683	Q86Y91-2	Kinesin-like protein KIF18B	KIF18B;KIF18B	RRGSLPDTQPSQGPSTPKGERASSPCHSPRV	17.4	3.53333	13.8667
-0.852628	-0.595354	-0.233185	1.56283	1.01361	0.530646	-0.678113	-0.210092	0.325236	-0.599161	-0.493514	0.111004	0.359114	-0.174515	-0.214232	207;207;168;207;207;161	E7EX17	Eukaryotic translation initiation factor 4B	EIF4B;EIF4B;EIF4B;EIF4B;EIF4B;EIF4B	SDKTDTDWRARPATDSFDDYPPRRGDDSFGD	17.4	10.1333	7.26667
0.45693	-0.591273	1.04605	0.32905	-0.169186	0.479632	0.192492	0.317491	0.102955	0.22082	0.168089	-0.0338621	-0.288841	0.264438	-0.136817	25	O95685	Protein phosphatase 1 regulatory subunit 3D	PPP1R3D	LPSALGSRKLGPRSLSCLSDLDGGVALEPRA	17.4	10.9333	6.46667
0.001176	-0.206677	0.0673075	0.62967	0.320463	0.268604	0.565167	0.964159	0.414537	0.452687	0.305124	-0.111855	0.303948	-0.563991	-0.526392	251;251;298;298;352;352;251;251;298;298;352;352;352;29;29;29;29;29;251;251;298;298;352;352;251;251;298;298;352;352;29;29;29;29	O60716-21;O60716-24	Catenin delta-1	CTNND1;CTNND1;CTNND1	APLAQHERGSLASLDSLRKGGPPPPNWRQPE	17.4	15.4667	1.93333
0.305373	0.289469	-0.1311	0.311277	0.260269	0.00895143	0.738842	-0.0665872	-0.804951	0.844249	0.0986329	-1.33767	-0.20674	-0.433469	-0.532719	1233	Q6PL18	ATPase family AAA domain-containing protein 2	ATAD2	TGESSVEENEKQQNASESKLELRNNSNTCNI	17.4	16.5333	0.866667
-0.243636	-0.290998	0.0222101	0.224183	-0.055617	0.259484	0.95465	0.697655	-0.297037	0.684902	0.488986	-0.181123	0.732622	-1.19829	0.115914	274;274;275	Q96C24	Synaptotagmin-like protein 4	SYTL4;SYTL4	KKNTRKILRPSEYTKSVIDLRPEDVVHESGS	17.3333	3.6	13.7333
0.411236	-0.0637442	0.489433	-0.634654	-0.273008	-0.403747	-0.730788	-1.09563	-0.194372	-0.486154	-0.573537	-0.0589662	-0.984773	1.14202	0.135406	344;312;187;257;34	Q15942	Zyxin	ZYX;ZYX;ZYX;ZYX;ZYX	QHPVPPPAQNQNQVRSPGAPGPLTLKEVEEL	17.3333	4.2	13.1333
0.237438	-0.51271	0.713709	0.105274	-0.375161	0.44695	-0.630417	-0.714731	-0.083827	-0.299087	-0.437277	-0.193229	-0.674715	0.867855	-0.109402	316	Q08357	Sodium-dependent phosphate transporter 2	SLC20A2	TSAGSHPRAAYGRALSMTHGSVKSPISNGTF	17.3333	5.93333	11.4
-0.408158	-1.72477	1.28087	0.304273	-0.553778	0.83524	-0.05979	0.152379	0.192911	0.100849	-0.164533	-0.293053	0.243624	-0.348368	-0.485965	38;38;38;38;38;38;38	Q86UE8-2	Serine/threonine-protein kinase tousled-like 2	TLK2;TLK2;TLK2;TLK2;TLK2	VGVSKGPLNSESSNQSLCSVGSLSDKEVETP	17.3333	10.6	6.73333
-0.169902	0.186166	-0.329899	0.765943	0.727543	-0.00848019	0.141228	0.552915	0.432454	0.231263	0.671061	0.453909	0.840963	-0.31113	0.021455	263;263	Q8TDW5	Synaptotagmin-like protein 5	SYTL5	PKSSRSNGVTPGTQSSPAPSTRTVTSVISRE	17.3333	11.2667	6.06667
0.599491	0.54716	-0.00621677	0.647579	0.315366	0.313609	0.132876	0.0410965	-0.135047	0.167095	-0.0715231	-0.249197	-0.671014	0.466615	-0.11415	19;47;194;194;194;194	J3QSD2	Nuclear distribution protein nudE-like 1	NDEL1;NDEL1;NDEL1;NDEL1	QELAVRERQQEVTRKSAPSSPTLDCEKMDSA	17.3333	11.6	5.73333
-0.105307	-0.244156	0.194174	0.289182	0.328405	0.255932	1.08312	0.879712	0.412839	0.574471	0.189126	-0.266736	0.294434	-1.18843	-0.679575	1537;1537	Q9UQ35	Serine/arginine repetitive matrix protein 2	SRRM2	SVDQKTVARTPLGQRSRSGSSQELDVKPSAS	17.3333	12.8	4.53333
0.477419	0.167214	0.363645	0.543466	0.164436	0.44581	1.02944	0.147291	-0.879527	0.728673	0.142346	-0.606251	-0.335073	-0.552021	0.273276	1385;1385;1385;1455;116	P16144-4	Integrin beta-4	ITGB4;ITGB4	EHLVNGRMDFAFPGSTNSLHRMTTTSAAAYG	17.3333	15.3333	2
0.268457	0.352663	-0.0843081	0.106529	-0.332446	0.412484	0.572733	-0.214979	-0.812646	0.781287	-0.247273	-0.925799	-0.51573	-0.304276	-0.113153	256;256	Q5FBB7-6	Shugoshin-like 1	SGOL1	VQHNACQWSKDQVNLSPKLIQPGTFTKTKED	17.3333	33.8	-16.4667
0.0062994	0.0164654	-0.0371119	-0.0179593	0.352622	-0.389171	-0.317394	-0.397689	-0.200545	1.003	0.65654	-0.333129	0.650241	0.323693	-0.132584	730	O94885	SAM and SH3 domain-containing protein 1	SASH1	QGLSGCSPRDSGCYESSENLENGKTRKASLL	17.2667	1.73333	15.5333
0.526952	0.669559	-0.141112	0.391867	0.714807	-0.362925	0.295856	0.706453	0.350806	0.29586	0.755912	0.213406	0.22896	0.231096	-0.1374	316	Q6PEV8	Protein FAM199X	FAM199X	GNSASNSSANMSRAHSDSNLSASAAERIRDS	17.2667	4.66667	12.6
0.555939	0.115922	0.382175	0.75335	0.153798	0.575027	0.404386	0.3192	-0.0846945	0.384892	0.141996	-0.186558	-0.413943	0.151553	-0.101863	659;399	Q12929	Epidermal growth factor receptor kinase substrate 8	EPS8;EPS8	PVPVSKVPANITRQNSSSSDSGGSIVRDSQR	17.2667	6.66667	10.6
0.128747	-0.511274	0.601994	0.319022	0.39602	-0.050914	0.309074	0.896704	0.612772	0.318473	0.434755	0.200421	0.306008	-0.180327	-0.412351	98;120;103;120;103	H0YGT5	RAD51-associated protein 1	RAD51AP1;RAD51AP1;RAD51AP1	LSVKELPTVTTNVQNSQDKSIEKHGSSKIET	17.2667	6.93333	10.3333
-0.226828	-0.730094	0.692883	0.132108	0.0711456	0.0756286	0.489198	0.877477	0.447723	0.22779	0.528446	0.334157	0.755274	-0.716026	-0.113566	861;861;860;873;873;877;887;154;120	Q15262-2	Receptor-type tyrosine-protein phosphatase kappa	PTPRK;PTPRK;PTPRK;PTPRK;PTPRK;PTPRK;PTPRK	DVPRYLCEGTESPYQTGQLHPAIRVADLLQH	17.2667	10.0667	7.2
-0.0464345	0.26191	-0.334911	-0.0996459	0.0870972	-0.134652	0.891035	-0.0548519	-0.945425	0.731595	-0.564587	-1.24977	-0.518152	-0.93747	-0.304345	604	Q9UKN8	General transcription factor 3C polypeptide 4	GTF3C4	QKTPSEALWKPTHEDSKILLVDSPGMGNADD	17.2667	14.2667	3
0.19221	0.120023	0.078504	-0.547497	-0.333427	-0.22404	-0.209199	0.498904	0.564445	-1.05426	-1.32738	-0.243836	-1.51959	0.401409	-0.808281	474	O75151	Lysine-specific demethylase PHF2	PHF2	SDEVCDGDREKEEPPSPIEATPPQSLLEKVS	17.2667	16.4667	0.8
-0.770502	-0.520502	-0.288492	0.310654	0.23819	0.0131049	0.823446	-0.221018	-1.00844	0.925043	-0.640247	-1.49756	0.130255	-1.59395	-0.48912	409;409;409;409;409;409;409;409;409	Q8WWM7-6	Ataxin-2-like protein	ATXN2L;ATXN2L	PGSEARGINGGPSRMSPKAQRPLRGAKTLSS	17.2667	16.6667	0.6
-0.372434	0.210967	0.791927	0.800697	0.517623	0.255932	0.515063	0.406677	-0.0484798	0.362069	0.225355	-0.159694	0.597789	-0.887497	-0.111214	156	B4DQW3		PVRL4	DPRSQSEEPEGRSYSTLTTVREIETQTELLS	17.2667	16.6667	0.6
-0.372434	0.210967	0.791927	0.800697	0.517623	0.255932	0.515063	0.406677	-0.0484798	0.362069	0.225355	-0.159694	0.597789	-0.887497	-0.111214	447	Q96NY8	Poliovirus receptor-related protein 4;Processed poliovirus receptor-related protein 4	PVRL4	SCSVMSEEPEGRSYSTLTTVREIETQTELLS	17.2667	27.0667	-9.8
-0.324219	-1.00601	0.642278	-0.390739	-1.34743	0.962914	0.0719531	-0.858053	-0.989979	0.208959	-0.77492	-0.872356	-0.450701	-0.396172	0.117623	728;710	Q14684	Ribosomal RNA processing protein 1 homolog B	RRP1B	VAFDPEQKPLHGVLKTPTSSPASSPLVAKKP	17.2	4.6	12.6
0.437272	-0.373105	0.795508	-0.152818	0.129382	-0.300756	-0.469237	-0.0782357	0.43477	-0.24237	-0.218537	0.0371185	-0.655809	0.906508	-0.397652	11;11	P48651	Phosphatidylserine synthase 1	PTDSS1;PTDSS1	_____MASCVGSRTLSKDDVNYKMHFRMINE	17.1333	5.26667	11.8667
0.589068	1.83053	-1.29541	-0.0695038	-0.153652	0.0693569	-0.448693	-0.332031	0.213534	0.05379	-0.185809	-0.231696	-0.774877	1.03776	-0.44523	1286;1292;174	Q96BY6-3	Dedicator of cytokinesis protein 10	DOCK10;DOCK10	AISTVNHADSRASLASLDSNPSTNEKSSEKT	17.1333	6.2	10.9333
0.352027	0.668625	-0.331444	0.560815	-0.0440698	0.609316	0.742549	0.0719599	-0.662446	0.571015	0.0168755	-0.796828	-0.335151	-0.390522	-0.134382	77	P29966	Myristoylated alanine-rich C-kinase substrate	MARCKS	GSAPAADKEEPAAAGSGAASPSAAEKGEPAA	17.0667	1.33333	15.7333
0.179381	0.129983	0.110855	0.382203	0.00867558	0.255257	-0.880005	-1.58679	-0.706301	-0.915282	-1.20766	-0.279057	-1.38704	1.05939	0.427244	690	Q6P0N0	Mis18-binding protein 1	MIS18BP1	IKAVTDFVIPECQKKSPISKSMGTLENTFEG	17.0667	16.3333	0.733333
0.00693038	0.0727273	0.022992	0.374558	0.487793	-0.12123	0.501648	0.202716	-0.2639	0.85225	0.342803	-0.414759	0.335873	-0.494718	-0.150859	24;24;24;24;24	Q9Y4F1	FERM, RhoGEF and pleckstrin domain-containing protein 1	FARP1;FARP1;FARP1	TPGSRLGAPENSGISTLERGQKPPPTPSGKL	17	3	14
-0.123377	-0.863655	0.725411	-0.257911	-1.40515	1.07905	0.57705	-0.338639	-0.881827	0.155044	-0.292367	-0.447136	-0.16899	-0.700427	0.434691	351;314	Q01831	DNA repair protein complementing XP-C cells	XPC	KERLTADPGGSSETSSQVLENHTKPKTSKGT	17	5.26667	11.7333
0.469193	-0.0823299	0.596317	-0.137526	-0.413697	0.30086	-0.251173	0.059678	0.217074	-0.215137	-0.328277	-0.0238122	-0.79747	0.720366	-0.240887	263;268;263;268;259;128	H7C179		BRD8;BRD8;BRD8	SPQKKMLGQKATPPPSPLLSELLKKGSLLPT	17	7.26667	9.73333
0.115278	0.209877	0.0464017	0.057711	0.236432	-0.264252	0.093672	0.990035	0.895031	0.193552	0.484422	0.366347	0.369144	0.0216061	-0.528684	1180;1001	Q9ULJ7	Ankyrin repeat domain-containing protein 50	ANKRD50	SESPDSTVDRQKSSLSNNSLKSSKNSSLRTT	17	8.53333	8.46667
0.625711	0.270301	0.285523	0.310149	0.11547	0.28198	0.051618	-0.349578	-0.382399	-0.179213	-0.243726	-0.0885173	-0.869437	0.574093	0.293882	162;162;162	Q15742	NGFI-A-binding protein 2	NAB2	SPGEKAGSARSFSPKSPLELGEKLSPLPGGP	17	8.8	8.2
0.244873	0.269651	0.0738945	0.813544	0.502395	0.185048	0.0399531	0.281992	0.241816	0.409842	0.604057	0.243927	0.359184	0.20492	0.002111	267;524	B4DS76	Mitogen-activated protein kinase kinase kinase 11	MAP3K11;MAP3K11	GLDRRRNVFEVGPGDSPTFPRFRAIQLEPAE	16.9333	1.2	15.7333
-0.167569	-0.201963	0.0400985	0.402708	0.348505	0.196822	0.49135	0.234013	-0.144161	0.619272	0.4256	-0.374947	0.593169	-0.658919	-0.230785	292;288;416;292;193;403;283;288;407;288;193;283;399;399	Q9Y6M7-13;Q9Y6M7-2	Sodium bicarbonate cotransporter 3	SLC4A7;SLC4A7	SGEIKGNGSGGSRENSTVDFSKVDMNFMRKI	16.9333	5.6	11.3333
0.341636	-0.529222	0.891668	0.430606	0.241699	0.129976	0.50172	0.21929	-0.393444	0.707814	0.354654	-0.331243	0.013018	-0.160084	0.062201	2289	Q9UQ35	Serine/arginine repetitive matrix protein 2	SRRM2	RTAVAPSAVNLADPRTPTAPAVNLAGARTPA	16.9333	11.0667	5.86667
0.469193	-0.0823299	0.596317	-0.137526	-0.413697	0.30086	-0.251173	0.059678	0.217074	-0.215137	-0.328277	-0.0238122	-0.79747	0.720366	-0.240887	259;264;259;264;255;124	H7C179		BRD8;BRD8;BRD8	VTDDSPQKKMLGQKATPPPSPLLSELLKKGS	16.9333	13.4667	3.46667
0.575883	0.13661	0.340759	0.340829	0.317917	-0.0649166	0.50208	0.488718	0.0707595	-0.26223	-0.284645	-0.240806	-0.860528	0.0738025	-0.311565	1279	Q9C0J8	pre-mRNA 3' end processing protein WDR33	WDR33	GPGPAQRVPKSGRSSSLDGEHHDGYHRDEPF	16.9333	13.6667	3.26667
0.75949	0.17403	0.516037	0.185173	-0.0460309	0.212592	0.256249	-0.414677	-0.578196	-0.19944	0.508907	0.174881	-0.250583	0.503241	0.753077	392;374	Q14684	Ribosomal RNA processing protein 1 homolog B	RRP1B	EKEKGSRVFCVEEEDSESSLQKRRRKKKKKH	16.9333	14.6667	2.26667
-0.284633	-0.389582	0.127855	0.10303	-0.159682	0.200977	0.486505	-0.147299	-0.70139	0.33842	-0.187171	-0.490239	0.0974615	-0.771138	0.211151	105	Q92623	Tetratricopeptide repeat protein 9A	TTC9	LLPPPGERERDSRPASPAGALKPGRLSEEQS	16.9333	29.2	-12.2667
-0.0929354	-0.119138	-0.023886	-0.133852	-0.0891057	0.0351035	0.843204	0.333046	-0.50875	1.01461	0.113981	-0.920529	0.206916	-0.936139	-0.411779	558;195	Q9Y6A5	Transforming acidic coiled-coil-containing protein 3	TACC3;TACC3	QFGTSSFKESALRKQSLYLKFDPLLRDSPGR	16.8667	6.6	10.2667
0.26367	0.279421	-0.0433033	0.340219	0.377502	-0.110436	0.711559	0.55737	-0.133132	0.659412	0.514436	-0.230932	0.250766	-0.447889	-0.0978	827;831	Q9NQS7-2	Inner centromere protein	INCENP	KINPDNYGMDLNSDDSTDDEAHPRKPIPTWA	16.8667	8.33333	8.53333
0.331648	0.144292	0.228889	0.429676	0.000138141	0.393863	1.013	0.0831979	-0.927949	1.01	0.21666	-0.754788	-0.114988	-0.681352	0.173161	295;295	Q9NQW6;Q9NQW6-2	Actin-binding protein anillin	ANLN	ASLVNASISSSVKATSPVKSTTSITDAKSCE	16.8667	14.8667	2
0.0612207	-0.450908	0.499657	0.392556	-0.370804	0.734636	0.0803185	0.696443	0.608393	-0.1177	-0.194166	0.0614848	-0.255387	-0.0190978	-0.546908	143;143;45;181	Q12792	Twinfilin-1	TWF1;TWF1	DVSLHGYKKYLLSQSSPAPLTAAEEELRQIK	16.8667	16.2667	0.6
0.26367	0.279421	-0.0433033	0.340219	0.377502	-0.110436	0.711559	0.55737	-0.133132	0.880664	0.5168	-0.271804	0.25313	-0.447889	-0.138672	828;832	Q9NQS7-2	Inner centromere protein	INCENP	INPDNYGMDLNSDDSTDDEAHPRKPIPTWAR	16.8667	18.2667	-1.4
-0.148741	-0.125962	0.0702589	-0.44329	-0.48043	0.0185626	-0.97704	-0.802081	0.113543	-0.406387	-0.643912	-0.28458	-0.495171	0.828299	-0.398123	175;175;175;179;175	Q07157;Q07157-2	Tight junction protein ZO-1	TJP1;TJP1;TJP1;TJP1	SASRERSLSPRSDRRSVASSQPAKPTKVTLV	16.8	0.333333	16.4667
-0.0906829	-0.317267	0.155075	-0.397683	0.458114	-0.559339	-0.68676	-0.506299	0.147007	-0.465929	-0.847863	-0.366417	-0.75718	0.596077	-0.513424	544;664;678;467;505	J3KQR5	Protein spire homolog 1	SPIRE1;SPIRE1;SPIRE1	HRPLRSIARFSSKSKSMDKSDEELQFPKELM	16.8	1.73333	15.0667
0.113212	0.292286	-0.222028	0.541825	0.061348	0.595122	0.317317	0.144976	-0.145088	0.672168	0.306043	-0.361521	0.192832	-0.204105	-0.216433	169;169	Q8TDW5	Synaptotagmin-like protein 5	SYTL5	QSQEQTRQDAEKSDTSPVAGKKASHDGPKRK	16.8	3.73333	13.0667
0.202346	0.383626	-0.249385	0.269308	0.280197	-0.0905702	0.724462	0.440392	-0.29926	0.825226	0.590873	-0.23147	0.388527	-0.522116	0.06779	580	Q9NYZ3	G2 and S phase-expressed protein 1	GTSE1	RKTDSRLVDVSPDRGSPPSRVPQALNFSPEE	16.7333	0.866667	15.8667
-0.150943	-0.371941	0.204204	0.314383	1.25467	-0.958881	0.147322	1.06126	0.914415	0.090775	0.441443	0.364054	0.592386	-0.298265	-0.550361	497;106	Q9H4G0-4		EPB41L1	LIHRDRDWERERRLPSSPASPSPKGTPEKAN	16.7333	3.13333	13.6
-0.150943	-0.371941	0.204204	0.314383	1.25467	-0.958881	0.147322	1.06126	0.914415	0.090775	0.441443	0.364054	0.592386	-0.298265	-0.550361	540;466;431	Q9H4G0;Q9H4G0-2;Q9H4G0-3	Band 4.1-like protein 1	EPB41L1	LIHRDRDWERERRLPSSPASPSPKGTPEKAN	16.7333	3.86667	12.8667
0.394248	0.349377	0.188024	-0.0989225	-0.209136	0.0173339	0.422163	0.42845	-0.0423244	0.41079	-0.216404	-0.922268	-0.610652	-0.027915	-0.879944	292	Q9H9A7	RecQ-mediated genome instability protein 1	RMI1	TIPTRQSSFEPEFVISPRPKEEPSNLSIHVM	16.7333	5.26667	11.4667
0.655834	0.568941	0.0797191	0.397152	0.494769	-0.108982	0.487888	0.612186	0.194748	0.382589	0.62903	0.257191	-0.0268045	0.167946	0.062443	255	P17275	Transcription factor jun-B	JUNB	KEEPQTVPEARSRDATPPVSPINMEDQERIK	16.7333	5.66667	11.0667
0.404314	0.0813566	0.359215	-0.195266	0.192749	-0.345987	0.153298	0.793795	0.797499	0.032162	0.177508	0.178772	-0.226806	0.251016	-0.618727	304;304	Q05655	Protein kinase C delta type;Protein kinase C delta type regulatory subunit;Protein kinase C delta type catalytic subunit	PRKCD	EALNQVTQRASRRSDSASSEPVGIYQGFEKK	16.7333	7.2	9.53333
0.301612	0.257895	0.0361187	0.0797583	-0.108959	0.116213	0.442129	0.389462	-0.0935358	0.479494	0.328117	-0.133958	0.0265047	-0.140517	-0.0404222	70;1225;1225;1225;1225	H0YFY6;Q14980;Q14980-2	Nuclear mitotic apparatus protein 1	NUMA1;NUMA1	KAQVARGRQEAERKNSLISSLEEEVSILNRQ	16.7333	12.2	4.53333
-0.143657	-0.377689	0.159403	0.0299797	-0.199493	0.220981	0.542085	-0.0496422	-0.584091	0.746117	-0.451682	-1.18444	-0.308025	-0.685742	-0.600349	189	Q9Y2T7	Y-box-binding protein 2	YBX2	APNRRKSRRFIPRPPSVAPPPMVAEIPSAGT	16.7333	13.8667	2.86667
0.29172	0.534237	-0.227517	-0.14565	0.487004	-0.585817	-0.177553	0.51241	0.684459	-3.12332	-2.21743	1.03112	-2.50915	0.469273	0.346661	316	Q13247	Serine/arginine-rich splicing factor 6	SRSF6	SNSPLPVPPSKARSVSPPPKRATSRSRSRSR	16.7333	13.8667	2.86667
0.053283	0.679095	-0.752381	0.601843	0.41859	0.0849856	0.496015	0.346639	-0.237461	0.776541	0.706884	0.0386249	0.653601	-0.442732	0.276086	197;197	Q99959-2	Plakophilin-2	PKP2	ESRRAALLVPPRYARSEIVGVSRAGTTSRQR	16.7333	14.5333	2.2
0.478181	-0.0473706	0.512265	0.326105	-0.0622141	0.288139	0.329603	-0.176024	-0.537889	0.577647	-0.0839043	-0.579327	-0.562085	0.148578	-0.041438	20	Q13523	Serine/threonine-protein kinase PRP4 homolog	PRPF4B	ETQSLREQPEMEDANSEKSINEENGEVSEDQ	16.7333	52.4	-35.6667
0.686228	0.47009	0.257852	0.632725	0.655857	-0.0362159	0.399584	0.578013	0.146873	0.285397	0.28165	-0.0214416	-0.404578	0.286644	-0.168314	7;7	P08047	Transcription factor Sp1	SP1;SP1	_________MSDQDHSMDEMTAVVKIEKGVG	16.6667	1.93333	14.7333
0.15122	0.13077	0.0359542	0.145166	0.175485	-0.0780383	0.412689	0.421532	-0.0918137	0.689538	0.507776	-0.13632	0.356556	-0.261468	-0.0445063	859;899;759	O75665-3	Oral-facial-digital syndrome 1 protein	OFD1;OFD1	EQQVKERRQREERRQSNLQEVLERERRELEK	16.6667	5.2	11.4667
0.557715	0.193622	0.395117	-0.384201	-0.226818	-0.169064	-0.341959	-0.277573	0.0745694	-0.146154	-0.28465	-0.14622	-0.842366	0.899674	-0.22079	1231;1238;1191;1035;1144;1067;1232;1192	Q04637;Q04637-4;Q04637-5;Q04637-8	Eukaryotic translation initiation factor 4 gamma 1	EIF4G1;EIF4G1	RGRDAVKREAALPPVSPLKAALSEEELEKKS	16.6667	42.2	-25.5333
0.594376	0.0804368	0.448981	0.0988023	0.0919003	0.10699	-0.325427	-0.2444	0.0651308	-0.255618	-0.138936	-0.00178927	-0.733312	0.919803	-0.0669201	1533	Q9C0C2	182 kDa tankyrase-1-binding protein	TNKS1BP1	TEDVDGTWGSSAARWSDQGPAQTSRRPSQGP	16.6	2.2	14.4
0.528027	-0.0151836	0.573746	0.428027	0.36683	0.0438555	0.0293932	-0.240312	-0.373166	0.0139402	-0.284527	-0.323784	-0.812554	0.498634	0.049382	585;655;656;585;655	Q9Y4F5-3	Centrosomal protein of 170 kDa protein B	CEP170B;CEP170B;CEP170B	GAAPQAEHQGLPVPGSPGGQKWVSRWASLAD	16.6	6.13333	10.4667
0.155384	-0.781386	0.934531	0.132618	0.0129961	0.131254	0.201527	-0.160834	-0.369072	0.314341	-0.0912241	-0.389767	-0.246609	-0.0461426	-0.020695	435;418	Q13435	Splicing factor 3B subunit 2	SF3B2;SF3B2	KKKGFEEEHKDSDDDSSDDEQEKKPEAPKLS	16.6	8.66667	7.93333
0.147645	0.12709	0.045674	0.420766	0.543345	-0.131886	0.717901	0.238517	-0.569477	0.793866	0.246257	-0.550508	0.0986125	-0.570256	0.018969	1253;1253;22	Q12789-3	General transcription factor 3C polypeptide 1	GTF3C1;GTF3C1	GEKSKRLRYHDEADQSALQRMTRLRVTWSMQ	16.6	11.9333	4.66667
0.698763	0.614964	0.0738942	0.545649	0.443891	0.134586	0.45283	0.510365	0.241543	0.277023	0.46576	0.309975	-0.233003	0.245933	0.068432	317;226	O75815	Breast cancer anti-estrogen resistance protein 3	BCAR3	NLPRGNLLRNKEKSGSQPACLDHMQDRRALS	16.6	33.8667	-17.2667
-0.903814	0.090997	-1.08415	0.187123	-0.335458	0.403102	0.758096	0.251365	-0.645316	0.967254	0.264854	-0.650172	1.16867	-1.66191	-0.004856	47;47;47;47;47;47;47;47;47;47;47	Q96BT3	Centromere protein T	CENPT;CENPT;CENPT;CENPT;CENPT;CENPT;CENPT;CENPT;CENPT	RSARAGARRALLETASPRKLSGQTRTIARGR	16.5333	7.33333	9.2
0.636223	0.209632	0.423179	-0.274492	0.0482992	-0.317116	-0.111412	0.107439	0.240238	-0.425399	0.0199625	0.360633	-0.61626	0.747635	0.120395	429;432;429;429;415;432;432;432;432	O95628-2	CCR4-NOT transcription complex subunit 4	CNOT4	DLIEKELSVQDQPSLSPTSLQNSSSHTTTAK	16.5333	10.2	6.33333
0.25914	0.333261	-0.171315	0.219799	0.247993	-0.124689	0.584282	0.139848	-0.462768	1.0074	0.218735	-0.745237	-0.0404053	-0.325142	-0.282469	54;54;32	Q9NQW6;Q9NQW6-2	Actin-binding protein anillin	ANLN;ANLN	RARQPLSEASNQQPLSGGEEKSCTKPSPSKK	16.4667	6.06667	10.4
0.41286	0.607919	-0.190122	0.498455	1.00205	-0.540137	0.447602	0.594649	0.120671	0.453028	0.587713	0.213288	0.174853	-0.0347418	0.092617	422;422;383	E7EX17	Eukaryotic translation initiation factor 4B	EIF4B;EIF4B;EIF4B	WRSEETQERERSRTGSESSQTGTSTTSSRSK	16.4667	8.2	8.26667
-0.05463	-1.10472	1.03975	-0.262928	-0.491893	0.276173	-0.214448	-0.526883	-0.319439	-0.211661	-0.827949	-0.571387	-0.773319	0.159818	-0.251948	89;79;105	P05114	Non-histone chromosomal protein HMG-14	HMGN1;HMGN1;HMGN1	LPAENGETKTEESPASDEAGEKEAKSD____	16.4667	10.0667	6.4
-0.142325	-0.0509257	-0.1344	0.340143	0.420552	0.12153	0.600996	0.411493	-0.162885	0.761352	0.684437	-0.0305263	0.826762	-0.743321	0.132359	430;430;483;483;488;488;488	Q5T0N5-3	Formin-binding protein 1-like	FNBP1L;FNBP1L	SEVEGKTGGRGDRRHSSDINHLVTQGRESPE	16.4667	26.6667	-10.2
-0.0250934	-0.110023	0.099276	0.426879	0.381006	0.0345462	0.229866	0.872079	0.467013	0.519199	0.266192	-0.231073	0.291285	-0.254959	-0.698086	322;378	Q9Y5V3	Melanoma-associated antigen D1	MAGED1	GWQNQTARQTPPARQSPPARQTPPAWQNPVA	16.4	1.8	14.6
-0.227392	-0.478891	0.234574	-0.0531607	-0.700797	0.638752	0.548309	-0.0821532	-0.627409	0.605448	-0.0307877	-0.596206	0.196604	-0.775701	0.031203	257;84;257	Q13586	Stromal interaction molecule 1	STIM1;STIM1;STIM1	KKMMKDLEGLHRAEQSLHDLQERLHKAQEEH	16.4	1.93333	14.4667
-0.871887	-0.658144	-0.236836	0.416074	0.328955	0.0746146	0.660548	0.651706	-0.0452965	0.728205	0.215967	-0.440103	1.08785	-1.53243	-0.394807	212	O15551	Claudin-3	CLDN3	VYSAPRSTGPGASLGTGYDRKDYV_______	16.4	4.86667	11.5333
0.0757103	-0.497575	0.561564	-0.427115	0.0750844	-0.491415	-0.502698	0.163287	0.653663	-0.496784	0.126178	0.664113	0.0504677	0.578408	0.01045	985	Q9NRY4	Rho GTPase-activating protein 35	ARHGAP35	SPRAGSPLCNSNLQDSEEDIEPSYSLFREDT	16.4	5.66667	10.7333
0.625795	-0.111185	0.771429	-0.41505	-0.653572	0.209485	-0.179613	0.157701	0.256744	0.276891	0.438704	0.109073	-0.18709	0.805408	-0.147671	12;12;12;12;12;12;12;12;12;12	P35611	Alpha-adducin	ADD1;ADD1;ADD1;ADD1;ADD1;ADD1;ADD1;ADD1	____MNGDSRAAVVTSPPPTTAPHKERYFDR	16.4	6.2	10.2
-0.260873	-0.420146	0.18092	0.371728	-0.197733	0.411036	0.534004	0.412752	-0.591145	0.739455	0.374273	-0.445918	0.635147	-0.794878	0.145227	125	P46013	Antigen KI-67	MKI67	EFPRKIREQEPARRVSRSSFSSDPDEKAQDS	16.4	9.46667	6.93333
0.0935795	0.0843775	0.0976692	-0.124672	-0.407277	0.264024	-0.191683	0.593035	0.732631	-0.548163	-0.577421	0.0609887	-0.671	0.285262	-0.671642	95;68;216;181;216	H7BXG9	Protein EFR3 homolog B	EFR3B;EFR3B;EFR3B	LFNLQHVEEAESRSPSPLQAPEKEKESPAEL	16.4	9.73333	6.66667
0.125271	0.210235	-0.0453967	0.0580522	3.45811	-3.41858	0.0789259	1.31112	1.21813	-0.00227982	-0.321462	-0.310118	-0.446733	0.0463446	-1.52825	324;354;363;368;354	Q15910-3	Histone-lysine N-methyltransferase EZH2	EZH2	KRPGGRRRGRLPNNSSRPSTPTINVLESKDT	16.4	14.8	1.6
0.280983	0.206169	0.155289	0.250697	-0.0115099	-0.0045228	1.17135	0.852903	-0.317928	0.0725458	0.183612	0.124389	-0.0973706	-0.890367	0.442317	18;18	P27105	Erythrocyte band 7 integral membrane protein	STOM	EKRHTRDSEAQRLPDSFKDSPSKGLGPCGWI	16.3333	1.6	14.7333
-0.0238038	0.295794	-0.26336	0.313297	0.473638	-0.161409	-0.169708	0.44722	0.771876	0.634401	0.787105	0.143	0.810909	0.145904	-0.628876	246;298	H0YD75	Serine/threonine-protein kinase NLK	NLK;NLK	FGLARVEELDESRHMTQEVVTQYYRAPEILM	16.3333	3.73333	12.6
0.349964	0.0330355	0.333632	0.392529	0.124068	0.139071	0.0195612	2.12264	2.11389	0.146924	0.278712	0.0469525	-0.0712517	0.330403	-2.06694	324;328	Q5SYE7-2	NHS-like protein 1	NHSL1	GIVFPSRLDSDAGFHSLPRSGARANIQSLEP	16.3333	5.4	10.9333
-0.328656	-0.513757	0.214466	0.371728	-0.197733	0.411036	0.534004	0.412752	-0.591145	0.739455	0.374273	-0.445918	0.702929	-0.86266	0.145227	128	P46013	Antigen KI-67	MKI67	RKIREQEPARRVSRSSFSSDPDEKAQDSKAY	16.3333	5.66667	10.6667
0.0476654	0.0818548	-0.0429442	-0.675642	0.191299	-1.04666	-0.577544	-0.380371	0.279961	-0.360363	-0.20772	0.182332	-0.255385	0.62521	-0.097629	369;209;209;67;67;369;370	Q9UHB6;Q9UHB6-4	LIM domain and actin-binding protein 1	LIMA1;LIMA1;LIMA1;LIMA1	QPVHPKPLSPDSRASSLSESSPPKAMKKFQA	16.3333	6.66667	9.66667
0.386127	0.0647666	0.254107	0.119253	0.172954	-0.0747649	0.63656	0.309816	-0.315618	0.480627	0.510355	-0.0149543	0.124228	-0.250433	0.300664	563	Q15059	Bromodomain-containing protein 3	BRD3	RQLKKGGKQASASYDSEEEEEGLPMSYDEKR	16.3333	7	9.33333
0.574784	0.403993	0.218204	-0.229129	-0.120685	-0.178186	-0.474124	-0.150997	0.199407	-0.643039	-0.315463	0.140964	-0.890247	1.04891	-0.058443	645	Q8NC74	RBBP8 N-terminal-like protein	RBBP8NL	PSRGRRKLTATEGPGSPRDAEDHSPSPNSSP	16.3333	8.13333	8.2
0.589111	0.603172	0.0496186	-0.448198	-0.526392	0.284211	-0.413288	-0.639441	-0.131255	-0.664025	-0.546739	0.194964	-1.13585	1.0024	0.326219	828	P46821	Microtubule-associated protein 1B;MAP1B heavy chain;MAP1 light chain LC1	MAP1B	GIAAIGPAKELEAERSLMSSPEDLTKDFEEL	16.3333	9.06667	7.26667
-0.164706	1.11054	-1.27003	0.110377	0.0987528	-0.0116385	0.211741	0.11953	-0.0944092	1.05954	0.194618	-0.85167	0.359324	-0.376447	-0.757261	123	P35548	Homeobox protein MSX-2	MSX2	NSEDGAAWMQEPGRYSPPPRHMSPTTCTLRK	16.3333	9.06667	7.26667
0.718052	0.104901	0.632281	-0.100985	-0.329518	0.275014	0.186423	-0.037209	-0.259862	0.0402148	0.143967	0.185648	-0.574085	0.531629	0.445511	554;581	Q9P1Y5	Calmodulin-regulated spectrin-associated protein 3	CAMSAP3	KPPAPSEGSPKAVASSPAATNSEVKMTSFAE	16.3333	10.4667	5.86667
-0.333821	-0.723075	0.313762	0.170847	-0.754568	0.870924	1.03941	0.552188	-0.486706	0.365158	-0.0501786	-0.35605	0.283642	-1.37323	0.130656	419;201	Q86W50	Methyltransferase-like protein 16	METTL16;METTL16	QALEEKKPTPKESGNSQELARGPQERTPCGP	16.2667	0.8	15.4667
0.41085	0.468465	0.143131	-0.688494	-0.251549	0.17293	0.019058	0.544593	0.533673	-0.0641744	-0.32904	-0.251496	-0.73989	0.391792	-0.785169	1600;1541;1541	Q12873-3	Chromodomain-helicase-DNA-binding protein 3	CHD3	KRSSRASSPTKTSPTTPEASATNSPCTSKPA	16.2667	1.2	15.0667
0.291625	0.145849	0.200728	0.330815	0.433803	0.0225525	0.295191	0.810212	0.601115	0.438952	0.660413	0.263848	0.368788	-0.00356558	-0.337267	408	Q8IXZ2	Zinc finger CCCH domain-containing protein 3	ZC3H3	RWQSEASSKDHASQLSPVLSRSPSGDRPAVG	16.2667	3.6	12.6667
0.039843	-0.336005	0.295388	-0.421419	-0.322256	-0.0428053	-0.557736	-0.997429	-0.471967	-0.536586	-1.01775	-0.384662	-1.05759	0.597579	0.087305	158;158	Q9UIG0-2	Tyrosine-protein kinase BAZ1B	BAZ1B	VDEEATEKKSDGACDSPSSDKENSSQIAQDH	16.2667	4.8	11.4667
0.286499	0.0134454	0.287699	-0.210032	0.0715399	-0.25185	-0.282844	-0.546006	-0.262634	-0.434409	-0.820189	-0.372411	-1.10669	0.569343	-0.109777	11;11;11	P07948	Tyrosine-protein kinase Lyn	LYN;LYN	_____MGCIKSKGKDSLSDDGVDLKTQPVRN	16.2667	10.8	5.46667
0.41085	0.468465	0.143131	-0.688494	-0.251549	0.17293	0.019058	0.544593	0.533673	-0.0641744	-0.32904	-0.251496	-0.73989	0.391792	-0.785169	1616;1557;1557	Q12873-3	Chromodomain-helicase-DNA-binding protein 3	CHD3	PEASATNSPCTSKPATPAPSEKGEGIRTPLE	16.2667	11.6	4.66667
0.441647	-0.0975208	0.543199	0.318257	0.885041	-0.585398	-0.00705823	0.138465	0.090066	-1.25828	-0.844826	0.426806	-1.28647	0.448705	0.33674	53;53;53;71;71;53;60;71;71	B8ZZU6	Cyclic AMP-dependent transcription factor ATF-2	ATF2;ATF2;ATF2;ATF2;ATF2;ATF2	GPARNDSVIVADQTPTPTRFLKNCEEVGLFN	16.2	2	14.2
0.560535	0.724591	-0.213505	0.478339	0.772141	-0.143393	0.806976	0.240452	-0.490513	0.694758	0.382317	-0.313447	-0.178218	-0.246441	0.177066	987;987;987;987;656;529	Q92614	Unconventional myosin-XVIIIa	MYO18A;MYO18A	NLFLGRAGSATVLSGSIAGLEGGSQLALRRA	16.2	2.4	13.8
-0.052703	-0.128576	0.0610003	-0.449161	-0.513702	-0.0322565	1.03289	1.15545	0.123065	0.261822	-0.549346	-0.797829	-0.496643	-1.08559	-0.920894	22;41	P56211	cAMP-regulated phosphoprotein 19	ARPP19;ARPP19	EAASAEEQKEMEDKVTSPEKAEEAKLKARYP	16.2	5.6	10.6
0.166228	-0.258512	0.416249	0.268827	0.416211	-0.158131	0.320008	0.809257	0.647766	0.30397	0.726851	0.517784	0.560623	-0.15378	-0.129982	211	O15049	NEDD4-binding protein 3	N4BP3	SFGRSPGTGPSPFSSSLGHLNHLGGSLDRAS	16.2	7.26667	8.93333
-0.697113	-1.15727	0.587152	-0.568177	-1.36443	0.743064	0.118661	0.260673	0.135997	-0.121021	-0.748787	-0.507929	-0.0516735	-0.815774	-0.643926	195;215;218	Q05086-2	Ubiquitin-protein ligase E3A	UBE3A	MEEDSEASSSRIGDSSQGDNNLQKLGPDDVS	16.2	7.33333	8.86667
0.363673	0.314312	0.080727	-0.465232	-0.0359416	-0.447825	1.00499	1.71269	0.67513	-0.311545	-0.204399	0.0518563	-0.568072	-0.641317	-0.623274	963;973	Q9BSJ8	Extended synaptotagmin-1	ESYT1	TSSAPELRQRLTHVDSPLEAPAGPLGQVKLT	16.2	8.06667	8.13333
-0.0872917	-0.520334	0.477317	-1.35198	-2.08843	0.717861	-0.59949	-0.599861	0.0859738	-0.265722	-0.499233	-0.278617	-0.411941	0.512198	-0.364591	50;50;50;50	F5H6D8;Q86U44	N6-adenosine-methyltransferase 70 kDa subunit	METTL3;METTL3;METTL3;METTL3	LRNPEAALSPTFRSDSPVPTAPTSGGPKPST	16.2	10.6	5.6
0.294263	0.699027	0.258827	0.253775	1.18037	-0.896296	0.253684	0.917363	0.398976	0.332812	1.1743	0.854889	0.880037	0.040579	0.455913	137;140	Q9P0T7	Transmembrane protein 9	TMEM9;TMEM9	YTEQLHNEEENEDARSMAAAAASLGGPRANT	16.2	13.6	2.6
0.320145	0.196744	0.103213	0.802855	0.553733	0.252937	0.391608	0.380951	-0.117373	0.508132	0.0802771	-0.293052	-0.239868	-0.071463	-0.175679	82	Q8NHG8	E3 ubiquitin-protein ligase ZNRF2	ZNRF2	AAAAAPAAPAAPRSRSLGGAVGSVASGARAA	16.2	17.2667	-1.06667
-0.145341	-0.129022	-0.0098761	0.237828	0.247411	-0.028168	0.80037	0.055321	-0.763237	0.879189	0.219702	-0.693401	0.365043	-0.945711	0.069836	32;32;41;41	C9J013;P49736	DNA replication licensing factor MCM2	MCM2;MCM2;MCM2;MCM2	SSPGRSSRRTDALTSSPGRDLPPFEDESEGL	16.2	18.9333	-2.73333
0.359507	0.68405	-0.338083	0.398909	0.671149	-0.269402	0.284172	0.906845	0.623092	0.375582	0.717	0.383727	0.357493	0.0753345	-0.239365	1144;1254;914;9	Q8TDM6-4	Disks large homolog 5	DLG5	TCSDYSEMRATHGSNSLPSSARLGSSSNLQF	16.2	26.7333	-10.5333
0.498583	0.482251	0.0745088	0.389144	0.81281	-0.24671	0.53689	0.691446	0.0777951	0.594062	0.355911	-0.235334	-0.142672	-0.038307	-0.313129	248;272	REV__Q96K30	RBPJ-interacting and tubulin-associated protein	RITA;C12orf52	VTFRSPLVTSRARSVSISVPSTPRRGGATQK	16.1333	0.0666667	16.0667
0.291911	0.640027	-0.344407	0.264015	1.05887	-0.942753	-1.8187	0.415723	2.21628	-1.46748	0.0296559	1.4913	-0.262255	2.11061	-0.72498	256;256;256;256;256;262;53;8	G5E9C0;Q9HB58	Sp110 nuclear body protein	SP110;SP110;SP110	MPHSPLGSMPEIRDNSPEPNDPEEPQEVSST	16.1333	0.8	15.3333
-0.0661949	-0.206001	0.12241	-0.198916	-0.496455	0.332665	-0.14976	-0.444659	-0.255573	-0.459783	-0.762886	-0.334256	-0.696691	0.0835651	-0.078683	125;125;125	Q9NRF2-2	SH2B adapter protein 1	SH2B1	SCRVGGPLAVLGPSRSSEDLAGPLPSSVSSS	16.1333	1.86667	14.2667
0.429578	0.837292	-0.408956	0.295563	0.0592638	0.0627871	0.927974	0.47224	-0.461136	0.418717	0.0954142	-0.319616	-0.334164	-0.498396	0.14152	718;691;703;736;627;690	Q6P996	Pyridoxal-dependent decarboxylase domain-containing protein 1	PDXDC1;PDXDC1;PDXDC1;PDXDC1;PDXDC1;PDXDC1	GQKPFKRSLRGSDALSETSSVSHIEDLEKVE	16.1333	9.13333	7
-0.0670032	0.452554	-0.626305	-0.00851488	0.325542	-0.372912	0.55534	0.530848	0.104759	0.708586	0.899776	0.204563	0.966779	-0.622343	0.099804	1462;595;53;21;1455	Q12955-4;Q12955-5		ANK3;ANK3	DRRQSFASLALRKRYSYLTEPGMSPQSPCER	16.1333	13.4667	2.66667
0.132139	-0.00860788	0.121087	-0.299219	-0.010814	-0.261447	-0.448972	-0.218677	0.245635	-0.139055	-0.631747	-0.392571	-0.763886	0.581111	-0.638206	947;947;947	Q7Z333-3	Probable helicase senataxin	SETX	SVIYSNLTREQAPDISPKSDTLTDSQIDRDL	16.1333	14.7333	1.4
0.22264	0.0425962	0.20965	0.314461	0.115807	0.193301	-0.876517	-0.480387	0.396606	0.567423	0.28361	-0.191765	0.06097	1.09916	-0.588371	1957;1957;1957	O15417	Trinucleotide repeat-containing gene 18 protein	TNRC18;TNRC18	SLAAPTPGARGPDPSSPDKAKLAVEKGRKAR	16.1333	16.2	-0.0666667
0.141266	0.282162	-0.176949	0.204308	0.102874	0.0699511	0.778288	0.411951	-0.503398	0.810599	0.277783	-0.398579	0.136517	-0.637022	0.104819	70	Q12834	Cell division cycle protein 20 homolog	CDC20	TPGRTPGKSSSKVQTTPSKPGGDRYIPHRSA	16.1333	27.3333	-11.2
-0.690474	-1.30113	0.637916	-0.317377	-1.22624	0.895701	-1.06423	-0.419373	0.658257	-0.30698	-0.438694	-0.139723	0.25178	0.373751	-0.79798	201	O15355	Protein phosphatase 1G	PPM1G	LNGEAGPEDSTRETPSQENGPTAKAYTGFSS	16.0667	1.66667	14.4
0.425767	0.633743	-0.171795	0.583547	0.802394	-0.261534	0.49406	0.778343	0.289601	0.441667	0.536011	0.130296	0.110244	-0.068293	-0.159305	330	P35568	Insulin receptor substrate 1	IRS1	SMVGGKPGSFRVRASSDGEGTMSRPASVDGS	16.0667	1.73333	14.3333
0.363407	0.194023	0.428488	-0.457793	-0.189409	-0.326447	-0.378828	-0.527672	0.0671054	-0.388512	-0.593959	-0.0700087	-0.957366	0.742235	-0.137114	570;586;182	Q9H6S3	Epidermal growth factor receptor kinase substrate 8-like protein 2	EPS8L2;EPS8L2	GAPFEQAGQKYWGPASPTHKLPPSFPGNKDE	16.0667	2.8	13.2667
-0.0944085	0.140934	-0.150925	0.124606	-0.0674365	0.173439	0.339414	0.2732	-0.448799	0.853721	0.550253	-0.290154	0.644662	-0.433823	0.158645	388;388;388	Q8TCN5	Zinc finger protein 507	ZNF507;ZNF507	IPDSLLTSAQKIISSSPNKKGHVNVIVERLP	16.0667	2.8	13.2667
0.315321	0.339957	0.0687745	0.173672	0.193957	-0.0309969	-0.710158	-0.32721	0.427868	-1.28081	-0.981117	0.316219	-1.29644	1.02548	-0.111649	1177;1181	Q5SYE7-2	NHS-like protein 1	NHSL1	RSPGAPSAGEAEARPSPSTTPLPDSSPSRKP	16.0667	3.13333	12.9333
0.0386245	-0.18442	0.0989067	-0.0963417	-0.785518	0.67661	-0.459317	0.542081	1.00636	-0.413988	-0.340789	0.0064857	-0.379414	0.497941	-0.999874	256;294;256;294;322	Q53SF7-3;Q53SF7-4	Cordon-bleu protein-like 1	COBLL1;COBLL1	FSFFQRSKKKRDQTASAPATPLVNKHRPTFT	16.0667	4.46667	11.6
-0.0644478	-0.337879	0.327964	-0.645292	-0.789279	0.127702	-1.32171	-1.07852	0.197784	-0.387693	-0.802168	-0.312194	-0.73772	1.25726	-0.509977	4	P16403	Histone H1.2	HIST1H1C	____________MSETAPAAPAAAPPAEKAP	16.0667	14.4	1.66667
0.293377	0.396423	-0.401944	0.0843302	0.371965	-0.348765	0.76996	0.646796	-0.150549	0.520403	0.366605	-0.423928	0.073228	-0.476583	-0.273379	1134;1119;1119;1094;1134;1087;1094;1119;1118	Q86U86-8	Protein polybromo-1	PBRM1;PBRM1	ADKGDDEKNTDNSEDSRAEDNFNLEKEKEDV	16.0667	28.8	-12.7333
-0.0344098	-0.143476	0.0983094	0.123455	0.178173	-0.0520175	-2.96384	-2.48181	0.238407	-1.64914	-1.24748	0.114624	-1.21307	2.92943	-0.123783	654;643;657;618	A9Z1X7;E9PCT1		SRRM1;SRRM1;SRRM1	PPKRRVSHSPPPKQRSSPVTKRRSPSLSSKH	16	0.466667	15.5333
-0.161249	-0.0786962	-0.0757584	-0.891322	-0.874513	-0.0328797	-0.313458	-0.953719	-0.417056	-0.0470472	-1.47193	-1.3188	-1.31068	0.152209	-0.901744	53;53;53	P17096	High mobility group protein HMG-I/HMG-Y	HMGA1;HMGA1	GTALVGSQKEPSEVPTPKRPRGRPKGSKNKG	16	2	14
-0.37202	0.577769	-0.982486	0.0639709	0.552415	-0.507591	0.418732	0.618943	0.150057	0.464187	0.796954	0.346144	1.16897	-0.790752	0.196087	19	E7ERA6	RING finger protein 223	RNF223	GQQVWHTAVPPPRRSSSIASMPRSPSSAGSP	16	2.2	13.8
0.405358	0.5465	-0.145081	0.598037	0.18579	0.337961	0.59603	0.704041	-0.0796249	0.702438	0.257842	-0.305646	-0.147516	-0.190672	-0.226021	635;546;234;414	Q6MZP7;Q6MZP7-3	Protein lin-54 homolog	LIN54	CSSICKCIGCKNFEESPERKTLMHLADAAEV	16	3.46667	12.5333
0.244427	0.101195	0.111488	0.244521	0.462956	-0.237085	0.00387251	-1.20103	-1.20446	-2.18815	-3.10873	-0.907326	-3.35316	0.240555	0.297134	65;65;65;65;65;65;65;65;65;65;65;65;65;65;65;65;65;40;47;65;65;41;65	F5GYU3;P62979	Ubiquitin-40S ribosomal protein S27a;Ubiquitin;40S ribosomal protein S27a;Ubiquitin-60S ribosomal protein L40;Ubiquitin;60S ribosomal protein L40;Polyubiquitin-B;Ubiquitin;Polyubiquitin-C;Ubiquitin	UBC;RPS27A;UBB;RPS27A;UBC;UBA52;UBC;UBC;UBB;UBC;UBC;UBC;UBB;UBB;UBC;UBC;UBC;UBA52;UBA52;UBBP4;UBBP4;UBBP4;UBBP4	LEDGRTLSDYNIQKESTLHLVLRLRGGAKKR;LEDGRTLSDYNIQKESTLHLVLRLRGGMQIF	16	5	11
-0.369194	-0.379483	0.0149872	0.339457	-0.308814	0.395733	0.446105	0.217719	-0.205403	0.818371	-0.0871431	-0.870234	0.282051	-0.815299	-0.664831	466;570;267	G3V1N3	GAS2-like protein 3	GAS2L3;GAS2L3;GAS2L3	KSALNLNQPVSVSSVSPVKATQKSKDKNIVS	16	5	11
-0.286219	-0.254069	-0.0232207	-0.356985	1.32024	-1.69583	0.164905	-0.369582	-0.534031	0.512555	0.0618851	-0.377268	0.348104	-0.451124	0.156763	199;199;199;199;199;199	Q8NEY1-6	Neuron navigator 1	NAV1	PLSKAPEAAVSEDGKSDDELLSSKAKAQKSS	16	9.46667	6.53333
0.0232983	0.335432	-0.24445	0.248425	-0.185586	0.459238	0.803647	0.219813	-0.679119	0.915207	0.109738	-0.68483	0.0864397	-0.780349	-0.005711	342;172	Q6PL18	ATPase family AAA domain-containing protein 2	ATAD2	SPARPRYRLSSAGPRSPYCKRMNRRRHAIHS	16	12.0667	3.93333
-0.363861	-0.105263	-0.276182	0.425154	0.341373	0.0404236	0.872542	0.710992	-0.144641	0.559245	0.429065	-0.104538	0.792926	-1.2364	0.0401037	400;278	Q14527	Helicase-like transcription factor	HLTF	PKRRKTAVQYIESSDSEEIETSELPQKMKGK	16	16.2	-0.2
-0.148687	-0.454315	0.277595	0.0308141	-0.467471	0.473979	0.0509624	-0.101169	-0.214876	0.857364	0.421642	-0.422378	0.570329	-0.199649	-0.207502	1054;1054	Q14004;Q14004-2	Cyclin-dependent kinase 13	CDK13	TIKAPRKDLSLGLDDSRTNTPQGVLPSSQLK	16	24	-8
-0.370021	-0.166725	-0.19854	0.311121	0.604217	-0.175261	0.305054	0.440953	0.0871297	0.332658	0.393873	0.121082	0.763894	-0.675075	0.0339523	173;216;216;143;186;11	P30307-3	M-phase inducer phosphatase 3	CDC25C;CDC25C;CDC25C	DQEAKVSRSGLYRSPSMPENLNRPRLKQVEK	15.9333	2.46667	13.4667
0.136951	0.222757	-0.0815634	0.69668	0.611739	-0.0809096	0.513348	0.555507	-0.036151	0.428257	0.647839	0.252493	0.510888	-0.376397	0.288644	130;164	P38936	Cyclin-dependent kinase inhibitor 1	CDKN1A;CDKN1A	LSCTLVPRSGEQAEGSPGGPGDSQGRKRRQT	15.9333	4.2	11.7333
-0.20772	0.0443649	-0.242674	-0.0260899	0.030342	-0.075062	-0.101337	0.952011	0.885334	-0.050858	1.07967	0.992052	1.28739	-0.106383	0.106718	96	H3BPV0		MTSS1L	QTPPSSPSSSSSRKSSMCSLAQPATTTARLS	15.9333	4.6	11.3333
0.314188	1.34773	-1.1119	0.203386	1.53631	-1.29087	0.277031	0.990529	0.603668	0.276783	2.52677	2.28623	2.21258	0.0371565	1.68256	2154;2113;2151	Q03164-3	Histone-lysine N-methyltransferase MLL;MLL cleavage product N320;MLL cleavage product C180	MLL	YHVISKVPRIRTPSYSPTQRSPGCRPLPSAG	15.9333	17.1333	-1.2
-0.0794944	-1.10764	1.02127	-0.289322	-0.455139	0.221162	-0.261148	-0.555708	-0.3957	-0.226869	-0.782455	-0.508783	-0.702961	0.181654	-0.113083	86;76;102	P05114	Non-histone chromosomal protein HMG-14	HMGN1;HMGN1;HMGN1	KEDLPAENGETKTEESPASDEAGEKEAKSD_	15.9333	20.8667	-4.93333
-0.0619286	0.269532	-0.351822	0.0408055	0.71287	-0.582188	2.09595	0.458677	-1.63679	0.542282	1.02617	0.497216	1.0881	-2.15788	2.13401	142	Q96PE2	Rho guanine nucleotide exchange factor 17	ARHGEF17	TEMRKLFGGPGSRRPSADSESPGTPSPDGAA	15.8667	4	11.8667
0.398584	0.0215766	0.198681	-3.42883	-3.25724	-0.190156	-2.2859	-2.3855	-0.0991296	-1.64222	-1.10551	0.550028	-1.50409	2.68448	0.649158	625;625;626	Q9ULD5	Zinc finger protein 777	ZNF777	TFNPKHALKPRPKSPSSGSGGGGPKPYKCPE	15.8667	4.33333	11.5333
0.601833	0.199213	0.470492	-0.299227	0.108051	-0.449685	-0.436122	-0.0100795	0.378823	-0.343036	-0.0404285	0.346492	-0.642262	1.03795	-0.0323305	259;259	O00443	Phosphatidylinositol 4-phosphate 3-kinase C2 domain-containing subunit alpha	PIK3C2A;PIK3C2A	TDLEITDSKVSNLQVSPKSEDISKFDWLDLD	15.8667	6	9.86667
0.403353	-0.0874415	0.259984	0.386047	0.100944	0.15578	0.191509	-0.138692	-0.30178	0.217739	-0.171305	-0.345204	-0.574658	0.211844	-0.043424	2169	Q01082	Spectrin beta chain, non-erythrocytic 1	SPTBN1	ATEQRTSSKESSPIPSPTSDRKAKTALPAQS	15.8667	10	5.86667
0.110331	0.0764226	-0.038422	0.209573	0.453404	-0.222974	0.454916	0.499744	-0.0314778	0.207029	1.32285	1.07789	1.21252	-0.344585	1.10937	427;438;294;379;390;136;232;243;281;292	P49757-3	Protein numb homolog	NUMB;NUMB	AASPGLFQAGHRRTPSEADRWLEEVSKSVRA	15.8667	15.7333	0.133333
0.535331	0.604086	-0.026829	0.404313	0.635939	-0.214127	0.375337	0.725363	0.381528	0.4458	0.607757	0.21349	0.072426	0.159994	-0.168038	11;44;44;44;44;44	B4E3T2	RNA polymerase I-specific transcription initiation factor RRN3;Putative RRN3-like protein RRN3P2	RRN3;RRN3;RRN3;RRN3;RRN3;RRN3P2	_____MRALENDFFNSPPRKTVRFGGTVTEV	15.8667	27.1333	-11.2667
0.0657045	-0.30339	0.304135	-0.014237	-0.66007	0.685915	0.441118	-0.0958868	-0.387538	0.24246	-0.495139	-0.653814	-0.560843	-0.375413	-0.266275	19	Q9H1E3	Nuclear ubiquitous casein and cyclin-dependent kinase substrate 1	NUCKS1	PVRNRKVVDYSQFQESDDADEDYGRDSGPPT	15.8	1.2	14.6
-0.185081	-0.0496492	-0.176316	-0.146397	-0.121481	-0.0619331	-0.730145	1.79744	2.52803	-0.653781	-0.487028	0.180095	-0.301947	0.545064	-2.34794	28;28;26;28;31	Q5TCT4	RNA-binding protein 34	RBM34;RBM34;RBM34;RBM34	RSVQEGENPDDGVRGSPPEDYRLGQVASSLF	15.8	1.93333	13.8667
0.390166	0.174333	0.295742	0.622043	0.284853	0.32287	0.738781	0.385854	-0.336216	0.728556	0.28242	-0.323693	-0.107746	-0.348615	0.012523	521;69;46	O75427	Leucine-rich repeat and calponin homology domain-containing protein 4	LRCH4;LRCH4;LRCH4	SFLFRSSSQSGSGPSSPDSVLRPRRYPQVPD	15.8	3.33333	12.4667
0.340608	0.358202	-0.0041374	0.313607	0.154542	0.0573558	0.914612	-0.0723227	-0.878696	0.825773	0.0616231	-0.823771	-0.278985	-0.574004	0.054925	1243	Q6PL18	ATPase family AAA domain-containing protein 2	ATAD2	KQQNASESKLELRNNSNTCNIENELEDSRKT	15.8	10.4	5.4
0.309014	-0.135988	0.556899	0.622732	0.943737	-0.200972	0.6014	0.461997	0.0163156	0.0918669	0.265791	0.132502	-0.0432235	-0.292386	0.116186	1256;1163;1163	Q6P0Q8	Microtubule-associated serine/threonine-protein kinase 2	MAST2;MAST2	LLHTSRSLSSLNRSLSSGESGPGSPTHSHSL	15.8	15.9333	-0.133333
0.427114	-0.114183	0.539329	-0.427907	-0.492691	0.0593405	-0.597163	-0.787182	-0.237661	-0.207474	-0.210431	-0.0212145	-0.637545	1.02428	0.216447	180;177;180;996	B3KVH1	Protein Wiz	WIZ;WIZ;WIZ	PSSPLLKKTPLALAGSPTPKNPEDKSPQLSL	15.8	24.7333	-8.93333
0.18094	0.082517	-0.122547	0.134821	-0.0012245	0.131138	0.798759	0.611769	-0.251916	0.624917	0.669965	0.0085728	0.489025	-0.617819	0.260489	72;72;50	Q9NQW6;Q9NQW6-2	Actin-binding protein anillin	ANLN;ANLN	EEKSCTKPSPSKKRCSDNTEVEVSNLENKQP	15.7333	3.8	11.9333
0.564441	0.428199	0.184243	0.150739	0.189724	-0.018554	0.262813	0.447332	0.122056	0.548756	0.461726	-0.0390585	-0.102715	0.301628	-0.161114	601;601;601	Q8N4C8	Misshapen-like kinase 1	MINK1	RVPLKPYAAPVPRSQSLQDQPTRNLAAFPAS	15.7333	7.86667	7.86667
-0.121803	0.798151	-0.840869	-0.245506	0.400077	-0.640796	0.615655	0.323708	-0.267291	0.773368	0.576597	-0.103627	0.6984	-0.737458	0.163664	59;59;59;59	Q9Y6A5	Transforming acidic coiled-coil-containing protein 3	TACC3;TACC3;TACC3;TACC3	VPPKNLAKAMKVTFQTPLRDPQTHRILSPSM	15.7333	9	6.73333
0.385656	0.0628455	0.325895	0.223026	0.548926	-0.344521	0.523038	0.507476	0.00378489	0.55177	0.566204	0.112569	0.180548	-0.137382	0.108784	174;174	Q8N9U0-2	Tandem C2 domains nuclear protein	TC2N	DLRTNKLPGSPGLSKSMFDLTNSSQRFIQRH	15.7333	9.66667	6.06667
0.224259	0.0392012	0.195723	0.368855	0.273138	0.0948889	0.179883	0.123569	-0.143783	0.836384	0.484403	-0.316493	0.260144	0.0443754	-0.172711	728;728;728;738;738;738	Q9Y6Q9-5	Nuclear receptor coactivator 3	NCOA3;NCOA3	ITSCGDGNVVKQEQLSPKKKENNALLRYLLD	15.7333	11.8	3.93333
0.547542	0.549989	-0.0934658	-0.0306159	0.545334	-0.573918	0.2524	0.434659	-0.0524045	0.547863	0.745299	0.170293	0.197757	0.295142	0.222697	1543;1549;1549	E7EMW7	E3 ubiquitin-protein ligase UBR5	UBR5;UBR5;UBR5	SQSSYIIRNPQQRRISQSQPVRGRDEEQDDI	15.7333	11.9333	3.8
0.257672	0.270363	-0.228456	0.568283	0.34249	0.202772	0.518601	0.526329	-0.0770746	0.723027	0.40207	-0.165136	0.144398	-0.260929	-0.0880614	1015;1089;1423;1423;1423;1423;1423;1138;1138	E9PMS6	LIM domain only protein 7	LMO7;LMO7;LMO7;LMO7;LMO7;LMO7	EASSGFLPGDRNKSRSTTELDDYSTNKNGNN	15.7333	13.0667	2.66667
0.36334	0.40966	-0.0339441	0.318567	0.0353375	0.204541	0.632143	0.072161	-0.416337	0.79118	0.327476	-0.490782	-0.0358637	-0.268803	-0.074445	40;40	O15297	Protein phosphatase 1D	PPM1D;PPM1D	TQIVVEPEPTAEEKPSPRRSLSQPLPPRPSP	15.7333	14.8	0.933333
-0.264597	-0.228955	0.007169	0.371728	-0.197733	0.411036	0.534004	0.412752	-0.591145	0.739455	0.374273	-0.445918	0.638871	-0.798601	0.145227	127	P46013	Antigen KI-67	MKI67	PRKIREQEPARRVSRSSFSSDPDEKAQDSKA	15.7333	19.8667	-4.13333
0.373251	0.255742	-0.0115335	0.727829	0.901031	-0.200061	0.28006	0.278105	-0.152891	0.463062	0.540552	0.0602472	0.167301	0.093191	0.213138	211;211;2	Q8N9U0-2	Tandem C2 domains nuclear protein	TC2N;TC2N	PSSSSSRKNSQGSNRSLDTITLSGDERDFGR	15.6667	0.6	15.0667
0.0540419	0.47021	-0.461241	0.259589	0.312922	-0.0393075	0.40292	0.968601	0.581822	0.458343	0.285723	-0.158157	0.231681	-0.348878	-0.739979	50;50;50	Q12986	Transcriptional repressor NF-X1	NFX1	QRRLDSNRIGRRNYSSPPPCHLSRQVPYDEI	15.6667	1.53333	14.1333
0.0404124	-0.402793	0.456602	-0.555786	-0.535782	0.00428522	-0.642935	-0.321833	0.355425	-1.23382	-1.19295	0.072134	-1.23336	0.683347	-0.283291	304;304;304;304	Q8TAQ2-2;Q8TAQ2	SWI/SNF complex subunit SMARCC2	SMARCC2;SMARCC2	RDKKGGNYKKRKRSPSPSPTPEAKKKNAKKG	15.6667	5.13333	10.5333
-0.0598772	-0.089474	0.0515082	0.219219	-0.1011	0.174194	-0.0377352	0.122889	0.0472161	-0.0211415	0.578753	0.61327	0.63863	-0.022142	0.566054	352;352	E7EQM6;Q99501	GAS2-like protein 1	GAS2L1;GAS2L1	RPRDQLPPHPRSRRYSGDSDSSASSAQSGPL	15.6667	8.33333	7.33333
0.69192	0.247617	0.469508	0.373028	0.405561	0.0167817	0.107759	0.173867	-0.0683451	0.0955135	0.144493	-0.00861475	-0.547427	0.584161	0.0597304	32;18	Q13523	Serine/threonine-protein kinase PRP4 homolog	PRPF4B;PRPF4B	DANSEKSINEENGEVSEDQSQNKHSRHKKKK	15.6667	17.4667	-1.8
0.102924	-0.496209	0.5843	-0.351682	-0.881061	0.550366	0.455809	0.731795	-0.161535	0.211557	-0.146555	-0.569245	-0.249479	-0.352885	-0.40771	222	Q14241	Transcription elongation factor B polypeptide 3	TCEB3	PSCTSPHQMYVDHYRSLEEDQEPIVSHQKPG	15.6667	18.6	-2.93333
0.309032	0.210452	0.121038	0.0951408	-0.044395	0.170907	0.262309	0.104548	-0.5634	0.106167	-0.701323	-0.914869	-1.01035	0.0467227	-0.351469	1152	Q6PL18	ATPase family AAA domain-containing protein 2	ATAD2	KRSDPEQNEKLKTPSTPVACSTPAQLKRKIR	15.6	0.133333	15.4667
-0.11459	0.00368546	-0.128911	0.342275	0.011967	0.229124	0.381852	0.413895	0.0660774	0.802729	0.515787	-0.296966	0.630377	-0.496442	-0.363043	507	O94885	SAM and SH3 domain-containing protein 1	SASH1	PDPEHLDKPKLKAGGSVESLRSSLSGQSSMS	15.6	0.4	15.2
0.141733	-0.0683584	0.239945	-0.2254	-0.415968	0.200701	-0.864819	-0.177361	0.542464	-0.881796	-0.675468	0.237193	-0.8172	1.00655	-0.305271	148	P49006	MARCKS-related protein	MARCKSL1	ACSDEGTAQEGKAAATPESQEPQAKGAEASA	15.6	0.933333	14.6667
0.276384	-0.302654	0.563577	0.506728	0.0382997	0.557954	-0.248253	-0.374726	-0.128606	0.146749	-0.0199163	-0.153311	-0.2963	0.524637	-0.024705	3467;3467;3505	O75592-2	Probable E3 ubiquitin-protein ligase MYCBP2	MYCBP2;MYCBP2	ILPARVKAIPRRRVNSGDTEVGSSLLRHPSP	15.6	2.33333	13.2667
0.495178	0.354475	-0.180101	0.223109	0.336741	-0.217675	0.770771	0.00700195	-0.690542	0.728673	0.298599	-0.479114	-0.196579	-0.275593	0.211428	177;177;177	Q9Y6A5	Transforming acidic coiled-coil-containing protein 3	TACC3;TACC3;TACC3	GSSENQMVSPGKVSGSPEQAVEENLSSYSLD	15.6	2.66667	12.9333
0.188296	-0.0725231	0.279849	-0.45819	-0.576891	0.111888	-0.15282	-0.291869	-0.0910566	-0.278834	-0.422303	-0.0712776	-0.610599	0.341116	0.019779	706;715;764;743;150;150	H7BXI1	Extended synaptotagmin-2	ESYT2;ESYT2;ESYT2	QGLHDLGRSSSSLLASPGHISVKEPTPSIAS	15.6	5.66667	9.93333
-0.157332	0.138399	-0.310132	0.0676578	-0.532842	0.567628	-0.790962	0.0653697	0.864472	0.169079	-0.387879	-0.569281	-0.230547	0.63363	-1.43375	1733;1043;977;939;977;783;216;45;91	H0Y2S9;Q6WCQ1-2	Myosin phosphatase Rho-interacting protein	MPRIP;MPRIP;MPRIP;MPRIP;MPRIP;MPRIP;MPRIP	LKEQLKAATEALGEKSPDSATVSGYDIMKSK	15.6	15.7333	-0.133333
0.161449	0.33858	-0.139292	0.859358	0.44521	0.395513	0.623691	0.113068	-0.510129	0.394879	0.241094	-0.141029	0.0796448	-0.462242	0.3691	836;836;835	Q15262-2	Receptor-type tyrosine-protein phosphatase kappa	PTPRK	TFMDQHNFSPRYENHSATAESSRLLDVPRYL	15.5333	0.533333	15
0.252317	-0.12508	0.418794	-0.387706	-0.631564	0.294288	0.245358	-0.650394	-0.802808	0.368691	-0.495554	-0.8609	-0.747871	0.006959	-0.058092	725;663	Q9Y6X9	MORC family CW-type zinc finger protein 2	MORC2	PSPKVIKTPVVKKTESPIKLSPATPSRKRSV	15.5333	0.8	14.7333
-0.441249	-0.356104	-0.0552839	-0.0456131	-0.247897	0.15366	0.291111	-0.466477	-0.621036	-0.0258709	-1.04182	-0.51741	-0.600571	-0.73236	0.103626	598;679;758;758;758;469;493;493;136	V9GY86	Ataxin-2	ATXN2;ATXN2;ATXN2;ATXN2;ATXN2;ATXN2	SSEAKDSRLQDQRQNSPAGNKENIKPNETSP	15.5333	12.0667	3.46667
-0.145341	-0.129022	-0.0098761	0.237828	0.247411	-0.028168	0.80037	0.055321	-0.763237	0.879189	0.219702	-0.693401	0.365043	-0.945711	0.069836	31;31;40;40	C9J013;P49736	DNA replication licensing factor MCM2	MCM2;MCM2;MCM2;MCM2	TSSPGRSSRRTDALTSSPGRDLPPFEDESEG	15.4667	0.866667	14.6
-0.124384	-0.172564	0.023254	0.0683021	-0.0137394	0.131328	0.555062	0.00217557	-0.59319	0.859129	0.765975	-0.0112561	0.890359	-0.679446	0.581934	161;161;161;161;161	A1BQX2	MARVEL domain-containing protein 2	MARVELD2;MARVELD2;MARVELD2	SRKEADAVFPRDPYGSLDRHTQTVRTYSEKV	15.4667	2.06667	13.4
-0.124384	-0.172564	0.023254	0.0683021	-0.0137394	0.131328	0.555062	0.00217557	-0.59319	0.859129	0.765975	-0.0112561	0.890359	-0.679446	0.581934	166;166;166;166;166	A1BQX2	MARVEL domain-containing protein 2	MARVELD2;MARVELD2;MARVELD2	DAVFPRDPYGSLDRHTQTVRTYSEKVEEYNL	15.4667	5.8	9.66667
0.444726	-0.108654	0.539324	0.0273315	-0.169326	0.178095	0.0305926	-0.350335	-0.401016	0.135321	-0.521968	-0.318471	-0.966694	0.414133	0.082545	704;730;693;704	Q5VT52-3;Q5VT52-5	Regulation of nuclear pre-mRNA domain-containing protein 2	RPRD2	TSIDNIDGTPVRDERSGTPTQDEMMDKPTSS	15.4667	5.86667	9.6
0.335734	-0.209857	0.470538	-0.420644	-0.674899	0.28172	-0.223498	-0.486453	-0.321718	-0.312387	-0.564802	-0.311886	-0.900536	0.559232	0.009832	292;335;314	C9J0I9	Nuclear-interacting partner of ALK	ZC3HC1;ZC3HC1	ESPRRMMTRSQDATFSPGSEQAEKSPGPIVS	15.4667	6.2	9.26667
-0.145341	-0.129022	-0.0098761	0.237828	0.247411	-0.028168	0.80037	0.055321	-0.763237	0.879189	0.219702	-0.693401	0.365043	-0.945711	0.069836	30;30;39;39	C9J013;P49736	DNA replication licensing factor MCM2	MCM2;MCM2;MCM2;MCM2	LTSSPGRSSRRTDALTSSPGRDLPPFEDESE	15.4667	6.6	8.86667
0.704275	0.633911	0.09856	0.332042	0.316143	-0.0627747	-0.201154	0.111942	0.375947	0.150335	0.190677	0.0813677	-0.513598	0.905429	-0.294579	1369;1191;1191;1191;1191;1191	J3KNL6;O15027-2;O15027-5	Protein transport protein Sec16A	SEC16A;SEC16A	ARSLHSAHSLASRRSSLSSHSHQSQIYRSHN	15.4667	7.06667	8.4
-0.25567	0.14161	-0.342339	0.158366	0.0804504	0.0794923	0.802653	0.2002	-0.51566	0.768767	0.458168	-0.265254	0.713838	-1.05832	0.250406	473;388;419;388	Q8NCD3	Holliday junction recognition protein	HJURP;HJURP	LPDSWAMNMYRGGPASPGGLQGLETRRLSLP	15.4667	10.0667	5.4
-0.578443	-0.514465	-0.0673011	0.469934	-0.250014	0.708977	0.898097	0.132927	-0.71851	0.421004	-0.246081	-0.729855	0.332363	-1.47654	-0.011345	5854	Q09666	Neuroblast differentiation-associated protein AHNAK	AHNAK	TGSDDETGKLQGSGVSLASKKSRLSSSSSND	15.4667	18.5333	-3.06667
0.475967	-0.566437	1.03907	-0.167341	-0.592199	0.33673	-0.089637	0.31391	0.505874	-0.13927	-0.098394	0.0547661	-0.574361	0.565604	-0.451108	486;202	Q15643	Thyroid receptor-interacting protein 11	TRIP11;TRIP11	DLRLNLEAKEQELNQSISEKETLIAEIEELD	15.4	4.46667	10.9333
-0.211425	-0.310278	0.101912	0.0814917	-0.906778	0.942946	0.608311	0.558405	-0.095053	0.276783	0.107634	-0.119605	0.319059	-0.819736	-0.024552	47;47;47;47;47;47;47;47;47;13	J3KS35;Q9UQ88-4	Cyclin-dependent kinase 11A	CDK11A;CDK11A;CDK11A;CDK11A;CDK11A;CDK11A;CDK11A	IKRLKNSDDRDSKRDSLEEGELRDHCMEITI	15.4	4.53333	10.8667
0.199747	0.497053	-0.295213	0.27912	0.43319	-0.167793	0.618117	0.740661	0.127665	0.556919	0.401688	-0.0352481	0.201941	-0.41837	-0.162913	69;69;69;69;69;69;69	P52756	RNA-binding protein 5	RBM5;RBM5;RBM5;RBM5	YRDYDSPERERERRNSDRSEDGYHSDGDYGE	15.4	5.26667	10.1333
0.199747	0.497053	-0.295213	0.27912	0.43319	-0.167793	0.618117	0.740661	0.127665	0.556919	0.401688	-0.0352481	0.201941	-0.41837	-0.162913	78;78;78;78;78;78;78	P52756	RNA-binding protein 5	RBM5;RBM5;RBM5;RBM5	ERERRNSDRSEDGYHSDGDYGEHDYRHDISD	15.4	8.66667	6.73333
0.199747	0.497053	-0.295213	0.27912	0.43319	-0.167793	0.618117	0.740661	0.127665	0.556919	0.401688	-0.0352481	0.201941	-0.41837	-0.162913	72;72;72;72;72;72;72	P52756	RNA-binding protein 5	RBM5;RBM5;RBM5;RBM5	YDSPERERERRNSDRSEDGYHSDGDYGEHDY	15.4	11.2667	4.13333
-0.956916	1.72392	-2.69572	-1.32892	0.0467486	-1.39423	-1.03722	2.69007	3.73543	-0.0486506	-0.806506	-0.730889	0.15041	0.080304	-4.46632	5;5;5;5;5	P17096;P17096-2	High mobility group protein HMG-I/HMG-Y	HMGA1;HMGA1;C2orf81	___________MSESSSKSSQPLASKQEKDG	15.4	12.1333	3.26667
0.070915	0.11602	-0.0627859	0.66137	0.616521	0.0553542	0.386465	0.389345	0.0189108	0.407067	0.310712	-0.0656776	0.239797	-0.31555	-0.0845884	444;460;36	Q7Z5L9-2	Interferon regulatory factor 2-binding protein 2	IRF2BP2	NQVHSTTRRNSNSPPSPSSMNQRRLGPREVG	15.4	15.2667	0.133333
0.446283	0.091626	0.332238	-0.174757	0.808243	-0.704711	-0.116138	0.0623195	0.272123	0.145172	-0.207015	-0.287232	-0.653298	0.562421	-0.559355	140;59;140;59;59	Q5M775	Cytospin-B	SPECC1	PSNPRKSVSSPTSSNTPTPTKHLRTPSTKPK	15.4	15.2667	0.133333
0.260384	0.114084	0.169435	0.235536	0.122547	0.151707	0.632604	0.666626	-0.163656	0.572387	0.485083	0.109459	0.224699	-0.37222	0.273115	503;505	O75925	E3 SUMO-protein ligase PIAS1	PIAS1;PIAS1	SPLNNKGILSLPHQASPVSRTPSLPAVDTSY	15.4	15.2667	0.133333
-0.158005	-0.0920877	-0.0385687	-0.566176	-0.800379	0.499668	0.548798	0.11335	-0.416251	0.00922811	-0.408166	-0.453343	-0.250161	-0.706803	-0.037092	78;78	P13861	cAMP-dependent protein kinase type II-alpha regulatory subunit	PRKAR2A;PRKAR2A	PPEPGPDRVADAKGDSESEEDEDLEVPVPSR	15.3333	1.53333	13.8
-0.188859	-0.46273	0.485607	-0.0993358	-0.205946	0.0453013	0.919098	0.0330239	-0.675606	0.646837	0.516462	-0.23764	0.705321	-1.10796	0.437966	184	Q9NPD8	Ubiquitin-conjugating enzyme E2 T	UBE2T	AGDSRVHNSTQKRKASQLVGIEKKFHPDV__	15.3333	1.73333	13.6
-0.00443989	-0.220565	0.201287	-0.597502	-0.0811165	-0.472426	-3.0231	0.228435	3.25964	-0.916515	0.411125	1.40815	0.415565	3.01866	-1.85149	359;359;359;359;359;359	P01892;P05534	HLA class I histocompatibility antigen, A-2 alpha chain;HLA class I histocompatibility antigen, A-69 alpha chain;HLA class I histocompatibility antigen, A-68 alpha chain;HLA class I histocompatibility antigen, A-23 alpha chain;HLA class I histocompatibility antigen, A-24 alpha chain;HLA class I histocompatibility antigen, A-80 alpha chain	HLA-A;HLA-A;HLA-A;HLA-A;HLA-A;HLA-A	YSQAASSDSAQGSDVSLTACKV_________	15.3333	4.4	10.9333
-0.0323682	-0.227106	0.183593	-0.238773	-0.693676	0.291136	-1.26524	0.0915168	1.35587	0.322539	-0.226759	-0.636885	-0.194391	1.23287	-1.99276	2;2;2;7	P35659	Protein DEK	DEK;DEK;DEK	______________MSASAPAAEGEGTPTQP	15.3333	7.66667	7.66667
0.526328	0.534756	-0.0195737	0.555266	0.466958	0.0988559	0.334	0.342923	0.0641631	0.657447	0.649276	-0.0177732	0.122947	0.192328	-0.0819363	468	O75385	Serine/threonine-protein kinase ULK1	ULK1	QFQTPRSSAIRRSGSTSPLGFARASPSPPAH	15.3333	18.3333	-3
0.406153	0.357741	0.0511257	0.348729	0.12736	0.119778	0.567579	0.598173	0.0888112	0.590461	0.552229	-0.068893	0.146076	-0.161426	-0.157704	47;47;47	P17861	X-box-binding protein 1	XBP1;XBP1	AGQALPLMVPAQRGASPEAASGGLPQARKRQ	15.3333	25.4667	-10.1333
0.357529	-0.153591	0.40711	-0.0551642	-0.124188	0.160987	-0.228391	-0.380343	-0.0925023	-0.188462	-0.58928	-0.234083	-0.946809	0.58592	-0.141581	804	Q5T0W9	Protein FAM83B	FAM83B	LSKNKAPAFYRLCSSSDTLVSEGEENQKPKK	15.2667	0.2	15.0667
0.367221	-0.148756	0.505997	0.0451131	-0.268442	0.318245	0.237849	-0.41618	-0.608014	0.131875	-0.37147	-0.498408	-0.738691	0.129372	0.109606	125;125;125;125;137;125;137;94	Q99733	Nucleosome assembly protein 1-like 4	NAP1L4;NAP1L4;NAP1L4;NAP1L4;NAP1L4;NAP1L4;NAP1L4	ITGDVEPTDAESEWHSENEEEEKLAGDMKSK	15.2667	0.6	14.6667
-0.00443989	-0.220565	0.201287	-0.62177	-0.457773	-0.182598	-2.96387	0.260847	3.28316	-0.916515	0.411125	1.40815	0.415565	2.95943	-1.87501	356;356;356;356;356;356	P01892;P05534	HLA class I histocompatibility antigen, A-2 alpha chain;HLA class I histocompatibility antigen, A-69 alpha chain;HLA class I histocompatibility antigen, A-68 alpha chain;HLA class I histocompatibility antigen, A-23 alpha chain;HLA class I histocompatibility antigen, A-24 alpha chain;HLA class I histocompatibility antigen, A-80 alpha chain	HLA-A;HLA-A;HLA-A;HLA-A;HLA-A;HLA-A	GGSYSQAASSDSAQGSDVSLTACKV______	15.2667	0.733333	14.5333
0.286057	0.227838	0.0578422	0.483593	0.413103	-0.0271828	0.462934	0.507904	0.114876	0.583103	0.692423	0.135255	0.406366	-0.176877	0.020379	572;629	J3QR65	Myotubularin-related protein 4	MTMR4;MTMR4	LLSACDTSSPLTRTSSDPNLNNHCQEVRVGL	15.2667	0.8	14.4667
-0.302296	-0.191061	-0.103984	0.012563	-0.654106	0.672346	0.11937	0.025624	-0.034252	-0.213212	-0.877221	-0.600688	-0.574925	-0.421666	-0.566436	1068;1068	Q12789-3	General transcription factor 3C polypeptide 1	GTF3C1	VRCPRVRKNSSTDQGSDEEGSLQKEQESAMD	15.2667	0.933333	14.3333
-0.10748	0.274808	-0.383476	-0.54772	0.267897	-0.614833	-0.278096	-0.330469	0.12795	-1.31085	-1.13825	0.187042	-1.03077	0.170616	0.059092	646;710;630;343	P13807-2	Glycogen [starch] synthase, muscle	GYS1;GYS1;GYS1	RRASCTSSTSGSKRNSVDTATSSSLSTPSEP	15.2667	3.53333	11.7333
0.372941	0.217493	2.23517e-05	0.357415	0.638958	-0.272159	0.136037	0.970078	0.800717	0.0412343	0.56729	0.495023	0.194349	0.236904	-0.305694	446	P35568	Insulin receptor substrate 1	IRS1	YGSSPCDFRSSFRSVTPDSLGHTPPARGEEE	15.2667	9.26667	6
0.659212	0.319493	0.335745	-0.512959	0.115943	-0.661358	-0.647305	0.0928544	0.760047	-0.556955	0.0982893	0.679976	-0.560923	1.30652	-0.080071	377	O95817	BAG family molecular chaperone regulator 3	BAG3	VEVKVPPAPVPCPPPSPGPSAVPSSPKSVAT	15.2667	13.6667	1.6
0.372941	0.217493	2.23517e-05	0.357415	0.638958	-0.272159	0.136037	0.970078	0.800717	0.0412343	0.56729	0.495023	0.194349	0.236904	-0.305694	453	P35568	Insulin receptor substrate 1	IRS1	FRSSFRSVTPDSLGHTPPARGEEELSNYICM	15.2667	14.4	0.866667
0.119363	-0.0329546	-0.00455837	0.233909	-0.317202	0.526947	-0.0443095	-0.10731	-0.0802607	0.456118	0.152393	-0.26927	0.03303	0.163672	-0.189009	989;563	R4GMW8	DNA repair protein complementing XP-G cells	ERCC5	ELCPYESKFDSSLLSSDDETKCKPNSASEVI	15.2667	15.5333	-0.266667
-0.023849	0.114495	-0.066178	0.0951186	-0.251232	0.325626	0.372373	-0.40916	-0.630358	-1.14824	-1.49469	-0.333099	-1.47084	-0.396222	0.297259	30	Q9H1E3	Nuclear ubiquitous casein and cyclin-dependent kinase substrate 1	NUCKS1	QFQESDDADEDYGRDSGPPTKKIRSSPREAK	15.2667	19.9333	-4.66667
-0.638097	-0.226713	-0.425033	-0.0701771	0.3863	-0.466177	0.0651415	1.06861	0.999699	0.0383109	-0.847342	-0.512541	-0.209245	-0.703239	-1.51224	1747;1387	P46013;P46013-2	Antigen KI-67	MKI67	TTKVSYRASQPDLVDTPTSSKPQPKRSLRKA	15.2	1.33333	13.8667
-0.372938	-1.84286	0.81338	0.0770171	-0.511695	0.577148	-1.35589	-0.49853	0.775306	-0.958322	-0.573665	0.363328	-0.200727	0.982947	-0.411978	87;87;87;87;87;87;87;87;87;87;87;87	E9PHY5;O43491	Band 4.1-like protein 2	EPB41L2;EPB41L2;EPB41L2;EPB41L2;EPB41L2;EPB41L2;EPB41L2;EPB41L2;EPB41L2	RGISRFIPPWLKKQKSYTLVVAKDGGDKKEP	15.2	5.33333	9.86667
-0.0359306	-0.0771059	0.0711737	0.748535	1.04045	-0.310524	0.183624	-0.0618117	-0.28248	0.486085	0.455942	-0.0136935	0.491873	-0.219555	0.268786	1221	Q8TF72	Protein Shroom3	SHROOM3	PREPSSWGARAGKSMSAEDLLERSDVLAGPV	15.2	7.4	7.8
-0.434028	-0.167242	-0.319223	0.216329	0.232722	0.0372837	0.616267	0.618936	-0.0586785	0.631963	0.416469	-0.172519	0.850497	-1.0503	-0.113841	204	O15551	Claudin-3	CLDN3	KKYTATKVVYSAPRSTGPGASLGTGYDRKDY	15.2	9.6	5.6
0.280963	-0.335445	0.374515	0.0506194	-0.112359	0.117234	-0.240871	-0.54665	-0.314638	-0.264557	-0.589063	-0.503058	-0.870027	0.521835	-0.18842	145;145	O75781-2	Paralemmin-1	PALM	RKTEVVMNSQQTPVGTPKDKRVSNTPLRTVD	15.1333	0.6	14.5333
0.214264	-0.105617	0.296846	-0.515902	-0.423945	-0.0414385	-1.21995	-0.740238	0.55267	-0.860303	-0.487298	0.44623	-0.701562	1.43421	-0.106439	309;245;283;197	P40123	Adenylyl cyclase-associated protein 2;Adenylyl cyclase-associated protein;Adenylyl cyclase-associated protein;Adenylyl cyclase-associated protein	CAP2;CAP2;CAP2;CAP2	AQGGQTQSPTKSHTPSPTSPKSYPSQKHAPV	15.1333	2.73333	12.4
0.668707	-0.0626114	0.731802	0.198602	0.0334494	0.109922	0.166815	0.231661	0.0547197	0.270849	0.271	0.065568	-0.397707	0.501892	0.0108483	1784	Q92538	Golgi-specific brefeldin A-resistance guanine nucleotide exchange factor 1	GBF1	EKPESPRAASSSSPGSPVASSPSRLSPTPDG	15.1333	3	12.1333
0.40922	-0.0810007	0.436966	-0.359706	-0.340207	-0.0226586	-0.317267	-0.423574	-0.046944	0.0103835	-0.296787	-0.293852	-0.706007	0.726487	-0.246908	305;218	Q9UBW7	Zinc finger MYM-type protein 2	ZMYM2	ASFPRNQKQPGVDSLSPVASLPKQIFQPSVQ	15.1333	13.9333	1.2
0.725478	0.423254	0.253983	-0.0756568	0.273814	-0.368024	0.595536	0.3569	-0.305501	0.47434	0.370295	-0.0735645	-0.355183	0.129942	0.231937	1328;556	Q9H2Y7	Zinc finger protein 106	ZNF106;ZFP106	RLSFASETPLEKEPHSPADQPEQQAESTLTS	15.1333	22.0667	-6.93333
-0.0257417	0.265636	-0.311097	0.083594	0.143319	-0.0075412	0.648457	0.819412	0.138113	0.420239	0.585952	0.0287099	0.611694	-0.674199	-0.109403	199	O15551	Claudin-3	CLDN3	CPPREKKYTATKVVYSAPRSTGPGASLGTGY	15.0667	1.26667	13.8
0.438946	0.366753	0.0980183	-0.163404	0.298281	-0.45776	-0.51249	-0.17517	0.392971	-0.326783	-0.169422	0.254823	-0.608368	0.951436	-0.138148	497;508;104	P78362	SRSF protein kinase 2;SRSF protein kinase 2 N-terminal;SRSF protein kinase 2 C-terminal	SRPK2;SRPK2	ESSPSHDRSRTVSASSTGDLPKAKTRAADLL	15.0667	1.8	13.2667
-0.315917	-0.566846	0.244632	-0.416646	-0.589971	0.160075	0.367791	1.19105	0.987775	0.000726879	-0.581099	-0.573302	-0.265182	-0.683709	-1.56108	18	P16401	Histone H1.5	HIST1H1B	ETAPAETATPAPVEKSPAKKKATKKAAGAGA	15.0667	3.4	11.6667
0.154945	0.311026	-0.164826	-0.00396091	-0.0112316	-0.023791	-0.616838	-0.596472	0.0499916	-0.572772	-0.774305	-0.202572	-0.929251	0.771783	-0.252563	1100;1100;197	Q14966-3	Zinc finger protein 638	ZNF638	LPEVQIEHDPELEKESPGLKNSPIDESEVQT	15.0667	3.4	11.6667
0.0211076	-0.0580723	0.0842689	-0.291169	-1.15934	0.849615	-0.224929	-0.718258	-0.492814	0.609584	0.0836361	-0.21758	0.0625285	0.246037	0.275234	438;518	Q4KMZ1	IQ domain-containing protein C	IQCC	HEGQKKQRTIPWRSKSPEILSSTKAGCTGEE	15.0667	3.6	11.4667
0.400933	0.223945	0.205306	0.219468	-0.280035	0.485098	0.761231	0.189692	-0.57098	0.386814	-0.227615	-0.438072	-0.628548	-0.360298	0.132908	333;285;333	Q8NEM0	Microcephalin	MCPH1	AAGMSQETFEEKYRLSPTLSSTKGHLLIHSR	15.0667	4.13333	10.9333
0.4672	0.0970451	0.350504	-0.465498	-0.259999	-0.240365	-0.259447	-0.329618	-0.0867054	-0.342307	-0.398485	-0.0716077	-0.865684	0.726646	0.0150977	430;430;430;430;430	P35658-2;P35658-4	Nuclear pore complex protein Nup214	NUP214	KTPERLSLEGERQPKSPGSTPTTPTSSQAPQ	15.0667	6.86667	8.2
0.501263	0.52831	-0.0271087	-0.199359	-0.360173	0.0706322	0.236551	-0.128886	-0.230952	0.770587	0.335912	-0.42131	-0.165351	0.264712	-0.190358	1653;1535	O95613	Pericentrin	PCNT	EIQLEVTQRALLRRESEVLDLKEQLEKMKGD	15.0667	10.8667	4.2
-0.203378	0.328613	-0.5725	0.911988	1.09565	-0.192556	0.183085	0.386902	-0.00963581	0.204255	0.293357	0.175758	0.496734	-0.386463	0.185394	830;916;776;212;234	H0Y2P8	SLIT-ROBO Rho GTPase-activating protein 2	SRGAP2;SRGAP2;SRGAP2;SRGAP2;SRGAP2	LNSISRHSSLKNRLDSPQIRKTATAGRSKSF	15.0667	13.7333	1.33333
-0.315917	-0.566846	0.244632	-0.416646	-0.589971	0.160075	0.367791	1.19105	0.987775	0.000726879	-0.581099	-0.573302	-0.265182	-0.683709	-1.56108	11	P16401	Histone H1.5	HIST1H1B	_____MSETAPAETATPAPVEKSPAKKKATK	15.0667	14	1.06667
0.398829	0.321661	0.0709901	0.364402	0.105316	0.229149	0.648575	0.667777	0.0030545	0.607613	0.170235	-0.440759	-0.228594	-0.249746	-0.443814	216;236;216;236;17	B5B2P2	Nuclear factor of activated T-cells, cytoplasmic 2	NFATC2;NFATC2;NFATC2	SPRTSLAEDSCLGRHSPVPRPASRSSSPGAK	15.0667	19.7333	-4.66667
0.524981	-0.103691	0.618928	0.0240144	-0.0836359	0.108207	-0.878823	-0.80559	0.0737293	0.33535	0.0686811	-0.178249	-0.4563	1.4038	-0.251978	507;420;507;507;507;202;111;507	O14974;O14974-3	Protein phosphatase 1 regulatory subunit 12A	PPP1R12A;PPP1R12A;PPP1R12A;PPP1R12A	TRLAYVAPTIPRRLASTSDIEEKENRDSSSL	15	0.266667	14.7333
0.16673	-0.146877	0.286412	-0.66007	-0.1728	-0.318083	-0.55563	-0.600158	-0.0995168	-0.811171	-0.735527	0.040432	-0.902257	0.72236	0.139949	831	P46821	Microtubule-associated protein 1B;MAP1B heavy chain;MAP1 light chain LC1	MAP1B	AIGPAKELEAERSLMSSPEDLTKDFEELKAE	15	1	14
0.626116	0.219098	0.328911	-0.0610901	-0.238362	0.0946271	-0.363124	-0.0269093	0.285013	0.0429291	-0.0205525	0.0122476	-0.646669	0.98924	-0.272765	554	Q8NCN4	E3 ubiquitin-protein ligase RNF169	RNF169	SGTSLEREQFEGLGSTPDAKLDKTCISRAMK	15	1.26667	13.7333
0.235363	0.204902	0.0610908	-0.473781	-0.183326	-0.275517	-1.66647	-1.37401	0.292944	-0.756632	-0.592212	0.177768	-0.827575	1.90183	-0.115176	614;603;617;578	A9Z1X7;E9PCT1		SRRM1;SRRM1;SRRM1	SPSPRRYSPPIQRRYSPSPPPKRRTASPPPP	15	2.53333	12.4667
0.0184236	-0.0242395	0.0231774	-0.395697	-0.484115	0.032301	-0.570168	-0.752204	-0.046327	-0.363852	-0.884459	-0.402886	-0.902883	0.588592	-0.356559	1101;1106;1106;1106	Q12888	Tumor suppressor p53-binding protein 1	TP53BP1;TP53BP1;TP53BP1	SQQPMKPISPVKDPVSPASQKMVIQGPSSPQ	15	5.13333	9.86667
0.208914	0.360809	-0.191619	0.0818564	-0.234945	0.249625	0.898608	0.129168	-0.645451	0.791572	0.00993197	-0.70667	-0.198982	-0.689694	-0.061219	214;214	Q9NQS7-2	Inner centromere protein	INCENP	TPASATAPTSQGIPTSDEESTPKKSKARILE	15	5.93333	9.06667
-0.0525861	-0.137282	0.0945987	0.666424	0.864856	-0.217046	0.0446105	0.111378	0.0315853	-1.03544	-1.03719	-0.130356	-0.984604	-0.0971966	-0.161941	533	Q9Y4K1	Absent in melanoma 1 protein	AIM1	LELGGETTPPLSTERSPEAVGSECPSRVLVQ	15	6.86667	8.13333
0.48628	-0.0455975	0.503019	0.326282	0.258076	-0.0238321	0.220438	0.185949	-0.0533426	0.277263	0.268464	-0.0106717	-0.217816	0.265842	0.0426709	236;242;242;236;242;242;191;83	Q9NYB9-2	Abl interactor 2	ABI2;ABI2;ABI2;ABI2;ABI2	SPVRTASVNQRNRTYSSSGSSGGSHPSSRSS	15	7.13333	7.86667
0.506327	-0.550694	1.0076	0.121988	0.180328	-0.107409	0.116302	0.256238	0.207151	-0.0640731	-0.150978	0.045127	-0.657305	0.390025	-0.162024	1374;1400;1410;1455	P11388	DNA topoisomerase 2-alpha	TOP2A	KTSPKLSNKELKPQKSVVSDLEADDVKGSVP	15	7.86667	7.13333
0.482947	0.418367	0.0680212	0.556185	0.423747	-0.100401	0.357049	0.264607	-0.0919973	0.725217	0.916151	0.182226	0.433204	0.125898	0.274223	131;396	G3V1Z7	ETS domain-containing protein Elk-3	ELK3;ELK3	NGHMPVPIPSLDRAASPVLLSSNSQKS____	15	10.7333	4.26667
-0.212582	-0.15483	-0.0918715	-0.194824	-0.0447482	-0.168593	-0.166841	-1.37374	-1.20635	0.683696	-0.792284	-1.46264	-0.579702	-0.0457408	-0.25629	361;1185	H0YEX2;Q6P1X5	Transcription initiation factor TFIID subunit 2	TAF2;TAF2	KHDSKEKDKEPFTFSSPASGRSIRSPSLSD_	15	16.4	-1.4
0.599246	0.787821	-0.165125	0.0156405	0.475626	0.0882294	0.375494	0.0983527	-0.442318	0.257693	-0.154788	-0.232805	-0.754034	0.223752	0.209513	106;619;581;619;425	H0Y2S9;Q6WCQ1-2	Myosin phosphatase Rho-interacting protein	MPRIP;MPRIP;MPRIP	GPGTEDAALRMEVDRSPGLPMSDLKTHNVHV	14.9333	1	13.9333
0.450732	0.425901	0.0110674	0.519571	0.785585	-0.284649	0.659341	0.303756	-0.237454	0.671885	0.438495	-0.206844	-0.0122375	-0.208609	0.0306095	1097;95	Q4ZG55	Protein GREB1	GREB1	ARNEALESDAEKLSSTDNEDEELGTEGSTSE	14.9333	1.86667	13.0667
0.083825	0.0407152	-0.00482673	0.0326231	-0.119979	0.133966	0.214909	0.60199	0.368394	0.160345	0.334637	0.14534	0.250812	-0.131084	-0.223054	642;657;871;886	Q9H6U6-6	Breast carcinoma-amplified sequence 3	BCAS3;BCAS3	SRDVVGSGTELQREGSIETLSNSSGSTSGSI	14.9333	4.4	10.5333
0.599491	0.54716	-0.00621677	0.647579	0.315366	0.313609	-0.0439286	-0.0593664	-0.0149131	0.167095	-0.0715231	-0.249197	-0.671014	0.643419	-0.234284	23;51;198;198;198;198	J3QSD2	Nuclear distribution protein nudE-like 1	NDEL1;NDEL1;NDEL1;NDEL1	VRERQQEVTRKSAPSSPTLDCEKMDSAVQAS	14.9333	5.6	9.33333
0.370335	0.540111	-0.00983113	0.441446	1.5003	-1.18396	0.53935	0.379314	-0.444074	0.575252	0.86628	0.30439	0.495945	-0.169015	0.748464	675;635;51	O15085-2	Rho guanine nucleotide exchange factor 11	ARHGEF11;ARHGEF11	EMKRSRKAENVPRSRSDVDMDAAAEATRLHQ	14.9333	8.13333	6.8
0.27954	0.281381	-0.0347704	0.367172	0.548549	-0.200007	0.413566	1.70644	1.306	0.166791	0.190793	0.054457	-0.0887467	-0.134026	-1.25154	3	P35568	Insulin receptor substrate 1	IRS1	_____________MASPPESDGFSDVRKVGY	14.9333	14.4	0.533333
0.117788	-0.108105	0.174008	0.346303	0.970487	-0.69039	-0.0331336	0.941189	0.974825	0.302006	0.184745	-0.179152	0.066957	0.150922	-1.15398	141;165;165;165;38	Q96G74-2	OTU domain-containing protein 5	OTUD5;OTUD5	KRRRQAPGVGAVGGGSPEREEVGAGYNSEDE	14.9333	22.2667	-7.33333
0.297028	-0.261482	0.423158	-0.311977	0.0174358	-0.143506	-0.710775	-0.541057	0.154688	-0.63674	-0.456023	0.071996	-0.753051	1.0078	-0.082692	207	O75533	Splicing factor 3B subunit 1	SF3B1	PPSKRKRRWDQTADQTPGATPKKLSSWDQAE	14.9333	24.4	-9.46667
-0.523815	-0.484093	-0.0246861	0.206149	0.620749	-0.47091	1.07013	0.549356	-0.517404	0.590665	0.184083	-0.466401	0.707898	-1.59395	0.051003	468;468;199;216;199;216	Q5FBB7-6	Shugoshin-like 1	SGOL1	VKIRRLSLSPKKNKASPAVALPKRRCTASVN	14.8667	2.06667	12.8
-1.03245	-0.791032	-0.387778	-0.817392	-0.217656	-0.618347	-0.0846848	0.0369917	-0.0139561	0.997672	0.158896	-0.891146	1.19135	-0.947765	-0.87719	2804	P49792	E3 SUMO-protein ligase RanBP2;Putative peptidyl-prolyl cis-trans isomerase	RANBP2	SFCKSEEPDSITKSISSPSVSSETMDKPVDL	14.8667	2.66667	12.2
-0.246362	0.161119	-0.528811	-0.452962	-0.620017	0.0664203	0.188173	0.217379	0.0334885	1.39399	3.93643	2.5558	4.18279	-0.434535	2.52231	579;219	P46013;P46013-2	Antigen KI-67	MKI67	GSEIHVEVKAQSLVISPPAPSPRKTPVASDQ	14.8667	4.66667	10.2
-0.295666	0.906663	-1.21722	-0.48535	2.41781	-2.74353	0.0240843	1.10637	0.310066	0.307891	0.600667	0.392332	0.896333	-0.31975	0.082266	1103;871;891;892;1111;1112;593;881;168	F5H604	CLIP-associating protein 2	CLASP2;CLASP2;CLASP2;CLASP2;CLASP2;CLASP2;CLASP2;CLASP2;CLASP2	NHLRNTGNGTQSSMGSPLTRPTPRSPANWSS	14.8667	7.06667	7.8
0.157727	-0.822495	0.976193	-0.631826	-0.406133	-0.200879	0.0142159	0.0384305	-0.0828232	-0.966947	-0.94719	0.0331092	-1.10492	0.143511	0.115932	1351;1377;1387;1432	P11388	DNA topoisomerase 2-alpha	TOP2A	FSDFDEKTDDEDFVPSDASPPKTKTSPKLSN	14.8667	7.33333	7.53333
-0.643547	-0.014315	-0.578313	0.691073	-0.476062	1.66247	0.281907	0.451346	0.0104273	-0.0608338	-0.428417	-0.0259429	0.21513	-0.925454	-0.0363702	2118;2120;2129;2087;2089;2098;1292	Q96N67-2	Dedicator of cytokinesis protein 7	DOCK7;DOCK7	PQLYKAVLPVTCHRDSFSRMSLRKMDL____	14.8667	8.93333	5.93333
-0.246362	0.161119	-0.528811	-0.452962	-0.620017	0.0664203	0.188173	0.217379	0.0334885	1.39399	3.93643	2.5558	4.18279	-0.434535	2.52231	584;224	P46013;P46013-2	Antigen KI-67	MKI67	VEVKAQSLVISPPAPSPRKTPVASDQRRRSC	14.8667	10.0667	4.8
0.232624	-0.0899394	0.214694	0.347592	0.147701	0.337204	0.662503	0.336788	0.127803	0.672183	0.0729699	-0.585905	-0.159654	-0.429879	-0.713708	291;407;407;407;395	A1BQX2	MARVEL domain-containing protein 2	MARVELD2;MARVELD2;MARVELD2	RKMCEMATSGDRQRDSEVNFKELRTAKMKPE	14.8667	10.9333	3.93333
0.390029	0.475418	-0.0210407	-0.0579734	-0.168255	0.146278	0.666045	0.229195	-0.716773	0.835149	0.188561	-0.661442	-0.201468	-0.276016	0.055331	306;306	Q9NQS7-2	Inner centromere protein	INCENP	STPTGSRTDSQSVRHSPIAPSSPSPQVLAQK	14.8667	12.1333	2.73333
0.471321	0.295445	0.169641	0.191777	0.449768	-0.281382	0.144278	0.673898	0.299677	0.209463	0.467622	0.290429	-0.00369867	0.327043	-0.009248	221;334;342	Q96PU5-4	E3 ubiquitin-protein ligase NEDD4-like	NEDD4L	SSLIQREPSSRLRSCSVTDAVAEQGHLPPPS	14.8	2.06667	12.7333
-0.0968536	0.119772	-0.133906	0.241875	0.193418	-0.0113342	0.371185	0.259943	-0.12836	0.754843	0.434734	-0.350232	0.531588	-0.468038	-0.221872	2020;2020;2020	Q9NSI6-2	Bromodomain and WD repeat-containing protein 1	BRWD1	GSTKVLSQALNGDSDSEDMLNSEHKHRHTNI	14.8	2.2	12.6
0.472496	0.511393	0.0745088	0.286891	0.291414	0.186166	0.256079	0.308544	0.053496	0.697869	0.681029	-0.102122	0.208533	0.216417	-0.155618	983;237	Q12774	Rho guanine nucleotide exchange factor 5	ARHGEF5;ARHGEF5	LRRTTPQQGASGPGRSPVGQARQPEKPSHLH	14.8	5.8	9
-0.601578	-0.834707	0.189589	-0.247337	-0.251309	-0.0146241	1.16909	2.86259	1.69395	0.191069	0.229889	0.0417974	0.831467	-1.77067	-1.65215	76;76;122;25;76;63;25	Q9UJ70	N-acetyl-D-glucosamine kinase	NAGK;NAGK;NAGK;NAGK;NAGK;NAGK	GVDPLVPLRSLGLSLSGGDQEDAGRILIEEL	14.8	6	8.8
0.178448	0.337667	-0.194522	0.269708	-0.164411	0.385885	0.214733	0.338836	0.0867648	0.927236	1.26164	0.34584	1.08319	-0.0362845	0.259075	195;156;195;195	O95208-2		EPN2;EPN2	SHSEQEYGKAGGSPASYHGSTSPRVSSELEQ	14.8	12.4	2.4
-0.0968536	0.119772	-0.133906	0.241875	0.193418	-0.0113342	0.371185	0.259943	-0.12836	0.754843	0.434734	-0.350232	0.531588	-0.468038	-0.221872	2018;2018;2018	Q9NSI6-2	Bromodomain and WD repeat-containing protein 1	BRWD1	SEGSTKVLSQALNGDSDSEDMLNSEHKHRHT	14.8	12.4667	2.33333
0.456314	-0.0461713	0.531033	0.0175479	0.114404	0.160613	0.516917	0.229997	-0.245044	0.623147	0.430741	-0.167389	-0.0255726	-0.0606024	0.0776551	150	O95292	Vesicle-associated membrane protein-associated protein B/C	VAPB	VEINKIISTTASKTETPIVSKSLSSSLDDTE	14.7333	1	13.7333
0.0844022	-0.232574	0.358599	-0.0697975	0.0467442	-0.13971	-0.560794	-0.0711715	0.405739	0.145085	-0.47553	-0.529288	-0.559932	0.645196	-0.935027	1579;1579;51;1499;1503	Q07157;H0Y3R8;Q07157-2	Tight junction protein ZO-1	TJP1;TJP1;TJP1;TJP1	SSKTPTSPKTLVKSHSLAQPPEFDSGVETFS	14.7333	1.4	13.3333
-0.0564083	-0.130448	0.053645	-0.191956	0.0986237	-0.311519	-0.300833	0.189292	0.465158	0.792691	1.20233	0.503792	1.25874	0.244425	0.038634	975	Q9NRY4	Rho GTPase-activating protein 35	ARHGAP35	ACSTTEEVFNSPRAGSPLCNSNLQDSEEDIE	14.7333	3.46667	11.2667
0.0423193	0.108698	0.00627	-0.523393	-0.0134605	-0.74609	-0.420968	-0.346342	0.17602	-0.616787	-0.780906	-0.409546	-0.823225	0.463287	-0.585566	776;776	Q99569;Q99569-2	Plakophilin-4	PKP4	RLLGLNELDDLLGKESPSKDSEPSCWGKKKK	14.7333	7.8	6.93333
0.438392	0.163542	0.344413	0.294226	0.262459	0.149083	0.498762	-0.262276	-0.356474	0.15365	-0.363831	-0.418659	-0.802223	-0.0603698	-0.062185	1601;1601	Q9UQ35	Serine/arginine repetitive matrix protein 2	SRRM2	DSKSRLSPRRSRSGSSPEVKDKPRAAPRAQS	14.7333	12	2.73333
0.432571	0.414993	0.0864342	0.590163	0.0968167	0.651382	0.318864	0.0522847	-0.0236203	0.452758	0.549923	0.16709	0.117352	0.113707	0.19071	167;448;517;525	Q96NE9-3	FERM domain-containing protein 6	FRMD6;FRMD6	SSSETVVKLRGQSTDSLPQTICRKPKTSTDR	14.7333	12.4667	2.26667
0.178448	0.337667	-0.194522	0.269708	-0.164411	0.385885	0.215788	0.310632	0.0782643	0.927236	1.26164	0.34584	1.08319	-0.0373395	0.267576	192;153;192;192	O95208-2		EPN2;EPN2	LSTSHSEQEYGKAGGSPASYHGSTSPRVSSE	14.6667	0.0666667	14.6
0.305176	0.176803	0.130482	0.204894	0.338381	-0.0574564	0.520906	0.486329	-0.0194893	0.559618	0.574114	0.0678521	0.268938	-0.21573	0.0873414	85;85	O15297	Protein phosphatase 1D	PPM1D;PPM1D	VAAREARDPLPDAGASPAPSRCCRRRSSVAF	14.6667	0.733333	13.9333
0.260655	-0.256749	0.522437	-0.364363	-0.595187	0.356822	-0.348128	-0.534275	-0.128495	-0.340355	-0.487101	-0.135254	-0.747756	0.608783	-0.00675935	190;187;190;1006	B3KVH1	Protein Wiz	WIZ;WIZ;WIZ	LALAGSPTPKNPEDKSPQLSLSPRPASPKAQ	14.6667	0.933333	13.7333
-0.167751	-0.147553	-0.0729113	-0.346432	-0.966651	0.698143	-0.814858	-0.0994749	0.681859	-0.366293	-0.447021	0.00911085	-0.27927	0.647107	-0.672748	152	Q13177	Serine/threonine-protein kinase PAK 2;PAK-2p27;PAK-2p34	PAK2	QKYLSFTPPEKDGFPSGTPALNAKGTEAPAV	14.6667	1.33333	13.3333
0.142839	-0.184158	0.35044	-0.421677	-0.45673	0.167552	-0.467932	-0.188453	0.294783	-0.577865	-0.504952	-0.122522	-0.647791	0.610772	-0.417305	224;224	Q6NYC8	Phostensin	PPP1R18	SREQSPRRKEVESRLSPGESAYQKLGLTEAH	14.6667	2	12.6667
0.112063	0.891861	-0.952237	-0.341989	-0.177066	-0.234526	0.214763	1.57565	1.36523	-0.651891	-0.406566	0.22949	-0.518628	-0.102701	-1.13574	712;709;711;712;569;712	Q9Y4F3-3	Meiosis arrest female protein 1	KIAA0430;KIAA0430;KIAA0430	PVYKTSQKKENLSARSVTSSPVEKKDKEETV	14.6667	2.86667	11.8
-1.19824	-1.2962	0.0867066	-0.0485637	-0.987595	0.920436	-1.61639	-0.0374691	1.44208	-0.0133911	-0.102589	-0.0671706	1.09565	0.41815	-1.50925	162;144;144;124	Q9UNF1	Melanoma-associated antigen D2	MAGED2;MAGED2;MAGED2	QAPADEPEPESAAAQSQENQDTRPKVKAKKA	14.6667	6	8.66667
0.42033	0.13099	0.3272	0.740646	0.540784	0.17774	0.528354	0.47224	-0.0654366	0.376702	0.32786	-0.0926085	-0.0924705	-0.108023	-0.0271719	344;345;202	Q9HCH5;Q9HCH5-15	Synaptotagmin-like protein 2	SYTL2	LKHVRFSAVKDELPQSPGLIHGREVGEFSVL	14.6667	12.6667	2
-0.0024715	-0.0006573	0.013484	0.210157	-0.0474577	0.266841	0.27104	0.0315351	-0.113315	0.34721	-0.0558196	-0.426854	-0.0533481	-0.273512	-0.313539	102;102;102;102	Q92614	Unconventional myosin-XVIIIa	MYO18A;MYO18A	RGSVILDSGHLSTASSSDDLKGEEGSFRGSV	14.6667	21.4	-6.73333
0.155384	-0.781386	0.934531	0.132618	0.0129961	0.131254	0.201527	-0.160834	-0.369072	0.314341	-0.0912241	-0.389767	-0.246609	-0.0461426	-0.020695	431;414	Q13435	Splicing factor 3B subunit 2	SF3B2;SF3B2	SAAPKKKGFEEEHKDSDDDSSDDEQEKKPEA	14.6	0.466667	14.1333
0.112063	0.891861	-0.952237	-0.341989	-0.177066	-0.234526	0.201421	1.5534	1.35628	-0.651891	-0.406566	0.22949	-0.518628	-0.0893584	-1.12679	716;713;715;716;573;716	Q9Y4F3-3	Meiosis arrest female protein 1	KIAA0430;KIAA0430;KIAA0430	TSQKKENLSARSVTSSPVEKKDKEETVFQVS	14.6	0.533333	14.0667
-0.120391	-0.264135	0.120515	-0.407766	-0.910335	0.298861	-0.855469	-1.04448	-0.199504	-0.783248	-0.984409	-0.256117	-0.864018	0.735078	-0.056613	195;228;191;191;191;71	P46087	Putative ribosomal RNA methyltransferase NOP2	NOP2;NOP2;NOP2	WSEEETEDEEEEKEVTPESGPPKVEEADGGL	14.6	1.26667	13.3333
-0.379773	-0.41811	0.114231	0.445135	0.457031	0.0540286	0.529839	0.535058	0.0395057	0.544411	0.440851	-0.124338	0.820624	-0.909612	-0.163844	156;156	Q8N9U0-2	Tandem C2 domains nuclear protein	TC2N	SRRFPPRSEVKRLYGSVCDLRTNKLPGSPGL	14.6	1.93333	12.6667
0.394991	0.19999	0.166177	0.223853	-0.327394	0.504854	0.834876	0.272444	-0.658477	0.650917	0.264184	-0.373412	-0.130807	-0.439885	0.285065	140;140;182	F8WBF5	Dual specificity protein kinase CLK1	CLK1;CLK1	HRRSHGKSHRRKRTRSVEDDEEGHLICQSGD	14.6	2.86667	11.7333
-0.0620047	0.5852	-0.622213	0.0701413	2.94476	-2.88487	0.151462	1.41149	1.26054	0.0682065	0.147133	0.0755777	0.209138	-0.213467	-1.18496	831;831	Q5T200;Q5T200-2	Zinc finger CCCH domain-containing protein 13	ZC3H13	GHDERKSKKRYRNEGSPSPRQSPKRRREHSP	14.6	6.33333	8.26667
-0.398678	-0.0328377	-0.265627	-1.17267	-0.703269	-0.518309	0.273405	3.23742	2.96449	0.281416	0.00593206	-0.329937	0.40461	-0.672083	-3.29443	629;640;351	Q5T5Y3	Calmodulin-regulated spectrin-associated protein 1	CAMSAP1	ERGEGRPRSIVSRRPSEGPQPLVRRKMTGSR	14.6	6.6	8
0.427443	0.479404	-0.0684392	0.381462	0.831171	-0.427589	0.0186549	0.510579	0.492491	0.254527	0.512633	0.196235	0.0851895	0.408789	-0.296256	1975;1975	Q9UQ35	Serine/arginine repetitive matrix protein 2	SRRM2	SRTPPVTRRRSRSRTSPITRRRSRSRTSPVT	14.6	13	1.6
0.112718	0.0305179	0.0997164	0.565733	-0.264754	0.205264	0.441829	0.55706	0.154765	0.0355708	0.377372	0.541071	0.264654	-0.329111	0.386306	250;247	Q13243	Serine/arginine-rich splicing factor 5	SRSF5	VPEKSQKRGSSSRSKSPASVDRQRSRSRSRS	14.6	13.6667	0.933333
0.004832	0.2215	-0.130142	-0.272404	-0.151006	-0.0493106	-0.652351	-0.397268	0.263738	-1.15138	-1.30055	-0.134515	-1.30538	0.657183	-0.398253	157;188;188;201;170;121	F8W7D6	Gephyrin;Molybdopterin adenylyltransferase;Molybdopterin molybdenumtransferase	GPHN;GPHN;GPHN;GPHN;GPHN	IVKVKEVHDELEDLPSPPPPLSPPPTTSPHK	14.6	14.8667	-0.266667
0.346466	0.505583	-0.20006	0.2481	0.45673	-0.112412	0.309919	0.405183	0.151687	0.612313	-0.0496124	-0.58203	-0.396079	0.0365471	-0.733717	1127;1127;1127	P15924	Desmoplakin	DSP	TRLTYEIEDEKRRRKSVEDRFDQQKNDYDQL	14.5333	0.2	14.3333
-1.31479	-1.50448	0.2429	-0.256988	-1.21315	0.832338	-2.11584	-1.70422	0.326044	-1.73111	-0.632919	1.1115	0.681866	0.801055	0.785456	74;74	Q9H617	Transmembrane protein 164	RP13-360B22.2;TMEM164	HILRQTKEDGRGSPGSQPEQVTQRPEEGKES	14.5333	0.8	13.7333
0.40194	-0.419071	1.0374	0.155046	0.189886	0.0689075	0.205901	0.414489	0.417837	0.123745	0.742647	0.402555	0.340707	0.196039	-0.015282	444;451;451;452;384;165	Q8N573-2	Oxidation resistance protein 1	OXR1;OXR1	PKEDSTSIKGNSDQDSFLHENSLHQEESQKE	14.5333	0.933333	13.6
0.157727	-0.822495	0.976193	-0.631826	-0.406133	-0.200879	0.0142159	0.0384305	-0.0828232	-0.966947	-0.94719	0.0331092	-1.10492	0.143511	0.115932	1354;1380;1390;1435	P11388	DNA topoisomerase 2-alpha	TOP2A	FDEKTDDEDFVPSDASPPKTKTSPKLSNKEL	14.5333	2	12.5333
-0.212799	0.146849	-0.325589	-0.179884	-0.637632	0.303426	0.222451	-0.816194	-1.03816	1.27209	-0.0575764	-1.2579	0.155222	-0.43525	-0.21974	241;259;152;117;76	P40925	Malate dehydrogenase, cytoplasmic	MDH1;MDH1;MDH1	TVQQRGAAVIKARKLSSAMSAAKAICDHVRD	14.5333	2.26667	12.2667
0.371406	0.33742	0.061231	0.264336	0.368222	-0.15633	0.027292	0.703184	0.438314	0.448147	0.61859	0.231961	0.247184	0.344114	-0.206353	48;100	O76080	AN1-type zinc finger protein 5	ZFAND5;ZFAND5	CYKEHLQRQQNSGRMSPMGTASGSNSPTSDS	14.5333	2.46667	12.0667
0.004832	0.2215	-0.130142	-0.272404	-0.151006	-0.0493106	-0.652351	-0.397268	0.263738	-1.15138	-1.30055	-0.134515	-1.30538	0.657183	-0.398253	163;194;194;207;176;127	F8W7D6	Gephyrin;Molybdopterin adenylyltransferase;Molybdopterin molybdenumtransferase	GPHN;GPHN;GPHN;GPHN;GPHN	VHDELEDLPSPPPPLSPPPTTSPHKQTEDKG	14.5333	2.73333	11.8
-0.134212	-0.122242	-0.00030212	0.507203	0.412169	0.037614	0.613456	0.523347	-0.132448	0.568274	0.445938	-0.090986	0.58015	-0.747668	0.041462	528;528;380;380	Q6WKZ4	Rab11 family-interacting protein 1	RAB11FIP1;RAB11FIP1	PEAEPESKSEPRPPISSPRAPQTRAVKPRLE	14.5333	2.73333	11.8
0.472566	0.243434	0.278984	0.474525	0.3137	0.185333	0.0346828	0.982229	0.94706	0.262954	0.251402	0.148309	-0.221164	0.437883	-0.798751	1740;1750	Q9HCD6	Protein TANC2	TANC2	YYPVCHSKLDLERSSSQLGSPDVSHLIRRPI	14.5333	3.66667	10.8667
-0.0303859	-0.503599	0.454416	-0.344927	-0.608974	0.397358	0.173074	-0.579879	-0.877667	0.159824	-0.28537	-0.529986	-0.254984	-0.20346	0.347681	459	Q96JM3	Chromosome alignment-maintaining phosphoprotein 1	CHAMP1	GSPDLWKLSPDQRKTSPASLDFPESQKSSRG	14.5333	5.93333	8.6
0.018706	1.11133	-1.09408	0.0701413	2.94476	-2.88487	0.151462	1.41149	1.26054	0.0765043	0.174803	0.111608	0.156097	-0.132756	-1.14893	833;833	Q5T200;Q5T200-2	Zinc finger CCCH domain-containing protein 13	ZC3H13	DERKSKKRYRNEGSPSPRQSPKRRREHSPDS	14.5333	6.8	7.73333
0.237909	-0.169925	0.44408	0.654555	0.136425	0.416254	0.568542	0.63893	-0.123389	0.221984	0.28836	-0.0586892	0.0504511	-0.330633	0.0646998	679;1830;694;1816	H0YFY6;Q14980;Q14980-2	Nuclear mitotic apparatus protein 1	NUMA1;NUMA1;NUMA1	INITMTKKLDVEEPDSANSSFYSTRSAPASQ	14.5333	7.6	6.93333
-0.464606	-0.405874	-0.0462652	-0.1095	-0.436271	0.319942	0.566614	2.02228	1.45616	0.326255	-0.0929479	-0.196686	0.371658	-1.03122	-1.65285	13;13;13	Q9BRQ6	Coiled-coil-helix-coiled-coil-helix domain-containing protein 6, mitochondrial	CHCHD6;CHCHD6;CHCHD6	___MGSTESSEGRRVSFGVDEEERVRVLQGV	14.5333	12.9333	1.6
-0.137627	0.426702	-0.600643	-0.24402	0.627649	-0.882289	-0.272823	1.31186	1.5852	-0.18791	-0.106203	0.110064	0.031424	0.135196	-1.47514	661	P54259	Atrophin-1	ATN1	PGAYKTATPPGYKPGSPPSFRTGTPPGYRGT	14.5333	14.3333	0.2
0.246791	0.131316	0.093641	-0.65174	-0.130419	-0.488704	-0.827053	-0.501549	0.328412	-1.02155	-0.620128	0.2562	-0.866919	1.07384	-0.072212	246;266;116	Q96B36	Proline-rich AKT1 substrate 1	AKT1S1	EDTQVFGDLPRPRLNTSDFQKLKRKY_____	14.5333	16.5333	-2
0.396876	0.328347	0.032916	0.398104	0.359421	0.145375	0.674828	0.588688	0.0761416	0.531726	0.622043	0.0363174	0.225167	-0.277952	-0.0398242	467	O75385	Serine/threonine-protein kinase ULK1	ULK1	TQFQTPRSSAIRRSGSTSPLGFARASPSPPA	14.5333	17.2667	-2.73333
0.526952	0.669559	-0.141112	0.391867	0.714807	-0.362925	0.295856	0.706453	0.350806	0.29586	0.755912	0.213406	0.22896	0.231096	-0.1374	321	Q6PEV8	Protein FAM199X	FAM199X	NSSANMSRAHSDSNLSASAAERIRDSKKRSK	14.5333	17.4667	-2.93333
0.25231	0.0836797	0.113418	-0.372264	-0.595241	-0.00287408	-0.21459	-0.812793	-0.503612	0.122466	-0.620104	-0.729246	-0.872414	0.4669	-0.225634	828;830;251	K7EKI8	Periplakin	PPL;PPL;PPL	ENGRRSHVSKRARLQSPATKVKEEEAALAAK	14.5333	28.0667	-13.5333
0.361986	0.0619894	0.29085	0.294226	0.262459	0.149083	0.498762	-0.262276	-0.356474	0.15365	-0.363831	-0.418659	-0.725817	-0.136776	-0.062185	1600;1600	Q9UQ35	Serine/arginine repetitive matrix protein 2	SRRM2	VDSKSRLSPRRSRSGSSPEVKDKPRAAPRAQ	14.5333	30.2	-15.6667
0.595298	0.749917	-0.107065	-0.142558	0.321348	0.0642083	0.696903	0.413324	-0.293971	0.611996	0.397908	-0.126526	-0.19739	-0.101606	0.167445	529;491;934;803	J3KNX6;O95696-2	Bromodomain-containing protein 1	BRD1;BRD1;BRD1	LPRLETLLQPRKRSRSTCGDSEVEEESPGKR	14.4667	1.13333	13.3333
0.625306	0.579187	0.0604638	0.00173557	0.41331	-0.387013	0.0686486	0.173043	0.125377	-0.237905	-0.0666289	0.142212	-0.691935	0.556658	0.016835	1456	Q9BTC0	Death-inducer obliterator 1	DIDO1	VDDLPNRMCADVRRNSVERPAEPVAGAATPS	14.4667	1.6	12.8667
0.507364	-0.121255	0.521569	0.176321	-0.189771	0.359929	-0.288192	-0.0259789	0.424358	-0.239049	-0.0964009	0.124566	-0.603764	0.795556	-0.299792	116	Q9H4Z3	Phosphorylated CTD-interacting factor 1	PCIF1	VETPPAENKPRKRQLSEEQPSGNGVKKPKIE	14.4667	5.2	9.26667
0.0773283	0.248918	-0.11853	0.0508989	-0.461725	0.489733	0.582784	-0.175772	-0.754928	0.711963	-0.140904	-0.828055	-0.218232	-0.505456	-0.073127	334	Q2TB10	Zinc finger protein 800	ZNF800	TPDIATKPGQPLFLDSISPKKSFKTRKQKSS	14.4667	5.53333	8.93333
0.0327719	0.438124	-0.398458	0.401906	-0.012067	0.309377	0.747256	-0.156586	-0.82583	0.693919	0.419238	-0.427536	0.386466	-0.714484	0.398294	629;591;629	Q13393-4	Phospholipase D1	PLD1	EQGLTRPHADTGSIRSLQTGVGELHGETRFW	14.4667	7.13333	7.33333
0.195665	0.672136	-0.455966	-0.224388	-0.142855	-0.100167	0.514706	-0.1831	-0.0833935	0.348886	-0.257122	-0.544962	-0.452787	-0.319041	-0.461568	32	Q99584	Protein S100-A13	S100A13	VTTFFTFARQEGRKDSLSVNEFKELVTQQLP	14.4667	7.2	7.26667
0.394991	0.19999	0.166177	0.223853	-0.327394	0.504854	0.834876	0.272444	-0.658477	0.650917	0.264184	-0.373412	-0.130807	-0.439885	0.285065	138;138;180	F8WBF5	Dual specificity protein kinase CLK1	CLK1;CLK1	TSHRRSHGKSHRRKRTRSVEDDEEGHLICQS	14.4667	11	3.46667
0.137645	0.00899367	-0.00449483	-1.36452	-1.07423	-0.525987	-1.46807	-1.63103	-0.119028	-0.70697	-0.725831	-0.00552005	-0.863476	1.60572	0.113508	1034;1030	O00267;O00267-2	Transcription elongation factor SPT5	SUPT5H	SEKVVSISSEHLEPITPTKNNKVKVILGEDR	14.4667	13	1.46667
-0.0989163	-0.320303	0.24216	0.268988	-0.388677	0.639078	0.741408	0.11025	-0.740789	0.565853	0.198689	-0.306139	0.297605	-0.840324	0.43465	25	Q9NR33	DNA polymerase epsilon subunit 4	POLE4	GTPREEEGPAGEAAASQPQAPTSVPGARLSR	14.4667	15.0667	-0.6
0.350015	0.325131	0.0530995	0.653418	0.44906	0.166589	0.467148	0.53127	0.073893	0.322771	0.429667	0.175309	0.0796523	-0.117133	0.101416	464;464	O95835	Serine/threonine-protein kinase LATS1	LATS1	HEIPTWQPNIPVRSNSFNNPLGNRASHSANS	14.4667	16.4	-1.93333
0.445763	0.293083	0.128949	0.578904	0.477116	0.0350178	-0.0103257	0.674269	0.74358	0.345685	0.160912	-0.192731	-0.284851	0.456088	-0.936311	610;610;610;610;610;610	P51532	Transcription activator BRG1	SMARCA4;SMARCA4	QTPAIGPDGEPLDETSQMSDLPVKVIHVESG	14.4	0.2	14.2
-0.282251	0.177026	-0.477259	-0.03101	-0.45565	0.388457	-0.0585196	-0.541811	-0.470534	2.06142	0.309804	-0.601623	0.592055	-0.223732	-0.131089	549;410;550;411;349	Q8NFH8-4	RalBP1-associated Eps domain-containing protein 2	REPS2;REPS2	LLPQLSRAPSQAAESSPAKKDVLYSQPPSKP	14.4	0.666667	13.7333
0.16673	-0.146877	0.286412	-0.634682	-0.202937	-0.296621	-0.551479	-0.591241	-0.0945873	-0.809914	-0.77218	0.035896	-0.93891	0.718209	0.130483	832	P46821	Microtubule-associated protein 1B;MAP1B heavy chain;MAP1 light chain LC1	MAP1B	IGPAKELEAERSLMSSPEDLTKDFEELKAEE	14.4	1.26667	13.1333
0.222062	0.257412	-0.145849	0.0913959	-0.0331123	0.105909	-0.011063	0.485786	0.413874	0.664375	0.801761	0.206303	0.579699	0.233125	-0.207571	1156;1164;1177;315	E9PGF5	Tensin-1	TNS1;TNS1;TNS1;TNS1	ARAQFSVAGVHTVPGSPQARHRTVGTNTPPS	14.4	3.13333	11.2667
-0.8065	-0.520048	-0.394583	0.352074	-0.0448299	0.465166	0.883589	-0.400136	-1.11246	0.745507	-0.411961	-1.02872	0.394539	-1.69009	0.08374	150;198;136	Q5SYE7-2	NHS-like protein 1	NHSL1;NHSL1	SSDFSDLNTQTNWTKSLPLPTPEEKMRQQAQ	14.4	4.2	10.2
0.592409	0.674862	-0.0961576	0.397152	0.494769	-0.108982	0.487888	0.612186	0.194748	0.379984	0.630381	0.309312	0.0379723	0.104521	0.114564	259	P17275	Transcription factor jun-B	JUNB	QTVPEARSRDATPPVSPINMEDQERIKVERK	14.4	4.93333	9.46667
-0.315917	-0.566846	0.244632	-0.601867	-0.607731	0.160075	0.44099	1.02599	0.749526	-0.0127062	-0.49297	-0.466204	-0.177053	-0.756907	-1.21573	2	P16401	Histone H1.5	HIST1H1B	______________MSETAPAETATPAPVEK	14.4	6.2	8.2
0.175934	0.274942	-0.137767	0.0524812	0.0476844	-0.125744	-0.0511	-0.169457	0.849334	-1.12531	-1.0528	-0.16402	-1.22873	0.227034	-1.01335	379	P30414	NK-tumor recognition protein;Putative peptidyl-prolyl cis-trans isomerase	NKTR	HWKEEMQRLRAYRPPSGEKWSKGDKLSDPCS	14.4	8.06667	6.33333
-0.0990487	-0.196349	0.16576	-0.574629	-0.585943	0.456824	-0.386678	-0.971791	-0.515783	-0.482086	-1.02085	-0.541722	-0.921801	0.287629	-0.025939	480;416;482	P49321;P49321-3	Nuclear autoantigenic sperm protein	NASP	QEREEQMKEGEETEGSEEDDKENDKTEEMPN	14.4	13.4	1
0.014887	-0.266805	0.324869	0.133076	0.299629	-0.199187	0.334648	0.115038	-0.209057	0.728556	0.829003	0.173082	0.814116	-0.319761	0.382139	57;57;57	O95251-4	Histone acetyltransferase KAT7	KAT7	VTRSSARLSQSSQDSSPVRNLQSFGTEEPAY	14.4	43.4667	-29.0667
0.146998	0.588229	-0.472964	-0.107108	-0.461782	0.320046	-0.437018	-0.644042	-0.167664	0.27982	-0.491206	-0.683509	-0.638204	0.584016	-0.515845	597;628;376;429;627	Q96T23-2	Remodeling and spacing factor 1	RSF1;RSF1;RSF1	STLESEKPGSPEAAETSPPSNIIDHCEKLAS	14.3333	1.53333	12.8
0.155459	0.0188038	0.121776	0.454318	0.496924	-0.057014	-0.737034	0.447109	1.1847	-0.428005	0.380341	0.815064	0.224882	0.892493	-0.369636	273;273;273;273	C9J6P4;Q7Z2W4	Zinc finger CCCH-type antiviral protein 1	ZC3HAV1;ZC3HAV1	QEFLASASASAERSCTPSPDQISHRASLEDA	14.3333	1.53333	12.8
-0.0583115	-0.0561109	0.0143067	0.161561	-0.0753025	0.261439	0.522399	0.472021	0.0421013	0.690319	0.557048	-0.0956779	0.615359	-0.58071	-0.137779	1145	P35568	Insulin receptor substrate 1	IRS1	GSSSSSEDVKRHSSASFENVWLRPGELGGAP	14.3333	2.46667	11.8667
0.134584	-0.0263959	0.1832	-0.623311	-0.517534	-0.177332	-0.867343	-0.257814	0.644573	-0.890629	-0.571562	0.284008	-0.706145	1.00193	-0.360564	15	Q9NS69	Mitochondrial import receptor subunit TOM22 homolog	TOMM22	_MAAAVAAAGAGEPQSPDELLPKGDAEKPEE	14.3333	5.86667	8.46667
-0.81916	-0.630011	-0.191244	-0.379274	-1.40581	0.889525	-1.07622	-0.0399203	1.04064	-0.108949	-0.384179	-0.258677	0.434981	0.257061	-1.29931	395;395;395;395;395;395;395	Q14980;Q14980-2	Nuclear mitotic apparatus protein 1	NUMA1;NUMA1;NUMA1;NUMA1	NEILQGKLSQLEEHLSQLQDNPPQEKGEVLG	14.3333	6	8.33333
0.2727	0.685664	-0.332605	0.288628	0.526798	-0.273946	0.373366	0.59589	0.191659	0.507572	0.612177	0.122534	0.339477	-0.100666	-0.069125	2734;2835	P25054-2	Adenomatous polyposis coli protein	APC	TDSTESSGTQSPKRHSGSYLVTSV_______	14.3333	6	8.33333
0.155459	0.0188038	0.121776	0.454318	0.496924	-0.057014	-0.737034	0.447109	1.1847	-0.428005	0.380341	0.815064	0.224882	0.892493	-0.369636	275;275;275;275	C9J6P4;Q7Z2W4	Zinc finger CCCH-type antiviral protein 1	ZC3HAV1;ZC3HAV1	FLASASASAERSCTPSPDQISHRASLEDAPV	14.3333	7.53333	6.8
0.155459	0.0188038	0.121776	0.454318	0.496924	-0.057014	-0.737034	0.447109	1.1847	-0.428005	0.380341	0.815064	0.224882	0.892493	-0.369636	271;271;271;271	C9J6P4;Q7Z2W4	Zinc finger CCCH-type antiviral protein 1	ZC3HAV1;ZC3HAV1	GSQEFLASASASAERSCTPSPDQISHRASLE	14.3333	10.4	3.93333
-0.360189	-0.0514779	-0.25799	0.287444	0.423232	-0.154113	0.499051	0.454572	-0.0251095	0.578567	0.735477	0.123369	1.09567	-0.85924	0.148479	156;285;240;132	H7C3Q7;Q9NYB9-2		ABI2;ABI2	PSPPSVFPGHPVQFYSMNRPASRHTPPTIGG	14.3333	12.6667	1.66667
0.397714	-0.0819418	0.574574	0.137468	0.390521	-0.199497	-1.09489	0.383405	1.54621	-0.837367	0.262174	1.10387	-0.13554	1.4926	-0.44234	727;17	P42224	Signal transducer and activator of transcription 1-alpha/beta	STAT1;STAT1	VHPSRLQTTDNLLPMSPEEFDEVSRIVGSVE	14.2667	1.2	13.0667
0.0470402	-0.882238	0.918728	-0.12036	-0.25408	0.0927061	-0.0722635	-0.417756	-0.350754	-0.0962126	-0.46565	-0.293742	-0.51269	0.119304	0.0570125	307;279;273;83	P35659	Protein DEK	DEK;DEK;DEK	KNQNSSKKESESEDSSDDEPLIKKLKKPPTD	14.2667	1.8	12.4667
-0.989725	-0.269956	-0.698937	-0.668571	-0.347499	-0.363608	-0.577761	-1.39785	-0.150666	0.949293	0.297421	-0.63527	1.28715	-0.411964	-0.484604	203;203;60;203;203;60;203	O60271;O60271-4	C-Jun-amino-terminal kinase-interacting protein 4	SPAG9;SPAG9	LESTAHSRIRKERPISLGIFPLPAGDGLLTP	14.2667	1.86667	12.4
-0.060121	-0.0728976	-0.103253	-0.0448766	-0.1042	0.0407529	-1.80994	1.16797	-0.927581	-0.771349	-0.367728	-0.189945	-0.307607	1.74982	0.737636	117;117;160	O14492	SH2B adapter protein 2	SH2B2;SH2B2;SH2B2	ADTSALKAAPYGHSRSSEDVSTHAATKARVR	14.2667	2.46667	11.8
-0.410428	-0.447694	-0.0275818	-0.0771827	-1.11511	1.0241	-0.529259	-0.11609	0.390108	0.0215048	-0.567565	-0.559276	-0.157137	0.118831	-0.949384	445;266	Q13451	Peptidyl-prolyl cis-trans isomerase FKBP5	FKBP5;FKBP5	GKKTSEGVTNEKGTDSQAMEEEKPEGHV___	14.2667	2.53333	11.7333
0.458856	0.0544852	0.344734	-0.160808	-0.339769	0.157321	-0.147347	-0.476452	-0.305376	0.0046682	-0.34314	-0.324818	-0.801996	0.606203	-0.0194419	455;455;441;455;482;482;69	E9PMG1;Q96D71	RalBP1-associated Eps domain-containing protein 1	REPS1;REPS1;REPS1;REPS1;REPS1	EMELKRTGSDHTNPTSPLLVKPSDLLEENKI	14.2667	3	11.2667
0.338981	0.514929	-0.161533	0.391573	0.703147	-0.231998	0.375494	0.682936	0.289389	0.453891	0.814897	0.369451	0.475916	-0.036513	0.080062	479	O75385	Serine/threonine-protein kinase ULK1	ULK1	RSGSTSPLGFARASPSPPAHAEHGGVLARKM	14.2667	5.46667	8.8
0.670113	0.720874	-0.0584027	0.287997	0.377608	-0.0689314	-0.0229371	0.0274776	0.205601	-0.0410506	0.0767273	0.0549534	-0.593386	0.69305	-0.150648	240;209	P62753	40S ribosomal protein S6;40S ribosomal protein S6	RPS6;RPS6	QEQIAKRRRLSSLRASTSKSESSQK______	14.2667	6.4	7.86667
0.656104	-0.024816	0.680901	-0.340522	-0.0570533	-0.30203	0.0621146	0.297313	0.263038	0.0792596	0.335785	0.258908	-0.320319	0.593989	-0.00413	321;314;321;244;244;209;321	J3KQU4;Q8N749	TOM1-like protein 1	TOM1L1;TOM1L1;TOM1L1;TOM1L1;TOM1L1;TOM1L1;TOM1L1	TTSEPSAPSQDLLDLSPSPRMPRATLGELNT	14.2667	6.8	7.46667
0.338981	0.514929	-0.161533	0.391573	0.703147	-0.231998	0.375494	0.682936	0.289389	0.453891	0.814897	0.369451	0.475916	-0.036513	0.080062	477	O75385	Serine/threonine-protein kinase ULK1	ULK1	IRRSGSTSPLGFARASPSPPAHAEHGGVLAR	14.2667	11.7333	2.53333
0.568031	-0.462413	0.911093	0.504349	0.24415	0.389252	-1.07457	-0.576333	0.175601	0.152255	0.342906	0.110287	-0.225125	1.6426	-0.065314	7;7;7;7;7;7;7;7;7;7	F5H1Z6;Q9Y365	PCTP-like protein	STARD10;STARD10;STARD10;STARD10;STARD10;STARD10;STARD10;STARD10;STARD10;STARD10	_________MEKLAASTEPQGPRPVLGRESV	14.2667	11.8667	2.4
0.504975	0.534102	0.0674352	0.042634	0.344873	-0.252618	-0.245105	-0.138708	0.108578	-0.0700645	-0.192492	-0.191875	-0.697467	0.75008	-0.300453	47;47;47;36;47	Q99543	DnaJ homolog subfamily C member 2	DNAJC2;DNAJC2;DNAJC2;DNAJC2	GRWFEAFVKRRNRNASASFQELEDKKELSEE	14.2667	15.7333	-1.46667
0.266702	-0.0727515	0.366622	-0.397839	-0.900732	0.448606	-0.271098	-0.583456	-0.442903	-0.292067	-0.590443	-0.328297	-0.857145	0.5378	0.114606	1165	Q92621	Nuclear pore complex protein Nup205	NUP205	KPYSDGEGGIEDENRSVSGFLHFDTATKVRR	14.2667	18.0667	-3.8
0.517614	0.438647	0.143599	-0.000868499	-0.16172	0.0481325	-0.180191	0.0680419	0.10678	-0.229697	-0.352716	-0.0270258	-0.87033	0.697805	-0.133806	264	Q15208	Serine/threonine-protein kinase 38	STK38	LNHSLPSDFTFQNMNSKRKAETWKRNRRQLA	14.2667	22.8	-8.53333
0.0598716	0.217708	-0.153527	0.321426	0.251594	0.0908787	0.431954	0.35154	-0.0256574	0.44402	0.517924	0.0243447	0.458052	-0.372082	0.0500021	444;460;36	Q7Z5L9-2	Interferon regulatory factor 2-binding protein 2	IRF2BP2	NQVHSTTRRNSNSPPSPSSMNQRRLGPREVG	14.2	1.06667	13.1333
0.378199	-0.200862	0.569662	-0.248863	-0.201684	-0.0685335	-0.035032	0.452858	0.498216	0.30782	-0.0886996	-0.45192	-0.466899	0.413231	-0.950136	37;37	Q9Y6X8	Zinc fingers and homeoboxes protein 2	ZHX2;ZHX2	DVPEEVDRAKEKGIGTPQPDVAKDSWAAELE	14.2	1.6	12.6
-0.262128	-0.302603	0.140663	-0.269523	-0.414351	0.148537	-1.08832	0.476579	1.56919	-0.23093	-0.061665	0.133337	0.200463	0.826196	-1.43586	205	Q8TEA8	D-tyrosyl-tRNA(Tyr) deacylase 1	DTD1	KEDRSASSGAEGDVSSEREP___________	14.2	1.6	12.6
0.644505	-0.0926715	0.742657	-0.140536	-0.0615146	-0.091631	0.135108	0.2921	0.114418	0.149024	0.0689266	0.0840147	-0.575578	0.509397	-0.0304033	352;279	P18031	Tyrosine-protein phosphatase non-receptor type 1;Tyrosine-protein phosphatase non-receptor type	PTPN1;PTPN1	ETQEDKDCPIKEEKGSPLNAAPYGIESMSQD	14.2	2.73333	11.4667
0.175547	1.34709	-1.18647	0.0476356	0.00702715	0.0220426	-0.0741187	1.94716	2.02177	-0.213309	0.222187	-0.288825	0.04664	0.249666	-2.3106	106;200;185;222;54	Q14244-3	Ensconsin	MAP7	MNLSKYVDPVISKRLSSSSATLLNSPDRARR	14.2	2.93333	11.2667
0.321811	0.19834	0.050795	0.227567	0.25017	-0.0987725	-0.236444	0.432164	0.707188	-0.007382	-0.007928	0.0862805	-0.329739	0.558255	-0.620907	1195;1211	O75376	Nuclear receptor corepressor 1	NCOR1	EALVKGSISRMPIEDSSPEKGREEAASKGHV	14.2	3.13333	11.0667
0.0728996	0.230268	-0.160041	0.127193	0.071018	-0.04782	0.57901	0.512876	-0.0618246	0.594134	0.550424	-0.029309	0.477524	-0.50611	0.0325156	99;99;99;99	E5RJM0	Cytoplasmic polyadenylation element-binding protein 4	CPEB4;CPEB4;CPEB4	QQEQQDPLEKQQLSPSPGQEAGILPETEKAK	14.2	3.4	10.8
0.0752799	0.132136	-0.381283	0.717188	0.00963631	0.790987	-0.217791	-0.418457	-0.127241	0.149636	0.249509	0.273456	0.174229	0.293071	0.400697	714;669;686	Q8TF40	Folliculin-interacting protein 1	FNIP1;FNIP1	LESTEETWQSEKLLDSDSHTGKAMRSTGMVV	14.2	5.93333	8.26667
0.186222	0.0407463	0.193598	0.0060441	-0.0899955	0.238281	-0.13096	-0.181175	-0.05278	-0.713495	-1.23538	-0.443828	-1.4216	0.317183	-0.391048	584	Q8IY81	pre-rRNA processing protein FTSJ3	FTSJ3	QLPQTPPSCLKTEIMSPLYQDEAPKGTEASS	14.2	7.86667	6.33333
-0.320966	-0.33131	0.0238575	-0.241052	-1.22082	0.961202	-0.755752	-0.0979365	0.677426	-0.0667103	-0.348675	-0.292934	-0.0277095	0.434787	-0.97036	2	Q92522	Histone H1x	H1FX	______________MSVELEEALPVTTAEGM	14.2	8.93333	5.26667
-0.248933	-0.0708137	-0.177369	-0.165205	0.235963	-0.443816	-1.39917	0.554782	1.89237	-0.975423	0.241502	1.2715	0.490435	1.15024	-0.62087	527;527;479;479;479;527;527;527;527;171	P29590-5;P29590-12;P29590-2	Protein PML	PML;PML	STSKAVSPPHLDGPPSPRSPVIGSEVFLPNS	14.1333	0.533333	13.6
-0.248933	-0.0708137	-0.177369	-0.165205	0.235963	-0.443816	-1.39917	0.554782	1.89237	-0.975423	0.241502	1.2715	0.490435	1.15024	-0.62087	527	P29590-4			STSKAVSPPHLDGPPSPRSPVIGSEVFLPNS	14.1333	0.666667	13.4667
-0.457414	0.37309	-0.482777	-0.00144792	-0.336731	0.374855	0.677511	-0.00332296	-0.482609	0.739687	-0.201344	-0.906465	0.25607	-1.13492	-0.423856	93;50;93	Q9GZR7	ATP-dependent RNA helicase DDX24	DDX24;DDX24	AQAVSEEEEEEEGKSSSPKKKIKLKKSKNVA	14.1333	0.666667	13.4667
0.448524	0.164398	0.238427	-0.0352549	-0.112359	0.0545282	-0.292685	-0.233977	0.0407621	-0.390797	-0.354093	-0.0401843	-0.802617	0.741209	-0.0809464	98;191;240;242;154;203	F5H1K3	tRNA 2'-phosphotransferase 1	TRPT1;TRPT1;TRPT1	KPLSLAGDEETECQSSPKHSSRERRRIQQ__	14.1333	1.13333	13
-0.185972	0.407293	-0.604938	-0.109812	-0.864268	1.06493	-0.344995	-0.332415	0.0130544	-0.154833	-0.261743	-0.033145	-0.075771	0.159023	-0.0461994	232;232	P10636	Microtubule-associated protein tau	MAPT	EVDEDRDVDESSPQDSPPSKASPAQDGRPPQ	14.1333	1.8	12.3333
-0.839947	-2.06458	1.20975	-0.443909	-0.512946	0.0110693	-0.591731	-0.344775	0.171381	-0.404621	-0.865778	-0.685587	-0.025831	-0.248216	-0.856968	190	H0YEX2		TAF2	AHQQGVKRKSDTPLGSPLEPGQILEKNEDSS	14.1333	2.53333	11.6
-0.156544	-0.20352	-0.134935	0.871273	0.827595	-0.143506	0.232387	0.0370659	-0.194815	0.404798	0.230301	-0.107319	0.386845	-0.388931	0.087496	7;7;7;7;7	O60762	Dolichol-phosphate mannosyltransferase	DPM1;DPM1;DPM1;DPM1;DPM1	_________MASLEVSRSPRRSRRELEVRSP	14.1333	3	11.1333
0.0544346	0.0134775	0.0402891	0.472024	-0.154245	0.625554	0.665144	0.218505	-0.474658	0.445943	-0.284135	-0.562199	-0.33857	-0.610709	-0.087541	189	Q16659	Mitogen-activated protein kinase 6	MAPK6	LARIMDPHYSHKGHLSEGLVTKWYRSPRLLL	14.1333	3.73333	10.4
0.317821	-0.132678	0.443204	0.123464	0.0914343	-0.0280653	-0.205866	-0.325014	-0.0491157	-0.161277	-0.502636	-0.229732	-0.820456	0.523687	-0.180616	242;242;242;203	A9Z1X7;E9PCT1		SRRM1;SRRM1;SRRM1	SVKVKEPSVQEATSTSDILKVPKPEPIPEPK	14.1333	5.46667	8.66667
0.254458	-0.0448536	0.281369	-0.153569	-0.343112	0.170964	-0.548154	-0.474473	-0.0391791	-0.520923	-0.497233	-0.110994	-0.751691	0.802612	-0.0718149	461;461;450;389;276;461;407	Q9BZZ5;Q9BZZ5-2	Apoptosis inhibitor 5	API5;API5;API5;API5	VQKVEIGQKRASEDTTSGSPPKKSSAGPKRD	14.1333	5.66667	8.46667
0.150412	0.166927	-0.008625	0.0282778	0.123434	-0.0749032	0.164723	0.293839	0.160113	0.338169	0.375943	0.0403697	0.225531	-0.0143109	-0.119743	3514;3473;3511	Q03164-3	Histone-lysine N-methyltransferase MLL;MLL cleavage product N320;MLL cleavage product C180	MLL	EQNKALSSAVQASPTSPGGSPSSPSSGQRSA	14.1333	5.8	8.33333
0.720508	0.369905	0.302635	0.555726	0.343615	0.226429	0.319436	0.424257	-0.323334	0.33773	0.241366	-0.097073	-0.479142	0.401072	0.226261	1061;1061;1061;243;58;1346;534;1297	Q5VZ89-6;R4GN35;R4GNB2	DENN domain-containing protein 4C	DENND4C	DHGSPAQENPESEKSSPAVSRSKTFTGRFKQ	14.1333	11.4667	2.66667
-0.0062834	0.151603	-0.113733	-0.454082	-0.79033	-0.025581	-0.582136	-0.649434	0.0682894	-0.162138	-0.617787	-0.604687	-0.611504	0.575853	-0.672976	89;89;89;89;89	P83916	Chromobox protein homolog 1	CBX1;CBX1;CBX1;CBX1;CBX1	AHETDKSEGGKRKADSDSEDKGEESKPKKKK	14.1333	19.5333	-5.4
0.29183	-0.0210337	0.310088	0.388039	0.298282	0.103232	0.538928	0.659222	0.139677	0.475317	0.538006	0.0639508	0.246176	-0.247098	-0.0757262	653	Q13207	T-box transcription factor TBX2	TBX2	TTGLASEGSKAAGGNSREPSPLPELALRKVG	14.1333	30.4667	-16.3333
0.0767542	-0.308893	0.308407	0.126021	-0.248254	0.320229	0.115556	-0.324252	-0.422644	-0.114605	-0.605466	-0.477498	-0.68222	-0.0388018	-0.054854	871;784;812;871;54;122;127;815	O14974;O14974-3	Protein phosphatase 1 regulatory subunit 12A	PPP1R12A;PPP1R12A;PPP1R12A;PPP1R12A	SFWTQDSDENEQEQQSDTEEGSNKKETQTDS	14.0667	0.533333	13.5333
-0.198031	-0.04559	-0.24077	0.0668292	0.0492872	0.201242	0.138727	0.818697	0.679304	0.448857	1.19392	0.784386	1.39195	-0.336758	0.105082	363	Q9BW71	HIRA-interacting protein 3	HIRIP3	GSRKMARLGSTSGEESDLEREVSDSEAGGGP	14.0667	1.2	12.8667
-0.0846233	-0.139074	-0.0037375	-0.238773	-0.693676	0.291136	-1.22332	0.0833984	1.32204	0.218905	-0.177532	-0.416819	-0.0929087	1.1387	-1.73886	4;4;4;9	P35659	Protein DEK	DEK;DEK;DEK	____________MSASAPAAEGEGTPTQPAS	14.0667	7.46667	6.6
0.080874	-0.214645	0.290576	0.338389	0.468157	-0.130396	0.367686	0.752729	0.385589	0.341713	0.54508	0.207391	0.464206	-0.286812	-0.178198	996;1326	K7EQL6	Ubiquitin carboxyl-terminal hydrolase;Ubiquitin carboxyl-terminal hydrolase 32	USP32;USP32	FLVPRDPALCQHKPLTPQGDELSEPRILARE	14.0667	7.66667	6.4
0.202363	0.133283	0.171393	0.63986	0.306905	0.314311	0.156323	0.217588	0.000581324	0.566638	0.704023	0.125142	0.50166	0.0460398	0.124561	1048;865;756	Q8WYB5	Histone acetyltransferase KAT6B	KAT6B	RQSPAKVQSKNKYLHSPESRPVTGERGQLLE	14.0667	12.4667	1.6
0.230398	0.148394	0.104282	0.0505263	0.00207037	0.0772169	-0.334148	-0.188399	0.133919	-0.186806	-0.542792	-0.342413	-0.77319	0.564546	-0.476332	162;162;162	Q15742	NGFI-A-binding protein 2	NAB2	SPGEKAGSARSFSPKSPLELGEKLSPLPGGP	14	0	14
0.600658	1.68107	-1.05571	0.0305465	0.0325044	-0.0761144	-0.332349	-0.13434	0.0712514	-0.312146	-0.10804	0.178152	-0.708698	0.933007	0.106901	1289;110;57;25	Q8NI27	THO complex subunit 2	THOC2;THOC2;THOC2	GKEKEKEKKEKTPATTPEARVLGKDGKEKPK	14	0.466667	13.5333
0.264323	0.0942437	0.136366	-0.640297	-0.454722	-0.158187	-0.915751	-0.425781	0.528272	-0.954814	-0.481627	0.477982	-0.74595	1.18007	-0.05029	502	Q9UGU5	HMG domain-containing protein 4	HMGXB4	KVKASSVGVLSPQKKSPPTTMLLPASPAKAP	14	0.733333	13.2667
-0.135732	-0.164345	0.0250944	-0.361363	-0.646456	0.264415	-0.708618	-0.412597	0.270727	-0.596848	-0.897374	-0.305741	-0.761642	0.572886	-0.576468	2	P10412	Histone H1.4	HIST1H1E	______________MSETAPAAPAAPAPAEK	14	2.8	11.2
-0.022349	-0.485075	0.486809	0.613051	0.360389	0.17573	0.371871	0.589599	0.526629	0.491955	0.222738	-0.0736407	0.245087	-0.39422	-0.60027	90;74;134;90	O00571	ATP-dependent RNA helicase DDX3X	DDX3X;DDX3X;DDX3X	RSDSRGKSSFFSDRGSGSRGRFDDRGRSDYD	14	2.8	11.2
0.38625	0.430354	-0.0458158	0.0842245	0.455924	-0.390305	-0.481086	0.663362	1.12938	-0.536024	0.135347	0.684765	-0.250904	0.867336	-0.444615	424;808	Q5FWE3-2	Proline-rich transmembrane protein 3	PRRT3	VGPAPSLSELDLRPPSPINLSRSIDAALFRE	14	4.33333	9.66667
0.264323	0.0942437	0.136366	-0.640297	-0.454722	-0.158187	-0.915751	-0.425781	0.528272	-0.954814	-0.481627	0.477982	-0.74595	1.18007	-0.05029	512	Q9UGU5	HMG domain-containing protein 4	HMGXB4	SPQKKSPPTTMLLPASPAKAPETEPIDVAAH	14	5.93333	8.06667
-0.190638	-0.248624	0.0022802	-0.119736	-0.00636776	-0.123709	-0.212933	1.03601	1.24935	-0.243862	0.875517	1.16118	1.06616	0.0222945	-0.08817	213;194;38;119;119	Q9BQ52	Zinc phosphodiesterase ELAC protein 2	ELAC2;ELAC2;ELAC2	QSPERPLSRLSPERSSDSESNENEPHLPHGV	14	6.46667	7.53333
0.0631371	0.0880312	0.00221081	0.0638405	-0.351562	0.256957	-0.219854	-0.635584	-0.367791	-0.653002	-1.13169	-0.464797	-1.19483	0.282991	-0.097006	460;463;463;424	A9Z1X7;E9PCT1		SRRM1;SRRM1;SRRM1	SPSPAPKPRKVELSESEEDKGGKMAAADSVQ	14	11.0667	2.93333
0.136366	0.120333	0.0185893	0.468333	0.578733	-0.128962	0.35904	0.780029	0.421499	0.351687	0.620916	0.374715	0.48455	-0.222674	-0.046784	108	Q86VQ1	Glucocorticoid-induced transcript 1 protein	GLCCI1	GSLPGPGAARGPSPSSPTPPAAAAPAEQAPR	14	15.6667	-1.66667
-0.419735	-0.272125	-0.162496	-0.388211	-0.451451	0.0554412	1.38943	3.05455	1.66559	-0.0701663	-0.167289	-0.0858734	0.252446	-1.80916	-1.75146	981;922;981;981;922	P46020-2	Phosphorylase b kinase regulatory subunit alpha, skeletal muscle isoform	PHKA1;PHKA1;PHKA1	EFGVERSVRPTDSNVSPAISIHEIGAVGATK	13.9333	2.53333	11.4
-0.419735	-0.272125	-0.162496	-0.388211	-0.451451	0.0554412	1.38943	3.05455	1.66559	-0.0701663	-0.167289	-0.0858734	0.252446	-1.80916	-1.75146	985;926;985;985;926	P46020-2	Phosphorylase b kinase regulatory subunit alpha, skeletal muscle isoform	PHKA1;PHKA1;PHKA1	ERSVRPTDSNVSPAISIHEIGAVGATKTERT	13.9333	3.06667	10.8667
-0.28661	-0.08561	-0.136938	0.634837	0.91809	-0.304963	0.433012	0.588992	0.165806	0.369892	0.604586	0.0440493	0.891196	-0.719622	-0.121757	253;147	Q9BQ89;V9GZ26	Protein FAM110A	FAM110A	SAGPGSSEGGCSRRSSVTVEERARERVPYGV	13.9333	5.2	8.73333
-0.0796956	-0.425431	0.353538	0.484351	0.838914	-0.311924	-0.113319	0.485242	0.504668	0.0781581	0.39375	0.240331	0.473446	0.0336234	-0.264337	285;300;129;129	Q9Y446	Plakophilin-3	PKP3;PKP3;PKP3	AVLEPVARAPSVRSLSLSLADSGHLPDVHGF	13.9333	9.2	4.73333
-0.00099875	0.0536695	0.0538602	0.248061	0.0147278	0.341221	0.314527	-0.029441	-0.297712	0.958779	0.179026	-0.693367	0.180024	-0.315525	-0.395655	1016;1019;1055;1059;1010	Q9Y6N7-4	Roundabout homolog 1	ROBO1	DVDLSNKINEMKTFNSPNLKDGRFVNPSGQP	13.9333	13.3333	0.6
0.11931	0.115688	0.0832191	0.100536	-0.0654033	0.127959	-0.342839	-0.123882	0.333064	-0.686981	-0.946427	-0.248704	-1.06574	0.462149	-0.581768	2040;1934	Q9Y490	Talin-1	TLN1;TLN1	VLVEDTKVLVQNAAGSQEKLAQAAQSSVATI	13.8667	0.266667	13.6
0.0311062	0.00015414	0.056785	-0.321349	-0.264555	0.0310574	-2.34316	0.618943	2.73897	-1.96039	0.192649	2.04595	0.161543	2.37427	-0.69302	378;380;380;378;380;386;177;82;79	G5E9C0;Q9HB58	Sp110 nuclear body protein	SP110;SP110;SP110	QKTPSTPRRVTQGAASPGHGIQEKLQVVDKV	13.8667	1.06667	12.8
0.218912	-0.00559737	0.184233	-0.0550639	0.815481	-0.98131	0.0489572	-0.383299	-0.268302	-0.0308141	-0.473139	-0.551464	-0.692051	0.169955	-0.283162	758;680	Q9UKJ3	G patch domain-containing protein 8	GPATCH8	PPRRRRRAQDDSQRRSLPAEEGSSGKKDEGG	13.8667	2.46667	11.4
0.259683	-0.0119327	0.279354	-0.0695695	-0.349011	0.163539	-0.622637	-0.623667	-0.0166422	-0.157318	-0.437495	-0.178413	-0.697178	0.88232	-0.161771	4;4	B4DR80		STK24	____________MAHSPVQSGLPGMQNLKAD	13.8667	2.73333	11.1333
0.450049	0.164607	0.252136	-0.137349	0.180369	-0.355993	0.0306925	0.698031	0.72327	0.011538	0.714355	0.737531	0.264306	0.419357	0.014261	380	P41225	Transcription factor SOX-3	SOX3	MSLGPMGSVVKSEPSSPPPAIASHSQRACLG	13.8667	3.26667	10.6
0.2942	0.445636	-0.0171095	0.290524	-1.47194	0.414379	0.370688	0.850118	0.744761	0.348809	0.803974	0.252736	0.509775	-0.0764885	-0.492025	379	Q13207	T-box transcription factor TBX2	TBX2	PERLSEERAGAPLGRSPAPDSASPTRLTEPE	13.8667	6.66667	7.2
0.0853183	0.335022	-0.312873	0.129112	0.268205	-0.356451	0.346253	0.455794	0.0939247	0.635525	0.8487	0.318139	0.763382	-0.260935	0.224214	701;681	Q8N4C8	Misshapen-like kinase 1	MINK1	GSRPAQAVRARPRSNSAWQIYLQRRAERGTP	13.8667	10.6667	3.2
0.294083	0.447855	-0.161503	0.0159391	-0.0463517	0.150023	-0.895473	-0.456914	0.442861	0.185709	0.604889	0.413265	0.310807	1.18956	-0.029596	269	Q9UHG0	Doublecortin domain-containing protein 2	DCDC2	GNDRHSKSTVGSSDNSSPQPLKRKGKKEDVN	13.8667	13.4	0.466667
-0.144961	-0.00804048	-0.0844649	0.163544	0.665326	-0.512425	0.444381	0.502326	0.025336	0.499586	0.586594	0.0704549	0.731555	-0.589342	0.0451189	9;9;9;9	P52292	Importin subunit alpha-2	KPNA2;KPNA2;KPNA2;KPNA2	_______MSTNENANTPAARLHRFKNKGKDS	13.8	3.33333	10.4667
0.083889	0.345203	-0.284041	0.45757	0.144069	0.323232	0.64181	0.295625	-0.189601	0.253096	-0.0149121	-0.393749	-0.0988011	-0.557921	-0.204148	2509;2509;35	Q6KC79;Q6KC79-2	Nipped-B-like protein	NIPBL;NIPBL	EEEVSRPRKSRKRVDSDSDSDSEDDINSVMK	13.8	3.46667	10.3333
0.265369	0.366281	-0.0894325	-0.35538	-0.0919147	-0.236676	-0.0658708	0.971321	1.03774	0.0606046	0.385153	0.361085	0.119784	0.33124	-0.676655	415;448	B7ZAP5	Hepatocyte nuclear factor 3-alpha	FOXA1;FOXA1	LPASLPLGSASVTTRSPIEPSALEPAYYQGV	13.8	6.4	7.4
0.332346	0.0137943	0.257134	0.270668	0.464458	-0.21243	0.444681	0.519634	0.075406	0.478799	1.67429	1.20879	1.34194	-0.112335	1.13338	1476;1486	Q9HCD6	Protein TANC2	TANC2	GSHQVFDFRSSSSVGSPTRQTYQSTSPALSP	13.8	6.6	7.2
-0.207621	-0.280509	0.0511715	0.06913	-0.560095	0.214023	0.130548	0.0864998	-0.13351	1.19459	-0.300249	-0.606287	-0.0926277	-0.338169	-0.472777	89;145	Q9Y2E4	Disco-interacting protein 2 homolog C	DIP2C;DIP2C	YHRRRSSGSRDERYRSDVHTEAVQAALAKHK	13.8	11.4667	2.33333
0.625098	0.218964	0.469887	-0.245365	0.336985	-0.586577	-0.435504	-0.207459	0.232351	-0.162405	0.412793	0.591394	-0.212305	1.0606	0.359043	2	Q9HB90	Ras-related GTP-binding protein C	RRAGC	______________MSLQYGAEETPLAGSYG	13.8	13.6667	0.133333
-0.020001	0.0777808	-0.0336995	0.811291	0.639313	0.131809	0.265193	0.39074	0.15093	0.232748	0.300168	0.112815	0.320169	-0.285194	-0.038115	1417;893;571;572;530;13;13;13;13;13;909	J3KP28;Q9HCH5;Q9HCH5-12;Q9HCH5-8	Synaptotagmin-like protein 2	SYTL2;SYTL2;SYTL2;SYTL2;SYTL2;SYTL2	LKRMSKSVPAFLQDESDDRETDTASESSYQL	13.7333	0	13.7333
-0.391963	-0.166413	-0.2556	0.109483	0.123308	-0.0140647	0.704249	0.229325	-0.47388	0.762152	0.320794	-0.334622	0.712757	-1.09621	0.139258	293;293	Q9ULW0	Targeting protein for Xklp2	TPX2;HCA90	YKEVNFTSELRKHPSSPARVTKGCTIVKPFN	13.7333	0.933333	12.8
-0.0570183	0.0283583	-0.0583205	-0.365039	-0.206392	-0.0558269	-0.334792	1.48676	1.6645	-0.292067	-0.403434	-0.0812132	-0.346416	0.277774	-1.74571	108;108	Q96LT9	RNA-binding protein 40	RNPC3	HTLVVEFAKEQDRVHSPCPTSGSEKKKRSDD	13.7333	1	12.7333
0.246232	0.231091	0.0202834	0.727363	0.00317337	0.804518	0.128496	0.0279704	-0.0552431	0.0521212	0.0967687	0.0519728	-0.149463	0.117736	0.107216	688	Q7Z460	CLIP-associating protein 1	CLASP1	RSRSANPAGAGSRSSSPGKLLGSGYGGLTGG	13.7333	2.4	11.3333
-0.0787165	-0.0484445	-0.0563037	0.112788	0.200583	-0.122018	0.241911	0.550422	0.334573	-3.46365	-1.43767	2.19719	-1.35895	-0.320628	1.86262	52	Q8TAD8	Smad nuclear-interacting protein 1	SNIP1	EVAPPAHRRPDHSGGSPSPPTSEPARSGHRG	13.7333	3.66667	10.0667
0.415723	0.358956	0.0371708	0.315081	0.259231	0.0120285	0.443781	0.37192	-0.0714427	0.617946	0.656132	-0.149473	0.240409	-0.028058	-0.0780303	44	Q969J2	Zinc finger protein with KRAB and SCAN domains 4	ZKSCAN4	KEEASALTAEVRAPCSPARGPERSRQRFRGF	13.7333	4.13333	9.6
0.634377	0.388327	0.227276	-0.0543895	-0.009785	-0.0709165	0.0363675	0.114201	0.21725	-0.416932	0.0201015	0.454577	-0.614276	0.59801	0.237327	203;203;129	Q9H0H5	Rac GTPase-activating protein 1	RACGAP1;RACGAP1;RACGAP1	RQFVDGPPGPVKKTRSIGSAVDQGNESIVAK	13.7333	4.93333	8.8
-0.236248	-0.149021	-0.0223761	0.11662	0.0729851	-0.0380242	0.189095	0.178704	0.0306791	-0.617322	-0.802292	-0.17162	-0.566044	-0.425343	-0.202299	127;180;180	F5H6Z0	Cyclin-dependent kinase 17	CDK17;CDK17	SPPFDQPMSRRSRRASLSEIGFGKMETYIKL	13.7333	7.93333	5.8
-0.0632727	0.327473	-0.365436	0.345999	0.248691	-0.00172508	0.530475	0.473118	-0.150045	0.563362	0.608496	-0.0349016	0.671769	-0.593748	0.115143	118;149;154;155;155;65;69;90;149;149;149;145	Q14135-2	Transcription cofactor vestigial-like protein 4	VGLL4;VGLL4;VGLL4;VGLL4;VGLL4;VGLL4;VGLL4;VGLL4	ALTKNSLDASRPAGLSPTLTPGERQQNRPSV	13.7333	8.53333	5.2
-0.182561	-0.218685	0.039953	0.163027	-0.267378	0.424705	0.590462	-0.00578208	-0.559256	0.771779	0.139749	-0.508651	0.32231	-0.773023	0.050605	17;17;26;26	C9J013;P49736	DNA replication licensing factor MCM2	MCM2;MCM2;MCM2;MCM2	ASSPAQRRRGNDPLTSSPGRSSRRTDALTSS	13.7333	11.2	2.53333
-0.203868	-0.101096	-0.147886	0.521455	0.160734	0.31044	0.630298	0.34052	-0.247396	0.46503	0.382934	-0.048907	0.586802	-0.834166	0.198489	2454;2467;2478;2509;2413;2437;2285;2298	O75369-2	Filamin-B	FLNB;FLNB	VGSPFKAKVTGQRLVSPGSANETSSILVESV	13.7333	12.4	1.33333
0.649087	0.40809	0.241738	0.357943	0.478702	-0.193709	0.0461926	0.0187872	-0.0349151	0.0899554	0.0827553	-0.0379994	-0.566332	0.602895	-0.0030843	657	Q9H1B7	Interferon regulatory factor 2-binding protein-like	IRF2BPL	DGSSVHSTTASARRNSSSPVSPASVPGQRRL	13.6667	0.333333	13.3333
0.504538	-0.0679	0.570919	0.0717945	2.76831	-2.71517	0.193907	0.364115	0.250449	0.130989	2.23834	2.09462	1.7338	0.310632	1.84417	178	Q66PJ3	ADP-ribosylation factor-like protein 6-interacting protein 4	ARL6IP4	TSQGRKASTAPGAEASPSPCITERSKQKARR	13.6667	7.73333	5.93333
0.657567	0.171138	0.473188	0.452014	0.263434	0.252757	0.055301	0.304629	0.267551	0.128542	0.315893	0.203984	-0.341674	0.602266	-0.063567	193;151;189	Q9BVC5	Ashwin	C2orf49;C2orf49;C2orf49	THRKSPSGPVKSPPLSPVGTTPVKLKRAAPK	13.6667	12.3333	1.33333
-0.481385	-0.644612	0.179338	0.0994328	-1.18983	1.02151	0.795381	0.237226	-0.381445	0.439952	0.0941487	-0.107813	0.575533	-1.27677	0.273632	328;270;288;328	Q9UKV3-5;S4R3H4	Apoptotic chromatin condensation inducer in the nucleus	ACIN1;ACIN1	RVKPEEMMDERPKTRSQEQEVLERGGRFTRS	13.6667	18.1333	-4.46667
0.329737	0.204473	0.12956	0.194814	0.271413	-0.121518	-0.0493038	-0.156383	-0.273342	-0.180201	0.207075	0.402222	-0.122662	0.379041	0.675564	640;640;640;650;650;650	Q9Y6Q9-5	Nuclear receptor coactivator 3	NCOA3;NCOA3	LTCSSDDRGHSSLTNSPLDSSCKESSVSVTS	13.6667	22.2667	-8.6
-0.834679	-0.651441	-0.254482	0.0797126	-1.29481	0.023608	-1.53398	-1.52013	0.0219924	-1.98749	-2.05619	-0.0542204	-1.22151	0.699301	-0.0762128	253;253	Q9NQS7-2	Inner centromere protein	INCENP	ATPQDPKGQGVGTGRSASKLRIAQVSPGPRD	13.6	0.6	13
0.214264	-0.105617	0.296846	-0.697269	-0.519468	-0.160384	-1.19798	-0.714276	0.420891	-0.842888	-0.477303	0.40722	-0.691567	1.41224	-0.013671	312;248;286;200	P40123	Adenylyl cyclase-associated protein 2;Adenylyl cyclase-associated protein;Adenylyl cyclase-associated protein;Adenylyl cyclase-associated protein	CAP2;CAP2;CAP2;CAP2	GQTQSPTKSHTPSPTSPKSYPSQKHAPVLEL	13.6	3	10.6
0.120127	-0.20631	0.344106	0.620973	0.383495	0.265524	0.546628	0.20537	-0.350353	0.574289	0.0783203	-0.525307	-0.0418068	-0.426501	-0.174953	25;95;28;95;73;19;19;19	Q8N7R7-3;Q8ND76	Cyclin-Y-like protein 1;Cyclin-Y	CCNYL1;CCNYL1;CCNY	NPSDHPRASTIFLSKSQTDVREKRKSLFINH;NPSDHPRASTIFLSKSQTDVREKRKSNHLNH	13.6	3.2	10.4
0.13226	-0.0806855	0.265406	-0.149925	0.576698	-0.824743	-0.12151	0.920423	1.04235	-0.290406	0.0414278	0.0921985	-0.0908322	0.25377	-0.950152	11;11	P57740	Nuclear pore complex protein Nup107	NUP107;NUP107	_____MDRSGFGEISSPVIREAEVTRTARKQ	13.6	4.8	8.8
0.3109	0.0427404	0.27227	0.627964	-0.135768	0.802635	0.050238	0.189767	0.288566	0.328813	0.155505	-0.15214	-0.155395	0.260662	-0.440706	525;626;960;960;960;960;960;675;675;574;584	E9PMS6	LIM domain only protein 7	LMO7;LMO7;LMO7;LMO7;LMO7;LMO7;LMO7;LMO7	DIKRTPNNVVSTPAPSPDASQLASSLSSQKE	13.6	6.33333	7.26667
0.122652	-0.462853	0.568793	0.234716	-0.781666	0.917588	0.284339	-0.158896	-0.440037	0.110304	-0.0643731	-0.161369	-0.187026	-0.161687	0.278668	98;233;237;134;163;249	B3KSP0	Negative elongation factor A	WHSC2;NELFA;NELFA;NELFA;NELFA;NELFA	PKQAPFRSPTAPSVFSPTGNRTPIPPSRTLL	13.6	13.6667	-0.0666667
-0.057645	-0.0210263	-0.0468708	-0.156254	-0.110867	-0.119324	-0.693757	-0.720163	0.0160601	-1.24506	-1.11318	0.167735	-1.05554	0.636112	0.151675	36	P16403	Histone H1.2	HIST1H1C	KKKAAKKAGGTPRKASGPPVSELITKAVAAS	13.5333	0.466667	13.0667
-0.114999	-0.199642	0.0937169	0.0499672	-0.221113	0.325463	0.484902	0.143712	-0.4403	0.747734	0.43741	-0.236244	0.552409	-0.5999	0.204056	278;321;300;321	C9J0I9	Nuclear-interacting partner of ALK	ZC3HC1;ZC3HC1	PGLEGRPERLPLVPESPRRMMTRSQDATFSP	13.5333	0.733333	12.8
-0.0628183	-0.0606433	0.0799307	0.559135	0.422305	0.0938454	-0.0608594	0.199802	0.22502	0.721754	1.20275	0.303058	1.26557	-0.00195893	0.078038	1157;1207;1165;1165;1170;1157;1157;880	Q8TEU7	Rap guanine nucleotide exchange factor 6	RAPGEF6;FNIP1;RAPGEF6;RAPGEF6	TKNLSEKRSAKSSEMSPVPMRSAGQTTKAHL	13.5333	0.866667	12.6667
0.688314	0.334392	0.341802	0.218805	0.874909	-0.674747	0.126066	0.232957	-0.046388	0.217906	0.325551	0.145078	-0.362763	0.562248	0.191466	642;662;561;521;427	P04049	RAF proto-oncogene serine/threonine-protein kinase	RAF1;RAF1;RAF1;RAF1	RAAHTEDINACTLTTSPRLPVF_________	13.5333	1.26667	12.2667
0.406642	-0.0921296	0.507841	-0.34415	-0.152491	-0.202792	-0.307107	0.495678	0.810981	-0.516063	-0.0786747	0.563024	-0.485317	0.713749	-0.247957	1546;1553;1581	F5GWX5;Q14839	Chromodomain-helicase-DNA-binding protein 4	CHD4;CHD4	PKTPTPSTPGDTQPNTPAPVPPAEDGIKIEE	13.5333	2	11.5333
0.101745	0.548301	-0.474331	-0.18287	0.457443	-0.651462	-0.156882	0.108257	0.240912	-0.0382169	0.0315596	-0.211821	-0.0701859	0.258628	-0.452733	171;171	O00566	U3 small nucleolar ribonucleoprotein protein MPP10	MPHOSPH10	SKSDLRKSPVFSDEDSDLDFDISKLEQQSKV	13.5333	2.73333	10.8
0.328428	0.31105	0.00310194	0.435252	0.523976	-0.13551	0.284256	0.061608	-0.0425018	0.272295	0.29598	0.122636	-0.032448	0.044172	0.165138	461;347;347	Q9UPZ3	Hermansky-Pudlak syndrome 5 protein	HPS5;HPS5	ILDSGIYRIISSRRGSQSDEDSCSLHSQTLS	13.5333	6.6	6.93333
0.116935	0.242522	-0.135437	0.0158312	-0.43556	0.504557	0.175528	-0.319409	-0.44794	0.0719925	-0.640448	-0.724526	-0.757383	-0.0585929	-0.276586	13;13	Q13451	Peptidyl-prolyl cis-trans isomerase FKBP5	FKBP5	___MTTDEGAKNNEESPTATVAEQGEDITSK	13.5333	7.4	6.13333
0.232329	-0.38001	0.402572	0.0330377	-0.0106778	0.0305736	0.296999	0.104379	-0.199357	0.690466	0.290097	-0.426404	0.057768	-0.06467	-0.227047	2;2;2	C9J2P0	Ubiquitin-conjugating enzyme E2 E1	UBE2E1;UBE2E1	______________MSDDDSRASTSSSSSSS	13.5333	45.8667	-32.3333
0.322121	-0.0472785	0.226733	0.243544	-0.101767	0.35915	0.378009	0.253155	-0.175986	0.78061	0.241502	-0.51044	-0.080619	-0.055888	-0.334454	18;18;18;18;18	Q9H3Q1	Cdc42 effector protein 4	CDC42EP4;CDC42EP4;CDC42EP4;CDC42EP4;CDC42EP4	ILKQLVSSSVHSKRRSRADLTAEMISAPLGD	13.4667	0.0666667	13.4
0.452155	0.457754	0.0196536	0.768438	1.16215	-0.34485	0.422391	0.592227	0.17031	0.273578	0.114991	0.0340772	-0.337164	0.0297638	-0.136233	84;90;123;84;90;123;87	E9PRM3	Histone acetyltransferase KAT5	KAT5;KAT5;KAT5;KAT5	AKTPTKNGLPGSRPGSPEREVKRKVEVVSPA	13.4667	0.2	13.2667
0.183075	-0.0276933	0.259945	-0.509867	-0.549585	0.102401	-0.418511	-0.392823	0.026182	-0.806369	-0.786861	0.219272	-0.969936	0.601586	0.19309	175	O75396	Vesicle-trafficking protein SEC22b	SEC22B	GEALSALDSKANNLSSLSKKYRQDAKYLNMH	13.4667	0.733333	12.7333
0.0537895	0.130757	0.0151785	0.216502	0.224283	0.030012	0.325624	0.0637495	-0.349295	0.765311	0.370263	-0.348205	0.316474	-0.271835	0.00108975	528;528	Q5TCX8	Mitogen-activated protein kinase kinase kinase MLK4	MLK4	ISLPSDFQHKITVQASPNLDKRRSLNSSSSS	13.4667	0.866667	12.6
0.0241128	0.0996923	-0.0703973	-0.150052	0.0601535	-0.211333	0.350264	0.448456	0.0906525	0.328907	0.355137	0.0930905	0.331024	-0.326151	0.002438	98;221;413	Q99590-2	Protein SCAF11	SCAF11;SCAF11	EKSSSNDSVDEETAESDTSPVLEKEHQPDVD	13.4667	1.06667	12.4
0.554809	0.00474655	0.588307	0.386416	0.292993	0.0644052	0.413302	0.465309	0.0749359	0.194716	0.622043	0.291969	0.0672335	0.141507	0.217033	922;933;967;248;573;593;967	Q5SQL3	Homeodomain-interacting protein kinase 1	HIPK1;HIPK1;HIPK1;HIPK1	PYSTDTLSALRGNSGSVLEGPGRVVADGTGT	13.4667	1.46667	12
0.225669	0.0144789	0.199641	-0.192066	-0.49035	0.348961	-0.352141	-0.456623	-0.20208	-0.147621	-0.530355	-0.342352	-0.756024	0.57781	-0.140272	1102;1102;1105;1114;1226;125	Q92823-3	Neuronal cell adhesion molecule	NRCAM;NRCAM;NRCAM	EIQPMKEDDGTFGEYSDAEDHKPLKKGSRTP	13.4667	1.8	11.6667
-0.102761	0.158695	-0.118656	0.35357	-0.0193281	0.481442	0.483735	0.0621914	-0.573638	0.336579	0.0584905	0.0282124	0.161252	-0.586496	0.60185	246;246;246;245;245;245;245;246;246;245	P55196;P55196-1	Afadin	MLLT4;MLLT4;MLLT4;MLLT4;MLLT4	EKRMQEFRSSDGRPDSGGTLRIYADSLKPNI	13.4667	2.33333	11.1333
-0.4344	-0.305041	-0.135698	-0.0261881	-0.275631	0.0751436	-0.320067	-0.554612	-0.203567	0.90432	0.187149	-0.703833	0.621549	-0.114333	-0.500266	555;555;520;555;555;346;346;311	P11171	Protein 4.1	EPB41;EPB41	SRSLDGAAAVDSADRSPRPTSAPAITQGQVA	13.4667	17.0667	-3.6
-0.00877894	-0.308935	0.237707	0.328973	0.193353	0.0406238	-0.324149	-0.272079	-0.0665411	-0.0791501	-0.0412946	0.0520428	-0.0325157	0.31537	0.118584	327;380;214	Q9C0B5-2	Palmitoyltransferase ZDHHC5	ZDHHC5;ZDHHC5	AAMPHSSSAKLSRGDSLKEPTSIAESSRHPS	13.4667	25.4667	-12
0.0855528	0.210217	-0.0826563	-0.263691	-0.348343	0.0272784	-0.487796	-0.436353	0.121799	-0.267553	-0.624058	-0.363854	-0.70961	0.573349	-0.485653	1671;1671	Q9UGU0-2	Transcription factor 20	TCF20	EQTKLVRGRKGQRSLTPPPSSTESKALPASS	13.4	0.533333	12.8667
0.682149	0.268268	0.459136	0.460922	0.433803	0.0288785	0.233863	0.252132	0.0931174	0.314298	0.304603	0.116988	-0.377546	0.448286	0.0238706	1385	Q9C0C2	182 kDa tankyrase-1-binding protein	TNKS1BP1	VSQCPEPGLRHNGSLSPGLEARDPLEARELG	13.4	0.533333	12.8667
0.0518411	0.0357906	0.0215479	0.0840425	0.271184	-0.190687	-0.117852	0.322248	0.440617	-0.0168983	0.382073	0.432449	0.330232	0.169693	-0.008168	260;65;163	Q86VR2	Protein FAM134C	FAM134C;LOC162427;FAM134C	RRALHPERAMDNHSDSEEELAAFCPQLDDST	13.4	1.46667	11.9333
0.63482	0.922625	-0.415461	0.0319626	-0.720895	0.64123	-0.00183803	0.0236034	0.123401	0.166404	0.220669	0.08586	-0.414151	0.636658	-0.037541	250;248;250;250;117	P49023;P49023-3	Paxillin	PXN;PXN	ITVNQGEMSSPQRVTSTQQQTRISASSATRE	13.4	4	9.4
-0.113413	-0.529734	0.423421	0.328743	0.213267	0.0629401	0.16208	0.25991	0.07332	0.639201	0.632666	0.131222	0.746078	-0.275493	0.057902	377	Q8IVT2	Uncharacterized protein C19orf21	C19orf21	EEDHRREGLHVGRASTPDWVSEGPQPGLRRA	13.4	5.66667	7.73333
-0.15076	-0.199462	0.0778238	-0.710439	-0.684367	-0.0446728	-0.659876	0.762993	1.37696	-0.322656	-0.415159	-0.124489	-0.264399	0.509116	-1.50145	26;53;54;26;26;26	P78563-2	Double-stranded RNA-specific editase 1	ADARB1;ADARB1;ADARB1	SSSTDVKENRNLDNVSPKDGSTPGPGEGSQL	13.4	5.8	7.6
0.534889	0.37243	0.147619	0.0313964	0.0616481	-0.211997	-0.0719719	-0.191838	-0.116603	-0.243977	-0.326819	0.115539	-0.861708	0.606861	0.232142	281	Q9UHR4	Brain-specific angiogenesis inhibitor 1-associated protein 2-like protein 1	BAIAP2L1	RSNVVRKDYDTLSKCSPKMPPAPSGRAYTSP	13.4	5.8	7.6
0.595312	0.203315	0.363456	-0.142736	-0.16305	-0.0355805	-0.123259	-0.302306	-0.122268	-0.0204211	-0.0457048	0.0682758	-0.641016	0.718571	0.190544	1094;1094	Q5VZK9-2	Leucine-rich repeat-containing protein 16A	LRRC16A	KSERPPTILMTEEPSSPKGAVRSPPVDCPRK	13.4	6.53333	6.86667
0.0732777	0.416699	-0.46203	0.078297	0.751041	-0.49259	-0.90127	0.185414	1.08713	0.0872205	0.0243982	-0.133693	-0.0488795	0.974548	-1.22082	313;191;210;204;56	Q96HC4	PDZ and LIM domain protein 5	PDLIM5;PDLIM5;PDLIM5	SEADNTKKANNSQEPSPQLASSVASTRSMPE	13.4	7.66667	5.73333
0.212067	-0.421573	0.636696	0.364177	-0.565788	1.04364	0.301001	0.300036	-0.0290589	0.0722692	-0.0084302	-0.0421485	-0.220497	-0.0889345	-0.0130896	126;501;419	M0R0K9;Q13263	Transcription intermediary factor 1-beta	TRIM28;TRIM28	PRVSLERLDLDLTADSQPPVFKVFPGSTTED	13.4	25.2667	-11.8667
0.229196	-0.164353	0.327815	0.0760108	-0.202032	0.259459	-0.709073	-0.238515	0.354785	-0.198216	-0.342664	-0.198626	-0.57186	0.938269	-0.553411	418	Q9BRZ2	E3 ubiquitin-protein ligase TRIM56	TRIM56	ERQGGVQPQAGDGAQTPKEEKAQTTREEGAQ	13.3333	0	13.3333
0.0508677	-0.027822	-0.0514488	0.147258	-0.0688556	0.18184	-2.99267	0.452238	3.51735	-2.8923	0.435067	3.34018	0.3842	3.04354	-0.177165	532	Q8TDB6	E3 ubiquitin-protein ligase DTX3L	DTX3L	GKKLKEGHETPMDIDSDDSKAASPPLKGSVS	13.3333	0.266667	13.0667
-0.216199	-0.107836	-0.135385	0.112788	0.200583	-0.122018	0.241911	0.550422	0.334573	-3.46365	-1.43767	2.19719	-1.22147	-0.45811	1.86262	58	Q8TAD8	Smad nuclear-interacting protein 1	SNIP1	HRRPDHSGGSPSPPTSEPARSGHRGNRARGV	13.3333	0.866667	12.4667
0.13943	-0.31503	0.448735	0.108231	-0.599023	0.688666	0.344084	-0.486859	-0.830417	0.340106	-0.0766206	-0.402726	-0.216051	-0.204654	0.427691	471	Q96JM3	Chromosome alignment-maintaining phosphoprotein 1	CHAMP1	RKTSPASLDFPESQKSSRGGSPDLWKSSFFI	13.3333	1.53333	11.8
0.307327	0.0692978	0.0739213	0.37909	0.327525	0.179872	0.232735	0.988689	0.756408	0.353445	0.275792	-0.0335158	-0.0315351	0.0745921	-0.789924	436;436;436;340	Q9UQ35	Serine/arginine repetitive matrix protein 2	SRRM2;SRRM2;SRRM2	SPPSPQPTKVSRHASSSPESPKPAPAPGSHR	13.3333	1.8	11.5333
-0.129679	0.014988	-0.167895	-0.316536	-0.342411	-0.0466391	-0.525812	-0.705217	-0.146418	-0.487784	-0.74148	-0.258041	-0.611801	0.396133	-0.111623	100;100;100	Q9H307	Pinin	PNN;PNN;PNN	RLGGERRTRRESRQESDPEDDDVKKPALQSS	13.3333	2	11.3333
-0.191114	-0.474423	0.330337	0.290209	0.0458018	0.139252	0.451234	-0.0675894	-0.499347	0.499263	0.630012	0.224778	0.821126	-0.642348	0.724125	72;82;82	Q5BKY9-2	Protein FAM133B	FAM133B;FAM133B	ENWKKELEKHREKLLSGSESSSKKRQRKKKE	13.3333	2.13333	11.2
0.59913	0.26515	0.275569	-0.116281	-0.573249	0.438391	0.380833	0.295701	-0.0679173	0.169252	-0.0772145	-0.275016	-0.676345	0.218297	-0.207099	37;37;37;37;37;37;37;37;37;37;37;37	B4DR52;O60814;P62807;Q99880	Histone H2B;Histone H2B type 1-K;Histone H2B type F-S;Histone H2B type 1-C/E/F/G/I;Histone H2B type 1-M;Histone H2B type 1-N;Histone H2B type 1-H;Histone H2B type 2-F;Histone H2B type 1-D;Histone H2B type 1-L	HIST2H2BF;HIST1H2BK;H2BFS;HIST1H2BC;HIST1H2BM;HIST1H2BN;HIST1H2BH;HIST2H2BF;HIST1H2BD;HIST1H2BL	AQKKDGKKRKRSRKESYSVYVYKVLKQVHPD;VQKKDGKKRKRSRKESYSVYVYKVLKQVHPD	13.3333	4.26667	9.06667
0.0085528	-0.184647	0.298403	0.0978109	-0.154123	0.185071	0.454246	-0.12148	-0.512339	0.755277	0.0795161	-0.760835	0.0709633	-0.445693	-0.248496	1977;1987	Q9HCD6	Protein TANC2	TANC2	NLYRQLSRDSRQGQTSPIKPKRPFVESNV__	13.3333	4.4	8.93333
0.202726	0.241396	0.00188502	0.11002	0.00372447	0.0864733	0.260941	0.274459	-0.0972165	0.761123	0.492421	-0.242978	0.289695	-0.0582149	-0.145761	149;149;133;127	Q86U06;Q86U06-2	Probable RNA-binding protein 23	RBM23	GYRYGHSKSPHFREKSPVREPVDNLSPEERD	13.3333	4.6	8.73333
-0.0771118	0.00041308	-0.0843588	-0.156254	-0.110867	-0.119324	-0.693757	-0.720163	0.0160601	-1.24506	-1.11318	0.167735	-1.03607	0.616645	0.151675	36;37	P10412;P16402	Histone H1.4;Histone H1.3	HIST1H1E;HIST1H1D	KKAKKAGATAGKRKASGPPVSELITKAVAAS;KKKARKSAGAAKRKASGPPVSELITKAVAAS	13.3333	4.66667	8.66667
0.192192	0.177017	-0.031439	0.199863	-0.410835	0.527476	0.523677	0.137773	-0.461551	0.644916	0.142929	-0.431376	-0.0492633	-0.331485	0.030175	34;34;34;34	G3V167	Poly [ADP-ribose] polymerase 2	PARP2;PARP2;PARP2	ESKRVNNGNTAPEDSSPAKKTRRCQRQESKK	13.3333	4.86667	8.46667
0.111613	0.143994	-0.0217106	0.00414246	-0.209184	0.24863	0.733758	0.0171181	-0.656168	0.727151	0.0650719	-0.649073	-0.0465414	-0.622145	0.007095	21;21	Q96FF9	Sororin	CDCA5;CDCA5	TRSGGAAQRSGPRAPSPTKPLRRSQRKSGSE	13.2667	2.33333	10.9333
0.208914	0.360809	-0.191619	0.0818564	-0.234945	0.249625	0.71579	0.111237	-0.655862	0.715214	-0.000796512	-0.673955	-0.209711	-0.506876	-0.018093	218;218	Q9NQS7-2	Inner centromere protein	INCENP	ATAPTSQGIPTSDEESTPKKSKARILESITV	13.2667	4.33333	8.93333
-0.50125	-1.02657	0.549688	-0.749514	0.310028	-1.07814	0.724956	-0.24993	-1.02522	0.552497	-0.287509	-0.709275	0.213741	-1.22621	0.315945	274;193;130	Q92945	Far upstream element-binding protein 2	KHSRP;KHSRP;KHSRP	LQERAGVKMILIQDGSQNTNVDKPLRIIGDP	13.2667	5.8	7.46667
-0.31797	-0.0408497	-0.268084	0.218058	0.350998	-0.16578	0.201217	0.553019	0.325477	0.0610694	0.4256	0.32643	0.74357	-0.519187	0.000953	1039;1054;778;368;444	P04626-4	Receptor tyrosine-protein kinase erbB-2	ERBB2;ERBB2	AGGMVHHRHRSSSTRSGGGDLTLGLEPSEEE	13.2667	6.73333	6.53333
0.182232	0.377408	-0.230039	0.0818564	-0.234945	0.249625	0.71579	0.111237	-0.655862	0.715214	-0.000796512	-0.673955	-0.183029	-0.533558	-0.018093	197;197	Q9NQS7-2	Inner centromere protein	INCENP	HVTQLMSTEPLPRTLSPTPASATAPTSQGIP	13.2667	7.46667	5.8
-0.250477	-0.112661	-0.127698	0.112788	0.200583	-0.122018	0.241911	0.550422	0.334573	-3.46365	-1.43767	2.19719	-1.18719	-0.492388	1.86262	54	Q8TAD8	Smad nuclear-interacting protein 1	SNIP1	APPAHRRPDHSGGSPSPPTSEPARSGHRGNR	13.2	0.866667	12.3333
0.0342835	0.713226	-0.692594	-0.014447	0.796362	-0.751817	0.481909	0.524406	0.075406	0.442451	0.602363	0.118346	0.568079	-0.447625	0.04294	338;322	Q9H4H8	Protein FAM83D	FAM83D	ELTLGNLLRMRLARLSSTPRKADLDPEMPAE	13.2	1.93333	11.2667
-1.31197	-1.12077	-0.202877	0.121151	1.45149	-1.34886	0.132748	0.937912	0.872311	0.213565	0.122016	-0.0781743	1.43399	-1.44472	-0.950486	952;952	O60293-2	Zinc finger C3H1 domain-containing protein	ZFC3H1	RFGPNKMMRLDSSPVSSPRKHSAELIAMEKR	13.2	5.26667	7.93333
0.248511	-0.309989	0.578583	-2.3436	-2.10426	-0.257952	0.424978	-0.0975306	-0.521984	0.825335	0.0978965	-0.291662	-0.150615	-0.176467	0.230322	1033	P52732	Kinesin-like protein KIF11	KIF11	HGKDKENRGINTLERSKVEETTEHLVTKSRL	13.2	12.3333	0.866667
0.46162	0.24619	0.268587	0.538094	0.212791	0.272668	0.490288	0.129585	-0.318788	0.627138	0.0780538	-0.40247	-0.383566	-0.028668	-0.083682	1387;1387;1387;1457;118	P16144-4	Integrin beta-4	ITGB4;ITGB4	LVNGRMDFAFPGSTNSLHRMTTTSAAAYGTH	13.2	19.7333	-6.53333
0.13458	0.0629985	0.0725955	0.424294	-0.465648	1.65441	0.256933	-0.198899	-0.526661	0.145347	-0.173698	-0.417077	-0.308278	-0.122353	0.109584	644	Q8IY81	pre-rRNA processing protein FTSJ3	FTSJ3	SWEPLRGKKRSRGPKSDDDGFEIVPIEDPAK	13.1333	0.466667	12.6667
0.0678448	-0.481748	0.584517	0.374037	0.199019	0.162485	-0.632235	0.242126	1.03196	-0.509148	0.390195	0.893124	0.32235	0.70008	-0.138836	273;273;273;273	C9J6P4;Q7Z2W4	Zinc finger CCCH-type antiviral protein 1	ZC3HAV1;ZC3HAV1	QEFLASASASAERSCTPSPDQISHRASLEDA	13.1333	1.06667	12.0667
0.123918	0.172366	-0.055997	-0.212725	0.699783	-0.861383	-0.0960922	-0.406642	-0.541502	-0.18416	-0.622826	-0.503092	-0.746744	0.22001	0.03841	629	Q03701	CCAAT/enhancer-binding protein zeta	CEBPZ	KAKPGLRSQLDDHPESDDEENFIDANDDEDM	13.1333	2.53333	10.6
0.0619435	-0.315299	0.225407	0.296192	-0.810324	1.08792	0.394561	0.456349	0.0622464	0.271813	-0.0609121	-0.324903	-0.122856	-0.332618	-0.387149	2442;2445;2445;2248;2253;2263;2263;1499	J3QT34	Microtubule-associated serine/threonine-protein kinase 4	MAST4;MAST4;MAST4;MAST4;MAST4	PPTEADKPNGMKRSPSATGQSSFRSTALPEK	13.1333	2.53333	10.6
0.196387	-0.260732	0.442283	0.0455806	-0.417129	0.445126	0.957308	0.715363	-0.233827	-0.384963	-0.372219	0.162045	-0.568606	-0.760921	0.395872	763	Q71F56	Mediator of RNA polymerase II transcription subunit 13-like	MED13L	EDGFGTKDVTTPGHSTPVPDGKNAMSIFSSA	13.1333	3.06667	10.0667
0.647004	0.624388	-0.0311191	-0.375984	-0.0312058	-0.371862	-0.347991	-0.627731	-0.23439	-0.589127	0.0678649	0.671438	-0.579139	0.994995	0.905828	1031;1361	K7EQL6	Ubiquitin carboxyl-terminal hydrolase;Ubiquitin carboxyl-terminal hydrolase 32	USP32;USP32	DAQSSAGEEDVLLSKSPSSLSANIISSPKGS	13.1333	3.33333	9.8
0.0902804	0.161709	-0.473743	0.11152	-0.218745	0.315551	0.707471	0.668537	-0.164654	0.461226	0.744741	0.263321	0.654461	-0.617191	0.427975	17;17	Q6P2H3-2	Centrosomal protein of 85 kDa	CEP85	AMQEKYPTEGISHVTSPSSDVIQKGSSLGTE	13.1333	3.6	9.53333
0.248181	0.0967716	0.20843	0.312598	-0.174289	0.550642	0.30926	0.0281497	-0.51606	0.570691	0.242047	-0.428349	-0.006134	-0.061079	0.087711	200;491	B4DQW3;Q96NY8	Poliovirus receptor-related protein 4;Processed poliovirus receptor-related protein 4	PVRL4;PVRL4	EGIKQAMNHFVQENGTLRAKPTGNGIYINGR	13.1333	3.66667	9.46667
-0.0043004	-0.244632	0.210323	-0.0671058	-0.0952179	-0.0238443	0.317088	-0.128068	-0.423878	0.341863	-0.0477635	-0.400118	-0.0434631	-0.321389	0.02376	592;592;601;55	J3QRU8	ARF GTPase-activating protein GIT1	GIT1;GIT1;GIT1	SQEGSRHTSKLSRHGSGADSDYENTQSGDPL	13.1333	5.73333	7.4
-0.287409	-0.228666	-0.149396	-0.0234399	0.133669	-0.219977	0.49232	-0.209669	-0.746558	0.778859	0.198549	-0.482385	0.485958	-0.779729	0.264173	200;220	Q15056-2	Eukaryotic translation initiation factor 4H	EIF4H	RAQRPRLQLKPRTVATPLNQVANPNSAIFGG	13.1333	7.53333	5.6
-0.131714	-0.293618	0.106391	0.133076	0.299629	-0.199187	-0.535305	-0.539706	0.0981957	0.728556	0.829003	0.173082	0.960717	0.403591	0.0748863	50;50;50	O95251-4	Histone acetyltransferase KAT7	KAT7	TSRRSARVTRSSARLSQSSQDSSPVRNLQSF	13.1333	9.2	3.93333
0.304206	0.239678	0.0750385	-0.216183	-0.132098	-0.111754	-0.529417	-0.426947	0.0660568	-0.4369	-0.399906	-0.103523	-0.704112	0.833623	-0.16958	2204	P49327	Fatty acid synthase;[Acyl-carrier-protein] S-acetyltransferase;[Acyl-carrier-protein] S-malonyltransferase;3-oxoacyl-[acyl-carrier-protein] synthase;3-oxoacyl-[acyl-carrier-protein] reductase;3-hydroxyacyl-[acyl-carrier-protein] dehydratase;Enoyl-[acyl-carrier-protein] reductase;Oleoyl-[acyl-carrier-protein] hydrolase	FASN	ELSSKADEASELACPTPKEDGLAQQQTQLNL	13.1333	11.8667	1.26667
0.628672	0.186515	0.479887	0.278404	0.420758	-0.160997	0.4726	0.125125	-0.318412	0.456931	0.142346	-0.301247	-0.486326	0.156072	0.017165	456;483;500;536	Q8N108-17	Mesoderm induction early response protein 1	MIER1	FDEKSERPAKRRRVNSNGKESPGSSEFFQEA	13.1333	15.4667	-2.33333
-0.0154164	0.0901822	-0.111229	0.34334	0.272785	0.0573123	0.0368727	-0.17813	-0.196394	0.266191	-0.0537485	-0.323334	-0.0383321	-0.0522891	-0.12694	2692;2274;18	Q9UQ35	Serine/arginine repetitive matrix protein 2	SRRM2;SRRM2	SPRKPIDSLRDSRSLSYSPVERRRPSPQPSP	13.0667	0	13.0667
0.010782	-0.136392	0.104821	-0.26596	-0.240757	0.0364376	-1.39494	-0.256722	1.18524	-1.00303	-0.539875	0.477291	-0.550657	1.40572	-0.70795	151	P49006	MARCKS-related protein	MARCKSL1	DEGTAQEGKAAATPESQEPQAKGAEASAASE	13.0667	0.2	12.8667
0.0959643	0.234878	-0.141512	-0.115968	-0.22474	0.0857847	-0.1108	-0.325244	-0.192301	0.0173843	-0.621907	-0.82806	-0.717871	0.206764	-0.635759	39	O43741	5'-AMP-activated protein kinase subunit beta-2	PRKAB2	AGGHAPGKEHKIMVGSTDDPSVFSLPDSKLP	13.0667	0.266667	12.8
0.232535	0.0844978	0.221129	0.14446	0.177278	0.0437625	0.160516	-0.0497246	-0.163811	0.350863	-0.433992	-0.633807	-0.666527	0.0720184	-0.469996	425	O95232	Luc7-like protein 3	LUC7L3	SDTKNEVNGTSEDIKSEGDTQSN________	13.0667	0.333333	12.7333
0.300227	0.363399	-0.0634117	0.0159975	-0.063432	0.105042	-0.172423	-0.153483	-0.0168685	-0.261533	-0.57428	-0.40426	-0.874507	0.47265	-0.387391	362;155;369;37	Q96ST2;Q96ST2-2	Protein IWS1 homolog	IWS1;IWS1	DSFHSDSHMDRKKFHSSDSEEEEHKKQKMDS	13.0667	0.533333	12.5333
0.175951	-0.815269	1.02271	0.641593	0.385243	0.164712	0.333514	0.342202	0.05979	0.243024	0.382317	0.12992	0.206366	-0.157563	0.07013	70;70;70;70	K7EQT1	Fizzy-related protein homolog	FZR1;FZR1	ANWSVNFHRINENEKSPSQNRKAKDATSDNG	13.0667	1	12.0667
-0.0358758	0.0660266	-0.143773	0.203973	0.0859235	0.138366	0.595263	0.785634	0.291921	0.365711	0.583257	0.254197	0.619133	-0.631139	-0.0377235	27	P29966	Myristoylated alanine-rich C-kinase substrate	MARCKS	GEAAAERPGEAAVASSPSKANGQENGHVKVN	13.0667	2.13333	10.9333
-0.08318	0.0313495	-0.17363	-0.339179	-0.463247	0.0680197	-0.201858	-0.150321	0.0628238	0.524938	-0.600457	-1.07843	-0.517277	0.118678	-1.14125	129;129;129	O75533	Splicing factor 3B subunit 1	SF3B1;SF3B1	DREDEYKKHRRTMIISPERLDPFADGGKTPD	13.0667	4	9.06667
0.0978194	0.0583175	-0.00391222	-0.315695	-0.479467	0.148804	-0.146932	0.774165	1.13203	0.00159866	0.477477	0.557091	0.379658	0.244751	-0.574939	436	Q8IU81	Interferon regulatory factor 2-binding protein 1	IRF2BP1	SPIAALKNVAEALGHSPKDPGGGGGPVRAGG	13.0667	9.4	3.66667
0.200092	0.358965	-0.170783	-0.845408	-0.45971	-0.112509	0.256079	-0.175789	-0.307605	0.287783	-0.247369	-0.553838	-0.447461	-0.0559869	-0.246233	560;619;635;645	Q14155-1		ARHGEF7;ARHGEF7	SAKTRQTLNSSSRKESAPQVLLPEEEKIIVE	13.0667	15.2667	-2.2
0.382895	0.264073	0.133025	0.673518	0.310028	0.310414	0.489488	0.271056	-0.300347	0.516762	0.305775	-0.278295	-0.07712	-0.106593	0.022052	92;92	P57682	Krueppel-like factor 3	KLF3	NSPSSLKFPSSHRRASPGLSMPSSSPPIKKY	13.0667	23.8667	-10.8
0.459355	0.0273341	0.4334	-0.143943	0.126601	-0.258284	-0.0480373	-0.0990464	-0.0433892	-0.260603	-0.361514	-0.0744292	-0.820869	0.507392	-0.03104	650;682;667;618;709;708;88	E9PMG1;Q96D71	RalBP1-associated Eps domain-containing protein 1	REPS1;REPS1;REPS1;REPS1;REPS1	TPLAPPPKPVRRRLKSEDELRPEVDEHTQKT	13	0.133333	12.8667
-0.239899	-0.0702896	-0.114239	0.0236753	0.205047	-0.215299	0.221401	-0.0685337	-0.181812	0.398855	-0.0533802	-0.394285	0.186519	-0.4613	-0.212473	1907;1907;1907	Q9NSI6-2	Bromodomain and WD repeat-containing protein 1	BRWD1	GLSRKISRKRVCSSDSDSSLQVVKKSSKART	13	0.533333	12.4667
0.00149133	-0.217345	0.127836	0.128053	0.10236	-0.0144169	-0.211869	0.154285	0.46667	0.0351924	0.210555	0.418405	0.209064	0.21336	-0.048265	636;636;636;646;646;646	Q9Y6Q9-5	Nuclear receptor coactivator 3	NCOA3;NCOA3	LLQLLTCSSDDRGHSSLTNSPLDSSCKESSV	13	2.13333	10.8667
0.0569557	0.0135273	0.0405898	0.0246783	-0.5267	0.504825	-0.782965	0.00471217	0.788177	-0.742226	-0.475754	0.223748	-0.53271	0.839921	-0.564429	218;218;206;262;262;245	Q15032-2;H7C2F9	R3H domain-containing protein 1	R3HDM1;R3HDM1;R3HDM1;R3HDM1;R3HDM1	GEDFQKRYILKRDNSSFDKDDNQMRIRLKDD	13	2.33333	10.6667
0.455589	0.255796	0.184909	0.664416	0.0122409	0.633549	0.465671	0.219682	-0.158095	0.0729145	-0.022937	-0.197018	-0.478526	-0.010082	-0.038923	1294;1310;1321	Q08AD1-2	Calmodulin-regulated spectrin-associated protein 2	CAMSAP2	KRTPRSESVEGFLSPSRCGSRNGEKDWENAS	13	4.33333	8.66667
0.327424	0.602446	-0.311769	0.0162129	0.852976	-0.780238	-0.186448	0.492078	0.527421	0.0541767	0.669241	0.582778	0.341817	0.513872	0.055357	417;271;214	P48651	Phosphatidylserine synthase 1	PTDSS1;PTDSS1;PTDSS1	MIWYAEHYGHREKTYSECEDGTYSPEISWHH	13	11.8667	1.13333
0.312126	0.239641	0.045806	-0.018856	0.120928	-0.259962	0.18999	0.339678	0.00781685	0.710186	0.708559	0.0296572	0.396433	0.122136	0.0218404	2161;2161;435	Q5UIP0	Telomere-associated protein RIF1	RIF1;RIF1	QKLRELDPSLVSANDSPSGMQTRCVWSPLAS	13	17	-4
-0.179079	-0.298995	0.0610095	0.0845885	0.199861	-0.109894	-0.449947	0.562225	1.01278	0.149461	0.559997	0.430988	0.739076	0.270868	-0.581792	35	Q96E09	Protein FAM122A	FAM122A	PAEGGGSGGGGGLRRSNSAPLIHGLSDTSPV	12.9333	0.133333	12.8
0.356235	0.0150611	0.334343	-0.465498	-0.259999	-0.240365	-0.288566	-0.405291	-0.0867054	-0.342307	-0.398485	-0.0716077	-0.75472	0.644801	0.0150977	437;437;437;437;437	P35658-2;P35658-4	Nuclear pore complex protein Nup214	NUP214	LEGERQPKSPGSTPTTPTSSQAPQKLDASAA	12.9333	0.333333	12.6
0.246253	-0.0257668	0.219676	0.0616619	0.179394	-0.157156	-0.0185892	1.08154	1.23735	0.119971	0.135142	0.516821	-0.111111	0.264842	-0.720529	1317;1318	P42694	Probable helicase with zinc finger domain	HELZ;HELZ	TEPKQVDLESNPQNRSPESRPSVVYPSTKFP	12.9333	0.533333	12.4
-0.449702	-0.858463	0.579668	0.0757273	-0.0632407	0.175442	0.392925	0.237427	-0.160972	0.250968	-0.146792	-0.408489	0.30291	-0.842627	-0.247517	77;86;103;119	H0YBZ4	Mitochondrial fission regulator 1	MTFR1;MTFR1;MTFR1	QDDLLFFEKAPSRQISLPDLSQEEPQLKTPA	12.9333	0.866667	12.0667
0.238636	0.430503	-0.167368	0.361326	0.345899	0.133874	0.433466	0.826531	0.491526	0.268034	0.481516	0.175074	0.24288	-0.19483	-0.316452	941;1042;1042;1024	P25054-2	Adenomatous polyposis coli protein	APC;APC;APC	YSLKYSDEQLNSGRQSPSQNERWARPKHIIE	12.9333	1.26667	11.6667
0.499293	-0.155924	0.168751	-0.0216761	0.0919003	-0.132153	-0.283713	-0.19485	0.176344	-0.168387	-0.188472	0.0149527	-0.687765	0.783006	-0.161391	29;29;29;29;51;29	Q96MH2	Protein HEXIM2	HEXIM2;HEXIM2;HEXIM2;HEXIM2;HEXIM2;HEXIM2	SPVALEEAKTSGAPGSPQTPPERHDSGGSLP	12.9333	2.2	10.7333
0.499293	-0.155924	0.168751	-0.0216761	0.0919003	-0.132153	-0.283713	-0.19485	0.176344	-0.168387	-0.188472	0.0149527	-0.687765	0.783006	-0.161391	32;32;32;32;54;32	Q96MH2	Protein HEXIM2	HEXIM2;HEXIM2;HEXIM2;HEXIM2;HEXIM2;HEXIM2	ALEEAKTSGAPGSPQTPPERHDSGGSLPLTP	12.9333	2.53333	10.4
0.030856	-0.113086	0.0531521	0.147607	0.771899	-0.642941	0.62157	0.654393	0.0728902	0.328418	0.562614	0.247473	0.531758	-0.590714	0.174583	129;129	O15400-2	Syntaxin-7	STX7	REKEFVARVRASSRVSGSFPEDSSKERNLVS	12.9333	2.8	10.1333
0.100386	0.106896	-0.0433311	0.50632	0.309248	0.186023	1.1603	0.826702	-0.651526	0.0150918	-0.346627	-0.407975	-0.447013	-1.05991	0.243551	1064;1064	Q9UQ35	Serine/arginine repetitive matrix protein 2	SRRM2	YFGVSSLQLKGQSQTSPDHRSDTSSPEVRQS	12.9333	3.6	9.33333
-0.794976	-0.667072	-0.0768547	-0.0145135	0.0404324	0.0730805	1.03321	0.506777	-0.509746	0.245576	0.103364	-0.153292	0.89834	-1.82819	0.356454	194;194	Q6P1L5	Protein FAM117B	FAM117B	RSPEQSRSSPEKRSPSAPVCKAGDKTRQPSS	12.9333	4.13333	8.8
0.210964	0.223589	-0.0209789	0.0751867	0.0917708	-0.0351888	0.729087	1.55027	0.467714	0.272188	0.359508	0.0965045	0.148543	-0.518123	-0.37121	112	Q7Z417	Nuclear fragile X mental retardation-interacting protein 2	NUFIP2	LNGNAGEREISLKNLSSDEATNPISRVLNGN	12.9333	4.33333	8.6
0.497715	0.0266711	0.480928	0.0586081	0.225369	-0.185416	0.58108	-0.0788529	-0.383747	0.280139	0.209721	-0.0547433	-0.287994	-0.0833655	0.329004	1243;1288	Q5VZK9-2	Leucine-rich repeat-containing protein 16A	LRRC16A	PQKPRTASRPDDIPDSPSSPKVALLPPVLKK	12.9333	5.66667	7.26667
0.0146049	-0.136086	0.203616	-0.430924	-0.228807	-0.152618	-0.652045	0.840715	0.957288	-1.10341	-0.354041	0.775041	-0.368646	0.66665	-0.182247	1410;1447;1446;1410;1411;1333;1334	E7ETY2;E9PHK9;Q13428	Treacle protein	TCOF1;TCOF1;TCOF1	ASGDVKEKKGKGSLGSQGAKDEPEEELQKGM	12.9333	6.33333	6.6
0.222475	0.0420195	0.231022	0.344253	0.338818	0.0486085	0.537804	0.185548	-0.0755892	0.702463	0.190113	-0.461206	-0.032362	-0.315329	-0.385617	811;145	Q8N0Z3	Spindle and centriole-associated protein 1	SPICE1;SPICE1	CSTVSPVSGINTRRSSGATGNSCSPLNATSG	12.9333	6.6	6.33333
0.45674	0.795409	-0.318498	0.488071	0.298731	0.141193	0.439272	0.760928	0.418844	0.316713	0.521626	0.136156	0.0648855	0.0174685	-0.282688	1099;1209;869	Q8TDM6-4	Disks large homolog 5	DLG5	NPIYTVRSHRVGPCSSPPAARDAGPQGLHPS	12.9333	6.6	6.33333
0.0688533	-0.122166	0.172712	-0.214615	-0.77773	0.555308	-0.0570326	-0.41192	-0.331006	-0.338257	-0.70127	-0.325115	-0.770123	0.125886	0.005891	365;365	E9PFH7	C-Jun-amino-terminal kinase-interacting protein 3	MAPK8IP3;MAPK8IP3	ELDMCPETRLDRTGSSPTQGIVNKAFGINTD	12.9333	7	5.93333
0.211863	0.596722	-0.510643	0.071978	0.66271	-0.483026	0.234904	-0.125211	-0.275817	0.680191	1.68849	1.28236	1.47663	-0.023041	1.55818	168	Q9NYZ3	G2 and S phase-expressed protein 1	GTSE1	PLLGPPVGEPRLLASSPALPSSGAQARLTRA	12.9333	10.7333	2.2
-0.337309	0.0657599	-0.427168	-2.98629	-4.6171	1.61216	-0.905756	-0.145058	0.606499	-0.398571	-0.0273733	0.42704	0.309936	0.568447	-0.179459	186	Q9Y388	RNA-binding motif protein, X-linked 2	RBMX2	EKEKADREVQAEQPSSSSPRRKTVKEKDDTG	12.9333	13.6667	-0.733333
0.0683164	0.0115952	0.0240057	-0.106194	-0.298131	0.267002	-0.115289	-0.371067	-0.218249	-0.041184	-0.332671	-0.366242	-0.400987	0.183606	-0.147994	490;432;450;490	Q9UKV3-5;S4R3H4	Apoptotic chromatin condensation inducer in the nucleus	ACIN1;ACIN1	GGLSPLSSPSDTKAESPAEKVPEESVLPLVQ	12.9333	25.0667	-12.1333
-0.0869903	-0.0618838	0.066631	0.0799409	-0.0527488	-0.0683129	-0.170627	1.20912	1.38027	0.168044	-0.00846261	-0.23707	0.0785277	0.0836367	-1.61734	53;53;53;53;53;53;53	Q9H0W8-2	Protein SMG9	SMG9;SMG9;SMG9;SMG9;SMG9;SMG9	ERDYIAPWERERRDASEETSTSVMQKTPIIL	12.9333	25.5333	-12.6
0.130348	0.143109	-0.0566877	0.19532	0.0587335	0.0904776	0.316243	0.604396	0.179067	0.681703	0.402296	0.359183	0.271948	-0.185895	0.180116	103;109;13	Q7Z404-1	Transmembrane channel-like protein 4	TMC4;TMC4	PWPMQARRAHRQRNASRDQVVYGSGTKTDRW	12.8667	0.6	12.2667
0.136988	0.0250781	-0.00722965	0.275936	0.334333	-0.168966	0.39588	0.669788	0.232022	0.404652	0.610921	0.0909511	0.473933	-0.258892	-0.141071	375;284;311;361;396;334	P30305	M-phase inducer phosphatase 2	CDC25B;CDC25B;CDC25B	QQEAEEPKARVLRSKSLCHDEIENLLDSDHR	12.8667	0.933333	11.9333
-0.0627261	0.142223	-0.238815	-0.0489628	-0.349574	0.288067	0.0411436	-0.356267	-0.364075	0.674979	-0.121575	-0.677352	-0.0588489	-0.10387	-0.313277	1358;1358	Q9NTI5-2	Sister chromatid cohesion protein PDS5 homolog B	PDS5B	SKQHRVSRRAQQRAESPESSAIESTQSTPQK	12.8667	4.46667	8.4
0.354736	0.0969343	0.097764	0.0672896	0.0992685	-0.0956898	0.866003	-0.0215366	-0.72661	0.531055	-0.157818	-0.645364	-0.512554	-0.511267	0.081246	1751;1534;1368;648;79	O14497	AT-rich interactive domain-containing protein 1A	ARID1A;ARID1A;ARID1A	VGDPGQRTLLDPGRFSKVSSPAPMEGGEEEE	12.8667	4.8	8.06667
0.282881	0.159576	0.0231301	0.0348848	0.144955	-0.128732	0.282411	0.65623	0.392167	0.443379	0.630901	0.251904	0.34802	0.0004696	-0.140263	139;142;172;172;172;23	B4E3T2	RNA polymerase I-specific transcription initiation factor RRN3	RRN3;RRN3;RRN3;RRN3;RRN3;RRN3	PPRVIIKEGDVDVSDSDDEDDNLPANFDTCH	12.8667	5.46667	7.4
0.282881	0.159576	0.0231301	0.0348848	0.144955	-0.128732	0.282411	0.65623	0.392167	0.443379	0.630901	0.251904	0.34802	0.0004696	-0.140263	137;140;170;170;170;21	B4E3T2	RNA polymerase I-specific transcription initiation factor RRN3	RRN3;RRN3;RRN3;RRN3;RRN3;RRN3	FVPPRVIIKEGDVDVSDSDDEDDNLPANFDT	12.8667	6.26667	6.6
-0.145557	-0.0568356	-0.0262402	-0.0742341	-0.736505	0.649477	0.706565	-0.255717	-0.839636	0.42147	-0.358912	-0.664962	-0.213355	-0.852122	0.174674	181;183;181;183;181;183;183;183;181	Q9NYF8-3;Q9NYF8-2;Q9NYF8-4	Bcl-2-associated transcription factor 1	BCLAF1;BCLAF1;BCLAF1;BCLAF1;BCLAF1;BCLAF1	KAEGEPQEESPLKSKSQEEPKDTFEHDPSES	12.8667	7	5.86667
-0.642092	-0.350633	-0.265094	0.109841	1.44633	-1.35509	0.106294	0.967785	0.902148	0.179731	0.107888	-0.0742257	0.74998	-0.748386	-0.976374	949;949	O60293-2	Zinc finger C3H1 domain-containing protein	ZFC3H1	EQDRFGPNKMMRLDSSPVSSPRKHSAELIAM	12.8667	7.06667	5.8
0.269744	0.195433	0.102343	-0.353907	-0.053606	-0.205133	-0.495976	-0.491304	-0.0876431	-0.380287	-0.476022	-0.034555	-0.745766	0.76572	0.0530881	1182;1182;1189;1181;1165;1165;1166;1182;1182;1165	P55196;P55196-1	Afadin	MLLT4;MLLT4;MLLT4;MLLT4;MLLT4	RADHRSSPNVANQPPSPGGKSAYASGTTAKI	12.8667	8.33333	4.53333
-0.0336647	0.241716	-0.247867	-0.360821	-0.145602	-0.563196	0.144463	-0.341955	-0.552798	0.0765043	-0.830366	-0.908187	-0.796701	-0.178128	-0.355389	122	P16104	Histone H2A.x	H2AFX	GVLPNIQAVLLPKKTSATVGPKAPSGGKKAT	12.8	0.0666667	12.7333
-0.0409125	-0.0523615	0.00614835	-0.342234	-0.492738	0.116417	-0.686866	-0.501848	0.476228	-0.809865	-0.638368	0.118992	-0.597456	0.645953	-0.357236	19;19;19	P53999	Activated RNA polymerase II transcriptional coactivator p15	SUB1;SUB1;SUB1	SKELVSSSSSGSDSDSEVDKKLKRKKQVAPE	12.8	0.666667	12.1333
0.144147	0.247692	0.00959742	0.405843	0.208255	0.265533	0.517132	0.333046	-0.225252	0.619776	0.444638	-0.211439	0.300491	-0.372985	0.013813	541;541;276;541	Q9ULD2;Q9ULD2-2	Microtubule-associated tumor suppressor 1	MTUS1;MTUS1	ALSKVTPRPQQTSASSPSSVNSRQQTVLSRT	12.8	0.666667	12.1333
-0.0954556	0.00313742	-0.111631	0.125314	-0.0295833	0.136332	0.38951	-0.392616	-0.580016	0.232913	0.166083	-0.053539	0.261539	-0.484966	0.526477	727;751;752;577;406	B1AKL4	Eukaryotic translation initiation factor 4E transporter	EIF4ENIF1;EIF4ENIF1;EIF4ENIF1	ENLLSSSSVPSADRDSSPTTNSKLSALQRSS	12.8	0.933333	11.8667
-0.0347342	-0.547178	0.46516	-0.525475	-0.597266	0.0597746	-0.371153	-0.576128	-0.280334	-0.791913	-1.17265	-0.325569	-1.13792	0.336419	-0.045235	533;533;533;533;533;533;456;456	E7ETY2;E9PHK9;Q13428	Treacle protein	TCOF1;TCOF1;TCOF1	GKGAGPVPPGKVGPATPSAQVGKWEEDSESS	12.8	1.06667	11.7333
0.172634	0.111695	0.0292326	0.256362	0.220042	-0.0201229	-2.22583	-0.844856	1.31967	0.325327	0.188561	-0.0710237	0.0159266	2.39846	-1.39069	59;59;59;59;59;59;59;59;59	P52756-3;P52756	RNA-binding protein 5	RBM5;RBM5;RBM5;RBM5;RBM5	DDRRGDRYDDYRDYDSPERERERRNSDRSED;DDRRGDRYDDYRDYDSPERERYSRNDGVLRR	12.8	1.06667	11.7333
0.214587	0.167381	0.0092156	0.105633	-0.0183485	0.071929	0.101738	2.27961	2.17839	0.220653	0.02424	0.15151	-0.190347	0.112849	-2.02688	441;441;351	E9PBR6	Transmembrane protein 201	TMEM201;TMEM201;TMEM201	LPLANQQLFRSPRRTSPSSLPGRLSRALSLG	12.8	1.6	11.2
0.294571	0.368366	-0.0423655	0.0121365	0.0393995	-0.0571465	0.029787	0.414618	0.326863	0.237565	0.323232	0.0786988	0.0286602	0.264784	-0.248164	332;248	Q13501	Sequestosome-1	SQSTM1	ESEGRPEEQMESDNCSGGDDDWTHLSSKEVD	12.8	1.86667	10.9333
0.0225995	0.216602	-0.135669	-0.248482	-0.0944489	-0.239036	-0.700292	-0.308177	0.372491	-0.824761	-0.346484	0.510457	-0.369084	0.722892	0.137966	1781;1782;2029;2281;2289;2442;2527;1622	F5GWT4	Serine/threonine-protein kinase WNK1	WNK1;WNK1;WNK1	PEAAFLSRDVDDGSGSPHSPHQLSSKSLPSQ	12.8	8.66667	4.13333
0.612225	0.29742	0.303196	0.242321	-0.0156929	0.239437	0.404	0.536738	0.180359	0.466364	0.414297	0.00311393	-0.197928	0.208225	-0.177245	2960	Q9NYQ6	Cadherin EGF LAG seven-pass G-type receptor 1	CELSR1	TLKGRLREKLADCEQSPTSSRTSSLGSGGPD	12.8	21.0667	-8.26667
0.0568811	-0.168814	0.271975	0.031302	-0.105552	0.156503	-1.74465	0.0764125	1.82578	0.149374	0.223152	0.104725	0.166271	1.80153	-1.72106	176;8	P04792	Heat shock protein beta-1	HSPB1;HSPB1	GTLTVEAPMPKLATQSNEITIPVTFESRAQL	12.7333	0.0666667	12.6667
0.182369	-0.257701	0.401047	0.273943	0.148075	0.170469	-0.928688	-0.381394	1.2122	-0.177457	0.272865	0.382449	0.0904955	1.11106	-0.829751	419;490;332;419	Q2VPK5	Cytoplasmic tRNA 2-thiolation protein 2	CTU2;CTU2	TAFGAQTSSRLSQMQSPIPLTETRTPPGPCC	12.7333	0.266667	12.4667
-0.304149	-0.708255	0.555506	-0.319301	-0.61535	0.392901	0.412229	-0.12395	-0.535716	0.621731	0.15832	-0.450071	0.462469	-0.716378	0.085645	69	Q8IXQ3	Uncharacterized protein C9orf40	C9orf40	RKRKIDAGTMAEPSASPSKRRDSGDNSAPSG	12.7333	0.666667	12.0667
0.0519896	0.216945	-0.167905	0.370534	0.408011	-0.114075	0.299095	0.422668	0.271037	-0.0500549	0.437291	0.402112	0.385301	-0.247105	0.131075	320;125;223	Q86VR2	Protein FAM134C	FAM134C;LOC162427;FAM134C	GQTPLTEGSEDLDGHSDPEESFARDLPDFPS	12.7333	1.13333	11.6
0.0661941	0.504454	-0.4462	-0.0269743	-0.095393	0.19524	-0.193549	-0.292726	-0.129335	-1.03432	-1.68641	-0.431474	-1.7526	0.259743	-0.302139	75;75;75;75;75;75	P55201-3	Peregrin	BRPF1;BRPF1;BRPF1	KHKKKGRQSRPANKQSPSPSEVSQSPGREVM	12.7333	1.4	11.3333
0.0961086	0.232967	-0.136154	-0.173793	-0.193849	0.0839355	0.0876424	-0.280512	-0.375856	-0.175657	-0.79879	-0.567306	-0.894899	0.00846621	-0.19145	1413;265;1408	Q02880;Q02880-2	DNA topoisomerase 2-beta	TOP2B;TOP2B	KASPITNDGEDEFVPSDGLDKDEYTFSPGKS	12.7333	2.26667	10.4667
0.460526	0.219854	0.219832	-0.733577	-0.482262	-0.269923	-0.320136	0.186483	0.511286	-0.552706	-0.0747387	0.485579	-0.535265	0.780661	-0.0257075	40;40;40;40;40;40	F5H0B0;P55327;P55327-5	Tumor protein D52	TPD52;TPD52	SYLYLSPSGNSSPPGSPTLQKFGLLRTDPVP	12.7333	2.4	10.3333
-0.13346	-0.151502	0.0167645	0.341057	-0.0271886	0.374285	0.49135	0.234013	-0.144161	0.619272	0.4256	-0.374947	0.55906	-0.62481	-0.230785	288;284;412;288;189;399;279;284;403;284;189;279;395;395	Q9Y6M7-13;Q9Y6M7-2	Sodium bicarbonate cotransporter 3	SLC4A7;SLC4A7	DNSKSGEIKGNGSGGSRENSTVDFSKVDMNF	12.7333	2.53333	10.2
-0.083153	0.143191	-0.173509	0.250941	0.347963	-0.062374	-0.5549	0.415037	0.951966	-0.405232	-0.151389	0.23769	-0.068236	0.471747	-0.714276	739;739;739;586;586;248	E9PHV5	Sperm-specific antigen 2	SSFA2;SSFA2;SSFA2;SSFA2	RYLFAKAGYPLRRSQSLPTTLLSPVRVVSSV	12.7333	2.73333	10
0.0854231	0.40734	-0.260595	0.603685	0.192144	0.392873	-0.0112688	-0.229115	-0.221983	0.0696852	-0.608308	-0.664617	-0.693731	0.0966919	-0.442634	603	P51116	Fragile X mental retardation syndrome-related protein 2	FXR2	SRRRRNRGNRTDGSISGDRQPVTVADYISRA	12.7333	2.8	9.93333
-1.51862	-0.66498	-0.821225	-0.0405042	-1.66981	1.55306	0.276273	-0.755687	-1.02491	0.174157	-0.544856	-0.540702	0.973767	-1.7949	0.484208	356	Q15075	Early endosome antigen 1	EEA1	QKDLDCQQLQSRLSASETSLHRIHVELSEKG	12.7333	5.73333	7
0.385132	0.328292	0.199617	-0.096548	0.592081	-0.657871	-0.267408	0.468834	0.767961	-0.200442	0.414659	0.628465	0.0295275	0.65254	-0.139496	713;407;713;274;171	Q9Y2K7	Lysine-specific demethylase 2A	KDM2A	QAKVLRPLRSCDEPLTPPPHSPTSMLQLIHD	12.7333	5.93333	6.8
0.28933	0.226166	0.0774228	0.224266	0.192628	0.00126636	0.316407	0.491862	0.159805	0.25745	0.269399	0.00939351	-0.0199314	-0.0270766	-0.150411	440;440;440;344	Q9UQ35	Serine/arginine repetitive matrix protein 2	SRRM2;SRRM2;SRRM2	PQPTKVSRHASSSPESPKPAPAPGSHREISS	12.7333	7.06667	5.66667
0.0271134	1.63943	-1.62723	0.0387408	-0.201715	0.22413	0.444831	0.418003	0.072931	0.608567	0.657968	-0.198293	0.630855	-0.417718	-0.271224	369;369;174	P28749	Retinoblastoma-like protein 1	RBL1;RBL1	NLQQHFEKKRSFAPSTPLTGRRYLREKEAVI	12.7333	7.73333	5
0.3231	0.0756579	0.208264	0.145515	0.38915	-0.544095	0.2518	0.980456	0.453144	-0.0930415	0.378362	0.51161	0.0552623	0.0712997	0.058466	113;113;117;114;117;117;119;119	Q08170;Q13243;Q13247	Serine/arginine-rich splicing factor 4;Serine/arginine-rich splicing factor 5;Serine/arginine-rich splicing factor 6	SRSF4;SRSF4;SRSF5;SRSF5;SRSF5;SRSF6	PPTRTEYRLIVENLSSRCSWQDLKDYMRQAG;PPVRTENRLIVENLSSRVSWQDLKDFMRQAG;PPVRTEYRLIVENLSSRCSWQDLKDFMRQAG	12.6667	0.133333	12.5333
-0.14506	3.12745	-3.28734	-1.62772	-1.94549	0.329401	1.10373	0.674756	-0.147992	0.434727	0.761901	0.340526	0.906961	-1.24879	0.488518	1077	Q8NFC6	Biorientation of chromosomes in cell division protein 1-like 1	BOD1L1	MEKKLSRRLCENRRGSLSQEMAKGEEKLAAN	12.6667	0.2	12.4667
0.0396904	0.395773	-0.390609	0.174011	0.194277	-0.0953406	-0.729269	0.241563	0.980793	0.114653	0.413505	0.348264	0.373815	0.768959	-0.632529	322	P09758	Tumor-associated calcium signal transducer 2	TACSTD2	KKVEIKELGELRKEPSL______________	12.6667	0.466667	12.2
0.190434	0.117514	0.0337682	0.34524	0.0665364	0.246816	0.0834596	0.606797	0.540078	0.12797	0.0200026	-0.126762	-0.170432	0.106975	-0.66684	48;48;48	Q9P2P5	E3 ubiquitin-protein ligase HECW2	HECW2;HECW2;HECW2	AQSSMPENMTLQRANSDTDLVTSESRSSLTA	12.6667	0.666667	12
0.451014	0.472547	-0.120997	0.556907	0.705181	-0.267317	0.295773	0.617059	0.309354	0.360258	0.571626	0.223852	0.120612	0.155241	-0.085502	453	P35568	Insulin receptor substrate 1	IRS1	FRSSFRSVTPDSLGHTPPARGEEELSNYICM	12.6667	2.13333	10.5333
0.001994	-0.0027685	-0.000197	-0.473111	-0.671947	0.180203	0.256151	0.206029	-0.0516965	-0.0356748	-0.275094	-0.233145	-0.277088	-0.254157	-0.181449	302	Q8NFG4	Folliculin	FLCN	EKLADLEEESESWDNSEAEEEEKAPVLPEST	12.6667	2.2	10.4667
-0.0256027	-0.130347	0.103045	-0.388769	-0.105233	-0.32364	-0.763016	-0.686858	0.0410945	-0.690982	-0.761276	-0.0569285	-0.735673	0.737413	-0.098023	668;668;211	Q8ND04	Protein SMG8	SMG8;SMG8	FEPSTPDPAPAKNESSPAPPDSDADKLKEKE	12.6667	3.86667	8.8
0.166979	0.0023614	0.200584	0.652007	0.400915	0.11363	0.554228	0.435447	-0.0990605	0.174243	0.696895	0.548112	0.529916	-0.387249	0.647173	137;137	Q8N9U0-2	Tandem C2 domains nuclear protein	TC2N	PSYDVYNPFYMYQHISPDLSRRFPPRSEVKR	12.6667	4.4	8.26667
0.144646	0.175858	-0.0300627	0.342695	0.503009	-0.175208	0.199796	0.778255	0.603951	0.276222	0.517699	0.244764	0.373053	-0.05515	-0.359187	721	O94885	SAM and SH3 domain-containing protein 1	SASH1	SQEKLLVDSQGLSGCSPRDSGCYESSENLEN	12.6667	5.13333	7.53333
0.648621	0.780751	-0.108912	-0.106277	2.49746	-2.62229	-0.125685	-0.436688	-0.156493	-0.021838	0.135494	0.213205	-0.513127	0.774306	0.369698	746	O15014	Zinc finger protein 609	ZNF609	DKKKKESSKELESPLTPGKVCRAEEGKSPFR	12.6667	5.73333	6.93333
-0.490273	-0.501328	-0.134356	-0.638178	-0.796992	0.11173	1.30588	-0.0839756	-1.11495	0.681823	-0.344583	-1.05605	0.14569	-1.79615	0.0589	123;86	Q9BTM1	Histone H2A.J;Histone H2A	H2AFJ;H2AFJ	VLPNIQAVLLPKKTESQKTKSK_________	12.6667	6.46667	6.2
-0.251318	-0.161546	0.003826	0.448533	0.401751	-0.00629449	0.358721	0.441402	0.0785905	0.559925	0.44947	-0.0690034	0.700788	-0.610039	-0.147594	221;244;275;248;221;244;244	Q9UDY2-3	Tight junction protein ZO-2	TJP2	FGPSRDRDRDRSRGRSIDQDYERAYHRAYDP	12.6667	12.3333	0.333333
-0.131863	0.0438224	-0.17201	0.100603	-0.194521	0.14267	-0.0282345	1.36111	1.57128	-0.236876	-0.128663	0.13642	0.0031999	-0.103628	-1.43486	1364	O60292	Signal-induced proliferation-associated 1-like protein 3	SIPA1L3	EAAGRSHHADRRREVSPAPAVAGQSKGYRPK	12.6667	17.2667	-4.6
0.406267	0.237109	0.138316	0.541479	0.406344	0.0924394	-0.0103257	0.674269	0.74358	0.345685	0.160912	-0.192731	-0.245355	0.416592	-0.936311	613;613;613;613;613;613	P51532	Transcription activator BRG1	SMARCA4;SMARCA4	AIGPDGEPLDETSQMSDLPVKVIHVESGKIL	12.6667	19.3333	-6.66667
0.0367655	0.04459	0.022325	0.234798	0.197695	0.0937784	0.313126	0.444314	-0.0348269	0.553224	0.63681	0.151205	0.600044	-0.276361	0.186032	473	Q5VT06	Centrosome-associated protein 350	CEP350	RERTAKSGGHIGRAESDPRLDVLHRHLQRNS	12.6667	22.3333	-9.66667
0.0539722	0.0202323	0.0191	0.0473555	0.435847	-0.422992	0.221576	0.353329	0.240468	-0.0121196	0.0719295	0.0986446	0.0179573	-0.167604	-0.141823	96;168	Q9Y608-2		LRRFIP2	ASATTPLSGNSSRRGSGDTSSLIDPDTSLSE	12.6667	30.8667	-18.2
0.316851	0.160851	0.217093	-0.0741326	-0.17574	0.106562	-0.284334	-0.163289	0.0729107	-0.24754	-0.0868185	0.143919	-0.40367	0.601185	0.0710083	780;780;780;684	Q9UQ35	Serine/arginine repetitive matrix protein 2	SRRM2;SRRM2;SRRM2	PRSKAKSRLSLRRSLSGSSPCPKQKSQTPPR	12.6	0.0666667	12.5333
0.481473	0.168925	0.236747	0.249967	0.373243	-0.085393	0.415675	0.273703	0.238626	-0.529572	-0.871244	0.0363174	-1.35272	0.0657977	-0.202309	1079;533	Q9Y6D6	Brefeldin A-inhibited guanine nucleotide-exchange protein 1	ARFGEF1;ARFGEF1	VKPRYISGTVRGREGSLTGTKDQAPDEFVGL	12.6	0.533333	12.0667
-0.122402	0.0975875	-0.215488	0.270908	0.558712	-0.336076	0.288606	0.687765	0.431529	0.24695	0.71837	0.532443	0.840772	-0.411008	0.100914	434;434;363;434;434	Q9HCD6	Protein TANC2	TANC2;TANC2	PPSAHSSITSGSCPGTPEMRRRQEEAMRRLA	12.6	0.6	12
-0.0225835	0.0088535	-0.0418583	-0.293532	-0.330396	0.0683706	-0.239528	3.73415	3.99476	-0.223279	-0.240658	-0.023965	-0.218075	0.216945	-4.01873	1315;1360	Q5VZK9-2	Leucine-rich repeat-containing protein 16A	LRRC16A	RSSSKDGHQGSKSNDSGEEAEKEFIFV____	12.6	0.733333	11.8667
0.279517	-0.22316	0.495346	-0.398348	-0.253908	-0.169989	-0.380953	-0.26078	0.112985	-0.507355	-0.35056	0.108316	-0.630077	0.66047	-0.004669	210;210;210;210;210	P78347-4;Q86U51	General transcription factor II-I	GTF2I;GTF2I	VGGRVMVTDADRSILSPGGSCGPIKVKTEPT	12.6	1	11.6
0.412159	0.605495	-0.191103	0.447568	0.99869	-0.594029	0.422696	0.607997	0.157702	0.428528	0.528743	0.209767	0.116583	-0.0105368	0.0520655	425;425;386	E7EX17	Eukaryotic translation initiation factor 4B	EIF4B;EIF4B;EIF4B	EETQERERSRTGSESSQTGTSTTSSRSKSDQ	12.6	1.33333	11.2667
0.371811	-0.238393	0.634915	-0.2991	-0.580047	0.167905	-0.0645896	-0.172834	-0.0927089	-0.259326	-0.379337	-0.143696	-0.751148	0.4364	-0.0509871	266;235;273	P18887	DNA repair protein XRCC1	XRCC1;XRCC1;XRCC1	NQEEKKTPSKPPAQLSPSVPKRPKLPAPTRT	12.6	1.46667	11.1333
0.209917	0.169414	0.0834915	0.211171	0.635911	-0.389108	0.491343	0.146042	-0.386849	0.583983	0.486877	-0.0007005	0.276959	-0.281425	0.386148	325;327;280	Q8WUB8-2	PHD finger protein 10	PHF10	KRKNKGTSDSSSGNVSEGESPPDSQEDSFQG	12.6	2.66667	9.93333
-0.0655675	-0.0675103	-0.0463257	-0.395697	-0.484115	0.032301	-0.570168	-0.752204	-0.046327	-0.363852	-0.884459	-0.402886	-0.818891	0.504601	-0.356559	1094;1099;1099;1099	Q12888	Tumor suppressor p53-binding protein 1	TP53BP1;TP53BP1;TP53BP1	GDHTIRQSQQPMKPISPVKDPVSPASQKMVI	12.6	3.53333	9.06667
-0.29283	-1.03006	0.999057	-0.281287	-0.191852	-0.319287	-0.0717574	-0.474557	-0.371215	-0.450348	-0.913225	-0.343486	-0.620395	-0.221073	0.027729	316	Q3B726	DNA-directed RNA polymerase I subunit RPA43	TWISTNB	GYQSDHKKKKKKRKHSEEAEFTPPLKCSPKR	12.6	4.93333	7.66667
-0.834614	-1.25139	0.279378	-0.712761	-1.87383	1.13935	0.162445	-0.70631	-0.868281	-0.198216	-0.536268	-0.526779	0.298346	-0.997059	0.341502	44;44;44	P17096	High mobility group protein HMG-I/HMG-Y	HMGA1;HMGA1	PRKQPPVSPGTALVGSQKEPSEVPTPKRPRG	12.6	6.13333	6.46667
-0.035513	-0.478437	0.428075	-0.172581	-0.43844	0.213368	0.0697187	-0.528638	-0.597941	-0.155913	-0.779386	-0.516304	-0.743873	-0.105232	0.081637	993;993	Q5T200;Q5T200-2	Zinc finger CCCH domain-containing protein 13	ZC3H13	ERGNIETTSEDGQVFSPKKGQKKKSIEKKRK	12.6	7.73333	4.86667
-0.035513	-0.478437	0.428075	-0.172581	-0.43844	0.213368	0.0697187	-0.528638	-0.597941	-0.155913	-0.779386	-0.516304	-0.743873	-0.105232	0.081637	986;986	Q5T200;Q5T200-2	Zinc finger CCCH domain-containing protein 13	ZC3H13	KEDDVGIERGNIETTSEDGQVFSPKKGQKKK	12.6	23.5333	-10.9333
0.0342835	0.713226	-0.692594	-0.014447	0.796362	-0.751817	0.481909	0.524406	0.075406	0.460881	0.604269	0.0831708	0.569985	-0.447625	0.0077648	340;324	Q9H4H8	Protein FAM83D	FAM83D	TLGNLLRMRLARLSSTPRKADLDPEMPAEGK	12.5333	0.0666667	12.4667
0.452017	0.254088	0.199541	-0.0547932	-0.103112	-0.0126217	0.325475	0.281742	-0.0431895	0.423278	-0.118044	-0.505972	-0.570061	0.126542	-0.462782	1259	Q5VT06	Centrosome-associated protein 350	CEP350	SSDKGRSQKTPTSPLSPSSQKSLQFDVAGTS	12.5333	0.466667	12.0667
-0.0549606	-0.156278	0.108557	0.00231355	-0.432482	0.451979	0.115661	-0.264531	-0.338495	0.08916	-0.660753	-0.653814	-0.605792	-0.170622	-0.315319	30	Q9H1E3	Nuclear ubiquitous casein and cyclin-dependent kinase substrate 1	NUCKS1	QFQESDDADEDYGRDSGPPTKKIRSSPREAK	12.5333	0.8	11.7333
-0.169587	0.0257865	-0.127581	0.572561	0.491825	-0.0524211	0.658565	0.645855	0.0195694	0.391262	0.497671	0.121237	0.667258	-0.828152	0.101668	1188;1154	Q14152	Eukaryotic translation initiation factor 3 subunit A;Eukaryotic translation initiation factor 3 subunit A	EIF3A;EIF3A	VKPGGWREKEKAREESWGPPRESRPSEEREW	12.5333	0.8	11.7333
-0.191545	-0.0822365	-0.0603769	-0.0712916	-0.0438934	-0.0110156	0.399365	-0.267875	-0.480474	0.178018	-0.145825	-0.427861	0.0457198	-0.59091	0.052613	1845;1845	Q12789-3	General transcription factor 3C polypeptide 1	GTF3C1	EDPQARPLEGSSSEDSPPEGQAPPSHSPRGT	12.5333	2.06667	10.4667
-0.130615	-0.16679	-0.0026476	0.0954651	0.139198	0.036927	0.482275	0.26207	-0.163825	0.351471	0.181627	-0.234083	0.312242	-0.61289	-0.070258	62	Q96E09	Protein FAM122A	FAM122A	TSPVFQAEAPSARRNSTTFPSRHGLLLPASP	12.5333	2.53333	10
0.626722	0.0186232	0.624996	0.0010609	0.0204349	-0.0563703	-0.0470881	0.0860695	0.167993	-0.433381	0.128167	0.550215	-0.498555	0.67381	0.382222	2;2	P62995	Transformer-2 protein homolog beta	TRA2B	______________MSDSGEQNYGERESRSA	12.5333	3.53333	9
0.339971	0.467617	-0.0574901	0.450934	0.514242	-0.0643764	0.569849	0.067272	-0.661948	0.623871	0.111258	-0.62547	-0.228713	-0.229878	0.036478	134	J3KP28		SYTL2	VTDDTTLRENGSKTLSPSKIELKPVRSDSPF	12.5333	5.73333	6.8
0.158486	0.183969	-0.00311124	-0.082431	0.327222	-0.393519	-0.407434	-0.223431	0.188322	-0.33373	-0.25893	0.107464	-0.417416	0.56592	-0.080858	592;592;601;55	J3QRU8	ARF GTPase-activating protein GIT1	GIT1;GIT1;GIT1	SQEGSRHTSKLSRHGSGADSDYENTQSGDPL	12.5333	8.06667	4.46667
-1.29028	-1.62902	0.327063	-0.585604	-1.51653	0.809826	-0.19682	-1.01665	-0.755073	-0.479921	-1.15037	-0.783367	0.13991	-1.09346	-0.028294	50;48;50	Q07960	Rho GTPase-activating protein 1	ARHGAP1;ARHGAP1;ARHGAP1	SDEMPDFPKSDDSKSSSPELVTHLKWDDPYY	12.5333	8.13333	4.4
-0.107096	-0.324466	0.184912	0.0506194	-0.0554734	-0.139751	-2.80166	0.0870063	2.89681	-0.491323	0.0428965	0.492758	0.149993	2.69456	-2.40405	356;356;356;356;356;356	P01892;P05534	HLA class I histocompatibility antigen, A-2 alpha chain;HLA class I histocompatibility antigen, A-69 alpha chain;HLA class I histocompatibility antigen, A-68 alpha chain;HLA class I histocompatibility antigen, A-23 alpha chain;HLA class I histocompatibility antigen, A-24 alpha chain;HLA class I histocompatibility antigen, A-80 alpha chain	HLA-A;HLA-A;HLA-A;HLA-A;HLA-A;HLA-A	GGSYSQAASSDSAQGSDVSLTACKV______	12.5333	12.2667	0.266667
0.0894361	0.344292	-0.266275	0.470178	0.153924	0.297536	-0.0005165	0.0799735	0.086512	0.639545	-0.118347	-0.696223	-0.207783	0.0899526	-0.782735	553;654;988;988;988;988;988;703;703;602;612;8	E9PMS6	LIM domain only protein 7	LMO7;LMO7;LMO7;LMO7;LMO7;LMO7;LMO7;LMO7;LMO7	QKEVAATEEDVTRLPSPTSPFSSLSQDQAAT	12.5333	13.6667	-1.13333
0.0950981	0.151023	-0.0875337	0.368934	0.257076	-0.0207079	0.96952	0.532784	-0.415812	0.159768	-0.439497	-0.494962	-0.534595	-0.874422	-0.07915	1222;1222	Q8TDY2-2	RB1-inducible coiled-coil protein 1	RB1CC1	AIIQNLEKDRQKLVSSQEQDREQLIQKLNCE	12.5333	16.3333	-3.8
-0.140594	-0.0705248	-0.103214	-0.140242	-0.118106	0.029197	-0.202364	1.58421	1.63862	-0.0479488	-0.0385161	-0.0558481	0.102078	0.0617694	-1.69447	20;224	F5H6V4	Serum response factor	SRF;SRF	ETGKALIQTCLNSPDSPPRSDPTTDQRMSAT	12.4667	0.133333	12.3333
0.69173	0.475563	0.184122	0.465121	0.63585	-0.405612	0.214645	0.345202	0.222236	0.326487	0.289809	0.103803	-0.401921	0.477085	-0.118433	2079	Q5TH69	Brefeldin A-inhibited guanine nucleotide-exchange protein 3	ARFGEF3	LQRPQHLMDQGQMRHSFSAGPELLRQDKRPR	12.4667	0.133333	12.3333
0.0440149	0.258566	-0.174457	0.0239595	-0.468131	0.468105	-0.137959	-0.569026	-0.515024	0.049321	-0.732261	-0.733596	-0.776276	0.181974	-0.218572	1400;252;1395	Q02880;Q02880-2	DNA topoisomerase 2-beta	TOP2B;TOP2B	DDDDNNDLEELKVKASPITNDGEDEFVPSDG	12.4667	0.333333	12.1333
0.118075	-0.0537365	0.185779	-0.432053	-0.654318	0.178971	-0.354367	-0.368907	-0.0655935	-0.17669	-0.58081	-0.474944	-0.698885	0.472441	-0.40935	670;653;670;653;653;653;670	P52948-6	Nuclear pore complex protein Nup98-Nup96;Nuclear pore complex protein Nup98;Nuclear pore complex protein Nup96	NUP98;NUP98	VSHFYTNPIAKPIPQTPESAGNKHSNSNSVD	12.4667	1.06667	11.4
0.399469	0.262114	0.12198	0.201206	-0.231276	0.301774	0.432029	-0.159457	-0.497336	0.686228	0.302256	-0.398133	-0.0972125	-0.0325605	0.099203	59;59;59;59;59;59;59	M0QYA8	Inactive serine/threonine-protein kinase VRK3	VRK3;VRK3;VRK3;VRK3;VRK3;VRK3	SFQGSKRGLNSSFETSPKKVKWSSTVTSPRL	12.4667	1.53333	10.9333
0.402827	0.104241	0.371493	-0.24322	-0.0935201	0.0835438	-0.0680913	-0.140331	-0.15084	-0.0263644	-0.47229	-0.323996	-0.875117	0.470918	-0.173156	660;660;592;660;660	Q76FK4-4	Nucleolar protein 8	NOL8;NOL8;NOL8	QKRQTTFESQDRKAVSPSSSEKRSKNPISRP	12.4667	1.6	10.8667
0.0973017	-0.185805	0.142753	-0.0887296	-0.00498102	-0.127851	-0.455534	-0.166105	0.310362	-0.00470918	0.0591083	0.0931048	-0.0381934	0.552836	-0.217257	187	Q9P265	Disco-interacting protein 2 homolog B	DIP2B	ESWINRSIQGSSTSSSASSTLSHGEVKGTSG	12.4667	2.06667	10.4
0.185844	0.16339	0.0275641	0.266664	-0.374068	0.666911	0.208035	-0.337562	-0.545174	0.432142	-0.212876	-0.457219	-0.39872	-0.0221908	0.087955	45;45	Q9H7L9	Sin3 histone deacetylase corepressor complex component SDS3	SUDS3;SUDS3	LESAEDDERSCRGRESDEDTEDASETDLAKH	12.4667	2.13333	10.3333
0.0200266	0.0492099	0.00824645	0.18305	0.225841	-0.00272787	-0.0147697	0.211947	0.178972	0.0497819	0.170664	0.0966573	0.150637	0.0347963	-0.0823147	346;355;365;310	O95049	Tight junction protein ZO-3	TJP3	SPRLRRESSVDSRTISEPDEQRSELPRESSY	12.4667	3.73333	8.73333
-0.270283	-0.23963	-0.00579443	0.441517	0.316365	0.040301	0.42437	0.422668	0.00907993	0.287862	0.345314	-0.00130534	0.615597	-0.694653	-0.0103853	232	Q9NYF3	Protein FAM53C	FAM53C	SDAESLSPCPPQRRFSLSPSLGPQASRFLPS	12.4667	26	-13.5333
0.00500613	-0.00582967	-0.00107733	0.0259109	-0.00414968	-0.078712	0.601641	0.571279	-0.0171489	0.571905	0.380628	-0.201576	0.375622	-0.596634	-0.184427	616;465	Q8IUC4	Rhophilin-2	RHPN2;RHPN2	HNKSATYSVGMQKTYSMICLAIDDDDKTDKT	12.4	0.133333	12.2667
0.165138	0.269274	-0.138788	0.323741	0.521188	-0.236907	-0.695177	0.419142	1.11045	-0.482899	0.326706	0.802095	0.161568	0.860315	-0.308355	273;273;273;273	C9J6P4;Q7Z2W4	Zinc finger CCCH-type antiviral protein 1	ZC3HAV1;ZC3HAV1	QEFLASASASAERSCTPSPDQISHRASLEDA	12.4	1.13333	11.2667
0.352155	0.0954272	0.254077	0.123367	-0.298008	0.297936	0.216403	0.323708	0.179599	0.685927	0.0465928	-0.380158	-0.305562	0.135752	-0.559757	56;56;56;56;62;62;56;56;56	C9JTM9	Zinc finger protein Helios	IKZF2;IKZF2;IKZF2;ZNFN1A2;IKZF2;IKZF2;IKZF2;IKZF2	PSHMTSTNSVKLEMQSDEECDRKPLSREDEI	12.4	1.86667	10.5333
0.459388	0.262827	0.217637	-0.967547	-0.69524	-0.218701	0.247251	0.353925	0.0319433	-0.713727	-0.663552	0.106095	-1.12294	0.212137	0.0741517	867;874	F5H1N7	Uncharacterized protein KIAA1211	KIAA1211;KIAA1211	NCDQQAEQKKKKRHSSTGDSADAGPPAAGSA	12.4	2	10.4
-0.540838	-0.716877	0.162808	-0.190524	-1.33309	1.09841	-0.585357	-0.058687	0.492236	-0.554843	-0.666897	-0.118879	-0.126059	0.0445186	-0.611115	6;6;6;6	Q5SSJ5	Heterochromatin protein 1-binding protein 3	HP1BP3;HP1BP3;HP1BP3	__________MATDTSQGELVHPKALPLIVG	12.4	2.53333	9.86667
-0.189053	-0.726795	0.555065	0.311043	-0.554546	0.846978	-0.597103	0.0101545	0.320292	-0.153215	0.0597567	0.226271	0.24881	0.40805	-0.094021	1285;106;53;21	Q8NI27	THO complex subunit 2	THOC2;THOC2;THOC2	DKEKGKEKEKEKKEKTPATTPEARVLGKDGK	12.4	2.8	9.6
0.247922	0.0876413	0.165375	-0.151473	0.0512866	-0.481241	-0.407506	-0.522173	-0.0399537	-0.525799	-0.480415	0.0711911	-0.728337	0.655428	0.111145	354;47;354;47	O15075;O15075-2	Serine/threonine-protein kinase DCLK1	DCLK1	GSLRKQRSSQHGGSSTSLASTKVCSSMDEND	12.4	3.46667	8.93333
0.223178	0.181566	-0.0176849	0.0672899	0.660031	-0.573189	0.124673	0.764095	0.61298	0.136898	0.500125	0.342717	0.276947	0.0985047	-0.270263	57;65;57;57;57;57;57;57;57;57;57;57;57;57;57	Q6VMQ6	Activating transcription factor 7-interacting protein 1	ATF7IP;ATF7IP;ATF7IP;ATF7IP;ATF7IP;ATF7IP;ATF7IP;ATF7IP;ATF7IP;ATF7IP;ATF7IP;ATF7IP;ATF7IP;ATF7IP	KLLNGNHENGDLDPTSPLENMDYIKDKEEVN	12.4	4.13333	8.26667
-0.335565	-0.0572158	-0.224694	0.0220205	-0.100301	0.0657623	0.264853	-0.0416589	-0.196665	0.498352	0.217628	-0.292904	0.553193	-0.600418	-0.096239	435;435;287;287	Q6WKZ4	Rab11 family-interacting protein 1	RAB11FIP1;RAB11FIP1	TKEAKESKKPESRRSSLLSLMTGKKDVAKGS	12.4	5.46667	6.93333
0.279938	0.321985	-0.019536	0.251184	0.272556	-0.00402206	0.835635	-0.0098922	-0.802939	0.613977	0.423397	-0.211292	0.143459	-0.555697	0.591647	14;14	P45973	Chromobox protein homolog 5	CBX5;CBX5	__MGKKTKRTADSSSSEDEEEYVVEKVLDRR	12.4	6.53333	5.86667
-0.955884	-0.341436	-0.629717	0.659722	0.625592	-0.0163628	0.552838	0.537577	-0.0814784	0.285357	0.465577	0.449274	1.42146	-1.50872	0.530752	1744;1754	Q9HCD6	Protein TANC2	TANC2	CHSKLDLERSSSQLGSPDVSHLIRRPISVNP	12.4	8.53333	3.86667
0.422599	0.253728	0.175696	-0.312665	-0.641117	0.31728	-0.207533	-0.414582	-0.117422	-0.0611606	-0.255463	-0.182514	-0.678062	0.630132	-0.0650925	2276;2321;2325;2321;467;416;25;25;60;168;399;399;399;399	E7EMZ9;O95359-6	Transforming acidic coiled-coil-containing protein 2	TACC2;TACC2;TACC2;TACC2;TACC2;TACC2;TACC2;TACC2;TACC2	KTPEKLDNTPASPPRSPAEPNDIPIAKGTYT	12.4	13.5333	-1.13333
0.531768	0.307157	0.234621	0.263533	0.63816	-0.459984	0.29036	0.509937	0.296911	0.214234	0.546182	0.345289	0.0144135	0.241408	0.048378	242;252;290;328;267	O75081-2	Protein CBFA2T3	CBFA2T3;CBFA2T3;CBFA2T3	HLSKRPCTLNPAQRYSPSNGPPQPTPPPHYR	12.3333	1.46667	10.8667
-0.259408	-0.0102337	-0.250487	-0.10742	0.216599	-0.342625	0.658888	0.396881	-0.194052	0.652275	0.367056	-0.253886	0.626464	-0.918296	-0.059834	196	Q96GS4	Uncharacterized protein C17orf59	C17orf59	SSGSAESGAGGGRRATISSPLELEGTVSRHG	12.3333	1.86667	10.4667
0.440393	0.227547	0.170821	0.302933	0.305453	-0.183373	0.512847	0.391204	-0.216969	0.598871	0.381947	-0.237925	-0.0584457	-0.0724543	-0.020956	40;40;67	Q96HE9	Proline-rich protein 11	PRR11;PRR11;PRR11	SHFQSKLITPPPPPPSPERVGISSIDISQSR	12.3333	2.53333	9.8
-0.00576875	0.360329	-0.375045	0.414845	0.566288	-0.210587	0.325556	0.0666469	-0.167569	0.389191	0.225493	-0.223436	0.231262	-0.331325	-0.055867	146;146;110;90;3	Q14847	LIM and SH3 domain protein 1	LASP1;LASP1;LASP1;LASP1	MGPSGGEGMEPERRDSQDGSSYRRPLEQQQP	12.3333	2.6	9.73333
0.0414707	0.00927426	-0.0086254	0.293439	0.270497	0.05455	0.458931	0.383521	-0.121397	1.06139	0.220945	-0.110107	0.179474	-0.41746	0.01129	1822;1822	Q9UQ35	Serine/arginine repetitive matrix protein 2	SRRM2	RSRVTRRRRGGSGYHSRSPARQESSRTSSRR	12.3333	2.93333	9.4
0.150774	-0.423551	0.61139	0.0677499	-0.5886	0.641198	0.232821	-0.225977	-0.461848	0.226382	-0.143602	-0.347846	-0.294376	-0.0820472	0.114002	479	Q15742	NGFI-A-binding protein 2	NAB2	LRLARLVSHDRVGRLSPCVPAKPPLAEFEEG	12.3333	4.2	8.13333
0.503327	0.571103	-0.0371615	-0.817545	0.0264144	-1.00881	0.870307	1.30534	0.435531	0.108687	0.267262	0.0223712	-0.236065	-0.36698	-0.41316	20;20;20	O75330-2	Hyaluronan mediated motility receptor	HMMR	KAPLKRFNDPSGCAPSPGAYDVKTLEVLKGP	12.3333	5.46667	6.86667
-1.00013	-2.17777	0.420963	-0.0161044	-1.02497	0.99021	0.37557	-0.6102	-1.03125	-0.393342	-0.888921	-0.247618	0.111209	-1.3757	0.783633	2	P07305	Histone H1.0	H1F0	______________MTENSTSAPAAKPKRAK	12.3333	11.4	0.933333
-0.282023	-0.0453485	-0.165753	0.652559	0.475924	0.220201	-0.833949	-0.415855	0.418602	-0.383571	1.16529	1.56216	1.44731	0.551926	1.14356	308;46	Q86X27	Ras-specific guanine nucleotide-releasing factor RalGPS2	RALGPS2;RALGPS2	SAASREDLVGPEVGASPQSGRKSVAAEGALL	12.3333	15.1333	-2.8
0.468042	0.0421979	0.427312	-0.505889	0.909145	-1.43364	-0.330808	0.215492	0.569063	-0.178006	0.0331505	0.155529	-0.434892	0.79885	-0.413534	25;25;25;25;25;58;25	E5RJ26	Presenilin-2;Presenilin-2 NTF subunit;Presenilin-2 CTF subunit	PSEN2;PSEN2;PSEN2;PSEN2;PSEN2	EEEVCDERTSLMSAESPTPRSCQEGRQGPED	12.3333	18.3333	-6
-0.0561568	-0.070643	0.0125709	0.228718	0.097075	0.113449	0.869693	0.0847779	-0.705668	-0.885983	-0.927994	-0.120367	-0.871837	-0.92585	0.585301	445;445;339;59	P54278;Q68D20	Mismatch repair endonuclease PMS2;Protein PMS2CL	PMS2;PMS2;PMS2CL	TENKPHSPKTPEPRRSPLGQKRGMLSSSTSG;TENKPHSPKTPEPRRSPLGQKRGMSSSSTSD	12.3333	18.6	-6.26667
[truncated: 9,071 more rows]

## Sheet: Description
Supplementary Table 03	Description
	protein log 2 SILAC ratios according to experiments 1-4.
M/L Exp1
H/L Exp1
H/M Exp1
M/L Exp2
H/L Exp2
H/M Exp2
M/L Exp3
H/L Exp3
H/M Exp3
M/L Exp4
H/L Exp4
H/M Exp4
[truncated: 21 more rows]
